# Supplementary material for: Succinic acid-driven gut-fat axis orchestrates abdominal fat deposition in chickens via adipocyte-macrophage crosstalk
Source: J Anim Sci Biotechnol. 2025 Nov 14;16:148. doi: 10.1186/s40104-025-01278-7 (PMC12616907; doi:10.1186/s40104-025-01278-7)
Supplement: Supplementary file 1 — Additional file 1: Table S1. Feed formula table. [file 40104_2025_1278_MOESM1_ESM.xlsx]

## Sheet: Sheet1
Table S1. Feed Formula Table.
Materials	ND	HFD
	Proportioning (%)
Corn	47	33
Corn starch	10	18
Soybean meal	30	15
Corn protein powder	7	19
Soybean oil	2.3	11.3
Stone powder	1.2	1.2
Calcium hydrogen phosphate	1.2	1.2
NaCl	0.3	0.3
Premix (for poultry)	1	1
Total	100	100
Nutritional level
Metabolic energy (MJ/kg)	12.31	14.76
Crude protein (CP%)	20.81	18.2
Crude fat (%)	4	13
Starch (%)	38	37.5
Lysine (%)	0.902584	0.519988
Crude fiber (%)	3.248	1.768
Methionine (%)	0.338006	0.375792
Threonine (%)	0.701012	0.598184
Methionine+Cysteine (%)	0.67146	0.69054
Tryptophan (%)	0.207236	0.137892
