# Supplementary material for: Succinic acid-driven gut-fat axis orchestrates abdominal fat deposition in chickens via adipocyte-macrophage crosstalk
Source: J Anim Sci Biotechnol. 2025 Nov 14;16:148. doi: 10.1186/s40104-025-01278-7 (PMC12616907; doi:10.1186/s40104-025-01278-7)
Supplement: Supplementary file 2 — Additional file 2: Table S2. Microbiome results based on 16S rRNA gene sequencing. [file 40104_2025_1278_MOESM2_ESM.xlsx]

## Sheet: OTU
OTUID	HFD2215	HFD2251	HFD2254	HFD2256	HFD2261	HFD2262	HFD2263	HFD2264	HFD2267	HFD2268	HFD2269	ND2211	ND2213	ND2214	ND2241	ND2243	ND2246	ND2247	ND2248	ND2250	ND2259	Kingdom	Phylum	Class	Order	Family	Genus
OTU1	14	1	7667	45	0	0	1059	90	1130	253	0	195	1209	383	2	0	39	6	260	325	1263	Bacteria	Tenericutes	Mollicutes	Mycoplasmatales	Mycoplasmataceae	Mycoplasmataceae_unclassified
OTU10	0	1	103	0	0	0	0	0	0	7	0	0	0	0	1	0	0	0	0	0	0	Bacteria	Firmicutes	Bacilli	Lactobacillales	Lactobacillales_unclassified	Lactobacillales_unclassified
OTU100	0	0	0	0	0	0	0	0	0	0	0	0	0	13	0	0	0	0	0	0	0	Bacteria	Firmicutes	Bacilli	Bacillales	Bacillaceae	Bacillaceae_unclassified
OTU1000	113	0	84	353	87	2	823	309	296	21	172	553	595	496	267	3	243	61	618	626	499	Bacteria	Proteobacteria	Alphaproteobacteria	Caulobacterales	Caulobacteraceae	Caulobacteraceae_unclassified
OTU1001	1	0	0	0	0	0	0	0	0	0	0	0	0	0	0	0	0	0	0	0	0	Bacteria	FBP	FBP_cl	FBP_or	FBP_fa	FBP_ge
OTU1002	2	0	0	0	0	0	0	0	0	0	0	0	0	0	0	0	0	1	0	0	0	Bacteria	Firmicutes	Clostridia	Clostridiales	Ruminococcaceae	Ruminococcaceae_UCG-013
OTU1003	0	0	2	0	0	0	0	0	0	0	0	0	0	0	0	0	0	0	0	0	0	Bacteria	Firmicutes	Clostridia	Clostridiales	Clostridiales_vadinBB60_group	Clostridiales_vadinBB60_group_ge
OTU1004	0	0	0	2	0	0	0	0	0	0	0	0	0	0	0	0	0	0	0	0	0	Bacteria	Firmicutes	Clostridia	Clostridiales	Christensenellaceae	Catabacter
OTU1005	180	0	76	518	64	1	546	113	265	18	185	358	263	816	261	5	434	64	204	511	273	Bacteria	Proteobacteria	Alphaproteobacteria	Rhizobiales	Rhizobiaceae	Brucella
OTU1006	176	0	58	0	82	1	64	0	0	26	155	0	0	0	363	10	0	115	0	0	0	Bacteria	Firmicutes	Clostridia	Clostridiales	Lachnospiraceae	Roseburia
OTU1007	1	0	5	0	3	0	0	0	0	0	14	0	0	0	14	0	0	0	0	0	0	Bacteria	Firmicutes	Clostridia	Clostridiales	Ruminococcaceae	Ruminococcaceae_UCG-002
OTU1008	5	0	4	0	10	0	0	0	0	0	19	0	0	0	15	0	0	2	0	0	0	Bacteria	Firmicutes	Clostridia	Clostridiales	Ruminococcaceae	Ruminococcaceae_UCG-002
OTU1009	0	0	2	0	1	0	0	0	0	4	0	0	0	3	1	1	0	47	0	0	0	Bacteria	Firmicutes	Clostridia	Clostridiales	Lachnospiraceae	CHKCI001
OTU101	1	0	0	3	0	0	0	0	0	0	0	0	0	16	0	0	0	0	0	0	0	Bacteria	Proteobacteria	Gammaproteobacteria	Pseudomonadales	Moraxellaceae	Acinetobacter
OTU1010	8	0	0	24	1	0	13	6	26	0	1	5	3	4	0	0	2	1	11	11	65	Bacteria	Patescibacteria	Saccharimonadia	Saccharimonadales	Saccharimonadaceae	Saccharimonadaceae_ge
OTU1011	0	0	0	0	0	0	0	0	0	0	0	0	0	105	0	0	0	0	0	0	0	Bacteria	Firmicutes	Clostridia	Clostridiales	Ruminococcaceae	Ruminococcaceae_unclassified
OTU1012	10	0	0	0	0	0	0	0	0	0	2	0	0	0	0	0	0	0	0	0	0	Bacteria	Firmicutes	Clostridia	Clostridiales	Ruminococcaceae	Ruminococcaceae_ge
OTU1013	0	0	0	0	0	0	0	0	106	0	0	0	0	0	0	0	0	0	0	0	0	Bacteria	Firmicutes	Clostridia	Clostridiales	Ruminococcaceae	Oscillibacter
OTU1014	0	0	0	5	0	0	22	2	0	0	0	35	5	1	5	0	0	1	7	14	12	Bacteria	Patescibacteria	Saccharimonadia	Saccharimonadales	Saccharimonadaceae	Saccharimonadaceae_ge
OTU1015	0	0	0	0	0	0	0	0	244	0	0	0	0	0	0	0	0	0	0	0	1	Bacteria	Firmicutes	Clostridia	Clostridiales	Ruminococcaceae	Ruminiclostridium_9
OTU1016	0	0	0	0	0	0	0	0	0	0	0	0	65	0	0	0	0	0	0	0	0	Bacteria	Actinobacteria	Acidimicrobiia	Microtrichales	Microtrichales_unclassified	Microtrichales_unclassified
OTU1017	0	0	0	0	0	0	0	0	71	0	0	0	0	0	0	0	0	0	0	0	0	Bacteria	Firmicutes	Clostridia	Clostridiales	Ruminococcaceae	Oscillibacter
OTU1018	0	0	0	0	0	0	0	0	0	0	0	41	0	0	0	0	0	0	0	0	0	Bacteria	Firmicutes	Clostridia	Clostridiales	Eubacteriaceae	Eubacterium
OTU1019	0	0	10	0	1	0	0	0	0	0	0	0	0	2	0	0	0	0	0	0	0	Bacteria	Bacteria_unclassified	Bacteria_unclassified	Bacteria_unclassified	Bacteria_unclassified	Bacteria_unclassified
OTU102	0	0	1	0	0	0	6	0	0	0	0	0	0	19	0	0	0	0	0	0	0	Bacteria	Proteobacteria	Gammaproteobacteria	Enterobacteriales	Enterobacteriaceae	Enterobacteriaceae_unclassified
OTU1020	0	0	0	0	4	0	0	0	0	0	0	0	0	0	0	0	0	0	0	0	0	Bacteria	Firmicutes	Clostridia	Clostridiales	Lachnospiraceae	Lachnospiraceae_unclassified
OTU1021	0	0	0	0	0	0	0	0	60	0	0	0	0	0	0	0	0	0	0	0	0	Bacteria	Firmicutes	Clostridia	Clostridiales	Christensenellaceae	Christensenellaceae_R-7_group
OTU1022	0	0	0	0	0	1	0	0	0	8	2	0	0	0	0	0	0	15	0	0	0	Bacteria	Firmicutes	Clostridia	Clostridiales	Family_XIII	Family_XIII_unclassified
OTU1023	0	0	0	0	0	0	0	0	0	0	3	0	0	0	0	0	0	0	0	0	0	Bacteria	Patescibacteria	Saccharimonadia	Saccharimonadales	Saccharimonadales_fa	Saccharimonadales_ge
OTU1024	0	0	2	0	0	0	0	0	0	0	3	0	0	0	0	0	0	0	0	0	0	Bacteria	Chloroflexi	Chloroflexia	Thermomicrobiales	JG30-KF-CM45	JG30-KF-CM45_ge
OTU1025	0	0	0	0	0	0	0	0	0	0	0	0	0	68	0	0	0	0	0	0	0	Bacteria	Actinobacteria	Acidimicrobiia	Microtrichales	Microtrichaceae	IMCC26207
OTU1026	0	0	0	68	0	0	0	0	0	0	0	0	0	0	0	0	0	0	0	0	0	Bacteria	Firmicutes	Clostridia	Clostridiales	Clostridiales_unclassified	Clostridiales_unclassified
OTU1027	0	0	0	0	0	0	0	41	0	0	0	0	0	0	0	0	0	0	0	0	0	Bacteria	Gemmatimonadetes	Gemmatimonadetes	Gemmatimonadales	Gemmatimonadaceae	uncultured
OTU1028	0	0	0	0	0	0	0	5	0	0	0	0	0	0	0	0	0	0	0	0	29	Bacteria	Chloroflexi	Chloroflexia	Thermomicrobiales	JG30-KF-CM45	JG30-KF-CM45_ge
OTU1029	0	0	0	0	0	0	0	0	67	0	0	0	0	0	0	0	0	0	0	0	0	Bacteria	Firmicutes	Clostridia	Clostridiales	Ruminococcaceae	Harryflintia
OTU103	21	0	0	27	3	0	4	9	11	4	0	49	0	56	2	1	0	0	1	0	22	Bacteria	Proteobacteria	Gammaproteobacteria	Enterobacteriales	Enterobacteriaceae	Enterobacteriaceae_unclassified
OTU1030	0	0	0	0	0	0	0	0	22	2	0	0	0	0	4	0	8	0	0	0	0	Bacteria	Firmicutes	Clostridia	Clostridiales	Ruminococcaceae	Ruminiclostridium
OTU1031	0	0	0	8	0	0	0	0	0	1	9	0	0	0	0	0	0	0	0	0	0	Bacteria	Firmicutes	Clostridia	Clostridiales	Ruminococcaceae	Oscillibacter
OTU1032	0	0	0	0	0	0	0	0	0	0	0	62	0	0	0	0	0	0	0	0	0	Bacteria	Actinobacteria	Acidimicrobiia	Microtrichales	Iamiaceae	Iamia
OTU1033	1	0	1	0	7	0	2	0	0	0	3	0	0	0	22	0	0	1	0	0	0	Bacteria	Firmicutes	Clostridia	Clostridiales	Lachnospiraceae	Roseburia
OTU1034	3	0	0	0	0	0	0	0	0	0	0	0	0	0	0	0	0	0	0	0	0	Bacteria	Patescibacteria	Saccharimonadia	Saccharimonadales	Saccharimonadaceae	Saccharimonadaceae_ge
OTU1035	7	0	0	0	0	0	0	0	0	0	0	0	0	0	0	0	0	0	0	0	0	Bacteria	Firmicutes	Clostridia	Clostridiales	Ruminococcaceae	Ruminococcaceae_unclassified
OTU1036	3	0	0	0	0	0	0	0	0	0	0	0	0	0	0	0	0	0	0	0	0	Bacteria	Firmicutes	Clostridia	Clostridiales	Ruminococcaceae	Ruminococcaceae_ge
OTU1037	0	0	0	31	0	0	0	0	0	0	0	0	0	0	0	0	0	0	0	0	0	Bacteria	Firmicutes	Clostridia	Clostridiales	Lachnospiraceae	Lachnospiraceae_unclassified
OTU1038	0	0	0	13	0	0	0	0	0	0	0	0	0	0	0	0	0	0	0	0	0	Bacteria	Proteobacteria	Deltaproteobacteria	Bdellovibrionales	Bdellovibrionaceae	Bdellovibrio
OTU1039	0	0	0	0	0	2	0	0	0	0	0	0	0	0	0	0	0	0	0	0	0	Bacteria	Firmicutes	Clostridia	Clostridiales	Ruminococcaceae	Ruminiclostridium
OTU104	0	0	0	0	0	0	0	0	0	0	0	0	0	0	5	0	0	0	0	0	0	Bacteria	Firmicutes	Bacilli	Bacillales	Bacillaceae	Bacillus
OTU1040	0	0	0	0	0	0	0	0	15	0	0	0	0	0	0	0	0	0	0	0	0	Bacteria	Firmicutes	Clostridia	Clostridiales	Ruminococcaceae	Ruminiclostridium_9
OTU1041	0	0	0	0	0	0	0	0	7	0	0	0	0	0	0	0	0	0	0	0	0	Bacteria	Chloroflexi	Chloroflexia	Thermomicrobiales	JG30-KF-CM45	JG30-KF-CM45_ge
OTU1042	51	0	5	1	5	32	154	43	15	288	307	71	1	12	23	7	45	1780	13	270	0	Bacteria	Firmicutes	Clostridia	Clostridiales	Ruminococcaceae	Subdoligranulum
OTU1043	0	0	0	0	0	0	0	3	0	8	5	0	0	0	0	0	0	3	0	10	0	Bacteria	Actinobacteria	Coriobacteriia	Coriobacteriales	Eggerthellaceae	Slackia
OTU1044	0	0	8	0	0	0	0	0	0	2	2	0	0	0	0	0	0	0	1	0	0	Bacteria	Synergistetes	Synergistia	Synergistales	Synergistaceae	Synergistes
OTU1045	0	0	0	0	0	2	0	0	0	14	1	0	0	0	0	0	0	1	0	0	0	Bacteria	Firmicutes	Clostridia	Clostridiales	Clostridiales_unclassified	Clostridiales_unclassified
OTU1046	0	0	0	0	0	0	0	0	0	0	3	0	0	0	0	0	0	0	0	0	0	Bacteria	Firmicutes	Clostridia	Clostridiales	Ruminococcaceae	Ruminococcaceae_unclassified
OTU1047	0	0	0	0	0	0	0	0	0	0	5	6	0	0	0	2	0	0	0	0	0	Bacteria	Firmicutes	Clostridia	Clostridiales	Ruminococcaceae	Oscillibacter
OTU1048	0	0	0	0	0	0	0	0	0	0	2	0	0	0	0	0	0	0	0	0	0	Bacteria	Bacteria_unclassified	Bacteria_unclassified	Bacteria_unclassified	Bacteria_unclassified	Bacteria_unclassified
OTU1049	0	0	0	0	0	0	0	0	0	0	2	0	0	0	0	0	0	0	0	0	0	Bacteria	Firmicutes	Clostridia	Clostridiales	Ruminococcaceae	Caproiciproducens
OTU105	0	0	0	0	0	0	0	0	0	0	0	0	0	0	2	0	0	0	0	0	0	Bacteria	Proteobacteria	Deltaproteobacteria	Bdellovibrionales	Bacteriovoracaceae	Peredibacter
OTU1050	0	0	0	0	0	0	0	0	0	0	3	0	0	27	0	0	0	0	0	0	0	Bacteria	Firmicutes	Clostridia	Clostridiales	Ruminococcaceae	Oscillospira
OTU1051	0	0	0	0	0	0	0	0	0	0	0	0	0	5	0	0	0	8	0	0	0	Bacteria	Patescibacteria	Saccharimonadia	Saccharimonadales	Saccharimonadaceae	Candidatus_Saccharimonas
OTU1052	0	0	0	0	0	0	0	0	0	0	0	0	0	0	10	0	0	0	0	0	0	Bacteria	Firmicutes	Clostridia	Clostridiales	Clostridiales_unclassified	Clostridiales_unclassified
OTU1053	100	1	33	0	40	1	103	0	0	7	112	0	0	0	225	4	0	51	0	0	0	Bacteria	Actinobacteria	Coriobacteriia	Coriobacteriales	Coriobacteriaceae	Collinsella
OTU1054	0	0	0	0	0	0	0	0	0	0	0	0	0	0	0	0	0	4	0	0	0	Bacteria	Firmicutes	Clostridia	Clostridiales	Lachnospiraceae	Lachnospiraceae_unclassified
OTU1055	0	0	0	0	0	1	0	0	0	4	0	0	0	0	0	0	0	6	0	0	0	Bacteria	Firmicutes	Clostridia	Clostridiales	Family_XIII	Family_XIII_unclassified
OTU1056	0	0	0	0	0	0	0	0	0	0	0	0	0	0	0	0	0	0	22	0	0	Bacteria	Firmicutes	Clostridia	Clostridiales	Lachnospiraceae	Cellulosilyticum
OTU1057	0	0	0	0	0	0	0	0	0	0	0	0	0	0	0	0	0	0	0	0	4	Bacteria	Chloroflexi	Anaerolineae	Caldilineales	Caldilineaceae	uncultured
OTU1058	0	0	0	0	0	0	0	0	22	0	0	0	0	0	0	0	0	0	0	0	0	Bacteria	Firmicutes	Clostridia	Clostridiales	Ruminococcaceae	Harryflintia
OTU1059	0	0	0	0	0	0	1	0	3	0	0	0	0	0	0	0	0	0	0	0	0	Bacteria	Chloroflexi	Chloroflexia	Thermomicrobiales	JG30-KF-CM45	JG30-KF-CM45_ge
OTU106	1	0	1	0	0	1	0	0	0	2	3	1	0	0	35	455	0	190	0	0	0	Bacteria	Firmicutes	Bacilli	Lactobacillales	Lactobacillales_unclassified	Lactobacillales_unclassified
OTU1060	0	0	0	0	0	0	0	0	39	0	0	0	0	0	0	0	0	0	0	0	0	Bacteria	Patescibacteria	Parcubacteria	Candidatus_Yanofskybacteria	Candidatus_Yanofskybacteria_fa	Candidatus_Yanofskybacteria_ge
OTU1061	0	0	0	0	0	0	0	0	100	0	0	0	0	0	0	0	0	0	0	0	0	Bacteria	Firmicutes	Clostridia	Clostridiales	Family_XIII	Family_XIII_ge
OTU1062	0	0	0	0	0	0	0	0	0	2	0	0	0	0	0	0	0	0	0	0	0	Bacteria	Firmicutes	Bacilli	Lactobacillales	Lactobacillaceae	Lactobacillaceae_unclassified
OTU1063	0	0	0	7	0	0	39	0	0	4	0	0	0	0	0	0	0	2	0	0	0	Bacteria	Firmicutes	Clostridia	Clostridiales	Ruminococcaceae	Negativibacillus
OTU1064	0	0	0	0	0	0	0	0	0	1	0	0	0	0	0	0	0	1	0	0	0	Bacteria	Actinobacteria	Coriobacteriia	Coriobacteriales	Atopobiaceae	Atopobiaceae_ge
OTU1065	0	0	0	0	0	0	0	0	0	0	1	0	0	0	0	0	0	0	0	0	0	Bacteria	Firmicutes	Clostridia	Clostridiales	Lachnospiraceae	Lachnospiraceae_NK4A136_group
OTU1066	0	0	0	0	0	0	0	0	0	0	1	0	0	0	0	0	0	0	0	0	0	Bacteria	Firmicutes	Clostridia	Clostridiales	Ruminococcaceae	Ruminococcaceae_unclassified
OTU1067	0	0	0	0	0	0	0	0	0	1	1	0	0	0	0	0	0	0	0	0	0	Bacteria	Firmicutes	Clostridia	Clostridiales	Family_XIII	Family_XIII_UCG-001
OTU1068	0	0	0	0	0	0	0	0	0	0	3	0	0	0	0	0	0	0	0	0	0	Bacteria	Firmicutes	Clostridia	Clostridiales	Lachnospiraceae	Lachnospiraceae_NK4A136_group
OTU1069	0	0	0	0	0	0	0	0	0	0	2	0	0	0	0	0	0	0	0	0	0	Bacteria	Firmicutes	Clostridia	Clostridiales	Ruminococcaceae	Ruminococcaceae_NK4A214_group
OTU107	0	0	0	0	0	0	0	0	0	0	1	7	1	4	5	46	1	13	8	5	2	Bacteria	Firmicutes	Bacilli	Lactobacillales	Enterococcaceae	Enterococcaceae_unclassified
OTU1070	0	0	0	0	0	0	0	0	0	0	2	0	0	0	0	0	0	3	0	0	0	Bacteria	Firmicutes	Clostridia	Clostridiales	Lachnospiraceae	Lachnospiraceae_unclassified
OTU1071	0	0	0	0	0	0	0	0	0	0	0	0	9	0	0	0	0	0	0	0	0	Bacteria	Patescibacteria	Saccharimonadia	Saccharimonadales	Saccharimonadales_unclassified	Saccharimonadales_unclassified
OTU1072	0	0	0	0	0	0	0	0	0	0	0	0	123	0	0	0	0	0	0	0	0	Bacteria	Proteobacteria	Alphaproteobacteria	Acetobacterales	Acetobacteraceae	Acetobacteraceae_unclassified
OTU1073	79	0	5	355	5	9	563	382	2400	650	678	473	2963	1150	902	703	8359	614	698	1160	2816	Bacteria	Firmicutes	Clostridia	Clostridiales	Peptostreptococcaceae	Romboutsia
OTU1074	0	0	0	0	0	0	0	0	0	0	0	0	0	106	0	0	0	0	0	0	0	Bacteria	Chloroflexi	Anaerolineae	Anaerolineales	Anaerolineaceae	Anaerolineaceae_unclassified
OTU1075	0	0	0	0	0	0	0	0	0	0	0	0	0	0	12	0	0	0	0	0	0	Bacteria	Firmicutes	Clostridia	Clostridiales	Ruminococcaceae	Ruminococcaceae_unclassified
OTU1076	7	1	1	0	5	1	0	0	0	1	35	0	0	0	46	1	0	5	0	0	0	Bacteria	Firmicutes	Clostridia	Clostridiales	Ruminococcaceae	Ruminococcus_1
OTU1077	13	0	6	0	2	0	0	0	0	1	23	0	0	0	50	0	0	4	0	0	0	Bacteria	Firmicutes	Clostridia	Clostridiales	Lachnospiraceae	Lachnoclostridium
OTU1078	0	0	0	0	0	0	0	0	0	0	0	0	0	0	0	0	159	0	0	0	0	Bacteria	Chloroflexi	Anaerolineae	Anaerolineales	Anaerolineaceae	Leptolinea
OTU1079	0	0	0	0	0	0	0	0	0	0	0	0	0	0	0	0	0	5	0	0	0	Bacteria	Firmicutes	Clostridia	Clostridiales	Family_XIII	Family_XIII_unclassified
OTU108	0	0	1	0	0	0	0	0	0	0	0	0	0	0	6	116	0	30	0	0	0	Bacteria	Actinobacteria	Actinobacteria	Actinobacteria_unclassified	Actinobacteria_unclassified	Actinobacteria_unclassified
OTU1080	0	0	0	0	0	0	0	0	0	0	0	0	0	0	0	1	0	2	0	0	0	Bacteria	Firmicutes	Clostridia	Clostridiales	Christensenellaceae	Christensenellaceae_unclassified
OTU1081	4	0	0	0	1	0	0	0	0	0	0	0	0	0	0	0	0	0	0	0	0	Bacteria	Firmicutes	Clostridia	Clostridiales	Ruminococcaceae	Ruminococcaceae_unclassified
OTU1082	1	0	0	0	2	0	0	0	0	0	0	0	0	0	0	0	0	0	0	0	0	Bacteria	Firmicutes	Clostridia	Clostridiales	Ruminococcaceae	Ruminococcaceae_unclassified
OTU1083	0	0	1	0	0	0	0	0	0	0	0	0	0	0	0	0	0	2	0	0	0	Bacteria	Firmicutes	Clostridia	Clostridiales	Lachnospiraceae	Lachnospiraceae_unclassified
OTU1084	0	0	0	0	2	0	0	0	0	0	0	0	0	0	0	0	0	0	0	0	0	Bacteria	Firmicutes	Clostridia	Clostridiales	Ruminococcaceae	uncultured
OTU1085	20	0	5	0	5	0	0	0	0	7	12	45	0	0	27	1	0	38	1	0	0	Bacteria	Firmicutes	Clostridia	Clostridiales	Lachnospiraceae	Lachnospiraceae_unclassified
OTU1086	0	0	0	0	0	0	149	0	0	0	0	0	0	0	0	0	0	0	0	0	0	Bacteria	Chloroflexi	Anaerolineae	RBG-13-54-9	RBG-13-54-9_fa	RBG-13-54-9_ge
OTU1087	6	0	4	5	0	0	0	28	12	58	43	0	0	0	3	1	0	303	172	184	0	Bacteria	Patescibacteria	Saccharimonadia	Saccharimonadales	Saccharimonadales_fa	Saccharimonadales_ge
OTU1088	0	0	0	0	0	0	0	0	132	0	0	0	0	0	0	0	1	0	0	0	0	Bacteria	Firmicutes	Clostridia	Clostridiales	Ruminococcaceae	Negativibacillus
OTU1089	0	0	0	0	0	0	0	0	0	0	0	0	140	0	0	0	0	0	0	0	0	Bacteria	Patescibacteria	Saccharimonadia	Saccharimonadales	Saccharimonadales_fa	Saccharimonadales_ge
OTU109	0	0	0	0	0	0	0	0	0	0	0	0	0	0	0	0	9	0	0	0	0	Bacteria	Proteobacteria	Deltaproteobacteria	Bdellovibrionales	Bacteriovoracaceae	Peredibacter
OTU1090	17	0	0	0	5	0	0	0	0	1	6	0	0	0	0	0	0	10	0	0	0	Bacteria	Firmicutes	Clostridia	Clostridiales	Ruminococcaceae	Ruminococcaceae_ge
OTU1091	0	0	0	0	0	0	0	0	0	0	0	0	0	0	0	0	116	0	0	0	0	Bacteria	Chloroflexi	Anaerolineae	Anaerolineales	Anaerolineaceae	Leptolinea
OTU1092	13	0	3	0	2	0	0	0	0	0	0	0	0	0	31	0	0	0	0	0	0	Bacteria	Firmicutes	Clostridia	Clostridiales	Ruminococcaceae	Ruminococcus_2
OTU1093	0	0	7	16	1	0	0	0	100	0	0	2	0	0	0	0	0	0	0	0	8	Bacteria	Epsilonbacteraeota	Campylobacteria	Campylobacterales	Campylobacteraceae	Campylobacter
OTU1094	0	0	0	0	0	0	127	0	0	0	0	0	0	0	0	0	0	0	0	0	0	Bacteria	Actinobacteria	Coriobacteriia	Coriobacteriales	Eggerthellaceae	Eggerthellaceae_unclassified
OTU1095	0	0	0	0	0	0	0	0	64	0	0	0	0	0	0	0	0	0	0	0	0	Bacteria	Bacteria_unclassified	Bacteria_unclassified	Bacteria_unclassified	Bacteria_unclassified	Bacteria_unclassified
OTU1096	0	0	0	0	0	0	108	0	0	0	0	0	0	0	0	0	0	0	0	0	0	Bacteria	Proteobacteria	Alphaproteobacteria	Rhizobiales	A0839	A0839_ge
OTU1097	0	0	0	0	0	0	0	47	0	0	0	0	0	0	0	0	0	0	0	0	0	Bacteria	Chloroflexi	Anaerolineae	SBR1031	SBR1031_fa	SBR1031_ge
OTU1098	0	0	0	0	0	0	0	0	63	0	0	0	0	0	0	0	0	0	0	0	0	Bacteria	Firmicutes	Clostridia	Clostridiales	Lachnospiraceae	Lachnospiraceae_unclassified
OTU1099	0	0	0	0	0	0	0	0	0	10	0	0	0	0	0	0	0	17	0	3	0	Bacteria	Actinobacteria	Coriobacteriia	Coriobacteriales	Coriobacteriales_unclassified	Coriobacteriales_unclassified
OTU11	2526	11	1560	6649	1426	21	8960	2708	3150	420	2803	4955	8081	8593	5421	92	6066	1076	4299	6031	8757	Bacteria	Proteobacteria	Gammaproteobacteria	Pseudomonadales	Pseudomonadaceae	Pseudomonas
OTU110	0	0	0	0	0	0	0	0	0	0	0	0	0	0	0	0	82	0	0	0	0	Bacteria	Verrucomicrobia	Verrucomicrobiae	Verrucomicrobiae_unclassified	Verrucomicrobiae_unclassified	Verrucomicrobiae_unclassified
OTU1100	0	0	0	0	0	0	0	0	0	0	0	0	0	0	0	0	0	0	0	89	0	Bacteria	Actinobacteria	Acidimicrobiia	Acidimicrobiia_unclassified	Acidimicrobiia_unclassified	Acidimicrobiia_unclassified
OTU1101	1	0	0	32	0	0	0	0	0	0	0	0	0	0	0	0	0	0	0	0	0	Bacteria	Firmicutes	Clostridia	Clostridiales	Lachnospiraceae	Lachnospiraceae_unclassified
OTU1102	0	0	0	0	0	0	73	0	0	0	0	0	0	0	0	0	0	0	0	0	0	Bacteria	Patescibacteria	Saccharimonadia	Saccharimonadales	Saccharimonadales_fa	Saccharimonadales_ge
OTU1103	0	0	0	4	0	0	0	0	160	3	9	0	0	14	0	0	0	6	3	0	0	Bacteria	Firmicutes	Clostridia	Clostridiales	Ruminococcaceae	Ruminococcaceae_UCG-014
OTU1104	0	0	0	0	0	0	0	0	0	0	0	0	0	40	0	0	0	0	0	0	0	Bacteria	Proteobacteria	Deltaproteobacteria	Bdellovibrionales	Bdellovibrionaceae	OM27_clade
OTU1105	0	0	0	0	0	0	0	0	0	0	0	0	0	0	0	0	104	0	0	0	0	Bacteria	Patescibacteria	Saccharimonadia	Saccharimonadales	Saccharimonadales_fa	Saccharimonadales_ge
OTU1106	0	0	0	0	0	0	0	0	0	0	0	0	0	0	0	0	101	0	0	0	0	Bacteria	Firmicutes	Clostridia	Clostridiales	Lachnospiraceae	Lachnospiraceae_unclassified
OTU1107	0	0	0	40	0	0	0	0	0	0	0	0	0	0	0	0	0	0	0	0	0	Bacteria	Actinobacteria	Acidimicrobiia	uncultured	uncultured_fa	uncultured_ge
OTU1108	6	0	0	0	3	0	0	0	38	0	0	0	0	0	0	0	79	1	0	0	0	Bacteria	Firmicutes	Clostridia	Clostridiales	Ruminococcaceae	Ruminococcaceae_ge
OTU1109	2	0	0	0	1	0	0	0	73	0	3	0	0	0	1	0	0	1	0	0	0	Bacteria	Firmicutes	Clostridia	Clostridiales	Lachnospiraceae	Roseburia
OTU111	0	0	0	0	0	0	0	0	0	0	0	0	0	0	0	0	153	0	0	0	0	Bacteria	Proteobacteria	Gammaproteobacteria	Betaproteobacteriales	Burkholderiaceae	Burkholderiaceae_unclassified
OTU1110	0	0	0	0	0	0	0	0	0	3	0	0	0	0	0	0	0	7	0	0	0	Bacteria	Actinobacteria	Coriobacteriia	Coriobacteriales	Coriobacteriales_unclassified	Coriobacteriales_unclassified
OTU1111	0	0	0	0	0	0	0	0	0	12	0	0	0	0	0	0	0	70	0	0	0	Bacteria	Firmicutes	Clostridia	Clostridiales	Ruminococcaceae	Ruminococcaceae_UCG-014
OTU1112	0	0	0	24	0	0	0	0	0	0	0	0	0	0	0	0	0	0	0	0	0	Bacteria	Acidobacteria	Acidobacteriia	Acidobacteriales	uncultured	uncultured_ge
OTU1113	0	0	0	31	0	0	0	0	0	0	0	0	0	0	0	0	0	0	0	0	0	Bacteria	Chloroflexi	Gitt-GS-136	Gitt-GS-136_or	Gitt-GS-136_fa	Gitt-GS-136_ge
OTU1114	0	0	0	37	0	0	0	0	0	0	0	0	0	0	0	0	0	0	0	0	0	Bacteria	Bacteroidetes	Bacteroidia	Bacteroidales	Bacteroidales_unclassified	Bacteroidales_unclassified
OTU1115	0	0	0	0	0	0	0	31	0	0	0	0	0	0	0	1	0	0	0	0	0	Bacteria	Firmicutes	Clostridia	Clostridiales	Ruminococcaceae	Ruminococcaceae_unclassified
OTU1116	0	0	0	0	0	0	0	0	84	0	0	0	0	0	0	0	0	0	0	0	0	Bacteria	Firmicutes	Clostridia	Clostridiales	Ruminococcaceae	Ruminococcaceae_unclassified
OTU1117	0	0	0	0	0	0	0	0	62	0	0	0	0	0	0	0	0	0	0	0	0	Bacteria	Firmicutes	Clostridia	Clostridiales	Ruminococcaceae	Ruminococcaceae_UCG-014
OTU1118	0	0	0	0	0	1	0	0	0	6	0	0	0	0	0	0	0	1	0	0	0	Bacteria	Firmicutes	Clostridia	Clostridiales	Lachnospiraceae	Lachnospiraceae_unclassified
OTU1119	0	0	0	0	0	0	0	0	0	0	10	0	0	0	0	0	0	0	0	0	0	Bacteria	Firmicutes	Clostridia	Clostridiales	Ruminococcaceae	Ruminococcaceae_ge
OTU112	0	0	0	0	0	0	0	0	0	0	0	0	0	69	0	0	77	0	0	0	0	Bacteria	Proteobacteria	Gammaproteobacteria	Betaproteobacteriales	Burkholderiaceae	Alicycliphilus
OTU1120	0	0	1	0	0	0	0	0	0	1	0	0	0	0	7	3	0	9	0	0	0	Bacteria	Firmicutes	Clostridia	Clostridiales	Lachnospiraceae	Lachnospiraceae_unclassified
OTU1121	0	0	0	0	0	0	0	0	0	0	0	0	0	0	0	0	77	0	0	0	0	Bacteria	Patescibacteria	Gracilibacteria	Gracilibacteria_unclassified	Gracilibacteria_unclassified	Gracilibacteria_unclassified
OTU1122	4	0	2	0	0	0	0	0	0	1	1	0	0	0	0	0	0	10	3	0	0	Bacteria	Firmicutes	Clostridia	Clostridiales	Ruminococcaceae	Ruminococcaceae_UCG-014
OTU1123	0	0	0	0	0	0	0	0	0	0	0	0	0	0	2	0	0	4	1	0	0	Bacteria	Cyanobacteria	Melainabacteria	Gastranaerophilales	Gastranaerophilales_fa	Gastranaerophilales_ge
OTU1124	0	0	0	0	0	0	0	0	0	0	0	0	0	0	0	1	0	0	15	0	0	Bacteria	Firmicutes	Clostridia	Clostridiales	Clostridiaceae_1	Candidatus_Arthromitus
OTU1125	0	0	0	0	0	0	0	0	0	0	0	0	0	0	0	0	0	0	0	18	0	Bacteria	Armatimonadetes	Fimbriimonadia	Fimbriimonadales	Fimbriimonadaceae	Fimbriimonadaceae_ge
OTU1126	0	0	75	168	5	1	71	101	586	0	0	0	661	174	75	0	654	0	0	46	1063	Bacteria	Epsilonbacteraeota	Campylobacteria	Campylobacterales	Helicobacteraceae	Helicobacter
OTU1127	4	0	3	0	1	0	0	0	0	0	11	0	0	0	4	0	0	2	0	0	0	Bacteria	Firmicutes	Clostridia	Clostridiales	Lachnospiraceae	Blautia
OTU1128	0	0	0	67	0	0	0	0	0	0	0	0	0	0	0	0	0	0	0	0	0	Bacteria	Chloroflexi	Anaerolineae	Anaerolineales	Anaerolineaceae	Anaerolineaceae_unclassified
OTU1129	0	0	0	0	5	0	0	0	0	0	0	0	0	0	0	0	0	0	0	0	0	Bacteria	Epsilonbacteraeota	Campylobacteria	Campylobacterales	Campylobacteraceae	Campylobacter
OTU113	0	0	0	0	0	0	0	0	0	0	0	0	0	0	0	0	5	0	0	0	0	Bacteria	Proteobacteria	Deltaproteobacteria	Oligoflexales	0319-6G20	0319-6G20_ge
OTU1130	0	0	0	0	0	0	0	3	0	0	0	0	0	0	0	0	0	0	0	0	0	Bacteria	Actinobacteria	Acidimicrobiia	IMCC26256	IMCC26256_fa	IMCC26256_ge
OTU1131	0	0	0	0	0	0	0	19	0	0	0	0	0	0	0	0	0	0	0	0	0	Bacteria	Planctomycetes	Phycisphaerae	Phycisphaerales	Phycisphaeraceae	CL500-3
OTU1132	0	0	0	0	0	0	0	0	9	0	0	0	0	8	0	0	0	1	0	0	0	Bacteria	Cyanobacteria	Melainabacteria	Gastranaerophilales	Gastranaerophilales_fa	Gastranaerophilales_ge
OTU1133	0	0	0	0	0	0	0	0	44	0	0	0	0	0	0	0	0	0	0	0	0	Bacteria	Patescibacteria	Saccharimonadia	Saccharimonadales	Saccharimonadales_fa	Saccharimonadales_ge
OTU1134	0	0	0	0	0	0	0	0	23	0	0	0	0	0	0	0	0	0	0	0	0	Bacteria	Chloroflexi	Anaerolineae	Anaerolineales	Anaerolineaceae	UTCFX1
OTU1135	0	0	0	0	0	1	0	0	0	23	0	0	0	0	0	0	0	23	0	0	0	Bacteria	Firmicutes	Clostridia	Clostridiales	Lachnospiraceae	Lachnospiraceae_unclassified
OTU1136	0	0	0	0	0	0	0	0	0	3	0	0	0	0	0	0	0	2	0	1	0	Bacteria	Cyanobacteria	Melainabacteria	Gastranaerophilales	Gastranaerophilales_fa	Gastranaerophilales_ge
OTU1137	0	0	0	0	0	0	0	2	0	94	46	0	0	0	2	0	0	17	3	0	0	Bacteria	Firmicutes	Clostridia	Clostridiales	Ruminococcaceae	Ruminococcaceae_UCG-013
OTU1138	0	0	0	0	0	0	0	0	0	0	0	0	0	64	0	0	225	0	0	0	0	Bacteria	Firmicutes	Clostridia	Clostridiales	Ruminococcaceae	Ruminococcus_1
OTU1139	0	0	0	0	0	0	0	0	0	0	0	0	0	0	6	0	0	0	0	0	0	Bacteria	Firmicutes	Clostridia	Clostridiales	Ruminococcaceae	Ruminococcaceae_unclassified
OTU114	0	0	0	0	0	0	0	0	0	0	0	0	0	0	0	0	0	2	0	0	0	Bacteria	Bacteria_unclassified	Bacteria_unclassified	Bacteria_unclassified	Bacteria_unclassified	Bacteria_unclassified
OTU1140	0	0	0	0	0	0	0	0	0	0	0	0	0	0	9	0	0	0	0	0	0	Bacteria	Firmicutes	Clostridia	Clostridiales	Ruminococcaceae	Ruminococcaceae_unclassified
OTU1141	0	0	0	0	0	0	0	0	0	0	0	0	0	0	0	0	29	0	0	0	0	Bacteria	Actinobacteria	Actinobacteria	Frankiales	uncultured	uncultured_ge
OTU1142	0	0	0	0	0	0	0	2	0	0	0	0	0	0	0	0	88	0	0	0	121	Bacteria	Firmicutes	Clostridia	Clostridiales	Lachnospiraceae	Lachnospiraceae_unclassified
OTU1143	0	0	0	0	0	0	0	0	0	2	3	0	0	0	0	0	0	3	0	5	0	Bacteria	Actinobacteria	Coriobacteriia	Coriobacteriales	Eggerthellaceae	Eggerthellaceae_unclassified
OTU1144	54	0	2	1	4	14	104	38	22	843	783	5	0	33	9	39	0	4227	114	838	1	Bacteria	Firmicutes	Clostridia	Clostridiales	Lachnospiraceae	Lachnospiraceae_ge
OTU1145	0	0	0	0	0	0	5	0	0	0	0	0	0	0	0	0	0	8	33	0	0	Bacteria	Firmicutes	Clostridia	Clostridiales	Ruminococcaceae	Ruminococcaceae_UCG-014
OTU1146	0	0	0	0	0	0	0	0	0	0	0	1	0	0	0	0	0	0	69	0	74	Bacteria	Chloroflexi	Anaerolineae	SBR1031	SBR1031_fa	SBR1031_ge
OTU1147	0	0	0	0	0	0	0	1	0	0	0	0	0	0	0	0	0	0	0	0	0	Bacteria	Patescibacteria	Saccharimonadia	Saccharimonadales	Saccharimonadales_fa	Saccharimonadales_ge
OTU1148	0	0	0	0	0	0	1	10	0	0	0	0	0	0	0	0	0	0	0	0	0	Bacteria	Proteobacteria	Alphaproteobacteria	Rhizobiales	Rhizobiales_Incertae_Sedis	Phreatobacter
OTU1149	0	0	0	1	0	0	0	0	55	0	0	0	0	0	0	0	0	0	0	0	0	Bacteria	Firmicutes	Clostridia	Clostridiales	Lachnospiraceae	Lachnospiraceae_unclassified
OTU115	2	0	1	1	1	0	0	0	0	0	2	1	0	32	18	82	1	53	1	0	0	Bacteria	Firmicutes	Bacilli	Lactobacillales	Enterococcaceae	Enterococcaceae_unclassified
OTU1150	0	0	0	0	0	0	0	0	48	0	0	0	0	0	0	0	0	0	0	0	0	Bacteria	Firmicutes	Clostridia	Clostridiales	Ruminococcaceae	Negativibacillus
OTU1151	35	0	10	7	12	0	2	0	15	4	35	0	0	1	46	0	0	15	0	0	0	Bacteria	Firmicutes	Clostridia	Clostridiales	Ruminococcaceae	Faecalibacterium
OTU1152	0	0	0	0	0	0	0	0	67	0	2	0	0	0	0	0	0	0	0	0	0	Bacteria	Firmicutes	Clostridia	Clostridiales	Ruminococcaceae	Ruminococcaceae_UCG-014
OTU1153	0	0	0	0	0	0	0	0	0	1	0	0	0	0	0	0	0	0	0	0	0	Bacteria	Cyanobacteria	Melainabacteria	Gastranaerophilales	Gastranaerophilales_fa	Gastranaerophilales_ge
OTU1154	0	0	0	0	0	0	0	0	13	19	11	0	0	0	0	0	0	9	0	0	0	Bacteria	Firmicutes	Clostridia	Clostridiales	Ruminococcaceae	Ruminococcaceae_UCG-013
OTU1155	0	0	0	0	0	0	0	0	1	2	0	0	0	0	1	0	0	2	0	0	0	Bacteria	Firmicutes	Clostridia	Clostridiales	Ruminococcaceae	Butyricicoccus
OTU1156	0	0	0	0	0	0	0	0	0	2	0	0	0	0	0	0	0	0	0	0	0	Bacteria	Patescibacteria	Saccharimonadia	Saccharimonadales	Saccharimonadales_fa	Saccharimonadales_ge
OTU1157	0	0	0	0	0	0	0	0	0	0	6	0	0	0	0	0	0	0	0	0	0	Bacteria	Firmicutes	Clostridia	Clostridiales	Clostridiales_unclassified	Clostridiales_unclassified
OTU1158	9	0	0	0	0	0	0	0	0	0	0	4	0	0	0	0	0	0	0	0	0	Bacteria	Firmicutes	Clostridia	Clostridiales	Lachnospiraceae	Coprococcus_2
OTU1159	0	0	0	0	0	0	0	0	0	0	0	15	1	0	0	0	0	0	0	0	0	Bacteria	Firmicutes	Clostridia	Clostridiales	Lachnospiraceae	Lachnospiraceae_unclassified
OTU116	1	0	0	0	0	0	2	0	1	0	0	4	0	4	0	0	0	1	0	0	0	Bacteria	Proteobacteria	Gammaproteobacteria	Pseudomonadales	Moraxellaceae	Acinetobacter
OTU1160	55	0	5	0	2	0	0	3	5	4	30	209	0	1	42	0	0	2	0	0	34	Bacteria	Firmicutes	Clostridia	Clostridiales	Lachnospiraceae	Blautia
OTU1161	0	0	0	4	0	0	34	4	134	0	0	17	25	0	0	0	0	0	0	0	0	Bacteria	Proteobacteria	Alphaproteobacteria	Rhizobiales	Rhizobiaceae	Rhizobiaceae_unclassified
OTU1162	52	0	50	176	32	1	301	169	215	9	94	167	479	602	110	3	342	34	299	198	172	Bacteria	Proteobacteria	Alphaproteobacteria	Rhizobiales	Rhizobiaceae	Rhizobiaceae_unclassified
OTU1163	0	0	0	73	0	0	0	0	0	0	0	0	0	181	0	0	0	0	0	0	0	Bacteria	Planctomycetes	Phycisphaerae	Phycisphaerales	Phycisphaeraceae	SM1A02
OTU1164	17	0	7	60	8	0	93	43	1	2	6	65	44	151	17	0	75	3	1	3	22	Bacteria	Proteobacteria	Alphaproteobacteria	Rhizobiales	Rhizobiaceae	Aureimonas
OTU1165	0	0	0	0	0	0	0	0	0	0	0	0	0	0	3	0	0	1	0	0	0	Bacteria	Firmicutes	Clostridia	Clostridiales	Ruminococcaceae	Ruminococcaceae_UCG-014
OTU1166	0	0	0	0	0	0	0	0	0	0	0	0	0	0	2	0	0	0	0	0	0	Bacteria	Actinobacteria	Actinobacteria	Micrococcales	Micrococcaceae	Micrococcaceae_unclassified
OTU1167	0	0	0	0	0	0	0	0	0	0	0	0	0	0	0	0	135	0	0	0	0	Bacteria	Bacteroidetes	Bacteroidia	Bacteroidia_unclassified	Bacteroidia_unclassified	Bacteroidia_unclassified
OTU1168	0	0	0	0	0	0	0	0	0	1	0	0	0	0	0	0	0	3	1	0	0	Bacteria	Firmicutes	Clostridia	Clostridiales	Ruminococcaceae	Ruminococcaceae_UCG-014
OTU1169	0	0	0	0	0	0	0	0	0	0	0	0	0	0	0	0	0	2	0	0	0	Bacteria	Cyanobacteria	Melainabacteria	Gastranaerophilales	Gastranaerophilales_fa	Gastranaerophilales_ge
OTU117	0	0	0	0	0	0	0	0	0	0	0	0	0	0	0	0	0	0	0	124	0	Bacteria	Proteobacteria	Gammaproteobacteria	JG36-GS-52	JG36-GS-52_fa	JG36-GS-52_ge
OTU1170	0	0	0	0	0	0	0	0	0	0	0	0	0	0	0	0	0	7	0	1	0	Bacteria	Firmicutes	Clostridia	Clostridiales	Lachnospiraceae	Lachnospiraceae_unclassified
OTU1171	0	0	0	0	0	0	0	0	0	0	0	0	0	0	0	0	0	0	6	0	0	Bacteria	Actinobacteria	Actinobacteria	Frankiales	uncultured	uncultured_ge
OTU1172	0	0	0	8	0	0	13	14	37	0	0	2	109	84	0	0	39	0	60	32	22	Bacteria	Chloroflexi	Chloroflexia	Kallotenuales	AKIW781	AKIW781_ge
OTU1173	0	0	1	0	0	0	0	0	0	6	0	0	0	4	0	0	0	14	8	0	0	Bacteria	Firmicutes	Clostridia	Clostridiales	Lachnospiraceae	Lachnospiraceae_unclassified
OTU1174	0	0	0	0	0	0	0	0	0	0	0	0	0	0	0	0	0	0	0	216	0	Bacteria	Firmicutes	Clostridia	Clostridiales	Peptostreptococcaceae	Peptostreptococcaceae_unclassified
OTU1175	30	0	1	1	1	9	0	26	0	426	23	0	0	3	21	5	0	504	11	716	0	Bacteria	Actinobacteria	Coriobacteriia	Coriobacteriales	Coriobacteriaceae	Coriobacteriaceae_unclassified
OTU1176	0	0	0	0	0	0	0	0	0	0	0	0	0	0	0	0	0	0	0	0	86	Bacteria	Firmicutes	Clostridia	Clostridiales	Lachnospiraceae	uncultured
OTU1177	5	0	0	0	0	0	0	0	0	0	0	0	0	0	0	0	0	1	0	0	0	Bacteria	Firmicutes	Clostridia	Clostridiales	Lachnospiraceae	Lachnospiraceae_unclassified
OTU1178	2	0	0	0	0	0	0	0	0	0	0	0	0	0	0	0	0	0	0	0	0	Bacteria	Firmicutes	Clostridia	Clostridiales	Ruminococcaceae	Sporobacter
OTU1179	0	0	1	64	0	0	0	0	0	0	0	0	0	0	0	0	0	0	0	0	0	Bacteria	Chloroflexi	KD4-96	KD4-96_or	KD4-96_fa	KD4-96_ge
OTU118	3	0	2	13	0	0	37	0	4	0	54	7	3	8	1	0	0	2	1	56	0	Bacteria	Proteobacteria	Gammaproteobacteria	Pseudomonadales	Pseudomonadaceae	Pseudomonas
OTU1180	0	0	0	4	0	0	0	0	0	0	0	0	0	0	0	0	0	0	0	0	0	Bacteria	Planctomycetes	Brocadiae	Brocadiales	Brocadiaceae	Candidatus_Kuenenia
OTU1181	0	0	0	3	0	0	0	0	0	0	0	0	0	0	0	0	0	0	0	0	0	Bacteria	Thermotogae	Thermotogae	Thermotogales	Fervidobacteriaceae	Fervidobacterium
OTU1182	0	0	0	61	0	0	0	0	0	0	0	0	0	0	0	0	0	0	0	0	0	Bacteria	Firmicutes	Clostridia	Clostridiales	Lachnospiraceae	Lachnospiraceae_unclassified
OTU1183	0	0	0	0	3	0	0	0	0	0	0	0	0	0	0	0	0	0	0	0	0	Bacteria	Lentisphaerae	Lentisphaeria	Victivallales	Victivallaceae	Victivallis
OTU1184	0	0	0	0	1	0	0	0	0	0	0	0	0	0	0	0	0	0	0	0	0	Bacteria	Firmicutes	Clostridia	Clostridiales	Ruminococcaceae	Ruminococcaceae_UCG-003
OTU1185	4	0	0	2	0	0	42	9	4	0	0	0	1	161	0	0	0	3	0	0	0	Bacteria	Proteobacteria	Alphaproteobacteria	Rhizobiales	Xanthobacteraceae	Bradyrhizobium
OTU1186	0	0	0	0	0	0	64	0	0	0	1	0	0	0	0	0	0	0	0	0	0	Bacteria	Firmicutes	Clostridia	Clostridiales	Ruminococcaceae	Ruminococcaceae_unclassified
OTU1187	162	0	0	0	1	1	0	8	23	1	365	0	132	8	6	3	13	17	121	67	102	Bacteria	Firmicutes	Clostridia	Clostridiales	Clostridiaceae_1	Clostridium_sensu_stricto_1
OTU1188	10	0	2	0	0	8	8	11	0	318	68	0	0	11	0	2	0	410	2	182	1	Bacteria	Actinobacteria	Coriobacteriia	Coriobacteriales	Coriobacteriaceae	Coriobacteriaceae_unclassified
OTU1189	7	2	2	18	1	4	37	5	0	169	37	0	0	0	6	0	0	133	1	0	0	Bacteria	Firmicutes	Clostridia	Clostridiales	Lachnospiraceae	Blautia
OTU119	0	0	0	23	0	0	53	15	17	0	0	19	170	69	0	0	45	0	10	92	60	Bacteria	Firmicutes	Bacilli	Lactobacillales	Enterococcaceae	Vagococcus
OTU1190	3	0	0	0	0	7	0	12	0	86	6	0	0	0	0	0	0	117	3	12	0	Bacteria	Actinobacteria	Coriobacteriia	Coriobacteriales	Eggerthellaceae	Eggerthellaceae_unclassified
OTU1191	1	0	2	0	0	2	1	0	0	124	17	0	0	1	0	0	0	153	7	6	0	Bacteria	Firmicutes	Clostridia	Clostridiales	Lachnospiraceae	Sellimonas
OTU1192	0	0	1	0	0	4	0	1	0	67	21	0	0	0	2	0	0	53	16	0	0	Bacteria	Actinobacteria	Coriobacteriia	Coriobacteriales	Eggerthellaceae	Eggerthellaceae_unclassified
OTU1193	16	0	0	0	0	0	0	0	0	0	0	21	0	0	115	24	0	0	0	0	10	Bacteria	Actinobacteria	Coriobacteriia	Coriobacteriales	Coriobacteriales_Incertae_Sedis	Coriobacteriales_Incertae_Sedis_unclassified
OTU1194	0	0	0	0	0	1	0	0	0	71	13	0	0	0	0	0	0	12	0	1	0	Bacteria	Firmicutes	Clostridia	Clostridiales	Lachnospiraceae	Lachnospiraceae_unclassified
OTU1195	0	0	1	1	1	2	0	6	17	74	15	0	0	0	0	0	0	28	1	25	0	Bacteria	Actinobacteria	Coriobacteriia	Coriobacteriales	Eggerthellaceae	Eggerthellaceae_unclassified
OTU1196	4	0	0	0	0	0	0	0	3	75	6	0	0	12	0	0	0	66	0	0	0	Bacteria	Firmicutes	Clostridia	Clostridiales	Clostridiales_unclassified	Clostridiales_unclassified
OTU1197	2	0	2	0	1	13	2	5	0	201	73	2	0	19	0	1	13	366	33	81	0	Bacteria	Firmicutes	Clostridia	Clostridiales	Lachnospiraceae	Lachnospiraceae_unclassified
OTU1198	0	0	1	0	0	0	0	4	0	16	12	0	0	0	1	3	0	94	7	0	0	Bacteria	Firmicutes	Clostridia	Clostridiales	Lachnospiraceae	Lachnospiraceae_unclassified
OTU1199	33	0	1	39	10	0	0	0	0	2	22	0	0	0	43	3	0	5	0	0	0	Bacteria	Firmicutes	Clostridia	Clostridiales	Lachnospiraceae	Lachnospiraceae_ge
OTU12	0	0	0	908	0	0	2601	695	1673	0	0	950	2104	1817	0	0	2000	3	1095	1043	1667	Bacteria	Proteobacteria	Gammaproteobacteria	Enterobacteriales	Enterobacteriaceae	Enterobacteriaceae_unclassified
OTU120	0	0	0	13	0	0	0	0	0	0	0	0	0	0	0	0	0	0	0	0	0	Bacteria	Proteobacteria	Deltaproteobacteria	Deltaproteobacteria_unclassified	Deltaproteobacteria_unclassified	Deltaproteobacteria_unclassified
OTU1200	14	0	0	0	0	11	0	5	1	52	10	0	0	0	0	0	0	27	0	98	0	Bacteria	Actinobacteria	Coriobacteriia	Coriobacteriales	Eggerthellaceae	Eggerthellaceae_unclassified
OTU1201	44	0	5	104	16	0	0	0	0	4	25	2	0	0	30	0	0	15	0	0	0	Bacteria	Firmicutes	Clostridia	Clostridiales	Lachnospiraceae	Fusicatenibacter
OTU1202	11	0	3	33	5	0	0	0	0	0	25	0	0	0	6	0	0	8	0	0	0	Bacteria	Firmicutes	Clostridia	Clostridiales	Ruminococcaceae	UBA1819
OTU1203	40	1	5	0	14	0	0	0	0	1	5	0	61	0	37	0	0	6	0	6	0	Bacteria	Firmicutes	Clostridia	Clostridiales	Ruminococcaceae	Subdoligranulum
OTU1204	2	0	0	0	0	1	0	2	0	57	12	0	0	0	0	0	0	33	4	0	0	Bacteria	Actinobacteria	Coriobacteriia	Coriobacteriales	Coriobacteriaceae	Enorma
OTU1205	41	0	8	0	3	0	0	0	39	4	45	0	0	0	43	0	50	5	0	0	0	Bacteria	Firmicutes	Clostridia	Clostridiales	Lachnospiraceae	Lachnospiraceae_unclassified
OTU1206	26	0	8	0	3	0	0	0	0	2	12	0	85	0	29	0	0	3	0	0	0	Bacteria	Firmicutes	Clostridia	Clostridiales	Lachnospiraceae	Lachnospira
OTU1207	0	0	2	1	1	0	73	15	1	0	0	2	8	7	6	0	25	0	83	2	170	Bacteria	Proteobacteria	Alphaproteobacteria	Rhodobacterales	Rhodobacteraceae	Paracoccus
OTU1208	72	0	10	0	3	0	0	52	0	7	39	0	0	0	41	0	0	14	0	0	0	Bacteria	Firmicutes	Clostridia	Clostridiales	Lachnospiraceae	Lachnospira
OTU1209	625	2	189	60	195	6	100	17	9	90	590	0	69	93	848	15	0	211	121	37	60	Bacteria	Firmicutes	Clostridia	Clostridiales	Ruminococcaceae	Faecalibacterium
OTU121	0	0	0	17	0	0	0	0	0	0	0	0	0	0	0	0	0	0	0	0	0	Bacteria	Proteobacteria	Deltaproteobacteria	Deltaproteobacteria_unclassified	Deltaproteobacteria_unclassified	Deltaproteobacteria_unclassified
OTU1210	0	0	0	0	0	0	0	0	23	0	0	0	0	0	2	0	0	0	0	151	0	Bacteria	Proteobacteria	Alphaproteobacteria	Rhizobiales	Devosiaceae	Devosiaceae_unclassified
OTU1211	0	0	0	0	0	1	6	0	0	15	4	0	0	0	0	0	0	16	0	0	0	Bacteria	Firmicutes	Clostridia	Clostridiales	Lachnospiraceae	Marvinbryantia
OTU1212	0	0	0	0	0	0	148	0	0	0	0	0	0	0	0	0	0	0	0	0	0	Bacteria	Chloroflexi	Anaerolineae	Ardenticatenales	uncultured	uncultured_ge
OTU1213	12	0	0	0	0	0	0	0	0	0	7	0	0	0	6	0	0	0	0	0	0	Bacteria	Firmicutes	Clostridia	Clostridiales	Lachnospiraceae	Lachnoclostridium
OTU1214	0	0	0	0	0	0	126	0	0	0	0	0	0	0	0	0	0	0	0	0	0	Bacteria	Acidobacteria	Acidobacteriia	Solibacterales	Solibacteraceae_(Subgroup_3)	Bryobacter
OTU1215	0	0	0	0	0	0	0	0	0	1	1	6	0	58	0	0	0	1	0	0	0	Bacteria	Firmicutes	Clostridia	Clostridiales	Lachnospiraceae	Lachnospiraceae_unclassified
OTU1216	15	0	0	0	0	0	0	3	0	0	0	0	4	0	2	0	0	0	8	0	34	Bacteria	Proteobacteria	Alphaproteobacteria	Rhizobiales	Beijerinckiaceae	Salinarimonas
OTU1217	22	0	4	0	5	0	0	0	57	4	5	0	0	0	10	5	0	9	0	0	0	Bacteria	Firmicutes	Clostridia	Clostridiales	Lachnospiraceae	Lachnospira
OTU1218	0	0	0	0	0	0	0	0	0	0	0	0	0	0	0	0	0	0	92	154	0	Bacteria	Proteobacteria	Alphaproteobacteria	Rhizobiales	Xanthobacteraceae	Xanthobacteraceae_unclassified
OTU1219	0	0	0	0	0	0	0	44	0	0	0	0	0	0	0	0	0	0	0	131	0	Bacteria	Proteobacteria	Alphaproteobacteria	Caulobacterales	Hyphomonadaceae	SWB02
OTU122	0	0	3	4	0	0	0	1	0	0	6	0	0	0	0	74	0	3	0	0	0	Bacteria	Firmicutes	Bacilli	Lactobacillales	Lactobacillaceae	Lactobacillus
OTU1220	5	0	0	31	0	0	0	49	72	0	0	0	0	0	0	0	1	0	0	0	0	Bacteria	Firmicutes	Clostridia	Clostridiales	Ruminococcaceae	Ruminococcus_1
OTU1221	0	0	0	0	0	0	0	0	129	0	0	0	0	0	0	0	0	0	0	0	0	Bacteria	Chloroflexi	JG30-KF-CM66	JG30-KF-CM66_or	JG30-KF-CM66_fa	JG30-KF-CM66_ge
OTU1222	37	0	4	0	0	0	0	0	0	1	4	0	0	0	2	0	0	5	0	0	0	Bacteria	Firmicutes	Clostridia	Clostridiales	Lachnospiraceae	Lachnospiraceae_UCG-004
OTU1223	14	0	0	2	0	0	0	0	0	0	0	0	0	0	0	0	0	0	0	0	0	Bacteria	Firmicutes	Clostridia	Clostridiales	Lachnospiraceae	Eisenbergiella
OTU1224	2	0	3	0	0	0	10	1	1	0	3	1	1	0	10	0	0	0	0	7	0	Bacteria	Proteobacteria	Alphaproteobacteria	Rhizobiales	Beijerinckiaceae	Pseudochelatococcus
OTU1225	1	0	0	35	0	0	0	0	0	0	0	9	85	34	9	0	8	0	1	0	2	Bacteria	Proteobacteria	Alphaproteobacteria	Sphingomonadales	Sphingomonadaceae	Sphingomonas
OTU1226	1	0	0	0	0	0	0	2	0	0	0	0	22	1	2	0	0	1	0	0	0	Bacteria	Proteobacteria	Alphaproteobacteria	Rhizobiales	Rhizobiaceae	Aquamicrobium
OTU1227	0	0	0	0	0	0	0	0	0	0	0	0	0	102	0	0	0	0	0	0	0	Bacteria	Proteobacteria	Alphaproteobacteria	Rhizobiales	Rhizobiaceae	Aquamicrobium
OTU1228	0	0	0	0	0	0	0	0	0	0	0	0	0	0	0	0	90	0	0	0	0	Bacteria	Proteobacteria	Alphaproteobacteria	Alphaproteobacteria_unclassified	Alphaproteobacteria_unclassified	Alphaproteobacteria_unclassified
OTU1229	0	0	0	0	0	0	0	0	0	0	0	0	0	0	0	0	90	0	0	0	0	Bacteria	Bacteroidetes	Bacteroidia	Bacteroidales	Bacteroidales_unclassified	Bacteroidales_unclassified
OTU123	5	0	2	0	3	0	0	0	0	0	3	0	0	0	3	0	0	2	0	0	0	Bacteria	Proteobacteria	Gammaproteobacteria	Pasteurellales	Pasteurellaceae	Haemophilus
OTU1230	0	0	0	0	0	0	0	0	0	0	0	0	0	0	0	0	0	0	53	0	0	Bacteria	Proteobacteria	Alphaproteobacteria	Caulobacterales	Hyphomonadaceae	SWB02
OTU1231	8	0	6	0	0	0	0	1	0	3	1	0	0	107	21	0	0	2	0	0	132	Bacteria	Firmicutes	Clostridia	Clostridiales	Lachnospiraceae	Tyzzerella_4
OTU1232	8	0	1	0	2	0	0	0	0	1	3	0	0	0	15	0	0	10	0	0	0	Bacteria	Firmicutes	Clostridia	Clostridiales	Lachnospiraceae	Lachnospiraceae_NK4A136_group
OTU1233	0	0	1	0	0	0	83	0	0	0	0	0	0	0	0	0	0	0	0	0	0	Bacteria	Proteobacteria	Alphaproteobacteria	Alphaproteobacteria_unclassified	Alphaproteobacteria_unclassified	Alphaproteobacteria_unclassified
OTU1234	0	0	0	0	0	0	0	62	0	0	0	0	0	0	0	0	0	0	0	0	0	Bacteria	Chloroflexi	Ktedonobacteria	C0119	C0119_fa	C0119_ge
OTU1235	0	0	0	0	0	0	0	0	4	7	6	0	0	0	0	0	0	1	0	0	0	Bacteria	Firmicutes	Clostridia	Clostridiales	Lachnospiraceae	GCA-900066575
OTU1236	0	0	0	0	0	0	0	0	0	0	0	104	0	0	0	0	0	0	0	0	0	Bacteria	Proteobacteria	Alphaproteobacteria	Tistrellales	Geminicoccaceae	Candidatus_Alysiosphaera
OTU1237	0	0	0	0	0	0	0	0	0	0	0	0	0	105	0	0	0	0	0	0	0	Bacteria	Proteobacteria	Alphaproteobacteria	Rhizobiales	Rhizobiales_unclassified	Rhizobiales_unclassified
OTU1238	5	0	0	13	1	0	0	20	13	0	0	0	0	6	0	0	0	0	0	8	0	Bacteria	Proteobacteria	Alphaproteobacteria	Rhizobiales	Beijerinckiaceae	Methylobacterium
OTU1239	10	0	0	0	1	0	0	0	0	3	8	0	0	0	7	0	0	1	0	0	0	Bacteria	Firmicutes	Clostridia	Clostridiales	Lachnospiraceae	CAG-56
OTU124	0	0	0	0	1	0	0	0	0	0	0	0	0	0	0	0	0	0	0	1	0	Bacteria	Firmicutes	Bacilli	Bacillales	Bacillaceae	Pseudogracilibacillus
OTU1240	0	0	0	30	0	0	0	0	0	0	0	0	0	0	0	0	0	0	0	0	0	Bacteria	Proteobacteria	Alphaproteobacteria	Sphingomonadales	Sphingomonadaceae	Sphingomonadaceae_unclassified
OTU1241	6	0	0	0	11	0	0	0	0	1	12	0	0	0	10	0	0	5	0	0	0	Bacteria	Firmicutes	Clostridia	Clostridiales	Lachnospiraceae	Lachnospiraceae_ge
OTU1242	3	0	0	0	0	0	0	0	111	0	0	0	0	0	0	0	0	0	0	0	0	Bacteria	Firmicutes	Clostridia	Clostridiales	Lachnospiraceae	Lachnospiraceae_unclassified
OTU1243	0	0	0	0	0	0	0	0	99	0	0	0	0	0	0	0	0	0	0	0	0	Bacteria	Firmicutes	Clostridia	Clostridiales	Lachnospiraceae	Lachnospiraceae_unclassified
OTU1244	0	0	0	0	0	0	0	0	53	0	0	0	0	0	0	0	0	0	0	0	0	Bacteria	Firmicutes	Clostridia	Clostridiales	Ruminococcaceae	UBA1819
OTU1245	0	0	0	19	0	0	0	0	115	0	0	0	0	0	0	0	0	0	0	0	0	Bacteria	Firmicutes	Clostridia	Clostridiales	Ruminococcaceae	Ruminiclostridium_6
OTU1246	0	0	0	0	0	0	0	0	71	0	0	0	0	0	0	0	0	0	0	0	0	Bacteria	Firmicutes	Clostridia	Clostridiales	Lachnospiraceae	Lachnospiraceae_unclassified
OTU1247	0	0	0	0	0	0	0	0	55	0	0	0	0	0	0	0	0	0	0	0	0	Bacteria	Firmicutes	Clostridia	Clostridiales	Lachnospiraceae	Lachnospiraceae_unclassified
OTU1248	0	0	0	0	0	0	0	0	0	0	0	21	0	0	0	0	0	0	0	0	0	Bacteria	Actinobacteria	Coriobacteriia	Coriobacteriales	Eggerthellaceae	Eggerthella
OTU1249	0	0	0	0	0	0	0	0	0	0	0	0	61	0	0	0	0	0	0	0	0	Bacteria	Firmicutes	Clostridia	Clostridiales	Lachnospiraceae	Lachnospiraceae_unclassified
OTU125	0	0	0	0	0	0	171	0	0	0	0	0	0	0	0	0	0	0	0	0	0	Bacteria	Proteobacteria	Gammaproteobacteria	Betaproteobacteriales	Rhodocyclaceae	Rhodocyclaceae_unclassified
OTU1250	117	0	27	13	41	1	0	0	0	9	90	0	0	0	182	3	0	32	0	0	57	Bacteria	Firmicutes	Clostridia	Clostridiales	Lachnospiraceae	Agathobacter
OTU1251	0	0	0	0	0	0	0	0	0	0	0	0	0	0	0	0	138	0	0	0	0	Bacteria	Firmicutes	Clostridia	Clostridiales	Ruminococcaceae	Ruminococcaceae_unclassified
OTU1252	0	0	0	0	0	1	0	0	0	5	2	0	0	0	0	0	0	14	14	0	0	Bacteria	Firmicutes	Clostridia	Clostridiales	Ruminococcaceae	Ruminococcaceae_unclassified
OTU1253	0	0	0	0	0	0	0	0	0	0	0	0	0	0	2	0	0	0	0	41	0	Bacteria	Firmicutes	Clostridia	Clostridiales	Lachnospiraceae	Lachnospiraceae_unclassified
OTU1254	0	0	0	0	0	0	0	0	0	0	0	0	0	0	0	0	0	0	0	0	79	Bacteria	Chloroflexi	Chloroflexia	Kallotenuales	AKIW781	AKIW781_ge
OTU1255	0	0	0	0	0	0	0	0	0	0	0	0	0	0	0	0	0	0	0	0	78	Bacteria	Firmicutes	Clostridia	Clostridiales	Lachnospiraceae	Lachnospiraceae_ge
OTU1256	10	0	0	0	0	0	0	0	0	0	0	0	0	0	0	0	0	0	0	0	0	Bacteria	Bacteria_unclassified	Bacteria_unclassified	Bacteria_unclassified	Bacteria_unclassified	Bacteria_unclassified
OTU1257	14	0	3	0	6	0	0	0	0	0	4	0	0	0	0	0	0	0	0	0	0	Bacteria	Firmicutes	Clostridia	Clostridiales	Lachnospiraceae	Sellimonas
OTU1258	3	0	2	4	0	0	5	0	11	0	0	1	0	11	1	0	2	0	1	3	16	Bacteria	Proteobacteria	Alphaproteobacteria	Caulobacterales	Caulobacteraceae	Brevundimonas
OTU1259	2	0	2	0	0	0	0	2	4	0	6	0	0	0	0	2	0	0	9	0	0	Bacteria	Proteobacteria	Alphaproteobacteria	Rhizobiales	Devosiaceae	Devosiaceae_unclassified
OTU126	0	0	0	0	0	0	115	0	0	0	0	0	0	0	0	0	0	0	0	0	0	Bacteria	Proteobacteria	Gammaproteobacteria	Gammaproteobacteria_unclassified	Gammaproteobacteria_unclassified	Gammaproteobacteria_unclassified
OTU1260	1	0	1	0	0	0	0	1	0	0	9	0	0	0	0	0	0	5	0	27	0	Bacteria	Firmicutes	Clostridia	Clostridiales	Lachnospiraceae	Anaerosporobacter
OTU1261	9	0	14	13	15	0	0	0	0	3	9	0	0	0	2	0	0	1	0	0	0	Bacteria	Proteobacteria	Alphaproteobacteria	Rhizobiales	Devosiaceae	Pelagibacterium
OTU1262	3	0	2	0	0	0	0	0	0	1	17	0	0	0	18	1	0	10	0	0	0	Bacteria	Firmicutes	Clostridia	Clostridiales	Lachnospiraceae	Lachnoclostridium
OTU1263	0	0	0	0	3	0	0	0	0	1	6	0	0	0	0	0	0	0	0	0	0	Bacteria	Firmicutes	Clostridia	Clostridiales	Ruminococcaceae	Ruminococcaceae_unclassified
OTU1264	6	1	0	0	0	0	45	0	0	30	8	0	0	0	0	1	0	47	0	0	0	Bacteria	Firmicutes	Clostridia	Clostridiales	Lachnospiraceae	Lachnospiraceae_unclassified
OTU1265	0	0	0	0	0	0	0	0	68	1	0	0	0	0	1	0	0	1	0	0	0	Bacteria	Firmicutes	Clostridia	Clostridiales	Lachnospiraceae	Lachnospiraceae_unclassified
OTU1266	0	0	0	0	0	0	0	0	76	0	0	0	0	0	0	0	0	0	0	0	0	Bacteria	Firmicutes	Clostridia	Clostridiales	Lachnospiraceae	uncultured
OTU1267	0	0	0	0	0	0	0	0	0	3	0	0	0	0	0	0	0	0	0	0	0	Bacteria	Firmicutes	Clostridia	Clostridiales	Christensenellaceae	Christensenellaceae_R-7_group
OTU1268	0	0	0	0	0	0	4	0	0	7	4	2	0	0	0	0	0	2	2	0	0	Bacteria	Firmicutes	Clostridia	Clostridiales	Lachnospiraceae	Lachnospiraceae_unclassified
OTU1269	0	0	0	0	0	0	0	0	0	1	0	0	0	0	0	0	0	7	0	0	0	Bacteria	Firmicutes	Clostridia	Clostridiales	Lachnospiraceae	Blautia
OTU127	59	2	11	18	13	1	0	17	0	30	25	28	1	9	216	14	47	459	28	5	12	Bacteria	Firmicutes	Bacilli	Lactobacillales	Streptococcaceae	Streptococcus
OTU1270	0	0	0	0	0	0	0	0	0	0	0	48	0	0	0	0	0	0	0	0	0	Bacteria	Planctomycetes	Phycisphaerae	Tepidisphaerales	WD2101_soil_group	WD2101_soil_group_ge
OTU1271	0	0	0	0	1	0	9	0	0	1	0	25	17	0	0	0	0	0	0	0	0	Bacteria	Proteobacteria	Alphaproteobacteria	Rhizobiales	Beijerinckiaceae	Methylobacterium
OTU1272	0	0	0	0	0	0	0	0	0	0	0	0	0	52	0	0	0	0	0	0	0	Bacteria	Firmicutes	Clostridia	Clostridiales	Lachnospiraceae	Lachnospiraceae_unclassified
OTU1273	0	0	0	0	0	0	0	0	0	0	0	0	0	0	3	0	0	0	0	0	0	Bacteria	Proteobacteria	Alphaproteobacteria	Sphingomonadales	Sphingomonadaceae	Altererythrobacter
OTU1274	0	0	0	0	0	0	0	0	0	0	0	0	0	0	6	0	0	0	0	0	62	Bacteria	Firmicutes	Clostridia	Clostridiales	Ruminococcaceae	Ruminiclostridium_5
OTU1275	0	0	1	0	0	0	0	0	0	3	0	0	0	0	0	1	0	13	10	0	0	Bacteria	Actinobacteria	Coriobacteriia	Coriobacteriales	Coriobacteriaceae	Enorma
OTU1276	0	0	0	0	0	0	0	0	0	0	0	0	0	0	0	0	81	0	0	0	0	Bacteria	Bacteria_unclassified	Bacteria_unclassified	Bacteria_unclassified	Bacteria_unclassified	Bacteria_unclassified
OTU1277	0	0	0	0	0	0	4	0	0	0	0	0	0	0	0	0	33	0	0	0	0	Bacteria	Epsilonbacteraeota	Campylobacteria	Campylobacterales	Arcobacteraceae	Arcobacter
OTU1278	0	0	0	0	0	0	0	0	0	0	0	0	0	0	0	0	0	3	0	0	0	Bacteria	Firmicutes	Clostridia	Clostridiales	Lachnospiraceae	Eisenbergiella
OTU1279	0	0	2	0	0	0	0	0	0	0	0	0	0	0	0	0	0	0	57	0	0	Bacteria	Chloroflexi	KD4-96	KD4-96_or	KD4-96_fa	KD4-96_ge
OTU128	55	1	10	0	7	0	0	0	0	7	56	0	0	0	131	4	0	23	0	0	0	Bacteria	Firmicutes	Negativicutes	Selenomonadales	Acidaminococcaceae	Phascolarctobacterium
OTU1280	1	0	0	0	3	0	0	4	0	0	0	2	0	0	1	0	0	0	0	29	0	Bacteria	Proteobacteria	Alphaproteobacteria	Rhizobiales	Beijerinckiaceae	Bosea
OTU1281	8	0	0	1	0	0	0	1	0	0	0	0	0	0	6	0	0	0	0	0	12	Bacteria	Proteobacteria	Alphaproteobacteria	Rhizobiales	Beijerinckiaceae	Methylobacterium
OTU1282	6	0	0	0	0	0	0	0	0	0	0	0	0	0	0	0	0	0	0	0	0	Bacteria	Firmicutes	Clostridia	Clostridiales	Ruminococcaceae	Ruminococcus_1
OTU1283	4	0	4	0	0	0	0	0	0	0	0	0	0	0	0	0	0	1	0	0	0	Bacteria	Firmicutes	Clostridia	Clostridiales	Lachnospiraceae	Lachnospiraceae_ND3007_group
OTU1284	7	0	0	0	0	0	0	0	0	0	0	0	0	0	0	0	0	0	0	0	0	Bacteria	Firmicutes	Clostridia	Clostridiales	Clostridiaceae_1	Clostridium_sensu_stricto_8
OTU1285	0	0	3	0	0	0	0	0	0	0	0	0	0	0	0	0	0	0	0	0	0	Bacteria	Firmicutes	Clostridia	Clostridiales	Lachnospiraceae	Lachnospiraceae_unclassified
OTU1286	0	0	3	0	2	0	0	0	0	0	0	0	0	0	0	0	0	0	0	0	0	Bacteria	Firmicutes	Clostridia	Clostridiales	Ruminococcaceae	Ruminiclostridium_5
OTU1287	0	0	0	32	0	0	8	0	0	0	0	0	0	0	0	0	3	0	0	0	0	Bacteria	Proteobacteria	Alphaproteobacteria	Caulobacterales	Caulobacteraceae	Phenylobacterium
OTU1288	0	0	0	36	0	0	0	0	0	0	0	0	0	0	0	0	0	0	0	0	0	Bacteria	Proteobacteria	Alphaproteobacteria	Reyranellales	Reyranellaceae	Reyranella
OTU1289	8	0	0	9	1	0	0	0	0	1	2	2	0	1	0	0	0	2	0	0	0	Bacteria	Firmicutes	Clostridia	Clostridiales	Lachnospiraceae	Lachnoclostridium
OTU129	53	12	83	6	74	11	0	20	25	72	125	0	0	0	1	0	0	15	51	2	0	Bacteria	Firmicutes	Bacilli	Lactobacillales	Lactobacillaceae	Lactobacillus
OTU1290	6	0	1	3	2	0	0	0	0	0	10	0	0	0	7	0	0	3	0	0	0	Bacteria	Firmicutes	Clostridia	Clostridiales	Lachnospiraceae	Lachnospiraceae_NK4A136_group
OTU1291	47	0	5	0	0	1	0	3	0	30	40	0	0	0	0	122	70	21	35	55	5	Bacteria	Firmicutes	Clostridia	Clostridiales	Clostridiaceae_1	Clostridium_sensu_stricto_1
OTU1292	0	0	0	0	0	0	0	12	0	0	0	0	0	0	0	0	0	0	0	0	0	Bacteria	Firmicutes	Clostridia	Clostridiales	Lachnospiraceae	Lachnospiraceae_NK4A136_group
OTU1293	0	0	0	0	0	0	0	2	0	0	0	0	0	0	0	0	0	0	0	0	74	Bacteria	Proteobacteria	Alphaproteobacteria	Sphingomonadales	Sphingomonadaceae	Sphingomonas
OTU1294	0	0	0	0	0	0	0	0	37	0	0	0	0	0	0	0	0	0	0	0	0	Bacteria	Proteobacteria	Alphaproteobacteria	Rhizobiales	Hyphomicrobiaceae	Hyphomicrobium
OTU1295	0	0	0	0	0	0	0	0	59	0	0	0	0	0	0	0	0	0	0	0	0	Bacteria	Epsilonbacteraeota	Campylobacteria	Campylobacterales	Helicobacteraceae	Helicobacter
OTU1296	0	0	0	0	0	0	0	0	63	0	0	0	0	0	0	0	0	0	0	0	0	Bacteria	Firmicutes	Clostridia	Clostridiales	Lachnospiraceae	Lachnospiraceae_unclassified
OTU1297	0	0	0	0	0	0	0	0	0	2	0	0	0	0	0	0	0	0	0	0	0	Bacteria	Actinobacteria	Coriobacteriia	Coriobacteriales	Coriobacteriales_Incertae_Sedis	uncultured
OTU1298	3	0	2	0	0	0	0	18	0	1	7	0	0	0	5	0	0	10	0	0	0	Bacteria	Firmicutes	Clostridia	Clostridiales	Lachnospiraceae	Lachnospiraceae_unclassified
OTU1299	0	0	0	0	0	0	0	0	0	0	0	17	0	0	2	0	0	0	0	0	0	Bacteria	Proteobacteria	Alphaproteobacteria	Rhizobiales	Rhizobiaceae	Rhizobiaceae_unclassified
OTU13	2842	601	6261	1581	5261	428	0	426	41	10795	1296	61	36	4	23	8	1	220	7	104	3	Bacteria	Firmicutes	Bacilli	Lactobacillales	Lactobacillaceae	Lactobacillus
OTU130	5	0	0	0	0	1	0	0	0	92	5	19	0	0	0	0	0	121	33	58	0	Bacteria	Firmicutes	Clostridia	Clostridiales	Peptococcaceae	Peptococcus
OTU1300	0	0	0	0	0	0	0	0	0	0	0	0	37	0	0	0	0	0	0	0	0	Bacteria	Firmicutes	Clostridia	Clostridiales	Lachnospiraceae	Lachnospiraceae_UCG-001
OTU1301	3	0	0	0	0	0	0	0	0	0	0	0	0	16	0	0	0	0	0	0	0	Bacteria	Bacteria_unclassified	Bacteria_unclassified	Bacteria_unclassified	Bacteria_unclassified	Bacteria_unclassified
OTU1302	0	0	3	0	2	0	0	0	0	0	1	0	0	0	11	0	0	0	0	0	0	Bacteria	Firmicutes	Clostridia	Clostridiales	Lachnospiraceae	Hungatella
OTU1303	0	0	0	0	0	0	0	0	0	0	0	0	0	0	0	0	55	0	0	0	0	Bacteria	Firmicutes	Clostridia	Clostridiales	Clostridiales_unclassified	Clostridiales_unclassified
OTU1304	1	0	0	0	0	1	0	0	0	17	1	0	0	0	0	0	0	11	0	2	0	Bacteria	Actinobacteria	Coriobacteriia	Coriobacteriales	Coriobacteriaceae	Coriobacteriaceae_unclassified
OTU1305	0	0	0	0	0	0	0	0	0	0	0	0	0	0	0	0	0	3	0	0	0	Bacteria	Actinobacteria	Coriobacteriia	Coriobacteriales	Atopobiaceae	Atopobiaceae_unclassified
OTU1306	0	0	0	0	0	0	0	0	0	0	0	0	0	0	0	0	0	0	0	0	58	Bacteria	Proteobacteria	Deltaproteobacteria	Deltaproteobacteria_unclassified	Deltaproteobacteria_unclassified	Deltaproteobacteria_unclassified
OTU1307	1	0	0	0	0	0	0	0	0	0	0	0	0	0	0	0	0	8	0	0	0	Bacteria	Firmicutes	Clostridia	Clostridiales	Lachnospiraceae	Sellimonas
OTU1308	5	0	0	0	0	0	0	2	0	0	0	2	0	0	0	0	0	1	0	0	0	Bacteria	Firmicutes	Clostridia	Clostridiales	Lachnospiraceae	Dorea
OTU1309	7	0	1	0	4	0	0	0	0	0	6	0	0	0	3	1	0	0	0	0	0	Bacteria	Firmicutes	Clostridia	Clostridiales	Lachnospiraceae	Lachnospiraceae_unclassified
OTU131	160	0	0	0	23	0	0	1	0	5	0	0	0	0	0	0	0	2	0	0	0	Bacteria	Firmicutes	Bacilli	Lactobacillales	Lactobacillaceae	Lactobacillus
OTU1310	2	0	0	0	0	0	0	0	0	0	0	2	0	0	0	0	5	0	0	0	0	Bacteria	Proteobacteria	Alphaproteobacteria	Rhizobiales	Rhizobiales_Incertae_Sedis	Phreatobacter
OTU1311	0	0	3	0	0	0	0	0	0	0	0	0	0	0	0	0	0	0	0	0	0	Bacteria	Proteobacteria	Proteobacteria_unclassified	Proteobacteria_unclassified	Proteobacteria_unclassified	Proteobacteria_unclassified
OTU1312	0	0	2	0	0	0	0	0	0	0	0	0	2	0	0	0	0	0	0	0	0	Bacteria	Proteobacteria	Alphaproteobacteria	Acetobacterales	Acetobacteraceae	Roseomonas
OTU1313	0	0	1	3	1	0	0	1	0	0	4	0	0	21	2	0	0	3	0	0	0	Bacteria	Proteobacteria	Alphaproteobacteria	Rhizobiales	Devosiaceae	Pelagibacterium
OTU1314	0	0	0	20	0	0	0	0	0	0	0	0	0	0	0	0	0	0	0	0	0	Bacteria	Proteobacteria	Alphaproteobacteria	Acetobacterales	Acetobacteraceae	Acetobacteraceae_unclassified
OTU1315	0	0	0	4	0	0	0	0	0	0	0	0	0	0	0	0	0	0	0	0	0	Bacteria	Acidobacteria	Blastocatellia_(Subgroup_4)	Blastocatellales	Blastocatellaceae	Blastocatella
OTU1316	2	0	0	1	2	0	0	0	0	0	6	0	0	0	3	0	0	0	0	0	0	Bacteria	Firmicutes	Clostridia	Clostridiales	Lachnospiraceae	Anaerostipes
OTU1317	0	0	0	0	0	2	0	0	0	0	0	0	0	0	0	0	0	0	0	0	0	Bacteria	Firmicutes	Clostridia	Clostridiales	Lachnospiraceae	Lachnospiraceae_unclassified
OTU1318	0	0	0	0	0	2	0	0	0	0	0	0	0	0	0	0	0	1	0	0	0	Bacteria	Firmicutes	Clostridia	Clostridiales	Ruminococcaceae	Ruminococcaceae_UCG-013
OTU1319	0	0	0	0	0	2	0	0	0	2	0	0	0	0	0	0	0	1	0	0	0	Bacteria	Actinobacteria	Coriobacteriia	Coriobacteriales	Coriobacteriaceae	Coriobacteriaceae_unclassified
OTU132	0	0	0	496	0	0	0	6	140	0	7	34	72	0	3	4	0	1	1	0	0	Bacteria	Firmicutes	Bacilli	Lactobacillales	Lactobacillaceae	Lactobacillus
OTU1320	2	0	1	0	0	0	28	4	0	0	0	0	0	0	0	0	0	0	1	0	0	Bacteria	Proteobacteria	Alphaproteobacteria	Rhizobiales	Devosiaceae	Devosia
OTU1321	0	0	0	0	0	0	0	2	0	0	0	0	0	0	0	0	0	0	0	0	0	Bacteria	Proteobacteria	Alphaproteobacteria	Rhizobiales	Rhizobiaceae	Rhizobiaceae_unclassified
OTU1322	0	0	0	0	0	0	0	0	65	0	0	0	0	0	0	0	0	0	0	0	0	Bacteria	Firmicutes	Clostridia	Clostridiales	Ruminococcaceae	Ruminococcaceae_UCG-014
OTU1323	0	0	0	0	0	0	0	0	50	0	0	0	0	0	0	0	0	0	0	0	0	Bacteria	Firmicutes	Clostridia	Clostridiales	Lachnospiraceae	Lachnospiraceae_unclassified
OTU1324	0	0	0	0	0	0	0	0	48	0	0	0	0	0	0	0	0	0	0	0	0	Bacteria	Firmicutes	Clostridia	Clostridiales	Lachnospiraceae	Lachnospiraceae_NK4A136_group
OTU1325	0	0	0	0	0	0	0	0	57	0	7	0	0	0	0	0	0	0	0	0	0	Bacteria	Firmicutes	Clostridia	Clostridiales	Ruminococcaceae	UBA1819
OTU1326	0	0	0	0	0	0	0	0	30	0	0	0	0	0	0	0	0	0	0	0	0	Bacteria	Firmicutes	Clostridia	Clostridiales	Lachnospiraceae	Lachnospiraceae_NK4A136_group
OTU1327	0	0	0	0	0	0	0	0	8	0	0	0	0	0	0	0	0	0	0	0	0	Bacteria	Firmicutes	Clostridia	Clostridiales	Lachnospiraceae	Lachnospiraceae_unclassified
OTU1328	0	0	0	0	0	0	0	0	70	0	0	0	0	0	0	0	0	0	0	0	0	Bacteria	Firmicutes	Clostridia	Clostridiales	Lachnospiraceae	Lachnospiraceae_unclassified
OTU1329	0	0	0	0	1	0	0	0	1	0	0	0	0	0	0	0	0	3	0	0	0	Bacteria	Firmicutes	Clostridia	Clostridiales	Christensenellaceae	Christensenellaceae_R-7_group
OTU133	5	0	0	1	0	0	0	3	76	112	17	1	0	1	5	4	0	5	19	0	0	Bacteria	Firmicutes	Erysipelotrichia	Erysipelotrichales	Erysipelotrichaceae	Turicibacter
OTU1330	0	0	0	0	2	0	0	0	0	0	0	0	0	0	0	0	0	2	0	1	0	Bacteria	Firmicutes	Clostridia	Clostridiales	Ruminococcaceae	Ruminococcus_1
OTU1331	3	0	0	0	0	0	0	0	0	0	0	0	0	0	0	0	0	0	0	0	0	Bacteria	Firmicutes	Clostridia	Clostridiales	Lachnospiraceae	Dorea
OTU1332	0	0	0	0	0	0	0	0	0	1	0	0	0	8	3	0	0	2	0	0	0	Bacteria	Firmicutes	Clostridia	Clostridiales	Lachnospiraceae	Lachnospiraceae_unclassified
OTU1333	0	0	0	0	0	0	0	0	0	12	0	0	0	0	0	0	0	25	0	0	0	Bacteria	Firmicutes	Clostridia	Clostridiales	Lachnospiraceae	Lachnospiraceae_unclassified
OTU1334	0	0	0	0	0	0	0	0	0	0	4	0	0	0	0	0	0	0	0	0	0	Bacteria	Firmicutes	Clostridia	Clostridiales	Clostridiaceae_1	Clostridium_sensu_stricto_10
OTU1335	0	0	0	0	0	0	0	0	0	0	9	0	0	0	0	0	0	0	0	0	0	Bacteria	Firmicutes	Clostridia	Clostridiales	Lachnospiraceae	Lachnospiraceae_unclassified
OTU1336	0	0	0	0	2	0	0	0	0	0	0	18	0	0	0	0	0	0	0	0	0	Bacteria	Proteobacteria	Alphaproteobacteria	Rhodobacterales	Rhodobacteraceae	Amaricoccus
OTU1337	0	0	0	0	0	0	0	0	0	0	0	18	0	0	3	0	0	2	0	0	0	Bacteria	Firmicutes	Clostridia	Clostridiales	Clostridiaceae_1	Clostridium_sensu_stricto_12
OTU1338	0	0	0	0	0	0	0	0	0	0	0	6	0	0	0	0	0	0	0	0	0	Bacteria	Proteobacteria	Alphaproteobacteria	Sphingomonadales	Sphingomonadaceae	Sphingopyxis
OTU1339	0	0	0	2	0	0	0	0	0	0	2	7	0	0	0	0	0	0	0	0	0	Bacteria	Firmicutes	Clostridia	Clostridiales	Lachnospiraceae	Lachnospiraceae_unclassified
OTU134	41	0	8	0	16	0	0	0	0	10	28	5	0	0	80	3	0	12	0	42	0	Bacteria	Firmicutes	Bacilli	Lactobacillales	Streptococcaceae	Streptococcus
OTU1340	0	0	0	0	0	0	0	0	0	0	0	15	0	0	0	0	0	0	0	0	0	Bacteria	Actinobacteria	Coriobacteriia	Coriobacteriales	Eggerthellaceae	Gordonibacter
OTU1341	0	0	0	0	2	0	0	0	0	0	1	0	0	35	0	0	6	0	0	2	0	Bacteria	Proteobacteria	Alphaproteobacteria	Rhizobiales	Beijerinckiaceae	Methylobacterium
OTU1342	0	0	0	0	1	0	0	0	0	0	0	0	0	4	0	0	0	0	1	0	0	Bacteria	Proteobacteria	Alphaproteobacteria	Rhizobiales	Beijerinckiaceae	Methylobacterium
OTU1343	0	0	0	0	0	0	5	0	0	0	0	0	0	0	11	0	0	3	0	0	0	Bacteria	Firmicutes	Clostridia	Clostridiales	Lachnospiraceae	Lachnospiraceae_unclassified
OTU1344	0	0	0	0	0	0	0	0	0	0	0	0	0	0	3	0	0	0	0	0	0	Bacteria	Proteobacteria	Alphaproteobacteria	Caulobacterales	Caulobacteraceae	Caulobacteraceae_unclassified
OTU1345	0	0	0	0	0	0	0	0	0	0	0	0	0	0	6	0	0	0	0	0	0	Bacteria	Firmicutes	Clostridia	Clostridiales	Lachnospiraceae	Lachnospiraceae_unclassified
OTU1346	145	1	46	42	77	2	1	0	60	14	169	0	0	1	194	6	0	47	1	0	0	Bacteria	Firmicutes	Clostridia	Clostridiales	Ruminococcaceae	Faecalibacterium
OTU1347	0	0	0	0	0	0	0	0	0	0	0	0	0	0	5	29	0	2	1	0	0	Bacteria	Firmicutes	Clostridia	Clostridiales	Lachnospiraceae	Lachnospiraceae_unclassified
OTU1348	0	0	6	0	0	0	0	0	0	2	0	0	0	0	7	60	0	8	0	0	0	Bacteria	Firmicutes	Clostridia	Clostridiales	Lachnospiraceae	Lachnospiraceae_unclassified
OTU1349	0	0	0	0	0	0	0	0	0	0	0	0	0	0	0	8	0	0	0	0	0	Bacteria	Firmicutes	Clostridia	Clostridiales	Clostridiales_unclassified	Clostridiales_unclassified
OTU135	0	0	0	77	0	0	93	66	178	0	0	85	78	190	2	0	153	0	89	133	44	Bacteria	Proteobacteria	Gammaproteobacteria	Pseudomonadales	Pseudomonadaceae	Pseudomonas
OTU1350	0	0	0	0	0	0	0	0	0	0	0	0	0	0	0	0	64	0	0	0	0	Bacteria	Firmicutes	Clostridia	Clostridiales	Ruminococcaceae	Ruminococcus_1
OTU1351	0	0	0	0	0	0	0	0	0	0	0	0	0	0	0	0	6	0	0	0	0	Bacteria	Proteobacteria	Alphaproteobacteria	Acetobacterales	Acetobacteraceae	Craurococcus
OTU1352	0	0	1	0	0	0	0	0	0	0	0	0	0	0	2	2	1	3	0	0	0	Bacteria	Proteobacteria	Alphaproteobacteria	Rhizobiales	Devosiaceae	Pelagibacterium
OTU1353	0	0	0	0	0	0	0	0	0	2	0	0	0	0	0	0	0	4	0	0	0	Bacteria	Firmicutes	Firmicutes_unclassified	Firmicutes_unclassified	Firmicutes_unclassified	Firmicutes_unclassified
OTU1354	0	0	0	0	0	0	0	0	0	0	0	0	0	0	0	0	0	10	0	0	0	Bacteria	Firmicutes	Clostridia	Clostridiales	Lachnospiraceae	Lachnospiraceae_unclassified
OTU1355	0	0	0	0	0	0	0	0	0	0	2	0	0	0	0	0	0	2	0	0	0	Bacteria	Epsilonbacteraeota	Campylobacteria	Campylobacterales	Helicobacteraceae	Helicobacter
OTU1356	0	0	0	0	0	0	0	0	0	0	0	0	0	0	14	0	0	6	0	0	0	Bacteria	Firmicutes	Clostridia	Clostridiales	Lachnospiraceae	Blautia
OTU1357	0	0	0	0	0	0	0	0	0	12	1	0	0	0	0	0	0	25	0	0	0	Bacteria	Actinobacteria	Coriobacteriia	Coriobacteriales	Atopobiaceae	Atopobiaceae_unclassified
OTU1358	0	0	0	0	0	0	0	0	0	0	0	0	0	0	0	0	0	0	3	0	0	Bacteria	Firmicutes	Clostridia	Clostridiales	Ruminococcaceae	Fournierella
OTU1359	0	0	0	0	0	0	0	0	0	0	0	0	0	0	0	0	0	0	0	12	0	Bacteria	Firmicutes	Clostridia	Clostridiales	Ruminococcaceae	Ruminococcaceae_unclassified
OTU136	0	0	0	0	1	0	0	0	0	47	2	0	0	0	0	0	0	16	0	0	0	Bacteria	Firmicutes	Clostridia	Clostridiales	Peptococcaceae	Peptococcus
OTU1360	0	0	0	0	1	0	0	0	0	0	3	0	0	0	0	0	0	0	0	19	0	Bacteria	Proteobacteria	Alphaproteobacteria	Rhizobiales	Beijerinckiaceae	Methylobacterium
OTU1361	0	0	0	0	0	0	0	1	0	0	0	0	0	0	0	0	0	0	49	0	134	Bacteria	Proteobacteria	Alphaproteobacteria	Rhizobiales	Xanthobacteraceae	Xanthobacteraceae_unclassified
OTU1362	0	0	0	0	0	0	0	3	0	0	0	0	0	0	0	0	0	0	0	0	172	Bacteria	Firmicutes	Clostridia	Clostridiales	Lachnospiraceae	Butyrivibrio
OTU1363	0	0	0	0	0	0	10	0	0	0	0	0	0	0	0	0	0	0	0	0	0	Bacteria	Proteobacteria	Alphaproteobacteria	Rhodobacterales	Rhodobacteraceae	Haematobacter
OTU1364	0	0	0	0	0	0	0	24	0	0	0	0	0	0	0	0	0	0	0	0	0	Bacteria	Firmicutes	Clostridia	Clostridiales	Lachnospiraceae	uncultured
OTU1365	0	0	0	0	0	0	0	21	0	0	0	0	0	0	0	0	0	0	0	0	0	Bacteria	Proteobacteria	Alphaproteobacteria	Rhizobiales	Hyphomicrobiaceae	Hyphomicrobiaceae_unclassified
OTU1366	0	0	0	0	0	0	0	0	8	0	0	0	0	0	0	0	0	0	0	0	0	Bacteria	Proteobacteria	Alphaproteobacteria	Rhizobiales	Beijerinckiaceae	Camelimonas
OTU1367	0	0	0	0	0	0	0	0	49	0	0	0	0	0	0	0	0	0	0	0	0	Bacteria	Firmicutes	Clostridia	Clostridiales	Ruminococcaceae	Ruminococcaceae_UCG-014
OTU1368	0	0	0	0	0	0	0	0	3	0	0	0	0	0	0	0	0	0	0	0	0	Bacteria	Proteobacteria	Alphaproteobacteria	Sphingomonadales	Sphingomonadaceae	Sphingomonas
OTU1369	0	0	0	0	0	0	0	0	6	0	0	0	0	0	0	0	0	0	0	0	0	Bacteria	Proteobacteria	Alphaproteobacteria	Elsterales	uncultured	uncultured_ge
OTU137	21	0	4	0	3	0	0	0	0	1	12	0	0	6	7	0	0	4	0	0	0	Bacteria	Firmicutes	Negativicutes	Selenomonadales	Veillonellaceae	Dialister
OTU1370	0	0	0	0	0	0	0	0	2	0	0	0	1	0	0	0	0	0	0	0	0	Bacteria	Proteobacteria	Alphaproteobacteria	Sphingomonadales	Sphingomonadaceae	Novosphingobium
OTU1371	0	0	0	0	0	0	0	0	68	0	0	0	0	0	0	0	0	0	0	0	0	Bacteria	Firmicutes	Clostridia	Clostridiales	Lachnospiraceae	Lachnoclostridium
OTU1372	0	0	0	0	0	0	0	0	0	3	0	0	0	0	12	0	0	2	0	0	0	Bacteria	Firmicutes	Clostridia	Clostridiales	Lachnospiraceae	Lachnospiraceae_unclassified
OTU1373	0	0	0	0	0	0	0	0	0	1	0	0	0	0	4	0	0	0	0	0	0	Bacteria	Firmicutes	Clostridia	Clostridiales	Lachnospiraceae	Marvinbryantia
OTU1374	0	0	0	0	0	0	0	0	0	1	0	0	0	0	0	0	0	0	0	0	0	Bacteria	Firmicutes	Clostridia	Clostridiales	Lachnospiraceae	uncultured
OTU1375	0	0	0	0	0	0	2	0	0	5	0	0	0	0	0	0	0	1	0	0	0	Bacteria	Firmicutes	Clostridia	Clostridiales	Lachnospiraceae	Lachnospiraceae_unclassified
OTU1376	0	0	0	0	0	0	0	0	0	2	0	0	0	0	0	0	0	2	0	0	0	Bacteria	Firmicutes	Clostridia	Clostridiales	Ruminococcaceae	Subdoligranulum
OTU1377	0	0	0	0	0	0	0	0	0	4	0	0	0	0	0	0	0	10	0	0	0	Bacteria	Firmicutes	Clostridia	Clostridiales	Lachnospiraceae	Sellimonas
OTU1378	1	0	0	0	0	0	0	0	0	1	0	0	0	0	0	0	0	0	0	0	0	Bacteria	Firmicutes	Clostridia	Clostridiales	Ruminococcaceae	Pygmaiobacter
OTU1379	0	0	0	0	0	0	0	0	0	6	0	0	0	0	0	0	0	4	1	0	0	Bacteria	Firmicutes	Clostridia	Clostridiales	Ruminococcaceae	Ruminiclostridium_5
OTU138	3	0	3	6	2	0	5	3	1	0	6	82	0	11	3	1	0	2	101	6	1	Bacteria	Proteobacteria	Gammaproteobacteria	Betaproteobacteriales	Burkholderiaceae	Achromobacter
OTU1380	0	0	0	0	0	2	0	0	0	30	5	0	0	0	0	0	0	6	0	0	0	Bacteria	Firmicutes	Clostridia	Clostridiales	Lachnospiraceae	Lachnospiraceae_unclassified
OTU1381	0	0	0	0	0	0	0	0	0	1	0	0	0	0	0	1	0	2	0	0	0	Bacteria	Proteobacteria	Alphaproteobacteria	Rhizobiales	Devosiaceae	Devosiaceae_unclassified
OTU1382	0	2	0	0	0	0	0	0	0	1	0	0	0	0	0	1	0	0	0	0	0	Bacteria	Firmicutes	Clostridia	Clostridiales	Ruminococcaceae	Ruminococcaceae_unclassified
OTU1383	0	0	1	0	1	0	0	0	0	1	0	0	0	0	2	0	0	5	0	0	0	Bacteria	Firmicutes	Clostridia	Clostridiales	Lachnospiraceae	Lachnospiraceae_unclassified
OTU1384	0	0	0	0	0	0	0	0	0	1	0	0	0	0	0	0	0	4	0	0	0	Bacteria	Firmicutes	Clostridia	Clostridiales	Ruminococcaceae	Ruminiclostridium_5
OTU1385	0	0	0	0	0	0	0	0	0	1	0	0	0	0	0	0	0	0	0	0	0	Bacteria	Firmicutes	Clostridia	Clostridiales	Lachnospiraceae	Lachnospiraceae_unclassified
OTU1386	0	0	0	0	0	0	0	0	0	2	0	0	0	0	0	0	0	1	0	0	0	Bacteria	Actinobacteria	Coriobacteriia	Coriobacteriales	Coriobacteriales_unclassified	Coriobacteriales_unclassified
OTU1387	0	0	0	0	0	0	0	0	0	3	0	0	0	0	0	0	0	8	0	0	0	Bacteria	Actinobacteria	Coriobacteriia	Coriobacteriales	Coriobacteriaceae	Enorma
OTU1388	0	0	0	0	0	0	0	0	0	1	0	0	0	0	0	0	0	3	0	0	0	Bacteria	Firmicutes	Clostridia	Clostridiales	Ruminococcaceae	Ruminococcaceae_unclassified
OTU1389	0	0	0	0	0	1	0	0	0	14	10	0	0	0	0	1	0	21	0	3	0	Bacteria	Firmicutes	Clostridia	Clostridiales	Lachnospiraceae	Lachnospiraceae_unclassified
OTU139	0	0	27	85	2	1	36	55	0	594	0	26	0	2	11	1	0	3	4	0	1	Bacteria	Firmicutes	Bacilli	Lactobacillales	Lactobacillaceae	Lactobacillus
OTU1390	0	0	0	0	0	0	0	0	0	1	0	0	0	0	0	0	0	1	0	0	0	Bacteria	Firmicutes	Clostridia	Clostridiales	Lachnospiraceae	Lachnospiraceae_unclassified
OTU1391	0	0	0	0	0	0	0	0	0	1	1	0	0	0	1	0	0	3	0	0	0	Bacteria	Firmicutes	Clostridia	Clostridiales	Lachnospiraceae	Lachnospiraceae_unclassified
OTU1392	0	0	0	0	0	0	0	0	0	1	0	0	0	0	0	0	0	0	0	0	0	Bacteria	Firmicutes	Clostridia	Clostridia_unclassified	Clostridia_unclassified	Clostridia_unclassified
OTU1393	0	0	0	0	0	0	0	0	0	1	3	0	0	0	0	0	0	2	0	0	0	Bacteria	Firmicutes	Clostridia	Clostridiales	Lachnospiraceae	Lachnospiraceae_unclassified
OTU1394	61	0	18	10	22	0	3	5	0	10	45	0	3	9	79	0	0	22	6	0	10	Bacteria	Firmicutes	Clostridia	Clostridiales	Ruminococcaceae	Faecalibacterium
OTU1395	0	0	0	0	0	0	0	0	0	0	4	0	0	0	0	0	0	0	0	0	0	Bacteria	Firmicutes	Clostridia	Clostridiales	Lachnospiraceae	Lachnospiraceae_unclassified
OTU1396	0	0	0	0	0	0	0	0	1	0	3	0	0	0	0	0	0	2	0	0	0	Bacteria	Firmicutes	Clostridia	Clostridiales	Clostridiaceae_1	Clostridium_sensu_stricto_1
OTU1397	1	0	0	4	0	0	0	0	0	0	1	0	0	0	0	0	0	0	0	0	0	Bacteria	Proteobacteria	Alphaproteobacteria	Caulobacterales	Caulobacteraceae	Brevundimonas
OTU1398	0	0	0	0	0	0	2	0	0	0	1	7	16	0	0	0	0	0	0	0	0	Bacteria	Proteobacteria	Alphaproteobacteria	Caulobacterales	Caulobacteraceae	Caulobacter
OTU1399	107	0	31	28	48	0	0	0	0	8	113	0	1	52	123	7	0	46	0	0	0	Bacteria	Firmicutes	Clostridia	Clostridiales	Ruminococcaceae	Faecalibacterium
OTU14	93	4	1331	3900	51	14	4	1027	0	125	1315	602	15	82	590	1883	3	152	104	91	4	Bacteria	Firmicutes	Bacilli	Lactobacillales	Lactobacillaceae	Lactobacillus
OTU140	3	0	5	18	7	0	9	11	7	0	9	13	9	4	8	0	38	9	10	15	22	Bacteria	Proteobacteria	Gammaproteobacteria	Betaproteobacteriales	Burkholderiaceae	Aquabacterium
OTU1400	0	0	0	0	0	1	2	0	0	36	24	0	0	6	0	4	0	123	0	8	0	Bacteria	Firmicutes	Clostridia	Clostridiales	Lachnospiraceae	Lachnospiraceae_unclassified
OTU1401	0	1	2	0	0	0	0	0	0	1	4	0	0	0	0	0	0	0	0	0	0	Bacteria	Firmicutes	Clostridia	Clostridiales	Lachnospiraceae	Agathobacter
OTU1402	0	0	0	0	0	0	0	0	0	0	4	0	0	0	0	0	0	0	0	0	0	Bacteria	Firmicutes	Clostridia	Clostridiales	Lachnospiraceae	Lachnospiraceae_unclassified
OTU1403	0	0	0	0	0	0	0	0	0	0	2	0	0	0	0	0	0	0	0	0	0	Bacteria	Firmicutes	Clostridia	Clostridiales	Lachnospiraceae	Lachnospiraceae_unclassified
OTU1404	0	0	0	0	0	0	0	0	0	0	0	12	0	0	0	0	0	0	0	0	0	Bacteria	Firmicutes	Clostridia	Clostridiales	Ruminococcaceae	Ruminococcus_1
OTU1405	0	0	0	0	0	0	0	0	0	0	0	6	0	0	0	0	0	0	0	0	0	Bacteria	Actinobacteria	Coriobacteriia	Coriobacteriales	Eggerthellaceae	uncultured
OTU1406	0	0	0	0	0	0	0	0	0	0	0	5	0	0	0	0	0	0	0	0	0	Bacteria	Proteobacteria	Alphaproteobacteria	Rhizobiales	Rhizobiaceae	Allorhizobium-Neorhizobium-Pararhizobium-Rhizobium
OTU1407	0	0	0	0	0	0	0	0	0	0	3	7	0	0	0	0	0	1	0	0	0	Bacteria	Firmicutes	Clostridia	Clostridiales	Lachnospiraceae	Lachnospiraceae_unclassified
OTU1408	0	0	0	0	0	0	0	0	0	0	0	0	9	0	0	0	0	0	0	0	0	Bacteria	Proteobacteria	Alphaproteobacteria	Rhizobiales	Beijerinckiaceae	Beijerinckiaceae_unclassified
OTU1409	0	0	0	0	0	0	0	0	0	0	0	2	3	8	0	0	0	1	2	0	5	Bacteria	Proteobacteria	Alphaproteobacteria	Sphingomonadales	Sphingomonadaceae	Sphingomonas
OTU141	0	0	0	0	0	0	0	0	0	0	0	0	158	0	0	0	0	0	0	0	0	Bacteria	Proteobacteria	Gammaproteobacteria	Betaproteobacteriales	Nitrosomonadaceae	MND1
OTU1410	0	0	0	0	0	0	0	0	0	0	0	0	0	1	0	0	0	0	0	0	0	Bacteria	Proteobacteria	Alphaproteobacteria	Rhizobiales	Beijerinckiaceae	Beijerinckiaceae_unclassified
OTU1411	0	0	0	0	0	0	0	0	0	0	0	0	0	4	0	0	0	1	0	0	0	Bacteria	Proteobacteria	Alphaproteobacteria	Rhizobiales	Rhizobiaceae	uncultured
OTU1412	0	0	0	0	0	0	0	0	0	0	0	0	0	0	3	0	0	0	0	0	0	Bacteria	Firmicutes	Clostridia	Clostridiales	Clostridiaceae_1	Clostridium_sensu_stricto_3
OTU1413	0	0	1	0	3	0	0	0	0	0	0	0	0	0	11	0	0	1	0	0	0	Bacteria	Firmicutes	Clostridia	Clostridiales	Lachnospiraceae	Lachnospiraceae_unclassified
OTU1414	0	0	0	0	0	0	0	0	0	0	0	0	0	0	7	0	0	0	0	0	0	Bacteria	Firmicutes	Clostridia	Clostridiales	Lachnospiraceae	Lachnospiraceae_unclassified
OTU1415	0	0	0	0	3	0	0	0	0	0	0	0	0	0	4	0	0	0	0	0	0	Bacteria	Firmicutes	Clostridia	Clostridiales	Ruminococcaceae	uncultured
OTU1416	0	0	0	0	1	0	0	0	0	0	0	0	0	0	3	0	0	0	0	0	0	Bacteria	Firmicutes	Clostridia	Clostridiales	Lachnospiraceae	Lachnospiraceae_unclassified
OTU1417	0	0	0	0	0	0	0	0	0	0	0	0	0	0	6	0	0	0	0	0	0	Bacteria	Firmicutes	Clostridia	Clostridiales	Lachnospiraceae	Lachnospiraceae_unclassified
OTU1418	0	0	0	0	0	0	0	0	0	0	0	0	0	0	1	0	0	0	0	0	0	Bacteria	Firmicutes	Clostridia	Clostridiales	Lachnospiraceae	Lachnospiraceae_unclassified
OTU1419	0	0	0	0	0	0	0	0	0	0	0	0	0	0	0	2	0	0	0	0	0	Bacteria	Firmicutes	Firmicutes_unclassified	Firmicutes_unclassified	Firmicutes_unclassified	Firmicutes_unclassified
OTU142	2	0	6	0	2	0	0	5	0	2	9	0	0	0	13	19	0	13	24	0	2	Bacteria	Firmicutes	Bacilli	Lactobacillales	Lactobacillaceae	Lactobacillus
OTU1420	0	0	0	0	0	0	0	0	0	0	0	0	0	0	0	3	0	2	0	0	0	Bacteria	Firmicutes	Clostridia	Clostridiales	Ruminococcaceae	Pygmaiobacter
OTU1421	0	0	0	0	0	0	0	0	0	0	0	0	0	0	3	46	0	0	0	0	0	Bacteria	Firmicutes	Clostridia	Clostridiales	Lachnospiraceae	Lachnospiraceae_unclassified
OTU1422	0	0	0	0	0	0	0	0	0	0	0	0	0	0	3	0	14	0	0	1	4	Bacteria	Proteobacteria	Alphaproteobacteria	Sphingomonadales	Sphingomonadaceae	Sphingomonadaceae_unclassified
OTU1423	0	0	0	0	0	0	0	0	0	0	0	0	0	0	0	0	6	0	0	0	0	Bacteria	Proteobacteria	Alphaproteobacteria	Azospirillales	Azospirillaceae	Azospirillum
OTU1424	0	0	0	0	0	0	0	0	1	0	0	0	0	0	0	0	131	0	0	0	0	Bacteria	Proteobacteria	Alphaproteobacteria	Rhizobiales	Devosiaceae	Devosiaceae_unclassified
OTU1425	0	0	0	0	0	0	0	0	0	1	0	0	0	0	0	0	0	5	1	4	0	Bacteria	Actinobacteria	Coriobacteriia	Coriobacteriales	Eggerthellaceae	Eggerthellaceae_unclassified
OTU1426	0	0	0	0	0	0	0	0	0	0	0	1	0	3	2	2	0	1	1	0	0	Bacteria	Firmicutes	Bacilli	Lactobacillales	Lactobacillales_unclassified	Lactobacillales_unclassified
OTU1427	0	0	0	0	0	0	0	0	0	0	0	0	0	0	0	0	0	5	0	0	0	Bacteria	Firmicutes	Clostridia	Clostridiales	Lachnospiraceae	Lachnospiraceae_unclassified
OTU1428	0	0	0	0	0	0	0	0	0	1	0	0	0	0	0	0	0	3	0	0	0	Bacteria	Actinobacteria	Coriobacteriia	Coriobacteriales	Coriobacteriales_unclassified	Coriobacteriales_unclassified
OTU1429	0	0	0	0	0	0	0	0	0	0	0	0	0	0	0	0	0	1	0	0	0	Bacteria	Firmicutes	Clostridia	Clostridiales	Clostridiales_unclassified	Clostridiales_unclassified
OTU143	0	0	0	26	3	0	1	6	57	0	1	0	0	40	3	0	0	0	20	2	42	Bacteria	Proteobacteria	Gammaproteobacteria	Xanthomonadales	Xanthomonadaceae	Stenotrophomonas
OTU1430	0	0	0	0	0	0	0	0	0	0	0	0	0	0	0	0	0	7	0	0	0	Bacteria	Firmicutes	Clostridia	Clostridiales	Lachnospiraceae	Lachnospiraceae_unclassified
OTU1431	0	0	0	0	0	0	0	0	0	0	0	0	0	0	0	0	0	3	0	0	0	Bacteria	Firmicutes	Clostridia	Clostridiales	Ruminococcaceae	Ruminococcaceae_UCG-014
OTU1432	0	0	0	0	0	0	0	0	0	0	0	0	0	0	0	0	0	1	0	0	0	Bacteria	Firmicutes	Clostridia	Clostridiales	Ruminococcaceae	Pygmaiobacter
OTU1433	0	0	0	0	0	0	0	0	0	0	0	0	0	0	0	0	0	2	0	0	0	Bacteria	Firmicutes	Clostridia	Clostridiales	Lachnospiraceae	Lachnospiraceae_unclassified
OTU1434	0	0	0	0	0	0	0	0	0	0	0	0	0	0	1	0	0	6	0	0	0	Bacteria	Firmicutes	Clostridia	Clostridiales	Lachnospiraceae	Roseburia
OTU1435	0	0	0	0	0	0	0	0	0	0	0	0	0	0	0	0	0	1	0	0	0	Bacteria	Firmicutes	Clostridia	Clostridiales	Lachnospiraceae	Lachnospiraceae_unclassified
OTU1436	0	0	0	0	0	0	0	0	0	0	0	0	0	0	0	0	0	4	0	0	0	Bacteria	Firmicutes	Clostridia	Clostridiales	Lachnospiraceae	Lachnospiraceae_unclassified
OTU1437	0	0	0	0	0	0	0	0	0	0	0	0	0	0	0	0	0	2	0	0	0	Bacteria	Proteobacteria	Alphaproteobacteria	Rhizobiales	Hyphomicrobiaceae	Pedomicrobium
OTU1438	0	0	1	0	0	0	0	0	0	0	0	0	0	0	0	0	0	3	0	0	0	Bacteria	Firmicutes	Clostridia	Clostridiales	Ruminococcaceae	Ruminococcaceae_unclassified
OTU1439	0	0	0	0	0	0	0	0	0	1	0	0	0	0	0	0	0	2	0	1	0	Bacteria	Firmicutes	Clostridia	Clostridiales	Lachnospiraceae	Lachnospiraceae_unclassified
OTU144	0	0	0	0	0	0	0	0	0	0	0	0	0	0	0	0	0	0	0	172	58	Bacteria	Actinobacteria	Thermoleophilia	Solirubrobacterales	67-14	67-14_ge
OTU1440	0	0	0	0	0	0	0	1	0	0	0	0	0	0	1	0	0	0	2	0	0	Bacteria	Proteobacteria	Alphaproteobacteria	Micavibrionales	uncultured	uncultured_ge
OTU1441	0	0	0	0	0	0	0	0	0	0	0	0	0	1	0	0	0	0	10	0	0	Bacteria	Firmicutes	Clostridia	Clostridiales	Ruminococcaceae	Fournierella
OTU1442	0	1	0	0	0	0	0	0	0	0	0	0	0	0	0	1	0	0	7	0	0	Bacteria	Firmicutes	Clostridia	Clostridiales	Ruminococcaceae	Faecalibacterium
OTU1443	0	0	0	0	0	0	0	0	0	0	0	0	0	0	0	0	0	0	10	0	0	Bacteria	Proteobacteria	Alphaproteobacteria	Sphingomonadales	Sphingomonadaceae	Sphingomonadaceae_unclassified
OTU1444	6	0	3	1	3	1	0	43	3	0	1	544	0	0	6	2285	0	10	1577	0	8	Bacteria	Firmicutes	Clostridia	Clostridiales	Peptostreptococcaceae	Peptostreptococcus
OTU1445	0	0	0	0	0	0	0	0	0	0	0	7	0	0	0	0	0	0	0	10	0	Bacteria	Firmicutes	Clostridia	Clostridiales	Lachnospiraceae	Lachnospiraceae_unclassified
OTU1446	0	0	0	0	0	0	0	0	0	0	0	0	0	0	0	0	0	0	0	4	0	Bacteria	Proteobacteria	Alphaproteobacteria	Reyranellales	Reyranellaceae	Reyranella
OTU1447	0	0	0	0	0	0	0	0	0	0	0	0	0	0	0	0	0	0	0	0	15	Bacteria	Proteobacteria	Alphaproteobacteria	Sphingomonadales	Sphingomonadaceae	Sphingomonadaceae_unclassified
OTU1448	0	0	1	0	1	0	0	0	0	0	0	0	0	0	0	0	2	0	0	0	12	Bacteria	Proteobacteria	Alphaproteobacteria	Sphingomonadales	Sphingomonadaceae	Qipengyuania
OTU1449	0	0	0	0	0	0	0	0	0	0	0	0	0	0	0	0	0	0	0	0	2	Bacteria	Cyanobacteria	Sericytochromatia	Sericytochromatia_or	Sericytochromatia_fa	Sericytochromatia_ge
OTU145	3	0	0	1	0	0	0	1	0	0	0	3	0	32	2	0	0	0	6	1	0	Bacteria	Proteobacteria	Gammaproteobacteria	Betaproteobacteriales	Neisseriaceae	uncultured
OTU1450	0	0	0	0	0	0	0	1	0	0	3	1	0	0	0	0	0	0	0	0	8	Bacteria	Proteobacteria	Alphaproteobacteria	Alphaproteobacteria_unclassified	Alphaproteobacteria_unclassified	Alphaproteobacteria_unclassified
OTU1451	0	0	0	0	0	0	0	0	0	0	0	0	0	0	0	0	0	0	0	0	2	Bacteria	Proteobacteria	Alphaproteobacteria	Acetobacterales	Acetobacteraceae	Roseomonas
OTU1452	0	0	0	0	0	0	0	0	0	0	0	0	0	1	0	0	0	0	0	0	8	Bacteria	Proteobacteria	Alphaproteobacteria	Sphingomonadales	Sphingomonadaceae	Sphingomonas
OTU1453	8	0	1	4	2	0	0	0	0	0	0	0	0	0	0	0	0	2	0	0	0	Bacteria	Firmicutes	Clostridia	Clostridiales	Lachnospiraceae	Blautia
OTU1454	23	0	3	0	2	0	0	0	0	0	0	0	0	0	0	0	0	2	0	0	0	Bacteria	Firmicutes	Clostridia	Clostridiales	Ruminococcaceae	Ruminococcaceae_unclassified
OTU1455	2	0	0	1	0	0	0	0	0	0	0	0	0	0	0	0	0	0	0	0	0	Bacteria	Firmicutes	Clostridia	Clostridiales	Lachnospiraceae	Lachnospiraceae_unclassified
OTU1456	20	0	1	0	2	0	0	0	0	0	0	0	0	0	0	0	0	0	0	0	0	Bacteria	Firmicutes	Clostridia	Clostridiales	Lachnospiraceae	Lachnospiraceae_unclassified
OTU1457	5	0	0	0	0	0	0	0	0	0	0	0	0	0	0	0	0	0	0	0	0	Bacteria	Firmicutes	Clostridia	Clostridiales	Lachnospiraceae	Lachnospiraceae_unclassified
OTU1458	4	0	0	0	0	0	0	0	0	0	0	0	0	0	0	0	0	0	0	0	0	Bacteria	Firmicutes	Clostridia	Clostridiales	Clostridiales_unclassified	Clostridiales_unclassified
OTU1459	1	0	0	0	0	0	0	0	0	0	0	0	0	0	0	0	0	0	0	0	0	Bacteria	Firmicutes	Clostridia	Clostridiales	Lachnospiraceae	Lachnospiraceae_NK4A136_group
OTU146	0	0	0	0	0	0	0	0	0	0	0	0	0	0	0	0	0	30	0	0	0	Bacteria	Chlamydiae	Chlamydiae	Chlamydiales	Chlamydiaceae	Chlamydia
OTU1460	0	0	1	0	0	0	0	0	0	0	0	0	0	0	0	0	0	0	0	0	0	Bacteria	Proteobacteria	Alphaproteobacteria	Rhodospirillales	uncultured	uncultured_ge
OTU1461	0	0	2	0	0	0	0	0	0	0	0	0	0	0	0	0	0	0	0	0	0	Bacteria	Proteobacteria	Alphaproteobacteria	Caulobacterales	Caulobacteraceae	uncultured
OTU1462	0	0	1	0	0	0	24	0	0	0	0	0	0	0	0	0	0	0	0	0	0	Bacteria	Firmicutes	Clostridia	Clostridiales	Lachnospiraceae	Lachnospiraceae_unclassified
OTU1463	0	0	1	0	0	0	0	0	0	0	0	0	0	0	0	0	0	1	0	0	0	Bacteria	Firmicutes	Clostridia	Clostridiales	Lachnospiraceae	Lachnoclostridium
OTU1464	0	0	2	0	1	0	0	0	0	0	0	0	0	0	1	0	1	0	0	0	0	Bacteria	Proteobacteria	Alphaproteobacteria	Rhizobiales	Devosiaceae	Pelagibacterium
OTU1465	0	0	0	1	0	0	0	0	0	0	0	0	0	0	0	0	0	0	0	0	0	Bacteria	Proteobacteria	Alphaproteobacteria	Rhizobiales	Devosiaceae	Pelagibacterium
OTU1466	0	0	0	2	0	0	0	0	0	0	0	0	0	0	0	0	0	0	0	0	0	Bacteria	Proteobacteria	Alphaproteobacteria	Rhizobiales	Rhizobiales_unclassified	Rhizobiales_unclassified
OTU1467	0	0	0	20	0	0	0	0	0	0	0	0	0	0	0	0	0	0	0	0	0	Bacteria	Chloroflexi	Anaerolineae	Anaerolineales	Anaerolineaceae	Anaerolinea
OTU1468	0	0	0	19	0	0	0	0	0	0	0	0	0	0	0	0	0	0	0	0	0	Bacteria	Firmicutes	Clostridia	Clostridiales	Ruminococcaceae	Ruminococcus_1
OTU1469	0	0	0	9	0	0	0	0	0	0	0	0	0	0	0	0	0	0	0	0	0	Bacteria	Planctomycetes	Phycisphaerae	Tepidisphaerales	WD2101_soil_group	WD2101_soil_group_ge
OTU147	0	0	0	0	0	0	0	0	0	0	0	0	0	0	0	0	0	0	0	85	0	Bacteria	Proteobacteria	Gammaproteobacteria	Betaproteobacteriales	A21b	A21b_ge
OTU1470	0	0	0	3	0	0	0	0	1	0	0	0	0	1	0	0	0	3	1	2	0	Bacteria	Proteobacteria	Alphaproteobacteria	Sphingomonadales	Sphingomonadaceae	Sphingomonadaceae_unclassified
OTU1471	0	0	0	1	0	0	0	0	0	0	4	0	0	0	0	0	0	1	0	0	0	Bacteria	Firmicutes	Clostridia	Clostridiales	Lachnospiraceae	Lachnospiraceae_unclassified
OTU1472	0	0	0	11	0	0	0	0	0	0	0	0	0	0	0	0	0	0	0	0	0	Bacteria	Proteobacteria	Alphaproteobacteria	Rhizobiales	Xanthobacteraceae	Xanthobacteraceae_unclassified
OTU1473	0	0	0	3	0	0	0	0	0	0	0	0	0	1	0	0	0	0	0	0	0	Bacteria	Proteobacteria	Alphaproteobacteria	Rhodobacterales	Rhodobacteraceae	Paracoccus
OTU1474	0	0	0	104	0	0	0	0	0	0	1	0	0	0	0	0	0	0	0	0	63	Bacteria	Actinobacteria	Coriobacteriia	Coriobacteriales	uncultured	uncultured_ge
OTU1475	0	0	0	0	2	0	0	0	0	0	0	0	0	0	0	0	0	0	0	0	0	Bacteria	Firmicutes	Clostridia	Clostridiales	Lachnospiraceae	Herbinix
OTU1476	0	0	0	0	2	0	0	0	0	0	0	0	0	0	0	0	0	0	0	0	0	Bacteria	Firmicutes	Clostridia	Clostridiales	Lachnospiraceae	Lachnospiraceae_unclassified
OTU1477	0	0	0	0	0	1	0	0	0	0	0	0	0	0	0	0	0	0	0	0	0	Bacteria	Proteobacteria	Alphaproteobacteria	Sphingomonadales	Sphingomonadaceae	Sphingomonadaceae_unclassified
OTU1478	2	0	0	0	2	0	35	0	0	0	0	0	0	0	0	0	0	0	0	0	0	Bacteria	Firmicutes	Clostridia	Clostridiales	Ruminococcaceae	Faecalibacterium
OTU1479	0	0	0	4	0	2	0	9	0	71	10	0	0	25	0	0	0	33	0	22	0	Bacteria	Actinobacteria	Coriobacteriia	Coriobacteriales	Eggerthellaceae	Eggerthellaceae_unclassified
OTU148	6	0	1	0	0	0	0	0	0	0	5	0	0	0	0	0	0	1	0	0	0	Bacteria	Actinobacteria	Thermoleophilia	Solirubrobacterales	67-14	67-14_ge
OTU1480	0	0	0	0	0	0	0	0	119	0	0	0	0	0	0	0	0	0	0	0	0	Bacteria	Actinobacteria	Coriobacteriia	Coriobacteriales	Eggerthellaceae	DNF00809
OTU1481	0	0	0	0	0	1	2	0	0	12	7	2	0	0	0	0	0	11	14	0	0	Bacteria	Firmicutes	Clostridia	Clostridiales	Family_XIII	Family_XIII_AD3011_group
OTU1482	19	0	1	0	0	1	0	0	0	0	0	0	0	0	2	0	20	6	18	0	0	Bacteria	Firmicutes	Clostridia	Clostridiales	Peptostreptococcaceae	Peptostreptococcaceae_unclassified
OTU1483	6	0	0	0	0	0	0	0	16	1	1	0	0	0	0	1	83	0	24	0	0	Bacteria	Firmicutes	Clostridia	Clostridiales	Peptostreptococcaceae	Terrisporobacter
OTU1484	0	0	0	35	0	0	0	0	0	0	7	0	59	0	2	0	0	1	0	0	0	Bacteria	Firmicutes	Clostridia	Clostridiales	Peptostreptococcaceae	Peptostreptococcaceae_unclassified
OTU1485	0	0	0	0	0	0	0	0	0	0	0	0	0	0	10	0	0	0	0	0	0	Bacteria	Bacteria_unclassified	Bacteria_unclassified	Bacteria_unclassified	Bacteria_unclassified	Bacteria_unclassified
OTU1486	10	0	0	0	0	8	46	2	5	110	274	0	0	0	0	0	0	56	4	3	0	Bacteria	Actinobacteria	Coriobacteriia	Coriobacteriales	Coriobacteriaceae	Enorma
OTU1487	0	0	0	0	0	0	0	0	0	0	0	0	0	0	0	42	0	0	0	0	0	Bacteria	Firmicutes	Clostridia	Clostridiales	Peptostreptococcaceae	Peptostreptococcaceae_unclassified
OTU1488	0	0	0	0	0	0	0	0	0	0	0	0	0	0	0	0	0	4	0	0	0	Bacteria	Firmicutes	Clostridia	Clostridiales	Ruminococcaceae	GCA-900066225
OTU1489	0	0	0	0	0	0	0	0	0	1	0	0	0	0	0	0	0	5	0	0	0	Bacteria	Actinobacteria	Coriobacteriia	Coriobacteriales	Atopobiaceae	Atopobiaceae_unclassified
OTU149	0	0	0	0	0	0	117	0	0	0	0	0	0	0	0	0	0	0	0	0	0	Bacteria	Proteobacteria	Gammaproteobacteria	Xanthomonadales	Xanthomonadales_unclassified	Xanthomonadales_unclassified
OTU1490	0	0	0	14	0	0	0	0	0	0	0	0	0	0	0	0	0	0	0	0	0	Bacteria	Actinobacteria	Coriobacteriia	Coriobacteriales	Eggerthellaceae	Eggerthellaceae_unclassified
OTU1491	0	0	0	6	0	0	0	0	0	0	0	0	0	0	0	0	0	0	0	0	0	Bacteria	Actinobacteria	Coriobacteriia	Coriobacteriales	Coriobacteriales_Incertae_Sedis	uncultured
OTU1492	0	0	0	0	0	0	0	0	0	2	0	0	0	0	0	0	0	2	0	0	0	Bacteria	Actinobacteria	Coriobacteriia	Coriobacteriales	Coriobacteriales_Incertae_Sedis	uncultured
OTU1493	0	0	0	0	0	1	0	0	0	9	5	0	0	0	0	0	0	3	0	0	0	Bacteria	Actinobacteria	Coriobacteriia	Coriobacteriales	Coriobacteriaceae	Enorma
OTU1494	0	0	0	0	0	0	0	0	0	0	4	0	0	0	0	0	0	0	0	0	0	Bacteria	Firmicutes	Clostridia	Clostridiales	Ruminococcaceae	Anaerotruncus
OTU1495	0	0	0	0	0	0	0	0	0	0	2	0	0	0	0	0	0	0	0	0	0	Bacteria	Firmicutes	Clostridia	Clostridiales	Ruminococcaceae	GCA-900066225
OTU1496	0	0	0	0	0	0	0	0	0	0	2	0	0	0	0	0	0	0	0	0	0	Bacteria	Firmicutes	Clostridia	Clostridiales	Ruminococcaceae	uncultured
OTU1497	0	0	0	0	0	0	0	1	0	1	1	0	0	0	3	6	0	4	0	0	0	Bacteria	Firmicutes	Clostridia	Clostridiales	Peptostreptococcaceae	Peptostreptococcaceae_unclassified
OTU1498	1	0	0	1	0	0	0	0	0	14	4	0	0	0	16	51	1	19	0	0	0	Bacteria	Firmicutes	Clostridia	Clostridiales	Peptostreptococcaceae	Peptostreptococcaceae_unclassified
OTU1499	0	0	0	0	0	0	0	0	0	0	0	0	0	0	1	61	0	15	0	0	0	Bacteria	Actinobacteria	Actinobacteria	Actinobacteria_unclassified	Actinobacteria_unclassified	Actinobacteria_unclassified
OTU15	765	23	116	3016	139	370	92	106	415	26	121	2720	256	125	260	181	94	5497	125	3870	361	Bacteria	Firmicutes	Bacilli	Lactobacillales	Lactobacillaceae	Lactobacillus
OTU150	0	0	0	52	0	0	0	0	0	0	0	0	0	78	0	0	0	0	0	0	0	Bacteria	Proteobacteria	Gammaproteobacteria	Competibacterales	Competibacteraceae	Candidatus_Competibacter
OTU1500	0	0	0	0	0	0	0	0	0	3	1	0	0	0	0	0	0	10	1	0	0	Bacteria	Firmicutes	Clostridia	Clostridiales	Family_XIII	Family_XIII_AD3011_group
OTU1501	0	0	0	0	0	0	0	0	0	0	0	0	0	0	0	0	0	2	0	0	0	Bacteria	Actinobacteria	Coriobacteriia	Coriobacteriales	Eggerthellaceae	Eggerthellaceae_unclassified
OTU1502	0	0	0	0	0	0	0	0	0	0	0	0	0	0	0	0	0	1	0	3	0	Bacteria	Firmicutes	Clostridia	Clostridiales	Lachnospiraceae	Lachnospiraceae_unclassified
OTU1503	0	0	0	0	0	0	0	0	77	0	0	0	0	0	0	0	0	0	0	0	0	Bacteria	Bacteroidetes	Bacteroidia	Bacteroidales	Bacteroidales_unclassified	Bacteroidales_unclassified
OTU1504	0	0	0	0	0	0	0	0	3	0	0	0	0	0	0	0	0	0	0	0	0	Bacteria	Firmicutes	Clostridia	Clostridiales	Peptostreptococcaceae	Acetoanaerobium
OTU1505	0	0	0	0	0	0	0	0	68	0	0	0	0	0	0	0	0	0	0	0	0	Bacteria	Bacteria_unclassified	Bacteria_unclassified	Bacteria_unclassified	Bacteria_unclassified	Bacteria_unclassified
OTU1506	0	0	0	0	0	0	0	0	0	3	0	0	0	0	0	0	0	4	0	0	0	Bacteria	Actinobacteria	Coriobacteriia	Coriobacteriales	Coriobacteriaceae	Enorma
OTU1507	0	0	0	0	0	0	0	0	0	1	0	0	0	0	0	0	0	1	0	0	0	Bacteria	Actinobacteria	Coriobacteriia	Coriobacteriales	Coriobacteriaceae	Enorma
OTU1508	0	0	0	0	0	0	0	0	0	2	0	0	0	0	0	0	0	0	0	0	0	Bacteria	Firmicutes	Clostridia	Clostridiales	Ruminococcaceae	GCA-900066225
OTU1509	0	0	0	17	0	0	0	0	1	1	0	0	0	0	0	0	0	1	0	0	0	Bacteria	Firmicutes	Clostridia	Clostridiales	Clostridiales_unclassified	Clostridiales_unclassified
OTU151	0	0	0	0	0	0	0	0	0	0	0	11	1	0	7	109	0	7	24	16	0	Bacteria	Firmicutes	Bacilli	Lactobacillales	Lactobacillaceae	Lactobacillus
OTU1510	0	0	0	0	0	0	0	0	0	1	0	0	0	0	0	0	0	1	0	0	0	Bacteria	Firmicutes	Clostridia	Clostridiales	Family_XIII	Family_XIII_AD3011_group
OTU1511	0	0	0	0	0	0	0	0	0	2	0	0	0	0	0	3	1	0	0	0	0	Bacteria	Firmicutes	Clostridia	Clostridiales	Peptostreptococcaceae	Peptostreptococcaceae_unclassified
OTU1512	4	0	0	0	0	0	0	0	0	0	0	2	0	0	0	0	0	0	0	0	0	Bacteria	Firmicutes	Clostridia	Clostridiales	Lachnospiraceae	Blautia
OTU1513	0	0	0	0	0	0	0	0	0	0	0	0	7	0	0	0	0	0	0	0	0	Bacteria	Proteobacteria	Alphaproteobacteria	Caulobacterales	Caulobacteraceae	Caulobacteraceae_ge
OTU1514	1	0	0	0	0	0	0	0	0	0	0	0	74	0	0	0	0	0	0	0	0	Bacteria	Firmicutes	Clostridia	Clostridiales	Ruminococcaceae	Faecalibacterium
OTU1515	0	0	1	20	1	0	0	0	0	9	0	0	0	0	0	11	1	3	0	0	0	Bacteria	Firmicutes	Clostridia	Clostridiales	Peptostreptococcaceae	Romboutsia
OTU1516	0	0	0	0	0	0	0	0	0	0	0	0	0	0	0	47	0	0	0	0	0	Bacteria	Firmicutes	Clostridia	Clostridiales	Peptostreptococcaceae	Peptostreptococcaceae_unclassified
OTU1517	0	0	0	0	0	0	0	0	0	0	0	0	0	0	0	0	0	9	1	0	0	Bacteria	Actinobacteria	Coriobacteriia	Coriobacteriales	Eggerthellaceae	Eggerthellaceae_unclassified
OTU1518	0	0	0	0	0	0	0	0	0	0	0	0	0	0	0	0	0	3	0	0	0	Bacteria	Firmicutes	Clostridia	Clostridiales	Family_XIII	Family_XIII_AD3011_group
OTU1519	0	0	0	0	0	0	0	0	0	1	0	0	0	0	0	0	0	11	0	0	0	Bacteria	Actinobacteria	Coriobacteriia	Coriobacteriales	Coriobacteriaceae	Coriobacteriaceae_unclassified
OTU152	0	0	0	0	0	0	0	0	0	0	0	0	0	0	0	0	0	0	122	0	0	Bacteria	Proteobacteria	Gammaproteobacteria	Xanthomonadales	Xanthomonadaceae	Arenimonas
OTU1520	0	0	0	0	0	0	0	0	0	0	0	0	0	0	0	0	0	5	0	0	0	Bacteria	Firmicutes	Clostridia	Clostridiales	Ruminococcaceae	Anaerotruncus
OTU1521	0	0	0	0	0	0	0	0	0	0	0	0	0	0	0	0	0	1	0	0	0	Bacteria	Firmicutes	Clostridia	Clostridiales	Family_XIII	Family_XIII_unclassified
OTU1522	0	0	0	0	0	1	0	0	0	0	0	0	0	0	0	0	0	1	0	0	0	Bacteria	Firmicutes	Clostridia	Clostridiales	Ruminococcaceae	Ruminococcaceae_unclassified
OTU1523	0	0	0	0	0	0	0	0	0	6	0	0	0	0	0	2	0	28	0	0	0	Bacteria	Actinobacteria	Coriobacteriia	Coriobacteriales	Atopobiaceae	Atopobiaceae_unclassified
OTU1524	0	0	0	12	0	0	0	0	0	5	2	0	0	0	1	0	0	2	0	0	0	Bacteria	Firmicutes	Clostridia	Clostridiales	Clostridiales_unclassified	Clostridiales_unclassified
OTU1525	0	0	0	0	0	0	0	0	0	0	0	0	0	0	0	0	0	0	10	0	0	Bacteria	Planctomycetes	Phycisphaerae	Tepidisphaerales	WD2101_soil_group	WD2101_soil_group_ge
OTU1526	0	0	0	0	0	0	0	0	0	0	0	0	0	0	0	0	0	0	0	12	0	Bacteria	Firmicutes	Clostridia	Clostridiales	Ruminococcaceae	Pygmaiobacter
OTU1527	0	0	0	0	0	1	0	0	0	27	12	0	0	0	0	0	0	38	0	7	0	Bacteria	Actinobacteria	Coriobacteriia	Coriobacteriales	Coriobacteriaceae	Enorma
OTU1528	0	0	0	0	0	0	0	0	0	0	0	0	0	0	0	0	0	0	0	0	3	Bacteria	Proteobacteria	Alphaproteobacteria	Acetobacterales	Acetobacteraceae	Roseomonas
OTU1529	1	0	0	0	0	0	0	0	0	0	0	0	0	0	0	0	0	0	0	0	0	Bacteria	Firmicutes	Clostridia	Clostridiales	Lachnospiraceae	Fusicatenibacter
OTU153	0	0	0	0	0	0	0	5	9	0	0	0	0	0	0	0	0	0	108	0	0	Bacteria	Proteobacteria	Gammaproteobacteria	Gammaproteobacteria_Incertae_Sedis	Unknown_Family	Acidibacter
OTU1530	1	0	0	0	2	0	0	0	0	0	1	0	0	0	0	0	0	0	0	0	0	Bacteria	Firmicutes	Clostridia	Clostridiales	Family_XI	Peptoniphilus
OTU1531	0	0	0	1	0	0	0	0	0	0	0	0	0	0	5	0	0	0	0	0	0	Bacteria	Firmicutes	Clostridia	Clostridiales	Lachnospiraceae	Lachnospiraceae_unclassified
OTU1532	0	0	0	2	0	0	0	0	0	0	0	0	0	0	0	0	0	0	0	0	0	Bacteria	Actinobacteria	Coriobacteriia	Coriobacteriales	uncultured	uncultured_ge
OTU1533	0	0	0	38	0	0	0	0	0	0	0	0	0	0	0	0	0	0	0	0	0	Bacteria	Deinococcus-Thermus	Deinococci	Deinococcales	Trueperaceae	Truepera
OTU1534	0	0	0	0	0	0	0	0	0	0	3	0	0	14	10	0	0	0	0	0	0	Bacteria	Firmicutes	Clostridia	Clostridiales	Family_XI	Anaerococcus
OTU1535	0	0	0	0	0	0	0	7	0	0	0	0	0	0	0	0	0	0	0	0	0	Bacteria	Firmicutes	Clostridia	Clostridiales	Family_XI	Anaerococcus
OTU1536	0	0	0	0	0	0	0	2	0	12	8	0	0	0	0	0	0	33	1	11	0	Bacteria	Firmicutes	Clostridia	Clostridiales	Lachnospiraceae	Lachnospiraceae_unclassified
OTU1537	0	0	0	0	0	0	0	2	0	0	0	0	0	0	0	0	0	0	0	0	123	Bacteria	Firmicutes	Clostridia	Clostridiales	Peptostreptococcaceae	Romboutsia
OTU1538	0	0	0	0	0	0	0	2	0	0	0	0	0	0	0	0	0	0	0	0	0	Bacteria	Actinobacteria	Actinobacteria	Bifidobacteriales	Bifidobacteriaceae	Aeriscardovia
OTU1539	1	8	3	1	2	5	0	0	0	2	0	0	0	0	0	0	0	0	0	0	0	Bacteria	Firmicutes	Bacilli	Lactobacillales	Lactobacillaceae	Lactobacillus
OTU154	0	0	0	0	1	0	0	11	0	0	0	0	0	0	0	0	0	0	0	0	129	Bacteria	Proteobacteria	Gammaproteobacteria	Xanthomonadales	Xanthomonadaceae	Thermomonas
OTU1540	0	0	0	0	0	0	0	0	0	0	0	0	103	0	0	0	0	0	0	0	0	Bacteria	Actinobacteria	Actinobacteria_unclassified	Actinobacteria_unclassified	Actinobacteria_unclassified	Actinobacteria_unclassified
OTU1541	0	0	0	0	0	0	190	0	0	0	0	0	0	0	0	0	0	0	0	0	0	Bacteria	Firmicutes	Bacilli	Bacillales	Sporolactobacillaceae	Salipaludibacillus
OTU1542	0	0	0	0	0	0	0	1	0	0	0	0	0	0	0	0	0	0	0	0	156	Bacteria	Chloroflexi	Ktedonobacteria	C0119	C0119_fa	C0119_ge
OTU1543	0	0	0	4	0	0	0	1	0	0	0	0	0	0	0	0	0	0	0	0	36	Bacteria	Proteobacteria	Alphaproteobacteria	Rhodospirillales	Thalassospiraceae	Thalassospira
OTU1544	0	0	0	1	0	0	0	0	0	0	2	0	6	0	1	0	0	0	0	0	0	Bacteria	Proteobacteria	Gammaproteobacteria	Pseudomonadales	Moraxellaceae	Enhydrobacter
OTU1545	0	0	0	0	0	0	0	0	0	0	0	0	0	0	0	0	0	0	0	112	0	Bacteria	Proteobacteria	Alphaproteobacteria	Sphingomonadales	Sphingomonadaceae	Sphingomonadaceae_unclassified
OTU1546	0	0	0	0	0	0	0	42	0	0	0	0	0	0	0	0	0	0	0	0	0	Bacteria	Proteobacteria	Gammaproteobacteria	Xanthomonadales	Xanthomonadaceae	Xanthomonadaceae_unclassified
OTU1547	2	0	0	3	0	2	0	0	0	13	1	0	0	0	0	8	0	1	0	0	0	Bacteria	Firmicutes	Clostridia	Clostridiales	Peptostreptococcaceae	Peptostreptococcaceae_unclassified
OTU1548	0	0	0	0	0	0	0	0	0	1	0	0	0	0	0	0	0	0	0	0	0	Bacteria	Firmicutes	Clostridia	Clostridiales	Lachnospiraceae	Lachnospiraceae_unclassified
OTU1549	0	0	1	0	0	1	0	0	0	0	0	0	0	0	0	0	0	1	0	0	0	Bacteria	Firmicutes	Erysipelotrichia	Erysipelotrichales	Erysipelotrichaceae	Erysipelatoclostridium
OTU155	2	0	1	54	0	0	0	0	0	0	0	0	0	0	0	0	0	7	0	0	0	Bacteria	Firmicutes	Negativicutes	Selenomonadales	Veillonellaceae	Megasphaera
OTU1550	0	0	0	23	0	0	0	0	196	0	0	0	0	0	0	0	0	0	0	0	0	Bacteria	Bacteria_unclassified	Bacteria_unclassified	Bacteria_unclassified	Bacteria_unclassified	Bacteria_unclassified
OTU1551	0	0	0	0	0	0	0	0	3	0	0	0	0	0	0	0	0	0	0	0	0	Bacteria	Bacteroidetes	Bacteroidia	Bacteroidales	Prevotellaceae	Prevotellaceae_unclassified
OTU156	0	0	0	30	0	0	0	0	0	0	0	0	0	0	0	0	0	0	0	0	0	Bacteria	Actinobacteria	Thermoleophilia	Solirubrobacterales	67-14	67-14_ge
OTU157	0	0	0	0	0	0	66	0	0	0	0	0	0	0	0	0	0	0	0	0	0	Bacteria	Proteobacteria	Gammaproteobacteria	Betaproteobacteriales	Betaproteobacteriales_unclassified	Betaproteobacteriales_unclassified
OTU158	0	0	0	0	0	0	100	0	0	0	0	0	0	0	0	0	0	0	0	0	0	Bacteria	Proteobacteria	Gammaproteobacteria	Betaproteobacteriales	Burkholderiaceae	Pseudorhodoferax
OTU159	0	0	0	0	0	0	0	44	0	0	0	0	0	0	0	0	0	0	0	0	0	Bacteria	Proteobacteria	Gammaproteobacteria	Betaproteobacteriales	Nitrosomonadaceae	GOUTA6
OTU16	9	2	678	34	10	12	2	313	1	187	161	130	28	54	445	696	0	17	237	32	0	Bacteria	Firmicutes	Bacilli	Lactobacillales	Lactobacillaceae	Lactobacillus
OTU160	4	0	0	1	0	0	9	3	0	0	3	26	0	0	5	0	0	0	4	0	5	Bacteria	Proteobacteria	Gammaproteobacteria	Betaproteobacteriales	Neisseriaceae	uncultured
OTU161	0	0	0	0	0	0	82	1	0	0	0	0	112	0	0	0	0	0	0	0	116	Bacteria	Proteobacteria	Gammaproteobacteria	Betaproteobacteriales	Methylophilaceae	Methylotenera
OTU162	0	0	0	0	0	0	0	0	0	0	0	0	78	0	0	0	0	0	0	0	0	Bacteria	Proteobacteria	Gammaproteobacteria	Betaproteobacteriales	Nitrosomonadaceae	Ellin6067
OTU163	0	0	0	0	0	0	0	0	0	0	0	0	0	0	0	0	91	0	0	0	0	Bacteria	Proteobacteria	Gammaproteobacteria	Betaproteobacteriales	Burkholderiaceae	Xylophilus
OTU164	0	0	0	0	0	0	0	0	0	0	0	0	0	0	0	0	126	0	0	0	0	Bacteria	Proteobacteria	Gammaproteobacteria	Immundisolibacterales	Immundisolibacteraceae	Immundisolibacter
OTU165	0	0	0	47	0	0	0	0	0	0	0	0	0	0	0	0	0	0	0	0	0	Bacteria	Acidobacteria	Subgroup_22	Subgroup_22_or	Subgroup_22_fa	Subgroup_22_ge
OTU166	0	0	0	9	0	0	0	0	0	0	0	1	0	64	0	0	2	0	0	0	0	Bacteria	Proteobacteria	Gammaproteobacteria	Betaproteobacteriales	Hydrogenophilaceae	Hydrogenophilus
OTU167	0	0	0	0	0	0	0	0	80	0	0	0	174	0	0	0	0	0	0	0	0	Bacteria	Proteobacteria	Gammaproteobacteria	Betaproteobacteriales	TRA3-20	TRA3-20_ge
OTU168	0	0	0	134	0	0	281	120	257	0	0	270	200	461	6	0	563	0	259	294	305	Bacteria	Proteobacteria	Gammaproteobacteria	Pseudomonadales	Pseudomonadaceae	Pseudomonas
OTU169	0	0	0	0	0	0	0	0	64	0	0	0	0	0	0	0	0	0	0	0	0	Bacteria	Proteobacteria	Gammaproteobacteria	Betaproteobacteriales	Rhodocyclaceae	Rhodocyclaceae_unclassified
OTU17	0	0	2	0	0	0	0	0	0	0	0	0	0	0	0	0	0	0	0	0	0	Bacteria	Bacteria_unclassified	Bacteria_unclassified	Bacteria_unclassified	Bacteria_unclassified	Bacteria_unclassified
OTU170	3	0	0	2	0	0	0	0	66	0	0	0	0	0	0	0	0	0	0	26	0	Bacteria	Proteobacteria	Gammaproteobacteria	Betaproteobacteriales	Burkholderiaceae	Xylophilus
OTU171	0	0	0	0	0	0	0	0	0	15	0	0	0	0	0	0	0	10	6	0	0	Bacteria	Tenericutes	Mollicutes	Mollicutes_RF39	Mollicutes_RF39_fa	Mollicutes_RF39_ge
OTU172	0	0	0	0	0	0	0	0	0	6	3	0	0	0	0	0	0	35	0	12	0	Bacteria	Tenericutes	Mollicutes	Mollicutes_RF39	Mollicutes_RF39_fa	Mollicutes_RF39_ge
OTU173	1	0	0	42	2	0	128	49	0	0	4	2	164	74	0	0	0	3	18	148	151	Bacteria	Proteobacteria	Gammaproteobacteria	Oceanospirillales	Halomonadaceae	Halomonas
OTU174	1	0	0	0	1	0	0	0	0	0	2	0	43	0	6	2	0	1	0	0	0	Bacteria	Firmicutes	Bacilli	Lactobacillales	Streptococcaceae	Lactococcus
OTU175	0	0	0	0	0	0	0	0	0	0	0	0	0	0	0	0	57	0	0	0	0	Bacteria	Proteobacteria	Gammaproteobacteria	Betaproteobacteriales	Betaproteobacteriales_unclassified	Betaproteobacteriales_unclassified
OTU176	12	0	1	0	3	0	0	0	6	2	0	0	16	0	16	0	0	0	0	78	0	Bacteria	Firmicutes	Bacilli	Lactobacillales	Streptococcaceae	Streptococcus
OTU177	0	0	0	0	0	0	0	0	0	0	0	0	0	0	0	0	0	0	0	113	0	Bacteria	Proteobacteria	Proteobacteria_unclassified	Proteobacteria_unclassified	Proteobacteria_unclassified	Proteobacteria_unclassified
OTU178	0	0	0	0	1	0	0	0	0	0	0	0	0	0	0	0	0	0	0	54	0	Bacteria	Proteobacteria	Gammaproteobacteria	Betaproteobacteriales	Rhodocyclaceae	Sulfuritalea
OTU179	0	0	0	9	0	0	0	1	0	0	0	0	0	0	0	0	0	0	0	0	120	Bacteria	Proteobacteria	Deltaproteobacteria	Desulfovibrionales	Desulfovibrionaceae	uncultured
OTU18	225	1	150	96	159	1	254	287	166	9	63	187	165	244	49	0	0	8	0	0	390	Bacteria	Proteobacteria	Gammaproteobacteria	Enterobacteriales	Enterobacteriaceae	Providencia
OTU180	6	0	6	117	11	1	93	4	1	3	4	8	1	11	4	1	0	4	0	1	2	Bacteria	Proteobacteria	Gammaproteobacteria	Pseudomonadales	Pseudomonadaceae	Pseudomonas
OTU181	0	0	0	0	0	0	80	5	0	0	0	0	0	0	0	0	0	0	1	0	42	Bacteria	Proteobacteria	Gammaproteobacteria	Betaproteobacteriales	Burkholderiaceae	Tepidicella
OTU182	0	0	0	0	0	0	129	0	0	0	0	0	0	0	0	0	0	0	0	0	0	Bacteria	Proteobacteria	Gammaproteobacteria	Betaproteobacteriales	Nitrosomonadaceae	MND1
OTU183	0	0	0	0	0	0	65	0	0	0	0	0	0	0	0	0	0	0	0	0	0	Bacteria	Proteobacteria	Deltaproteobacteria	Desulfovibrionales	Desulfovibrionaceae	Desulfovibrio
OTU184	0	0	0	18	0	0	0	0	58	0	0	0	0	0	0	0	0	0	0	0	0	Bacteria	Proteobacteria	Gammaproteobacteria	Xanthomonadales	Xanthomonadaceae	Thermomonas
OTU185	0	0	0	0	0	0	0	0	50	0	0	0	0	0	0	0	0	0	0	0	0	Bacteria	Cyanobacteria	Melainabacteria	Gastranaerophilales	Gastranaerophilales_fa	Gastranaerophilales_ge
OTU186	0	0	1	0	0	0	0	0	0	3	2	0	0	0	0	0	0	12	0	0	0	Bacteria	Tenericutes	Mollicutes	Mollicutes_RF39	Mollicutes_RF39_fa	Mollicutes_RF39_ge
OTU187	2	0	2	0	0	0	0	0	0	1	4	0	0	0	0	0	0	5	0	0	0	Bacteria	Firmicutes	Erysipelotrichia	Erysipelotrichales	Erysipelotrichaceae	Holdemanella
OTU188	0	0	0	0	0	0	0	0	0	0	0	0	95	0	2	0	8	0	0	0	0	Bacteria	Firmicutes	Bacilli	Bacillales	Family_XII	Exiguobacterium
OTU189	0	0	0	0	0	0	0	0	0	0	0	0	0	64	0	0	0	0	0	0	0	Bacteria	Firmicutes	Erysipelotrichia	Erysipelotrichales	Erysipelotrichaceae	Dubosiella
OTU19	0	0	0	0	0	0	0	0	0	0	0	0	0	0	0	0	0	0	0	0	31	Bacteria	Acidobacteria	Subgroup_6	Subgroup_6_unclassified	Subgroup_6_unclassified	Subgroup_6_unclassified
OTU190	0	0	0	8	0	0	0	0	0	0	0	0	0	6	0	0	0	0	0	20	0	Bacteria	Firmicutes	Bacilli	Bacillales	Planococcaceae	Planococcaceae_unclassified
OTU191	0	0	0	15	1	0	1	7	0	0	0	12	0	91	0	0	0	1	0	6	0	Bacteria	Proteobacteria	Gammaproteobacteria	Enterobacteriales	Enterobacteriaceae	Enterobacteriaceae_unclassified
OTU192	0	0	0	0	0	0	0	0	0	0	0	0	0	71	0	0	0	0	0	0	0	Bacteria	Firmicutes	Bacilli	Lactobacillales	Aerococcaceae	Globicatella
OTU193	0	0	0	0	0	0	0	0	0	0	0	0	0	0	11	0	0	0	0	0	0	Bacteria	Firmicutes	Negativicutes	Selenomonadales	Veillonellaceae	Dialister
OTU194	0	0	0	0	0	0	0	0	0	0	0	0	0	0	0	0	0	0	0	107	0	Bacteria	Proteobacteria	Gammaproteobacteria	Betaproteobacteriales	Burkholderiaceae	Rhodoferax
OTU195	0	0	1	0	0	0	9	0	0	0	0	0	0	0	0	0	0	0	0	27	0	Bacteria	Proteobacteria	Deltaproteobacteria	Bdellovibrionales	Bacteriovoracaceae	Peredibacter
OTU196	0	0	0	0	0	0	0	0	0	0	0	0	0	0	0	0	0	0	0	0	87	Bacteria	Proteobacteria	Deltaproteobacteria	Bdellovibrionales	Bacteriovoracaceae	Peredibacter
OTU197	9	0	4	0	0	0	0	0	0	0	0	0	0	0	0	0	0	0	0	0	0	Bacteria	Proteobacteria	Gammaproteobacteria	Enterobacteriales	Enterobacteriaceae	Providencia
OTU198	3	0	0	0	0	0	0	0	0	0	0	0	0	0	0	0	0	0	0	0	0	Bacteria	Proteobacteria	Gammaproteobacteria	Enterobacteriales	Enterobacteriaceae	Enterobacteriaceae_unclassified
OTU199	6	0	0	0	0	0	0	0	0	0	0	0	0	0	0	0	0	0	0	0	0	Bacteria	Acidobacteria	Thermoanaerobaculia	Thermoanaerobaculales	Thermoanaerobaculaceae	Subgroup_10
OTU2	0	0	0	62	0	0	246	18	38	0	0	47	51	116	0	0	244	0	48	55	182	Bacteria	Firmicutes	Bacilli	Lactobacillales	Carnobacteriaceae	Carnobacterium
OTU20	0	0	0	0	0	0	0	0	0	0	0	44	0	0	0	0	0	0	0	0	0	Bacteria	Firmicutes	Firmicutes_unclassified	Firmicutes_unclassified	Firmicutes_unclassified	Firmicutes_unclassified
OTU200	8	0	0	0	0	0	0	2	0	0	3	7	0	0	0	0	0	0	0	0	0	Bacteria	Firmicutes	Negativicutes	Selenomonadales	Veillonellaceae	Veillonella
OTU201	0	0	0	2	0	0	0	0	0	0	0	11	0	0	0	0	0	0	0	0	1	Bacteria	Proteobacteria	Gammaproteobacteria	Betaproteobacteriales	Burkholderiaceae	Schlegelella
OTU202	0	0	0	35	0	0	0	0	0	0	0	0	0	0	0	0	0	0	0	0	0	Bacteria	Actinobacteria	Actinobacteria_unclassified	Actinobacteria_unclassified	Actinobacteria_unclassified	Actinobacteria_unclassified
OTU203	0	0	0	45	0	0	0	0	0	0	0	0	0	0	0	0	0	0	0	0	0	Bacteria	Proteobacteria	Gammaproteobacteria	Betaproteobacteriales	SC-I-84	SC-I-84_ge
OTU204	0	0	1	10	0	4	0	0	0	0	0	0	0	0	0	0	0	1	0	0	0	Bacteria	Firmicutes	Bacilli	Lactobacillales	Lactobacillaceae	Lactobacillus
OTU205	0	0	0	0	0	0	8	0	0	0	0	0	1	0	0	0	0	0	0	0	0	Bacteria	Proteobacteria	Gammaproteobacteria	Alteromonadales	Idiomarinaceae	Aliidiomarina
OTU206	0	0	0	0	0	0	0	11	0	0	0	0	0	0	0	0	0	0	0	0	0	Bacteria	Firmicutes	Negativicutes	Selenomonadales	Veillonellaceae	Megamonas
OTU207	0	0	0	0	0	0	0	38	0	0	0	75	0	0	0	0	0	0	0	0	0	Bacteria	Proteobacteria	Gammaproteobacteria	Betaproteobacteriales	Burkholderiaceae	Limnobacter
OTU208	0	0	0	0	0	0	0	20	0	0	0	0	0	0	0	0	0	0	0	0	0	Bacteria	Proteobacteria	Gammaproteobacteria	Betaproteobacteriales	Nitrosomonadaceae	MND1
OTU209	0	0	0	1	0	0	0	0	65	0	0	0	0	0	0	0	0	0	0	0	0	Bacteria	Proteobacteria	Gammaproteobacteria	Betaproteobacteriales	Burkholderiaceae	Massilia
OTU21	1	0	5	51	4	0	27	6	17	0	6	21	231	199	25	0	19	4	11	1	51	Bacteria	Proteobacteria	Gammaproteobacteria	Pseudomonadales	Moraxellaceae	Enhydrobacter
OTU210	0	0	0	0	0	0	0	0	44	0	0	0	0	0	0	0	0	0	0	0	0	Bacteria	Proteobacteria	Deltaproteobacteria	Desulfovibrionales	Desulfovibrionaceae	Desulfovibrionaceae_unclassified
OTU211	0	0	1	0	0	0	0	0	0	7	1	0	0	0	0	0	0	1	0	0	0	Bacteria	Tenericutes	Mollicutes	Mollicutes_RF39	Mollicutes_RF39_fa	Mollicutes_RF39_ge
OTU212	0	0	0	0	0	0	0	0	0	11	2	0	0	0	0	0	0	2	0	0	0	Bacteria	Tenericutes	Mollicutes	Mollicutes_RF39	Mollicutes_RF39_fa	Mollicutes_RF39_ge
OTU213	0	0	2	0	0	0	0	0	0	1	5	0	0	0	0	0	0	3	0	0	0	Bacteria	Proteobacteria	Gammaproteobacteria	Enterobacteriales	Enterobacteriaceae	Proteus
OTU214	0	0	0	11	2	0	0	0	0	0	0	0	83	0	0	0	0	0	0	170	0	Bacteria	Proteobacteria	Gammaproteobacteria	Betaproteobacteriales	Burkholderiaceae	Ralstonia
OTU215	0	0	0	0	0	0	0	0	0	0	0	0	0	19	0	0	0	0	6	0	0	Bacteria	Proteobacteria	Gammaproteobacteria	Betaproteobacteriales	Burkholderiaceae	Alicycliphilus
OTU216	0	0	0	0	0	0	0	0	0	0	0	0	0	0	10	0	0	0	0	0	0	Bacteria	Proteobacteria	Gammaproteobacteria	Xanthomonadales	Xanthomonadaceae	Pseudoxanthomonas
OTU217	0	0	0	0	3	0	0	0	0	0	0	0	0	0	15	0	0	0	0	0	0	Bacteria	Proteobacteria	Gammaproteobacteria	Betaproteobacteriales	Burkholderiaceae	Sutterella
OTU218	0	0	0	0	0	0	0	0	0	0	0	0	0	0	0	0	89	0	0	0	0	Bacteria	Actinobacteria	WCHB1-81	WCHB1-81_or	WCHB1-81_fa	WCHB1-81_ge
OTU219	0	0	0	0	0	0	0	0	0	0	0	0	0	0	0	0	0	6	0	0	0	Bacteria	Tenericutes	Mollicutes	Mollicutes_RF39	Mollicutes_RF39_fa	Mollicutes_RF39_ge
OTU22	0	0	0	0	0	0	0	0	0	0	0	0	0	0	0	0	216	0	0	0	0	Bacteria	Proteobacteria	Deltaproteobacteria	Myxococcales	Archangiaceae	Anaeromyxobacter
OTU220	0	0	0	0	0	0	0	0	0	0	0	3	0	0	0	0	0	3	0	0	0	Bacteria	Proteobacteria	Gammaproteobacteria	Pseudomonadales	Moraxellaceae	Perlucidibaca
OTU221	0	0	0	0	0	0	0	0	0	0	0	0	0	0	0	0	0	0	55	0	0	Bacteria	Proteobacteria	Gammaproteobacteria	Betaproteobacteriales	Nitrosomonadaceae	MND1
OTU222	0	0	0	0	0	0	0	0	0	0	0	0	0	0	0	0	0	0	0	41	0	Bacteria	Proteobacteria	Gammaproteobacteria	Betaproteobacteriales	Burkholderiaceae	Noviherbaspirillum
OTU223	0	0	0	0	0	0	0	19	0	0	0	0	0	0	0	0	0	0	0	41	0	Bacteria	Proteobacteria	Gammaproteobacteria	Betaproteobacteriales	Rhodocyclaceae	Rhodocyclaceae_unclassified
OTU224	0	0	0	1	0	0	0	36	0	0	0	15	0	4	0	0	39	0	10	2	13	Bacteria	Firmicutes	Bacilli	Lactobacillales	Enterococcaceae	Vagococcus
OTU225	3	0	0	0	0	0	0	0	0	0	0	0	0	0	0	0	0	0	0	0	0	Bacteria	Actinobacteria	Thermoleophilia	Solirubrobacterales	Solirubrobacteraceae	Patulibacter
OTU226	6	0	0	0	0	0	0	0	0	0	0	0	0	0	0	0	0	0	0	0	0	Bacteria	Proteobacteria	Gammaproteobacteria	Betaproteobacteriales	Nitrosomonadaceae	Nitrosomonas
OTU227	11	0	2	0	1	0	0	0	0	0	0	0	0	0	0	0	34	0	0	0	0	Bacteria	Firmicutes	Bacilli	Bacillales	Staphylococcaceae	Staphylococcus
OTU228	5	0	0	0	0	0	0	0	0	0	0	0	0	0	0	0	0	0	0	0	0	Bacteria	Proteobacteria	Gammaproteobacteria	Betaproteobacteriales	SC-I-84	SC-I-84_ge
OTU229	36	0	0	0	0	0	0	0	0	0	5	0	0	0	1	0	0	0	0	0	0	Bacteria	Firmicutes	Negativicutes	Selenomonadales	Veillonellaceae	Megamonas
OTU23	0	0	0	0	0	0	0	0	0	0	0	0	0	0	0	0	150	0	0	0	0	Bacteria	Acidobacteria	Subgroup_6	Subgroup_6_or	Subgroup_6_fa	Subgroup_6_ge
OTU230	164	526	563	17	550	245	0	2	1	1148	48	0	0	0	1	3	0	3	0	0	0	Bacteria	Firmicutes	Bacilli	Lactobacillales	Lactobacillaceae	Lactobacillus
OTU231	0	0	5	2	0	0	0	0	0	0	0	0	0	0	0	2	0	1	0	0	0	Bacteria	Firmicutes	Bacilli	Lactobacillales	Leuconostocaceae	Weissella
OTU232	0	0	2	25	0	0	4	0	0	0	0	0	0	0	0	0	0	0	0	0	0	Bacteria	Proteobacteria	Gammaproteobacteria	Betaproteobacteriales	Burkholderiaceae	Burkholderiaceae_unclassified
OTU233	0	0	1	53	0	2	0	0	0	0	2	7	0	0	0	12	0	14	0	0	0	Bacteria	Firmicutes	Bacilli	Lactobacillales	Lactobacillaceae	Lactobacillus
OTU234	0	0	0	13	0	2	0	0	0	0	0	0	0	0	0	0	0	4	0	2	0	Bacteria	Firmicutes	Bacilli	Lactobacillales	Lactobacillaceae	Lactobacillus
OTU235	0	0	0	26	0	0	0	0	0	0	0	0	0	0	0	0	0	0	2	0	0	Bacteria	Actinobacteria	Thermoleophilia	Solirubrobacterales	Solirubrobacteraceae	Solirubrobacter
OTU236	9	7	7	3	13	4	0	0	0	8	5	0	0	0	1	0	0	3	0	0	0	Bacteria	Firmicutes	Bacilli	Lactobacillales	Lactobacillaceae	Lactobacillus
OTU237	0	0	0	0	1	0	0	0	0	0	0	1	0	8	0	0	0	0	0	0	0	Bacteria	Firmicutes	Bacilli	Lactobacillales	Aerococcaceae	Aerococcaceae_unclassified
OTU238	0	0	0	2	0	0	13	2	0	0	26	13	1	6	1	0	21	1	0	20	4	Bacteria	Proteobacteria	Gammaproteobacteria	Pseudomonadales	Pseudomonadaceae	Azotobacter
OTU239	0	0	0	0	0	0	112	1	0	0	0	1	0	0	0	0	0	0	1	0	10	Bacteria	Proteobacteria	Gammaproteobacteria	Pseudomonadales	Pseudomonadaceae	Pseudomonas
OTU24	0	0	0	0	0	0	1	0	0	0	0	0	0	0	0	0	133	0	0	0	25	Bacteria	Proteobacteria	Gammaproteobacteria	Pseudomonadales	Moraxellaceae	Acinetobacter
OTU240	0	0	0	4	0	0	29	6	0	0	0	0	0	4	0	0	0	0	0	0	1	Bacteria	Firmicutes	Bacilli	Lactobacillales	Carnobacteriaceae	Carnobacteriaceae_unclassified
OTU241	0	0	0	23	0	0	61	30	18	0	0	36	11	43	0	0	33	0	19	24	13	Bacteria	Proteobacteria	Gammaproteobacteria	Pseudomonadales	Pseudomonadaceae	Pseudomonas
OTU242	0	0	0	0	0	0	9	0	0	0	0	0	0	0	0	0	0	0	0	0	0	Bacteria	Proteobacteria	Gammaproteobacteria	Betaproteobacteriales	Burkholderiaceae	Tepidimonas
OTU243	0	0	0	106	0	0	218	78	131	0	0	78	97	154	0	0	76	0	51	225	81	Bacteria	Proteobacteria	Gammaproteobacteria	Pseudomonadales	Pseudomonadaceae	Pseudomonas
OTU244	0	0	0	0	0	0	0	17	0	0	0	0	0	0	0	0	0	0	0	0	0	Bacteria	Proteobacteria	Gammaproteobacteria	Betaproteobacteriales	Burkholderiaceae	Bordetella
OTU245	0	0	0	0	0	0	0	20	0	0	0	0	0	0	0	0	0	0	0	0	0	Bacteria	Proteobacteria	Gammaproteobacteria	Betaproteobacteriales	Gallionellaceae	Candidatus_Nitrotoga
OTU246	0	0	0	43	0	0	175	92	80	0	0	69	197	281	0	0	150	0	44	52	315	Bacteria	Firmicutes	Bacilli	Lactobacillales	Carnobacteriaceae	Carnobacterium
OTU247	3	0	0	2	0	0	0	5	9	0	0	0	3	1	1	0	11	1	7	0	0	Bacteria	Proteobacteria	Gammaproteobacteria	Betaproteobacteriales	Burkholderiaceae	Massilia
OTU248	0	0	0	0	0	0	0	0	51	0	0	0	0	0	0	0	0	0	0	0	0	Bacteria	Firmicutes	Bacilli	Bacillales	Staphylococcaceae	Jeotgalicoccus
OTU249	0	0	0	0	0	0	0	0	19	0	0	0	0	0	0	0	0	0	0	0	0	Bacteria	Proteobacteria	Gammaproteobacteria	Betaproteobacteriales	Burkholderiaceae	Parasutterella
OTU25	0	0	0	0	0	0	0	0	0	0	0	0	0	0	0	0	0	1	0	0	0	Bacteria	Bacteria_unclassified	Bacteria_unclassified	Bacteria_unclassified	Bacteria_unclassified	Bacteria_unclassified
OTU250	0	0	0	1	0	0	1	0	15	0	0	0	0	0	0	0	0	0	0	0	0	Bacteria	Proteobacteria	Gammaproteobacteria	Alteromonadales	Idiomarinaceae	Aliidiomarina
OTU251	27	38	67	16	382	368	0	0	0	547	27	0	0	0	0	0	0	2	0	0	0	Bacteria	Firmicutes	Bacilli	Lactobacillales	Lactobacillaceae	Lactobacillus
OTU252	0	0	0	0	0	0	0	0	0	0	8	0	0	0	0	0	0	0	0	0	0	Bacteria	Tenericutes	Mollicutes	Mycoplasmatales	Mycoplasmataceae	Ureaplasma
OTU253	0	0	0	36	0	0	0	23	0	0	1	0	0	14	0	0	0	0	0	0	0	Bacteria	Proteobacteria	Gammaproteobacteria	Betaproteobacteriales	Burkholderiaceae	Diaphorobacter
OTU254	0	0	0	0	0	0	0	0	0	0	5	0	0	0	0	0	0	0	0	0	0	Bacteria	Proteobacteria	Gammaproteobacteria	Betaproteobacteriales	Burkholderiaceae	Burkholderiaceae_unclassified
OTU255	0	0	0	20	2	0	0	0	9	0	0	14	0	0	0	0	0	0	0	0	0	Bacteria	Firmicutes	Bacilli	Bacillales	Planococcaceae	Lysinibacillus
OTU256	0	0	0	0	0	0	0	0	0	0	0	2	0	0	0	0	0	1	18	0	28	Bacteria	Proteobacteria	Gammaproteobacteria	Pseudomonadales	Moraxellaceae	Psychrobacter
OTU257	0	0	0	0	0	0	0	0	0	0	0	84	0	0	0	0	0	0	0	0	0	Bacteria	Verrucomicrobia	Verrucomicrobiae	Pedosphaerales	Pedosphaeraceae	Pedosphaeraceae_ge
OTU258	0	0	0	0	0	0	0	0	0	0	0	0	15	0	1	0	0	0	0	0	0	Bacteria	Proteobacteria	Gammaproteobacteria	Aeromonadales	Aeromonadaceae	Aeromonas
OTU259	0	0	0	2	0	0	3	0	1	0	0	19	156	1	0	0	0	0	0	0	0	Bacteria	Proteobacteria	Gammaproteobacteria	Enterobacteriales	Enterobacteriaceae	Enterobacteriaceae_unclassified
OTU26	0	0	0	233	0	0	428	161	278	0	0	244	630	350	0	0	310	0	193	261	438	Bacteria	Proteobacteria	Gammaproteobacteria	Enterobacteriales	Enterobacteriaceae	Enterobacteriaceae_unclassified
OTU260	0	0	0	0	0	0	0	0	0	0	0	0	0	0	8	0	0	0	0	0	0	Bacteria	Proteobacteria	Gammaproteobacteria	Xanthomonadales	Rhodanobacteraceae	Dokdonella
OTU261	3	0	0	1	4	0	0	0	0	0	0	0	0	0	7	0	0	0	0	0	0	Bacteria	Proteobacteria	Gammaproteobacteria	Betaproteobacteriales	Burkholderiaceae	Burkholderiaceae_unclassified
OTU262	0	0	0	0	0	0	0	0	0	0	0	0	0	0	5	0	0	0	0	0	0	Bacteria	Proteobacteria	Gammaproteobacteria	Betaproteobacteriales	Burkholderiaceae	Oxalicibacterium
OTU263	0	0	0	0	0	0	0	0	0	0	0	0	0	0	3	41	1	1	0	0	0	Bacteria	Firmicutes	Bacilli	Lactobacillales	Lactobacillales_unclassified	Lactobacillales_unclassified
OTU264	0	0	0	0	0	0	0	0	0	0	0	0	0	0	0	3	0	0	0	0	0	Bacteria	Firmicutes	Bacilli	Lactobacillales	Lactobacillales_unclassified	Lactobacillales_unclassified
OTU265	0	0	13	0	1	1	0	0	0	0	4	0	0	0	0	13	0	1	0	0	0	Bacteria	Firmicutes	Bacilli	Lactobacillales	Lactobacillales_unclassified	Lactobacillales_unclassified
OTU266	0	0	2	3	0	0	0	1	0	1	13	6	1	5	35	490	2	16	1	2	0	Bacteria	Firmicutes	Bacilli	Lactobacillales	Enterococcaceae	Enterococcaceae_unclassified
OTU267	0	0	0	0	0	0	0	0	0	0	0	0	0	0	3	30	0	1	0	0	0	Bacteria	Firmicutes	Bacilli	Lactobacillales	Lactobacillales_unclassified	Lactobacillales_unclassified
OTU268	0	0	0	0	0	0	0	0	0	0	0	0	0	0	7	114	0	4	0	0	0	Bacteria	Firmicutes	Bacilli	Lactobacillales	Lactobacillales_unclassified	Lactobacillales_unclassified
OTU269	1	0	0	0	0	0	0	0	0	0	0	0	0	0	0	0	9	0	0	0	0	Bacteria	Proteobacteria	Gammaproteobacteria	Betaproteobacteriales	Burkholderiaceae	Curvibacter
OTU27	0	0	0	61	0	0	243	61	74	0	6	120	271	45	0	0	237	0	67	26	277	Bacteria	Proteobacteria	Gammaproteobacteria	Pseudomonadales	Moraxellaceae	Acinetobacter
OTU270	0	0	2	0	0	0	0	0	0	3	1	0	0	0	0	0	0	3	0	0	0	Bacteria	Firmicutes	Bacilli	Bacillales	Bacillaceae	Bacillaceae_unclassified
OTU271	0	0	0	0	0	0	0	0	0	0	0	0	0	0	0	0	0	2	0	1	0	Bacteria	Tenericutes	Mollicutes	Mollicutes_RF39	Mollicutes_RF39_fa	Mollicutes_RF39_ge
OTU272	0	0	0	0	0	0	0	0	0	0	0	0	0	0	0	0	0	0	45	0	0	Bacteria	Proteobacteria	Gammaproteobacteria	Betaproteobacteriales	TRA3-20	TRA3-20_ge
OTU273	0	12	262	0	2	2	0	36	0	0	1	0	0	0	7	6	0	0	87	0	0	Bacteria	Firmicutes	Bacilli	Lactobacillales	Lactobacillaceae	Lactobacillus
OTU274	0	0	0	0	0	0	0	0	0	0	0	0	0	0	0	0	0	0	0	23	0	Bacteria	Firmicutes	Bacilli	Lactobacillales	Streptococcaceae	Anthococcus
OTU275	243	0	85	0	103	50	0	137	0	10	321	0	0	8	1	0	0	50	0	40	0	Bacteria	Firmicutes	Bacilli	Lactobacillales	Lactobacillaceae	Lactobacillus
OTU276	0	0	0	0	0	0	0	0	0	0	0	0	0	0	0	2	0	0	0	0	10	Bacteria	Firmicutes	Bacilli	Bacillales	Bacillaceae	Bacillus
OTU277	0	0	0	0	0	0	27	0	0	0	0	0	0	0	0	0	0	0	0	0	0	Bacteria	Proteobacteria	Gammaproteobacteria	Betaproteobacteriales	Burkholderiaceae	Variovorax
OTU278	0	0	0	2	0	0	1	24	0	0	0	0	0	0	0	0	0	0	0	0	0	Bacteria	Proteobacteria	Gammaproteobacteria	Pseudomonadales	Pseudomonadaceae	Pseudomonas
OTU279	0	0	0	0	0	0	0	46	0	0	0	0	0	0	0	0	0	0	0	0	0	Bacteria	Acidobacteria	Subgroup_6	Subgroup_6_or	Subgroup_6_fa	Subgroup_6_ge
OTU28	0	0	0	0	0	0	0	0	0	0	0	0	0	0	0	0	0	0	0	163	0	Bacteria	Proteobacteria	Deltaproteobacteria	Syntrophobacterales	Syntrophaceae	Desulfobacca
OTU280	0	0	0	0	0	0	0	2	0	0	0	0	0	0	0	0	0	0	0	0	0	Bacteria	Proteobacteria	Gammaproteobacteria	Betaproteobacteriales	Nitrosomonadaceae	MND1
OTU281	0	0	0	0	0	0	2	10	0	0	0	0	3	1	0	0	0	1	3	26	0	Bacteria	Proteobacteria	Gammaproteobacteria	Betaproteobacteriales	Burkholderiaceae	Ralstonia
OTU282	0	0	0	0	0	0	0	0	20	0	0	0	0	0	0	0	0	0	0	0	0	Bacteria	Firmicutes	Clostridia	Clostridiales	Lachnospiraceae	Lachnospiraceae_unclassified
OTU283	0	0	0	0	0	0	0	0	38	0	0	0	0	0	0	0	0	0	0	0	0	Bacteria	Firmicutes	Bacilli	Lactobacillales	Streptococcaceae	Streptococcus
OTU284	0	0	0	0	0	0	0	0	6	0	0	9	0	0	0	0	0	0	0	0	0	Bacteria	Proteobacteria	Gammaproteobacteria	Oceanospirillales	Halomonadaceae	Halomonas
OTU285	0	0	0	0	0	0	0	0	4	0	0	0	0	0	0	0	0	0	0	0	0	Bacteria	Firmicutes	Bacilli	Lactobacillales	Carnobacteriaceae	Carnobacteriaceae_unclassified
OTU286	0	0	0	0	0	0	0	0	53	0	0	0	0	0	0	0	0	0	0	0	0	Bacteria	Proteobacteria	Gammaproteobacteria	Betaproteobacteriales	Rhodocyclaceae	Denitratisoma
OTU287	0	0	0	0	0	0	0	0	7	0	0	0	0	0	0	0	0	0	0	0	0	Bacteria	Proteobacteria	Gammaproteobacteria	Cellvibrionales	Cellvibrionaceae	Cellvibrio
OTU288	72	0	26	1	0	3	15	0	10	159	15	0	0	9	546	891	0	25	0	0	104	Bacteria	Firmicutes	Erysipelotrichia	Erysipelotrichales	Erysipelotrichaceae	Faecalicoccus
OTU289	0	0	0	0	0	0	0	0	4	0	0	14	0	0	0	0	0	0	0	0	0	Bacteria	Proteobacteria	Gammaproteobacteria	Pseudomonadales	Pseudomonadaceae	Pseudomonas
OTU29	0	0	0	0	0	0	0	0	0	0	0	0	0	0	0	0	0	0	0	144	0	Bacteria	Proteobacteria	Deltaproteobacteria	Deltaproteobacteria_unclassified	Deltaproteobacteria_unclassified	Deltaproteobacteria_unclassified
OTU290	12	21	27	13	224	238	0	0	0	326	8	0	0	0	0	1	0	2	0	0	0	Bacteria	Firmicutes	Bacilli	Lactobacillales	Lactobacillaceae	Lactobacillus
OTU291	0	1	0	0	2	2	0	0	0	11	0	0	0	0	0	5	0	0	0	0	0	Bacteria	Firmicutes	Bacilli	Lactobacillales	Lactobacillaceae	Lactobacillus
OTU292	17	29	148	1	125	35	0	0	0	123	26	0	0	0	1	8	0	1	0	0	0	Bacteria	Firmicutes	Bacilli	Lactobacillales	Lactobacillaceae	Lactobacillus
OTU293	0	0	0	0	0	0	0	0	0	2	0	0	0	0	0	0	0	2	0	0	0	Bacteria	Tenericutes	Mollicutes	Mollicutes_RF39	Mollicutes_RF39_fa	Mollicutes_RF39_ge
OTU294	4	0	11	5	55	8	0	1	0	276	6	0	0	0	0	0	0	0	0	0	0	Bacteria	Firmicutes	Bacilli	Lactobacillales	Lactobacillaceae	Lactobacillus
OTU295	0	0	0	0	0	0	0	0	0	3	0	0	0	0	0	0	0	0	0	0	0	Bacteria	Firmicutes	Firmicutes_unclassified	Firmicutes_unclassified	Firmicutes_unclassified	Firmicutes_unclassified
OTU296	0	0	0	0	0	0	0	0	0	1	0	0	0	0	1	0	0	0	0	0	0	Bacteria	Tenericutes	Mollicutes	Mollicutes_RF39	Mollicutes_RF39_fa	Mollicutes_RF39_ge
OTU297	0	0	0	0	0	0	0	0	0	3	0	0	0	0	0	0	0	6	0	0	0	Bacteria	Tenericutes	Mollicutes	Mollicutes_RF39	Mollicutes_RF39_fa	Mollicutes_RF39_ge
OTU298	18	1	69	1	276	1	0	0	0	11	478	0	0	0	1	0	0	32	85	6	0	Bacteria	Firmicutes	Bacilli	Lactobacillales	Lactobacillaceae	Lactobacillus
OTU299	2	3	50	18	6	4	0	0	0	13	19	0	0	0	0	2	0	6	0	0	0	Bacteria	Firmicutes	Bacilli	Lactobacillales	Lactobacillaceae	Lactobacillus
OTU3	2003	1	146	71	77	85	65	602	108	227	905	3279	862	4491	16263	15825	1419	12922	4594	7388	696	Bacteria	Firmicutes	Bacilli	Lactobacillales	Enterococcaceae	Enterococcaceae_unclassified
OTU30	0	0	0	0	0	0	0	0	0	0	0	0	0	0	0	0	72	0	0	0	0	Bacteria	Proteobacteria	Proteobacteria_unclassified	Proteobacteria_unclassified	Proteobacteria_unclassified	Proteobacteria_unclassified
OTU300	0	0	0	0	0	0	0	0	0	0	1	0	0	0	0	0	0	0	0	0	0	Bacteria	Firmicutes	Bacilli	Bacillales	Listeriaceae	Listeria
OTU301	0	0	0	0	0	0	0	0	0	0	4	0	0	0	0	0	0	0	0	0	0	Bacteria	Firmicutes	Bacilli	Lactobacillales	Aerococcaceae	Facklamia
OTU302	0	0	42	0	11	0	0	0	0	22	7	0	0	0	0	0	0	0	0	0	0	Bacteria	Firmicutes	Bacilli	Lactobacillales	Lactobacillaceae	Lactobacillus
OTU303	0	0	0	0	0	0	0	0	0	0	3	0	0	0	0	0	0	0	0	0	0	Bacteria	Firmicutes	Bacilli	Lactobacillales	Streptococcaceae	Streptococcus
OTU304	0	0	0	0	0	0	0	0	0	0	0	40	0	0	0	0	0	0	0	0	0	Bacteria	Proteobacteria	Gammaproteobacteria	Xanthomonadales	Rhodanobacteraceae	Rhodanobacter
OTU305	0	0	0	0	0	0	0	0	0	0	0	2	3	0	0	0	1	0	0	0	0	Bacteria	Proteobacteria	Gammaproteobacteria	Xanthomonadales	Xanthomonadaceae	Xanthomonas
OTU306	0	0	0	0	0	0	0	0	0	0	0	2	0	0	0	0	0	0	1	0	0	Bacteria	Proteobacteria	Gammaproteobacteria	Pasteurellales	Pasteurellaceae	Gallibacterium
OTU307	9	0	0	0	1	0	2	0	0	0	0	3	0	4	2	0	0	0	0	2	0	Bacteria	Proteobacteria	Gammaproteobacteria	Enterobacteriales	Enterobacteriaceae	Enterobacteriaceae_unclassified
OTU308	0	0	0	0	0	0	0	0	0	0	0	20	0	0	0	0	0	0	0	0	0	Bacteria	Proteobacteria	Gammaproteobacteria	Cellvibrionales	Cellvibrionaceae	Cellvibrio
OTU309	0	0	0	0	0	0	0	0	0	0	1	8	0	0	0	0	0	0	0	0	0	Bacteria	Proteobacteria	Deltaproteobacteria	Desulfovibrionales	Desulfovibrionaceae	Desulfovibrio
OTU31	0	0	0	4	0	0	28	4	29	0	0	12	34	20	0	0	6	0	2	73	22	Bacteria	Firmicutes	Bacilli	Bacillales	Bacillaceae	Bacillus
OTU310	0	0	0	0	0	0	0	0	0	0	0	0	8	0	0	0	0	0	0	0	0	Bacteria	Firmicutes	Bacilli	Lactobacillales	Carnobacteriaceae	Alkalibacterium
OTU311	0	0	0	1	0	0	0	0	0	0	0	0	0	1	0	0	0	0	9	8	0	Bacteria	Firmicutes	Bacilli	Lactobacillales	Streptococcaceae	Lactococcus
OTU312	0	0	0	0	0	0	0	0	0	0	0	0	0	7	0	0	0	0	0	0	0	Bacteria	Firmicutes	Bacilli	Bacillales	Bacillaceae	Bacillus
OTU313	0	0	0	6	0	0	0	0	0	0	0	0	12	54	0	0	0	0	0	0	0	Bacteria	Proteobacteria	Gammaproteobacteria	Enterobacteriales	Enterobacteriaceae	Enterobacteriaceae_unclassified
OTU314	0	0	0	0	0	0	0	0	0	0	0	0	0	0	3	0	0	0	0	0	0	Bacteria	Proteobacteria	Deltaproteobacteria	Desulfovibrionales	Desulfovibrionaceae	Desulfovibrio
OTU315	0	0	0	0	0	0	0	0	0	0	0	0	0	0	5	0	0	0	0	0	0	Bacteria	Firmicutes	Negativicutes	Selenomonadales	Veillonellaceae	Veillonella
OTU316	0	0	0	1	0	0	0	0	0	0	1	0	1	0	3	0	0	0	0	1	0	Bacteria	Firmicutes	Bacilli	Bacillales	Staphylococcaceae	Aliicoccus
OTU317	0	0	0	0	0	0	0	0	0	0	0	0	0	0	0	2	0	0	0	0	0	Bacteria	Firmicutes	Negativicutes	Selenomonadales	Veillonellaceae	Veillonellaceae_unclassified
OTU318	0	0	0	0	0	0	0	0	0	0	0	1	0	0	2	39	0	4	0	0	0	Bacteria	Firmicutes	Bacilli	Lactobacillales	Lactobacillales_unclassified	Lactobacillales_unclassified
OTU319	0	0	0	1	0	0	0	1	0	0	1	0	0	0	0	24	0	0	0	0	0	Bacteria	Firmicutes	Bacilli	Lactobacillales	Lactobacillales_unclassified	Lactobacillales_unclassified
OTU32	0	0	0	0	0	0	0	0	0	0	0	0	0	0	0	0	0	0	0	0	155	Bacteria	Proteobacteria	Deltaproteobacteria	Myxococcales	Sandaracinaceae	Sandaracinaceae_unclassified
OTU320	0	0	0	0	0	0	0	0	0	0	0	0	0	0	0	9	0	1	0	0	0	Bacteria	Firmicutes	Bacilli	Lactobacillales	Lactobacillales_unclassified	Lactobacillales_unclassified
OTU321	0	0	9	1	0	0	0	0	0	0	4	1	0	0	1	14	0	0	0	0	0	Bacteria	Firmicutes	Bacilli	Lactobacillales	Lactobacillaceae	Lactobacillus
OTU322	0	0	3	6	0	0	0	1	0	0	2	1	0	0	11	189	0	5	0	0	0	Bacteria	Firmicutes	Bacilli	Lactobacillales	Lactobacillaceae	Lactobacillus
OTU323	0	0	0	2	0	0	0	2	0	0	0	2	0	0	1	4	0	4	0	0	0	Bacteria	Firmicutes	Bacilli	Lactobacillales	Lactobacillaceae	Lactobacillus
OTU324	0	0	0	0	0	0	0	0	0	0	0	0	0	0	0	0	2	0	0	0	0	Bacteria	Proteobacteria	Gammaproteobacteria	Diplorickettsiales	Diplorickettsiaceae	Aquicella
OTU325	0	0	0	0	0	0	0	0	0	0	0	0	0	0	0	0	59	0	0	0	0	Bacteria	Proteobacteria	Gammaproteobacteria	Betaproteobacteriales	SC-I-84	SC-I-84_ge
OTU326	0	0	0	0	0	0	0	0	0	0	0	0	0	0	0	0	14	0	0	0	0	Bacteria	Proteobacteria	Gammaproteobacteria	Xanthomonadales	Xanthomonadaceae	Luteimonas
OTU327	0	0	0	0	0	0	0	0	0	0	0	0	0	0	0	0	13	0	0	0	0	Bacteria	Proteobacteria	Gammaproteobacteria	Pseudomonadales	Pseudomonadaceae	Thiopseudomonas
OTU328	0	0	0	0	0	0	0	0	0	0	0	1	0	0	0	0	5	0	0	0	0	Bacteria	Firmicutes	Bacilli	Bacillales	Planococcaceae	Solibacillus
OTU329	0	0	0	0	0	0	0	0	4	0	0	1	0	0	0	0	14	0	0	0	0	Bacteria	Proteobacteria	Gammaproteobacteria	Enterobacteriales	Enterobacteriaceae	Enterobacteriaceae_unclassified
OTU33	12	0	5	2	2	0	0	0	0	4	3	2	0	0	10	0	0	1	0	0	0	Bacteria	Proteobacteria	Deltaproteobacteria	Desulfovibrionales	Desulfovibrionaceae	Bilophila
OTU330	0	0	0	35	0	0	0	0	0	0	0	0	0	0	0	0	282	0	0	0	0	Bacteria	Proteobacteria	Deltaproteobacteria	Myxococcales	Haliangiaceae	Haliangium
OTU331	0	0	0	0	0	0	0	0	0	0	0	0	0	0	0	0	49	0	0	0	0	Bacteria	Verrucomicrobia	Verrucomicrobiae	Pedosphaerales	Pedosphaeraceae	Pedosphaeraceae_ge
OTU332	0	0	0	0	2	0	0	0	0	1	0	0	0	0	0	1	0	2	0	0	0	Bacteria	Proteobacteria	Gammaproteobacteria	Betaproteobacteriales	Burkholderiaceae	Sutterella
OTU333	0	0	0	0	0	0	0	0	0	0	0	0	0	0	0	0	0	3	0	0	0	Bacteria	Proteobacteria	Gammaproteobacteria	Xanthomonadales	Xanthomonadaceae	Stenotrophomonas
OTU334	0	0	0	0	0	0	0	0	0	0	0	0	0	0	0	0	0	2	0	0	0	Bacteria	Proteobacteria	Deltaproteobacteria	Bdellovibrionales	Bdellovibrionaceae	Bdellovibrio
OTU335	0	0	0	0	0	0	0	0	0	0	0	0	0	0	0	0	0	3	0	0	0	Bacteria	Bacteria_unclassified	Bacteria_unclassified	Bacteria_unclassified	Bacteria_unclassified	Bacteria_unclassified
OTU336	0	0	0	0	0	0	0	0	0	0	0	0	0	0	0	0	0	2	0	0	0	Bacteria	Bacteria_unclassified	Bacteria_unclassified	Bacteria_unclassified	Bacteria_unclassified	Bacteria_unclassified
OTU337	10	0	8	9	3	0	17	5	73	0	0	150	149	25	14	0	97	13	41	17	2	Bacteria	Proteobacteria	Gammaproteobacteria	Enterobacteriales	Enterobacteriaceae	Enterobacteriaceae_unclassified
OTU338	0	0	0	0	0	0	0	0	0	0	0	0	0	0	0	0	0	0	0	94	0	Bacteria	Proteobacteria	Deltaproteobacteria	Myxococcales	Polyangiaceae	Polyangiaceae_unclassified
OTU339	0	0	0	0	0	0	0	0	0	0	0	0	0	0	0	0	0	0	0	0	3	Bacteria	Proteobacteria	Gammaproteobacteria	Betaproteobacteriales	Burkholderiaceae	Burkholderiaceae_unclassified
OTU34	0	0	0	0	0	0	100	0	0	0	0	0	0	0	0	0	0	0	0	0	0	Bacteria	Firmicutes	Bacilli	Bacillales	Bacillaceae	Bacillus
OTU340	0	0	0	0	0	0	0	1	0	0	0	0	0	0	0	0	0	0	0	0	159	Bacteria	Bacteria_unclassified	Bacteria_unclassified	Bacteria_unclassified	Bacteria_unclassified	Bacteria_unclassified
OTU341	3	0	0	1	0	0	1	0	0	0	0	0	0	0	0	0	0	0	0	0	0	Bacteria	Proteobacteria	Gammaproteobacteria	Enterobacteriales	Enterobacteriaceae	Enterobacteriaceae_unclassified
OTU342	3	0	0	0	0	0	0	0	0	0	0	0	0	0	0	0	0	0	0	0	0	Bacteria	Proteobacteria	Gammaproteobacteria	Gammaproteobacteria_unclassified	Gammaproteobacteria_unclassified	Gammaproteobacteria_unclassified
OTU343	3	0	0	0	0	0	0	0	0	0	0	0	0	0	0	0	0	0	0	0	0	Bacteria	Firmicutes	Bacilli	Lactobacillales	Lactobacillaceae	Lactobacillus
OTU344	3	0	0	0	0	0	0	0	0	0	0	0	0	0	0	0	0	0	0	0	0	Bacteria	Proteobacteria	Gammaproteobacteria	Betaproteobacteriales	Burkholderiaceae	Roseateles
OTU345	3	3	11	1	2	1	0	1	0	11	4	0	0	0	0	3	0	0	0	0	0	Bacteria	Firmicutes	Bacilli	Lactobacillales	Lactobacillaceae	Lactobacillus
OTU346	0	1	0	0	0	0	0	0	0	0	0	0	0	0	0	0	0	0	0	0	0	Bacteria	Firmicutes	Negativicutes	Selenomonadales	Veillonellaceae	Megasphaera
OTU347	0	0	0	16	0	0	0	0	0	0	0	0	0	0	0	0	0	0	0	0	0	Bacteria	Proteobacteria	Gammaproteobacteria	Xanthomonadales	Xanthomonadaceae	Pseudoxanthomonas
OTU348	0	0	0	5	0	0	0	0	0	0	0	0	0	0	0	0	0	0	0	0	0	Bacteria	Proteobacteria	Gammaproteobacteria	Betaproteobacteriales	Burkholderiaceae	Hydrogenophaga
OTU349	0	0	0	11	0	0	0	0	0	0	0	0	0	0	0	0	0	0	0	0	0	Bacteria	Proteobacteria	Gammaproteobacteria	Betaproteobacteriales	Betaproteobacteriales_unclassified	Betaproteobacteriales_unclassified
OTU35	0	0	0	0	0	0	0	0	0	0	0	0	93	0	0	0	0	0	0	0	0	Bacteria	Proteobacteria	Deltaproteobacteria	Myxococcales	Sandaracinaceae	Sandaracinaceae_unclassified
OTU350	0	0	0	0	2	0	0	0	0	0	0	0	0	0	0	0	0	0	0	0	0	Bacteria	Proteobacteria	Gammaproteobacteria	Betaproteobacteriales	Burkholderiaceae	Burkholderiaceae_unclassified
OTU351	1	0	0	0	1	0	0	0	0	0	0	0	0	0	0	0	0	0	0	0	0	Bacteria	Firmicutes	Bacilli	Lactobacillales	Lactobacillaceae	Lactobacillus
OTU352	0	2	7	0	18	0	0	0	0	4	6	0	0	0	0	0	0	1	0	0	0	Bacteria	Firmicutes	Bacilli	Lactobacillales	Lactobacillaceae	Lactobacillus
OTU353	0	0	0	0	2	0	0	0	0	0	0	0	0	0	0	0	0	0	0	0	0	Bacteria	Proteobacteria	Proteobacteria_unclassified	Proteobacteria_unclassified	Proteobacteria_unclassified	Proteobacteria_unclassified
OTU354	30	29	21	3	30	51	0	1	0	41	6	0	0	0	14	17	0	10	0	0	0	Bacteria	Firmicutes	Bacilli	Lactobacillales	Lactobacillaceae	Lactobacillus
OTU355	0	0	0	0	0	0	5	0	0	0	0	0	0	0	0	0	0	1	0	0	0	Bacteria	Firmicutes	Bacilli	Lactobacillales	Carnobacteriaceae	Atopostipes
OTU356	0	0	0	0	0	0	11	0	1	0	0	0	0	0	0	0	0	0	0	0	0	Bacteria	Proteobacteria	Gammaproteobacteria	Betaproteobacteriales	Burkholderiaceae	Tepidimonas
OTU357	0	0	1	6	0	0	0	0	0	36	1	0	0	0	3	3	0	183	0	7	0	Bacteria	Firmicutes	Erysipelotrichia	Erysipelotrichales	Erysipelotrichaceae	Faecalitalea
OTU358	0	0	1	0	0	1	0	0	0	48	23	88	0	0	0	0	0	79	19	1	0	Bacteria	Firmicutes	Erysipelotrichia	Erysipelotrichales	Erysipelotrichaceae	Erysipelotrichaceae_unclassified
OTU359	2	0	0	0	0	1	0	0	0	9	8	0	0	0	0	5	0	84	1	0	0	Bacteria	Firmicutes	Erysipelotrichia	Erysipelotrichales	Erysipelotrichaceae	Erysipelatoclostridium
OTU36	0	0	0	0	0	0	0	0	0	0	0	36	0	0	0	0	0	0	0	0	0	Bacteria	Bacteria_unclassified	Bacteria_unclassified	Bacteria_unclassified	Bacteria_unclassified	Bacteria_unclassified
OTU360	0	0	0	0	0	0	0	0	0	0	0	0	0	126	0	0	0	0	0	0	0	Bacteria	Actinobacteria	Thermoleophilia	Gaiellales	uncultured	uncultured_ge
OTU361	0	0	0	0	0	0	0	0	47	0	0	0	92	0	0	0	0	0	0	0	0	Bacteria	Proteobacteria	Gammaproteobacteria	Methylococcales	Methylomonaceae	Methylobacter
OTU362	0	0	0	0	0	0	0	2	0	0	0	0	0	0	0	0	0	0	0	0	100	Bacteria	Proteobacteria	Deltaproteobacteria	Myxococcales	BIrii41	BIrii41_ge
OTU363	1	0	0	0	0	0	0	0	0	2	0	0	0	0	0	3	0	23	0	0	0	Bacteria	Firmicutes	Erysipelotrichia	Erysipelotrichales	Erysipelotrichaceae	Erysipelatoclostridium
OTU364	0	0	0	0	0	0	0	0	0	0	0	0	0	64	0	0	0	0	0	0	0	Bacteria	Planctomycetes	BD7-11	BD7-11_or	BD7-11_fa	BD7-11_ge
OTU365	0	0	0	0	0	0	0	0	0	0	0	0	0	0	0	0	0	0	81	0	0	Bacteria	Proteobacteria	Deltaproteobacteria	Myxococcales	Haliangiaceae	Haliangium
OTU366	7	0	3	0	0	0	0	0	76	1	0	0	0	0	7	0	0	0	0	0	0	Bacteria	Firmicutes	Erysipelotrichia	Erysipelotrichales	Erysipelotrichaceae	Faecalitalea
OTU367	0	0	0	0	0	0	0	0	0	0	0	74	0	0	0	0	0	0	0	0	0	Bacteria	Acidobacteria	Blastocatellia_(Subgroup_4)	Pyrinomonadales	Pyrinomonadaceae	RB41
OTU368	0	0	0	0	0	0	0	0	0	0	0	0	0	0	0	0	0	0	103	0	0	Bacteria	Proteobacteria	Deltaproteobacteria	Myxococcales	Sandaracinaceae	Sandaracinaceae_unclassified
OTU369	0	0	0	0	0	0	0	0	0	0	0	0	0	0	0	0	78	0	0	0	0	Bacteria	Actinobacteria	Thermoleophilia	Gaiellales	Gaiellales_unclassified	Gaiellales_unclassified
OTU37	0	0	1	1	0	1	0	0	0	0	9	0	0	0	54	852	0	76	0	0	0	Bacteria	Firmicutes	Bacilli	Lactobacillales	Enterococcaceae	Enterococcaceae_unclassified
OTU370	0	0	0	0	0	0	0	0	0	0	0	0	0	0	0	0	0	0	0	0	53	Bacteria	Actinobacteria	Thermoleophilia	Gaiellales	uncultured	uncultured_ge
OTU371	0	0	0	46	0	0	0	0	0	0	0	0	0	0	0	0	0	0	0	0	0	Bacteria	Actinobacteria	Thermoleophilia	Gaiellales	uncultured	uncultured_ge
OTU372	0	0	3	0	0	0	0	0	0	0	0	0	5	0	0	3	0	7	0	0	0	Bacteria	Firmicutes	Erysipelotrichia	Erysipelotrichales	Erysipelotrichaceae	Erysipelatoclostridium
OTU373	0	0	0	0	0	0	0	0	0	0	0	0	0	0	5	0	0	0	0	0	0	Bacteria	Proteobacteria	Gammaproteobacteria	Cardiobacteriales	Cardiobacteriaceae	Cardiobacterium
OTU374	0	0	0	0	0	0	0	0	0	0	0	0	0	0	0	0	0	0	0	0	59	Bacteria	Verrucomicrobia	Verrucomicrobiae	Pedosphaerales	Pedosphaeraceae	ADurb.Bin063-1
OTU375	6	0	2	0	4	0	0	0	0	0	0	0	0	0	0	0	0	0	0	0	0	Bacteria	Firmicutes	Erysipelotrichia	Erysipelotrichales	Erysipelotrichaceae	Catenibacterium
OTU376	0	0	0	0	0	0	0	16	0	0	0	0	0	0	0	0	0	0	0	0	0	Bacteria	Proteobacteria	Gammaproteobacteria	Methylococcales	Methylomonaceae	Methylomonas
OTU377	0	0	0	0	0	0	0	0	0	2	0	0	0	0	0	0	0	1	0	0	0	Bacteria	Bacteria_unclassified	Bacteria_unclassified	Bacteria_unclassified	Bacteria_unclassified	Bacteria_unclassified
OTU378	0	0	0	0	0	0	0	0	0	0	0	51	0	0	0	0	0	0	0	0	0	Bacteria	Proteobacteria	Gammaproteobacteria	Betaproteobacteriales	Betaproteobacteriales_unclassified	Betaproteobacteriales_unclassified
OTU379	0	0	0	0	0	0	0	0	0	0	0	0	0	0	0	0	67	0	0	0	0	Bacteria	Actinobacteria	Actinobacteria	Pseudonocardiales	Pseudonocardiaceae	Pseudonocardiaceae_unclassified
OTU38	0	0	0	0	0	0	0	0	0	0	0	0	0	0	0	0	1	0	0	95	0	Bacteria	Gemmatimonadetes	BD2-11_terrestrial_group	BD2-11_terrestrial_group_or	BD2-11_terrestrial_group_fa	BD2-11_terrestrial_group_ge
OTU380	0	0	2	0	0	0	0	0	0	0	0	0	0	0	0	0	0	0	0	0	0	Bacteria	Firmicutes	Erysipelotrichia	Erysipelotrichales	Erysipelotrichaceae	Erysipelotrichaceae_UCG-003
OTU381	0	0	0	20	0	0	0	0	0	0	0	0	0	0	0	0	0	0	0	0	0	Bacteria	Bacteria_unclassified	Bacteria_unclassified	Bacteria_unclassified	Bacteria_unclassified	Bacteria_unclassified
OTU382	0	0	0	17	0	0	0	0	0	0	0	0	0	0	0	0	2	0	0	0	0	Bacteria	Verrucomicrobia	Verrucomicrobiae	Opitutales	Opitutaceae	Opitutus
OTU383	0	0	0	10	0	0	0	0	0	0	1	9	0	0	0	0	0	0	0	0	0	Bacteria	Firmicutes	Erysipelotrichia	Erysipelotrichales	Erysipelotrichaceae	Allobaculum
OTU384	0	0	0	0	0	0	0	0	48	0	0	0	0	0	0	0	0	0	0	0	0	Bacteria	Proteobacteria	Deltaproteobacteria	Myxococcales	Sandaracinaceae	uncultured
OTU385	12	66	52	2	55	24	0	0	0	131	2	0	0	0	0	0	0	0	0	0	0	Bacteria	Firmicutes	Bacilli	Lactobacillales	Lactobacillaceae	Lactobacillus
OTU386	0	0	0	0	0	0	0	0	0	0	0	2	0	79	0	0	0	0	0	0	0	Bacteria	Verrucomicrobia	Verrucomicrobiae	Pedosphaerales	Pedosphaeraceae	Pedosphaeraceae_ge
OTU387	0	0	0	0	0	0	0	0	0	0	0	0	0	0	0	0	27	0	0	0	0	Bacteria	Actinobacteria	Thermoleophilia	Gaiellales	Gaiellales_unclassified	Gaiellales_unclassified
OTU388	0	0	0	0	0	0	0	0	0	0	1	0	0	0	0	0	0	2	0	0	0	Bacteria	Firmicutes	Erysipelotrichia	Erysipelotrichales	Erysipelotrichaceae	Merdibacter
OTU389	0	0	0	0	0	0	0	3	0	0	0	0	0	0	0	0	0	0	0	0	0	Bacteria	Proteobacteria	Deltaproteobacteria	Myxococcales	Polyangiaceae	Pajaroellobacter
OTU39	494	50	502	1387	3469	1084	8	222	74	4564	785	174	45	22	242	73	6	201	158	98	34	Bacteria	Firmicutes	Bacilli	Lactobacillales	Lactobacillaceae	Lactobacillus
OTU390	0	0	0	0	0	0	0	9	0	0	0	0	0	0	0	0	0	0	0	0	0	Bacteria	Proteobacteria	Gammaproteobacteria	Betaproteobacteriales	Rhodocyclaceae	Propionivibrio
OTU391	0	0	0	0	0	0	0	2	0	0	0	0	0	0	0	0	0	2	0	0	0	Bacteria	Firmicutes	Erysipelotrichia	Erysipelotrichales	Erysipelotrichaceae	Faecalitalea
OTU392	0	0	0	0	0	0	0	5	0	0	0	0	0	0	0	0	0	0	0	1	0	Bacteria	Proteobacteria	Gammaproteobacteria	Betaproteobacteriales	Burkholderiaceae	Burkholderia-Caballeronia-Paraburkholderia
OTU393	0	0	0	0	0	0	0	0	8	0	0	0	0	0	0	0	0	0	0	0	0	Bacteria	Firmicutes	Bacilli	Bacillales	Planococcaceae	Bhargavaea
OTU394	0	0	0	0	0	0	0	0	0	1	0	0	0	0	0	0	0	0	0	0	0	Bacteria	Firmicutes	Firmicutes_unclassified	Firmicutes_unclassified	Firmicutes_unclassified	Firmicutes_unclassified
OTU395	0	0	0	0	0	4	0	0	0	34	3	0	0	0	0	0	0	2	0	0	0	Bacteria	Actinobacteria	Coriobacteriia	Coriobacteriales	Atopobiaceae	Atopobiaceae_ge
OTU396	0	0	0	0	0	0	0	0	0	0	3	0	0	0	0	0	0	0	0	0	0	Bacteria	Verrucomicrobia	Verrucomicrobiae	Pedosphaerales	Pedosphaeraceae	ADurb.Bin063-1
OTU397	0	0	0	0	0	0	0	0	0	0	5	0	0	0	0	0	0	1	0	0	0	Bacteria	Firmicutes	Erysipelotrichia	Erysipelotrichales	Erysipelotrichaceae	Holdemania
OTU398	0	0	0	0	0	0	0	0	0	0	1	0	0	0	0	0	0	0	0	0	0	Bacteria	Firmicutes	Bacilli	Bacillales	Bacillaceae	Bacillus
OTU399	0	0	0	0	0	0	0	0	0	1	0	0	0	0	0	4	0	0	0	0	0	Bacteria	Firmicutes	Bacilli	Lactobacillales	Lactobacillales_unclassified	Lactobacillales_unclassified
OTU4	0	0	0	0	0	0	0	0	0	0	0	0	133	0	0	0	0	0	0	0	0	Bacteria	Acidobacteria	Subgroup_17	Subgroup_17_or	Subgroup_17_fa	Subgroup_17_ge
OTU40	22	0	7	34	7	0	48	27	9	3	28	0	63	54	37	2	17	19	19	16	0	Bacteria	Firmicutes	Bacilli	Lactobacillales	Enterococcaceae	Enterococcus
OTU400	0	0	0	0	0	0	0	0	0	0	0	0	0	0	0	0	0	1	0	0	0	Bacteria	Bacteria_unclassified	Bacteria_unclassified	Bacteria_unclassified	Bacteria_unclassified	Bacteria_unclassified
OTU401	0	0	0	0	0	0	0	0	0	0	0	0	0	0	0	0	0	0	7	0	0	Bacteria	Firmicutes	Bacilli	Bacillales	Staphylococcaceae	Staphylococcaceae_unclassified
OTU402	0	0	0	0	0	0	0	0	0	0	0	0	0	0	0	0	0	0	0	0	35	Bacteria	Verrucomicrobia	Verrucomicrobiae	Verrucomicrobiales	Verrucomicrobiaceae	Prosthecobacter
OTU403	0	0	0	16	0	0	0	0	0	0	0	0	0	0	0	0	0	0	0	0	0	Bacteria	Firmicutes	Erysipelotrichia	Erysipelotrichales	Erysipelotrichaceae	Erysipelotrichaceae_UCG-003
OTU404	0	0	0	11	0	0	0	0	0	0	0	0	0	0	0	0	0	0	0	0	0	Bacteria	Proteobacteria	Deltaproteobacteria	Myxococcales	Haliangiaceae	Haliangium
OTU405	0	0	0	3	0	0	0	0	0	0	0	0	0	0	0	0	0	0	0	0	0	Bacteria	Proteobacteria	Gammaproteobacteria	Enterobacteriales	Enterobacteriaceae	Pluralibacter
OTU406	0	0	0	0	0	0	27	0	0	0	0	0	0	0	0	0	0	0	0	0	0	Bacteria	Proteobacteria	Gammaproteobacteria	Enterobacteriales	Enterobacteriaceae	Enterobacteriaceae_unclassified
OTU407	0	0	0	0	0	0	0	0	101	0	0	0	0	0	0	0	151	0	0	0	0	Bacteria	Bacteroidetes	Bacteroidia	Bacteroidales	Muribaculaceae	Muribaculaceae_ge
OTU408	0	0	0	0	0	0	0	0	0	0	0	0	0	59	0	0	0	0	0	0	0	Bacteria	Bacteroidetes	Ignavibacteria	Ignavibacteriales	Ignavibacteriaceae	Ignavibacterium
OTU409	77	0	14	116	17	1	0	0	346	9	37	0	132	0	57	0	57	31	0	0	0	Bacteria	Bacteroidetes	Bacteroidia	Bacteroidales	Bacteroidaceae	Bacteroides
OTU41	3	0	0	0	0	0	0	0	0	0	0	0	0	0	0	0	0	0	0	0	0	Bacteria	Firmicutes	Bacilli	Bacillales	Bacillaceae	Anoxybacillus
OTU410	0	0	0	0	0	0	0	0	49	0	0	134	0	0	0	0	146	0	0	0	0	Bacteria	Bacteroidetes	Bacteroidia	Bacteroidales	Prevotellaceae	Prevotellaceae_NK3B31_group
OTU411	0	0	0	6	0	0	0	0	0	0	0	0	0	0	0	0	0	0	0	0	0	Bacteria	Firmicutes	Clostridia	Clostridiales	Peptococcaceae	uncultured
OTU412	0	0	0	0	0	0	0	0	68	0	0	0	0	0	0	0	0	0	0	0	0	Bacteria	Bacteroidetes	Bacteroidia	Bacteroidales	Prevotellaceae	Prevotellaceae_NK3B31_group
OTU413	0	0	0	0	0	0	0	0	31	0	0	0	0	0	0	0	0	0	0	0	0	Bacteria	Bacteroidetes	Bacteroidia	Bacteroidales	Prevotellaceae	Prevotellaceae_unclassified
OTU414	0	0	0	34	0	0	0	21	492	0	2	0	0	0	0	0	169	0	0	0	0	Bacteria	Bacteroidetes	Bacteroidia	Bacteroidales	Muribaculaceae	Muribaculaceae_ge
OTU415	0	0	0	0	0	0	0	22	830	0	0	0	0	0	0	0	0	0	0	0	0	Bacteria	Bacteroidetes	Bacteroidia	Bacteroidales	Prevotellaceae	Alloprevotella
OTU416	0	0	0	0	0	0	0	0	0	0	0	0	0	3	0	0	0	0	0	0	0	Bacteria	BRC1	BRC1_cl	BRC1_or	BRC1_fa	BRC1_ge
OTU417	0	0	0	0	0	0	0	0	0	0	0	0	0	0	0	0	0	0	0	2	0	Bacteria	Planctomycetes	Planctomycetacia	Pirellulales	Pirellulaceae	uncultured
OTU418	0	0	0	0	0	0	0	0	76	0	0	0	0	0	0	0	0	0	0	0	0	Bacteria	Bacteroidetes	Bacteroidia	Bacteroidales	Bacteroidales_unclassified	Bacteroidales_unclassified
OTU419	0	0	0	0	0	0	0	0	97	0	0	0	0	0	0	0	0	0	0	0	0	Bacteria	Bacteroidetes	Bacteroidia	Bacteroidales	Rikenellaceae	Rikenellaceae_unclassified
OTU42	0	0	0	0	0	0	63	0	0	0	0	0	0	0	0	0	0	0	0	0	0	Bacteria	Proteobacteria	Deltaproteobacteria	Oligoflexales	0319-6G20	0319-6G20_ge
OTU420	0	0	0	0	0	0	0	0	0	0	0	0	0	61	0	0	0	0	0	0	0	Bacteria	Bacteroidetes	Bacteroidia	Bacteroidales	Bacteroidales_unclassified	Bacteroidales_unclassified
OTU421	0	0	0	68	0	0	0	0	0	0	0	0	0	0	0	0	0	0	0	0	0	Bacteria	Bacteroidetes	Bacteroidia	Bacteroidia_unclassified	Bacteroidia_unclassified	Bacteroidia_unclassified
OTU422	0	0	0	0	0	0	0	0	68	0	0	0	0	0	0	0	0	0	0	0	0	Bacteria	Bacteroidetes	Bacteroidia	Bacteroidales	Prevotellaceae	Alloprevotella
OTU423	0	0	0	0	0	0	0	0	52	0	0	0	0	0	0	0	0	0	0	0	0	Bacteria	Bacteroidetes	Bacteroidia	Bacteroidales	Muribaculaceae	Muribaculaceae_ge
OTU424	0	0	0	0	0	0	0	0	45	0	0	0	0	0	0	0	0	0	0	0	0	Bacteria	Bacteroidetes	Bacteroidia	Bacteroidales	Bacteroidales_unclassified	Bacteroidales_unclassified
OTU425	0	0	0	0	0	0	0	45	0	0	0	0	0	0	0	0	0	0	0	0	0	Bacteria	Bacteroidetes	Bacteroidia	Sphingobacteriales	Sphingobacteriales_unclassified	Sphingobacteriales_unclassified
OTU426	0	0	0	86	0	0	0	0	932	0	0	0	44	42	3	0	123	0	75	0	0	Bacteria	Bacteroidetes	Bacteroidia	Bacteroidales	Prevotellaceae	Prevotellaceae_unclassified
OTU427	0	0	0	0	0	0	0	0	564	0	0	0	0	118	0	0	0	0	0	0	0	Bacteria	Bacteroidetes	Bacteroidia	Bacteroidales	Muribaculaceae	Muribaculaceae_ge
OTU428	0	0	0	0	0	0	0	0	64	0	0	0	0	0	0	0	0	0	0	0	0	Bacteria	Bacteroidetes	Bacteroidia	Bacteroidales	Prevotellaceae	Alloprevotella
OTU429	0	0	0	16	0	0	0	0	214	0	0	13	0	0	0	0	0	0	0	0	0	Bacteria	Bacteroidetes	Bacteroidia	Bacteroidales	Muribaculaceae	Muribaculaceae_ge
OTU43	0	0	0	26	0	0	92	55	33	0	0	79	57	23	0	0	29	0	46	130	66	Bacteria	Proteobacteria	Gammaproteobacteria	Pseudomonadales	Moraxellaceae	Acinetobacter
OTU430	0	0	0	0	0	0	0	1	0	0	0	0	0	0	0	0	0	0	0	0	0	Bacteria	Bacteroidetes	Bacteroidia	Flavobacteriales	Crocinitomicaceae	Fluviicola
OTU431	20	2	40	0	142	0	0	25	0	252	25	0	0	0	1	2	0	7	4	0	0	Bacteria	Firmicutes	Bacilli	Lactobacillales	Lactobacillaceae	Lactobacillus
OTU432	127	0	35	0	36	1	41	32	0	26	30	0	0	0	122	3	0	35	0	0	0	Bacteria	Bacteroidetes	Bacteroidia	Bacteroidales	Prevotellaceae	Prevotella_9
OTU433	0	0	0	0	0	0	0	0	28	0	0	0	0	0	0	0	0	0	0	0	0	Bacteria	Bacteroidetes	Bacteroidia	Bacteroidales	Muribaculaceae	Muribaculaceae_ge
OTU434	0	0	0	0	0	0	0	0	58	0	0	0	0	0	0	0	0	0	0	0	0	Bacteria	Bacteroidetes	Bacteroidia	Bacteroidales	Bacteroidales_unclassified	Bacteroidales_unclassified
OTU435	39	0	21	0	11	0	0	0	193	14	48	1	0	100	41	1	225	21	4	58	0	Bacteria	Bacteroidetes	Bacteroidia	Bacteroidales	Tannerellaceae	Parabacteroides
OTU436	0	0	0	122	3	1	0	3	1442	0	4	0	0	0	14	0	213	0	0	0	90	Bacteria	Bacteroidetes	Bacteroidia	Bacteroidales	Bacteroidaceae	Bacteroides
OTU437	15	0	11	74	8	0	69	50	66	3	14	22	3	26	63	0	12	11	17	11	18	Bacteria	Bacteroidetes	Bacteroidia	Sphingobacteriales	Sphingobacteriaceae	Sphingobacterium
OTU438	571	1	28	0	0	17	3	219	0	14	0	46	0	37	1515	361	0	146	0	0	343	Bacteria	Actinobacteria	Actinobacteria	Actinomycetales	Actinomycetaceae	Actinomyces
OTU439	0	0	0	26	0	0	1	0	15	0	87	134	15	5	1	1	0	0	0	0	0	Bacteria	Bacteroidetes	Bacteroidia	Bacteroidales	Bacteroidaceae	Bacteroides
OTU44	0	0	0	0	0	0	0	34	0	0	0	0	0	0	0	0	0	0	0	0	0	Bacteria	Acidobacteria	Holophagae	Subgroup_7	Subgroup_7_fa	Subgroup_7_ge
OTU440	0	0	0	0	0	0	0	0	0	0	0	0	0	0	0	0	88	0	0	0	0	Bacteria	Bacteroidetes	Bacteroidia	Bacteroidales	Prolixibacteraceae	BSV13
OTU441	0	0	0	0	0	0	0	0	0	0	0	0	0	0	0	0	0	0	94	0	0	Bacteria	Bacteroidetes	Bacteroidia	Bacteroidales	Muribaculaceae	Muribaculaceae_ge
OTU442	0	0	0	0	0	0	0	3	0	0	0	0	0	0	0	0	0	0	0	0	121	Bacteria	Bacteroidetes	Bacteroidia	Bacteroidia_unclassified	Bacteroidia_unclassified	Bacteroidia_unclassified
OTU443	478	0	10	0	56	1	1	0	0	6	12	0	0	0	173	1	0	7	126	0	42	Bacteria	Bacteroidetes	Bacteroidia	Bacteroidales	Prevotellaceae	Prevotella_2
OTU444	341	3	142	19	151	1	131	51	0	58	272	0	0	0	523	11	0	111	167	0	0	Bacteria	Bacteroidetes	Bacteroidia	Bacteroidales	Bacteroidaceae	Bacteroides
OTU445	41	0	29	1	25	3	122	34	2	3	52	29	0	1	113	1	10	28	0	0	114	Bacteria	Bacteroidetes	Bacteroidia	Bacteroidales	Bacteroidaceae	Bacteroides
OTU446	92	0	30	47	32	0	132	8	31	14	81	0	67	71	97	2	0	27	0	114	0	Bacteria	Bacteroidetes	Bacteroidia	Bacteroidales	Bacteroidaceae	Bacteroides
OTU447	96	0	23	76	79	1	35	0	24	15	92	0	0	0	123	0	0	37	0	0	0	Bacteria	Bacteroidetes	Bacteroidia	Bacteroidales	Bacteroidaceae	Bacteroides
OTU448	51	1	11	2	13	0	193	25	44	13	74	0	0	44	84	1	0	17	0	0	0	Bacteria	Bacteroidetes	Bacteroidia	Bacteroidales	Bacteroidaceae	Bacteroides
OTU449	22	0	6	2	17	1	136	21	5	0	18	27	31	11	29	2	2	8	14	17	3	Bacteria	Bacteroidetes	Bacteroidia	Flavobacteriales	Weeksellaceae	Elizabethkingia
OTU45	0	0	0	0	0	0	0	0	52	0	0	0	0	0	0	0	0	0	0	0	0	Bacteria	Proteobacteria	Deltaproteobacteria	Myxococcales	P3OB-42	P3OB-42_ge
OTU450	0	0	0	28	0	0	0	1	629	0	1	0	0	202	0	0	0	0	0	66	59	Bacteria	Bacteroidetes	Bacteroidia	Bacteroidales	Muribaculaceae	Muribaculaceae_ge
OTU451	6	0	5	0	1	0	0	0	0	0	11	0	0	0	21	0	0	9	0	0	0	Bacteria	Bacteroidetes	Bacteroidia	Bacteroidales	Prevotellaceae	Prevotella_9
OTU452	52	0	22	10	37	0	0	0	0	9	68	0	0	0	102	0	0	25	0	0	0	Bacteria	Bacteroidetes	Bacteroidia	Bacteroidales	Bacteroidaceae	Bacteroides
OTU453	0	0	0	0	0	0	0	0	145	0	0	0	0	0	0	0	0	0	0	0	0	Bacteria	Bacteroidetes	Bacteroidia	Bacteroidales	Muribaculaceae	Muribaculaceae_ge
OTU454	0	0	0	0	0	0	0	0	0	0	0	0	105	0	0	0	0	0	0	0	0	Bacteria	Bacteroidetes	Bacteroidia	Bacteroidales	Muribaculaceae	Muribaculaceae_ge
OTU455	0	0	1	11	1	0	0	0	0	1	33	69	0	24	0	0	0	0	0	0	0	Bacteria	Bacteroidetes	Bacteroidia	Bacteroidales	Bacteroidaceae	Bacteroides
OTU456	0	0	0	4	0	0	0	0	0	0	20	51	0	0	0	0	0	1	84	0	0	Bacteria	Bacteroidetes	Bacteroidia	Bacteroidales	Muribaculaceae	Muribaculaceae_ge
OTU457	17	0	4	0	3	0	0	0	0	3	12	0	0	0	16	0	0	6	0	0	0	Bacteria	Bacteroidetes	Bacteroidia	Bacteroidales	Prevotellaceae	Prevotellaceae_unclassified
OTU458	0	0	1	12	1	0	16	0	3	4	5	18	11	0	11	0	12	2	9	1	2	Bacteria	Bacteroidetes	Bacteroidia	Flavobacteriales	Weeksellaceae	Weeksellaceae_unclassified
OTU459	10	0	2	0	4	0	0	0	0	4	0	0	0	0	19	0	0	0	0	0	0	Bacteria	Bacteroidetes	Bacteroidia	Bacteroidales	Rikenellaceae	Alistipes
OTU46	0	0	1	0	1	0	0	0	0	0	0	0	9	0	0	0	0	0	0	0	0	Bacteria	Proteobacteria	Gammaproteobacteria	Pseudomonadales	Moraxellaceae	Acinetobacter
OTU460	0	0	0	0	1	0	0	0	0	0	21	35	0	2	0	0	0	0	0	0	0	Bacteria	Bacteroidetes	Bacteroidia	Bacteroidales	Prevotellaceae	Prevotellaceae_UCG-001
OTU461	0	0	0	0	0	0	0	0	0	0	0	0	0	147	0	0	0	0	0	0	0	Bacteria	Proteobacteria	Deltaproteobacteria	Myxococcales	Haliangiaceae	Haliangium
OTU462	0	0	0	0	0	0	0	0	0	0	0	0	0	0	0	0	0	0	0	144	0	Bacteria	Bacteroidetes	Bacteroidia	Chitinophagales	Chitinophagaceae	Flavihumibacter
OTU463	4	0	2	70	1	0	1	9	1	1	7	10	39	28	5	2	2	1	1	10	10	Bacteria	Bacteroidetes	Bacteroidia	Sphingobacteriales	Sphingobacteriaceae	Parapedobacter
OTU464	0	0	0	0	0	0	0	0	107	0	0	0	0	0	0	0	0	0	0	0	0	Bacteria	Bacteroidetes	Bacteroidia	Bacteroidales	Prevotellaceae	Prevotellaceae_Ga6A1_group
OTU465	0	0	0	0	0	0	0	0	0	0	0	0	0	0	0	0	0	0	118	0	0	Bacteria	Bacteroidetes	Bacteroidia	Chitinophagales	Chitinophagaceae	Terrimonas
OTU466	10	0	4	13	2	0	0	0	0	0	14	0	0	0	29	2	0	3	0	0	0	Bacteria	Bacteroidetes	Bacteroidia	Bacteroidales	Bacteroidaceae	Bacteroides
OTU467	0	0	0	36	0	0	0	0	60	0	0	0	0	0	0	0	33	0	0	0	0	Bacteria	Bacteroidetes	Bacteroidia	Bacteroidales	Muribaculaceae	Muribaculaceae_ge
OTU468	0	0	0	0	0	0	0	0	112	0	0	0	0	0	0	0	0	0	0	0	0	Bacteria	Bacteroidetes	Bacteroidia	Bacteroidales	Rikenellaceae	Rikenella
OTU469	0	0	0	0	0	0	0	0	137	0	0	0	0	0	0	0	0	0	0	0	0	Bacteria	Bacteroidetes	Bacteroidia	Bacteroidales	Muribaculaceae	Muribaculaceae_ge
OTU47	0	0	0	709	0	0	1715	315	893	0	0	442	1646	1241	0	0	584	0	563	980	911	Bacteria	Proteobacteria	Gammaproteobacteria	Enterobacteriales	Enterobacteriaceae	Hafnia-Obesumbacterium
OTU470	0	0	0	0	0	0	0	0	77	0	0	0	0	0	0	0	0	0	0	0	0	Bacteria	Bacteroidetes	Bacteroidia	Bacteroidales	Muribaculaceae	Muribaculaceae_ge
OTU471	0	0	0	0	0	0	0	1	0	0	0	0	0	0	0	0	0	0	0	0	77	Bacteria	Bacteroidetes	Bacteroidia	Flavobacteriales	NS9_marine_group	NS9_marine_group_ge
OTU472	0	0	0	0	0	0	0	0	143	0	3	30	86	0	0	0	0	0	0	0	0	Bacteria	Bacteroidetes	Bacteroidia	Bacteroidales	Muribaculaceae	Muribaculaceae_ge
OTU473	0	0	0	0	0	0	0	0	104	0	0	0	0	0	0	0	0	0	0	0	0	Bacteria	Bacteroidetes	Bacteroidia	Bacteroidales	Muribaculaceae	Muribaculaceae_ge
OTU474	0	0	0	0	0	0	0	0	79	0	0	0	0	0	0	0	48	2	0	0	0	Bacteria	Bacteroidetes	Bacteroidia	Bacteroidales	Bacteroidaceae	Bacteroides
OTU475	0	0	0	0	0	0	0	0	82	0	0	0	0	0	0	0	0	0	0	0	0	Bacteria	Bacteroidetes	Bacteroidia	Bacteroidales	Muribaculaceae	Muribaculaceae_ge
OTU476	0	0	0	0	0	0	0	0	50	0	0	32	85	0	0	0	0	0	0	0	0	Bacteria	Bacteroidetes	Bacteroidia	Flavobacteriales	Flavobacteriaceae	Flavobacterium
OTU477	0	0	0	8	0	0	0	0	93	0	0	0	0	0	0	0	0	0	0	0	0	Bacteria	Bacteroidetes	Bacteroidia	Bacteroidales	Muribaculaceae	Muribaculaceae_ge
OTU478	0	0	0	0	0	0	0	0	0	0	0	0	0	0	0	0	106	0	0	0	0	Bacteria	Bacteroidetes	Bacteroidia	Bacteroidales	Muribaculaceae	Muribaculaceae_ge
OTU479	8	0	3	2	3	0	0	0	0	0	0	0	0	0	2	0	0	3	0	77	0	Bacteria	Bacteroidetes	Bacteroidia	Bacteroidales	Bacteroidaceae	Bacteroides
OTU48	0	0	0	0	0	0	0	0	0	0	0	0	0	68	0	0	0	0	0	0	0	Bacteria	Proteobacteria	Deltaproteobacteria	Deltaproteobacteria_unclassified	Deltaproteobacteria_unclassified	Deltaproteobacteria_unclassified
OTU480	12	0	4	0	7	0	0	0	0	0	12	0	0	0	10	0	0	0	0	0	0	Bacteria	Bacteroidetes	Bacteroidia	Bacteroidales	Barnesiellaceae	Barnesiella
OTU481	0	0	0	0	3	0	0	3	0	0	6	0	0	0	6	0	0	2	0	0	0	Bacteria	Bacteroidetes	Bacteroidia	Bacteroidales	Rikenellaceae	Alistipes
OTU482	0	0	0	0	0	0	0	0	60	0	0	0	0	0	0	0	0	0	0	0	0	Bacteria	Bacteroidetes	Bacteroidia	Bacteroidales	Muribaculaceae	Muribaculaceae_ge
OTU483	0	0	0	0	0	0	0	0	71	0	0	0	0	0	0	0	0	0	0	0	0	Bacteria	Bacteroidetes	Bacteroidia	Bacteroidales	Prevotellaceae	Prevotellaceae_unclassified
OTU484	0	0	0	0	0	0	0	0	76	0	0	0	0	0	0	0	0	0	0	0	0	Bacteria	Bacteroidetes	Bacteroidia	Bacteroidales	Prevotellaceae	Prevotellaceae_unclassified
OTU485	0	0	0	0	0	0	0	0	60	0	0	0	0	0	0	0	0	0	0	0	0	Bacteria	Bacteroidetes	Bacteroidia	Bacteroidales	Muribaculaceae	Muribaculaceae_ge
OTU486	0	0	0	0	0	0	0	0	111	0	0	0	0	0	0	0	0	0	0	0	0	Bacteria	Bacteroidetes	Bacteroidia	Bacteroidales	Muribaculaceae	Muribaculaceae_ge
OTU487	0	0	0	4	0	0	0	0	0	0	31	21	0	0	0	0	0	0	0	0	0	Bacteria	Bacteroidetes	Bacteroidia	Bacteroidales	Muribaculaceae	Muribaculaceae_ge
OTU488	0	0	0	0	0	0	0	0	0	0	0	75	0	0	0	0	0	0	0	0	0	Bacteria	Bacteria_unclassified	Bacteria_unclassified	Bacteria_unclassified	Bacteria_unclassified	Bacteria_unclassified
OTU489	0	0	0	0	0	0	0	0	0	0	0	56	0	0	0	0	0	0	0	0	0	Bacteria	Bacteroidetes	Bacteroidia	Bacteroidales	Muribaculaceae	Muribaculaceae_ge
OTU49	0	0	0	0	0	0	0	0	0	0	0	0	0	0	0	0	0	3	0	0	0	Bacteria	Proteobacteria	Deltaproteobacteria	Deltaproteobacteria_unclassified	Deltaproteobacteria_unclassified	Deltaproteobacteria_unclassified
OTU490	0	0	0	8	0	0	0	0	0	0	0	0	1	133	0	0	0	0	0	0	0	Bacteria	Bacteroidetes	Bacteroidia	Chitinophagales	Chitinophagaceae	Terrimonas
OTU491	0	0	0	0	0	0	0	0	0	0	0	0	0	0	5	0	0	0	0	0	0	Bacteria	Bacteroidetes	Bacteroidia	Sphingobacteriales	Sphingobacteriaceae	Sphingobacterium
OTU492	0	0	0	0	0	0	0	0	0	0	0	0	0	0	0	0	74	0	0	0	0	Bacteria	Bacteroidetes	Bacteroidia	Flavobacteriales	Flavobacteriaceae	Flavobacterium
OTU493	0	0	0	0	0	0	0	0	0	0	0	0	0	0	0	0	48	0	0	0	0	Bacteria	Bacteroidetes	Bacteroidia	Bacteroidales	Muribaculaceae	Muribaculaceae_ge
OTU494	0	0	0	0	0	0	34	0	25	0	0	0	0	31	0	0	0	0	0	0	0	Bacteria	Bacteroidetes	Bacteroidia	Bacteroidales	Dysgonomonadaceae	Petrimonas
OTU495	0	0	0	15	0	0	50	0	0	0	0	0	0	0	0	0	0	0	0	0	0	Bacteria	Bacteroidetes	Bacteroidia	Bacteroidales	Prevotellaceae	Alloprevotella
OTU496	0	0	0	0	0	0	0	6	0	0	0	0	0	1	0	0	0	0	0	0	0	Bacteria	Bacteroidetes	Bacteroidia	Chitinophagales	Chitinophagaceae	Chitinophagaceae_unclassified
OTU497	0	0	0	0	0	0	0	0	29	0	0	0	0	0	0	0	0	0	0	0	0	Bacteria	Bacteroidetes	Bacteroidia	Bacteroidales	Muribaculaceae	Muribaculaceae_ge
OTU498	0	0	0	0	0	0	0	0	52	0	0	0	0	0	0	0	0	0	0	0	0	Bacteria	Bacteroidetes	Bacteroidia	Bacteroidales	Muribaculaceae	Muribaculaceae_ge
OTU499	0	0	0	0	0	0	0	0	87	0	0	0	0	0	0	0	0	0	0	0	0	Bacteria	Bacteroidetes	Bacteroidia	Bacteroidales	Muribaculaceae	Muribaculaceae_ge
OTU5	0	0	0	649	0	0	1474	696	908	0	0	993	1709	1626	0	0	1876	0	937	1042	2301	Bacteria	Proteobacteria	Gammaproteobacteria	Pseudomonadales	Moraxellaceae	Acinetobacter
OTU50	0	0	0	0	0	0	0	0	0	1	0	0	0	0	0	0	0	6	0	0	0	Bacteria	Firmicutes	Firmicutes_unclassified	Firmicutes_unclassified	Firmicutes_unclassified	Firmicutes_unclassified
OTU500	0	0	0	0	0	0	0	0	49	0	0	0	0	0	0	0	0	0	0	0	0	Bacteria	Bacteroidetes	Bacteroidia	Bacteroidales	Muribaculaceae	Muribaculaceae_ge
OTU501	7	0	1	0	1	0	42	0	0	1	5	0	0	0	9	0	0	2	0	0	0	Bacteria	Bacteroidetes	Bacteroidia	Bacteroidales	Tannerellaceae	Parabacteroides
OTU502	0	0	0	0	0	0	0	0	0	0	0	51	0	0	0	0	0	0	0	0	0	Bacteria	Bacteroidetes	Bacteroidia	Bacteroidales	Muribaculaceae	Muribaculaceae_ge
OTU503	1	0	0	1	1	0	0	0	0	0	12	28	0	0	10	0	0	1	0	0	0	Bacteria	Bacteroidetes	Bacteroidia	Bacteroidales	Tannerellaceae	Parabacteroides
OTU504	0	0	0	0	0	0	0	0	0	0	0	0	0	0	0	0	22	0	0	0	0	Bacteria	Bacteroidetes	Bacteroidia	Chitinophagales	Chitinophagaceae	Terrimonas
OTU505	0	0	2	0	0	0	0	0	0	1	0	0	0	0	3	0	0	3	0	0	0	Bacteria	Bacteroidetes	Bacteroidia	Bacteroidales	Bacteroidaceae	Bacteroides
OTU506	0	0	0	8	0	0	0	0	0	0	0	0	0	0	0	0	0	0	0	149	0	Bacteria	Bacteroidetes	Bacteroidia	Chitinophagales	Chitinophagaceae	Lacibacter
OTU507	0	0	0	0	0	0	0	0	0	0	0	0	0	0	0	0	0	0	0	51	0	Bacteria	Bacteroidetes	Bacteroidia	Chitinophagales	Chitinophagaceae	Chitinophagaceae_unclassified
OTU508	0	0	0	0	0	0	0	1	0	0	0	0	0	0	0	0	0	0	0	0	131	Bacteria	Bacteroidetes	Bacteroidia	Bacteroidales	Muribaculaceae	Muribaculaceae_ge
OTU509	6	0	0	0	6	0	0	0	0	0	0	0	0	0	7	0	0	0	0	0	0	Bacteria	Bacteroidetes	Bacteroidia	Bacteroidales	Bacteroidaceae	Bacteroides
OTU51	118	19	142	141	70	65	9	676	15	106	321	252	67	95	796	1530	2	172	998	114	2	Bacteria	Firmicutes	Bacilli	Lactobacillales	Lactobacillaceae	Lactobacillus
OTU510	0	0	0	0	0	0	104	0	0	0	0	0	0	0	0	0	0	0	0	0	0	Bacteria	Bacteroidetes	Bacteroidia	Bacteroidales	Bacteroidetes_vadinHA17	Bacteroidetes_vadinHA17_ge
OTU511	0	0	0	0	0	0	0	47	0	0	0	0	0	0	0	0	0	0	0	0	0	Bacteria	Bacteroidetes	Bacteroidia	Chitinophagales	Chitinophagaceae	Sediminibacterium
OTU512	0	0	0	0	0	0	0	16	0	0	0	0	0	0	0	0	0	0	0	0	0	Bacteria	Bacteroidetes	Bacteroidia	Chitinophagales	Chitinophagaceae	Ferruginibacter
OTU513	0	0	0	0	0	0	0	28	0	0	0	0	0	0	0	0	0	0	0	0	0	Bacteria	Bacteroidetes	Bacteroidia	Flavobacteriales	Flavobacteriaceae	Flavobacterium
OTU514	0	0	0	11	0	0	0	0	361	0	0	0	4	0	0	0	7	0	0	0	0	Bacteria	Bacteroidetes	Bacteroidia	Bacteroidales	Prevotellaceae	Prevotellaceae_unclassified
OTU515	0	0	0	0	0	0	0	0	34	0	0	0	0	0	0	0	0	0	0	0	0	Bacteria	Bacteroidetes	Bacteroidia	Bacteroidales	Muribaculaceae	Muribaculaceae_ge
OTU516	0	0	0	0	0	0	0	0	37	0	0	0	0	0	0	0	0	0	0	0	0	Bacteria	Bacteroidetes	Bacteroidia	Bacteroidales	Bacteroidales_unclassified	Bacteroidales_unclassified
OTU517	0	0	0	0	0	0	0	0	44	0	0	0	0	0	0	0	0	0	0	0	0	Bacteria	Bacteroidetes	Bacteroidia	Bacteroidales	Muribaculaceae	Muribaculaceae_ge
OTU518	0	0	0	0	0	0	0	0	41	0	0	0	0	0	0	0	0	0	0	0	0	Bacteria	Bacteroidetes	Bacteroidia	Bacteroidales	Muribaculaceae	Muribaculaceae_ge
OTU519	0	0	0	0	0	0	0	0	50	0	0	0	0	0	0	0	0	0	0	0	0	Bacteria	Bacteroidetes	Bacteroidia	Bacteroidales	Muribaculaceae	Muribaculaceae_ge
OTU52	0	0	1	0	0	0	0	12	0	0	0	0	0	0	1	0	1	1	124	130	73	Bacteria	Proteobacteria	Gammaproteobacteria	Betaproteobacteriales	Burkholderiaceae	Comamonas
OTU520	0	0	0	0	0	0	0	0	55	0	0	0	0	0	0	0	0	0	0	0	0	Bacteria	Bacteroidetes	Bacteroidia	Bacteroidales	Prevotellaceae	Prevotellaceae_unclassified
OTU521	0	0	0	0	0	0	0	0	68	0	0	0	0	0	0	0	1	0	0	0	0	Bacteria	Bacteroidetes	Bacteroidia	Bacteroidales	Bacteroidaceae	Bacteroides
OTU522	0	0	0	0	0	0	0	0	40	0	0	0	0	0	0	0	0	0	0	0	0	Bacteria	Bacteroidetes	Bacteroidia	Bacteroidales	Muribaculaceae	Muribaculaceae_ge
OTU523	0	0	0	0	0	0	0	0	50	0	0	0	0	0	0	0	0	0	0	0	0	Bacteria	Bacteroidetes	Bacteroidia	Bacteroidales	Muribaculaceae	Muribaculaceae_ge
OTU524	0	0	0	0	0	0	0	0	27	0	0	0	0	0	0	0	0	0	0	0	0	Bacteria	Bacteroidetes	Bacteroidia	Bacteroidales	Muribaculaceae	Muribaculaceae_ge
OTU525	0	0	0	0	0	0	0	0	36	0	0	0	0	0	0	0	0	0	0	0	0	Bacteria	Bacteroidetes	Bacteroidia	Bacteroidales	Muribaculaceae	Muribaculaceae_ge
OTU526	0	0	0	2	0	0	0	0	0	0	4	2	0	0	0	0	0	0	0	0	0	Bacteria	Bacteroidetes	Bacteroidia	Bacteroidales	Bacteroidaceae	Bacteroides
OTU527	0	0	0	18	0	0	0	0	0	0	9	49	6	0	0	0	0	2	0	0	0	Bacteria	Bacteroidetes	Bacteroidia	Bacteroidales	Prevotellaceae	Prevotellaceae_NK3B31_group
OTU528	0	0	0	0	0	0	0	0	0	0	7	0	0	0	0	0	0	0	0	0	0	Bacteria	Bacteroidetes	Bacteroidia	Sphingobacteriales	Sphingobacteriaceae	Parapedobacter
OTU529	7	0	4	0	1	0	52	0	42	0	7	0	25	101	10	0	0	0	0	0	0	Bacteria	Bacteroidetes	Bacteroidia	Bacteroidales	Bacteroidaceae	Bacteroides
OTU53	0	0	0	273	1	0	525	149	320	0	0	215	321	362	1	0	470	1	115	271	388	Bacteria	Proteobacteria	Gammaproteobacteria	Pseudomonadales	Pseudomonadaceae	Pseudomonas
OTU530	4	0	1	0	0	0	0	0	0	0	0	0	0	0	5	0	0	0	0	0	0	Bacteria	Bacteroidetes	Bacteroidia	Bacteroidales	Rikenellaceae	Alistipes
OTU531	0	0	0	0	0	0	0	0	0	0	0	0	0	0	0	0	73	0	0	0	0	Bacteria	Bacteroidetes	Bacteroidia	Sphingobacteriales	env.OPS_17	env.OPS_17_ge
OTU532	0	0	2	1	5	0	2	0	0	3	2	0	0	0	14	0	0	11	0	0	0	Bacteria	Bacteroidetes	Bacteroidia	Bacteroidales	Bacteroidaceae	Bacteroides
OTU533	0	0	0	0	0	0	0	0	0	0	0	0	0	0	0	0	0	3	0	0	0	Bacteria	Bacteria_unclassified	Bacteria_unclassified	Bacteria_unclassified	Bacteria_unclassified	Bacteria_unclassified
OTU534	16	0	8	0	5	0	0	0	0	0	12	0	0	0	38	0	0	10	0	0	0	Bacteria	Bacteroidetes	Bacteroidia	Bacteroidales	Bacteroidaceae	Bacteroides
OTU535	0	0	0	0	0	0	0	0	52	0	0	0	0	0	0	0	0	0	0	92	0	Bacteria	Bacteroidetes	Bacteroidia	Bacteroidales	Muribaculaceae	Muribaculaceae_ge
OTU536	7	0	6	0	0	0	0	0	0	0	0	0	0	0	0	0	0	0	0	0	0	Bacteria	Bacteroidetes	Bacteroidia	Bacteroidales	Prevotellaceae	Alloprevotella
OTU537	3	0	0	0	0	0	0	0	0	0	0	0	0	0	0	0	0	0	0	0	0	Bacteria	Bacteroidetes	Bacteroidia	Bacteroidales	Dysgonomonadaceae	Dysgonomonas
OTU538	41	0	3	11	6	0	0	54	0	2	33	0	0	0	48	0	0	18	0	0	8	Bacteria	Bacteroidetes	Bacteroidia	Bacteroidales	Bacteroidaceae	Bacteroides
OTU539	0	0	0	19	0	0	0	0	0	0	0	0	0	0	0	0	0	0	0	0	0	Bacteria	Bacteroidetes	Bacteroidia	Chitinophagales	Saprospiraceae	uncultured
OTU54	4	0	0	0	0	0	0	0	0	0	0	0	0	0	0	0	0	0	0	0	0	Bacteria	Firmicutes	Bacilli	Bacillales	Alicyclobacillaceae	Tumebacillus
OTU540	655	13	69	505	97	59	0	521	38	77	619	537	136	39	1028	1195	0	2203	830	850	38	Bacteria	Actinobacteria	Actinobacteria	Micrococcales	Micrococcales_unclassified	Micrococcales_unclassified
OTU541	0	0	0	0	2	0	0	0	0	0	0	0	12	0	0	0	0	1	0	0	0	Bacteria	Bacteroidetes	Bacteroidia	Sphingobacteriales	Sphingobacteriaceae	Sphingobacterium
OTU542	0	0	0	0	0	0	20	0	0	0	0	0	0	0	0	0	0	0	0	0	0	Bacteria	Bacteroidetes	Bacteroidia	Flavobacteriales	Weeksellaceae	Weeksellaceae_unclassified
OTU543	0	0	0	0	0	0	0	0	33	0	0	0	0	0	0	0	0	0	0	0	0	Bacteria	Bacteroidetes	Bacteroidia	Bacteroidales	Muribaculaceae	Muribaculaceae_ge
OTU544	0	0	0	0	0	0	0	0	20	0	0	0	0	0	0	0	0	0	0	0	0	Bacteria	Bacteroidetes	Bacteroidia	Bacteroidales	Muribaculaceae	Muribaculaceae_ge
OTU545	0	0	0	0	0	0	0	0	103	0	0	0	0	0	0	0	50	0	0	0	0	Bacteria	Bacteroidetes	Bacteroidia	Bacteroidales	Prevotellaceae	Prevotellaceae_unclassified
OTU546	0	0	0	0	0	0	0	0	41	0	0	0	0	0	0	0	0	0	0	0	0	Bacteria	Bacteroidetes	Bacteroidia	Bacteroidales	Tannerellaceae	Parabacteroides
OTU547	0	0	0	0	0	0	0	0	31	0	0	0	0	0	0	0	0	0	0	0	0	Bacteria	Bacteroidetes	Bacteroidia	Bacteroidales	Muribaculaceae	Muribaculaceae_ge
OTU548	0	0	0	0	0	0	0	0	60	0	0	0	0	0	0	0	0	0	0	0	0	Bacteria	Bacteroidetes	Bacteroidia	Bacteroidales	Prevotellaceae	Prevotellaceae_NK3B31_group
OTU549	0	0	0	0	0	0	0	0	31	0	0	0	0	0	0	0	0	0	0	0	0	Bacteria	Bacteroidetes	Bacteroidia	Bacteroidales	Prevotellaceae	Prevotellaceae_Ga6A1_group
OTU55	31	0	2	0	9	0	98	3	63	2	5	0	71	0	41	2	0	6	0	0	0	Bacteria	Firmicutes	Negativicutes	Selenomonadales	Veillonellaceae	Megamonas
OTU550	0	0	0	0	0	0	0	0	55	0	0	0	0	0	0	0	0	0	0	0	0	Bacteria	Bacteroidetes	Bacteroidia	Bacteroidales	Muribaculaceae	Muribaculaceae_ge
OTU551	0	0	0	0	0	0	0	0	12	0	0	0	0	0	0	0	0	0	0	0	0	Bacteria	Bacteroidetes	Bacteroidia	Bacteroidales	Prevotellaceae	Prevotellaceae_Ga6A1_group
OTU552	0	0	0	0	0	0	0	0	39	0	0	0	0	0	0	0	0	0	0	0	0	Bacteria	Bacteroidetes	Bacteroidia	Bacteroidales	Muribaculaceae	Muribaculaceae_ge
OTU553	0	0	0	0	0	0	0	0	39	0	0	0	0	0	0	0	0	0	0	0	0	Bacteria	Bacteroidetes	Bacteroidia	Bacteroidales	Muribaculaceae	Muribaculaceae_ge
OTU554	0	0	0	0	0	0	0	0	0	2	0	0	0	0	3	0	0	0	0	0	0	Bacteria	Bacteroidetes	Bacteroidia	Bacteroidales	Bacteroidaceae	Bacteroides
OTU555	0	0	0	0	0	0	0	0	0	0	7	38	0	0	0	0	0	0	0	0	0	Bacteria	Bacteroidetes	Bacteroidia	Bacteroidales	Bacteroidaceae	Bacteroides
OTU556	0	0	0	14	0	0	0	0	0	0	27	106	11	6	6	0	0	1	0	0	0	Bacteria	Bacteroidetes	Bacteroidia	Bacteroidales	Bacteroidaceae	Bacteroides
OTU557	0	0	0	0	0	0	0	0	0	0	0	2	0	0	0	0	0	0	0	0	0	Bacteria	Bacteroidetes	Bacteroidia	Bacteroidales	Prevotellaceae	Prevotellaceae_unclassified
OTU558	0	0	0	0	0	0	0	0	0	0	0	7	0	0	4	0	0	0	0	0	0	Bacteria	Bacteroidetes	Bacteroidia	Bacteroidales	Prevotellaceae	Prevotellaceae_UCG-001
OTU559	0	0	0	0	0	0	0	0	0	0	0	7	0	0	0	0	0	0	0	0	0	Bacteria	Bacteroidetes	Bacteroidia	Bacteroidales	Muribaculaceae	Muribaculaceae_ge
OTU56	0	0	0	14	0	0	0	0	0	0	0	0	0	0	0	0	0	0	0	0	0	Bacteria	Proteobacteria	Gammaproteobacteria	Pseudomonadales	Moraxellaceae	Acinetobacter
OTU560	0	0	0	0	0	0	0	0	0	0	0	0	3	0	0	0	0	0	0	0	0	Bacteria	Bacteroidetes	Bacteroidia	Sphingobacteriales	Sphingobacteriaceae	Nubsella
OTU561	0	0	0	0	0	0	0	0	0	0	0	0	0	0	7	0	0	0	0	0	0	Bacteria	Bacteroidetes	Bacteroidia	Sphingobacteriales	Sphingobacteriaceae	Parapedobacter
OTU562	0	0	0	0	0	0	0	0	0	0	0	0	0	0	10	0	0	3	0	0	0	Bacteria	Bacteroidetes	Bacteroidia	Bacteroidales	Bacteroidaceae	Bacteroides
OTU563	0	0	0	0	0	0	0	0	0	0	0	0	0	0	8	0	0	0	0	0	0	Bacteria	Bacteroidetes	Bacteroidia	Bacteroidales	Rikenellaceae	Alistipes
OTU564	0	0	0	0	0	0	0	0	0	0	0	0	0	0	3	0	0	0	0	0	0	Bacteria	Bacteroidetes	Bacteroidia	Bacteroidales	Tannerellaceae	Parabacteroides
OTU565	1	0	0	0	0	0	0	1	0	0	0	0	0	0	3	13	0	3	0	0	0	Bacteria	Actinobacteria	Actinobacteria	Actinomycetales	Actinomycetaceae	Actinomycetaceae_unclassified
OTU566	0	0	0	0	0	0	0	0	0	0	0	1	0	0	0	0	44	0	0	0	0	Bacteria	Bacteroidetes	Bacteroidia	Bacteroidales	Tannerellaceae	Parabacteroides
OTU567	0	0	0	0	0	0	0	0	0	0	0	0	0	0	0	0	75	0	0	0	0	Bacteria	Bacteroidetes	Bacteroidia	Bacteroidales	Muribaculaceae	Muribaculaceae_ge
OTU568	0	0	0	0	0	0	0	0	0	0	0	0	0	0	0	0	12	0	0	0	0	Bacteria	Bacteroidetes	Bacteroidia	Sphingobacteriales	env.OPS_17	env.OPS_17_ge
OTU569	0	0	0	0	0	0	0	0	0	0	0	0	0	8	1	0	3	0	0	0	0	Bacteria	Bacteroidetes	Bacteroidia	Flavobacteriales	Weeksellaceae	Chryseobacterium
OTU57	0	0	0	4	0	0	0	0	0	0	0	0	0	0	0	0	0	0	0	0	0	Bacteria	Proteobacteria	Deltaproteobacteria	Bdellovibrionales	Bacteriovoracaceae	Peredibacter
OTU570	0	0	0	0	0	0	0	0	0	0	0	0	0	0	0	0	0	0	27	0	0	Bacteria	Bacteroidetes	Bacteroidia	Bacteroidales	Bacteroidetes_vadinHA17	Bacteroidetes_vadinHA17_ge
OTU571	0	0	0	0	0	0	0	0	0	0	0	0	0	0	0	0	0	0	8	0	0	Bacteria	Bacteroidetes	Bacteroidia	Bacteroidales	Rikenellaceae	Alistipes
OTU572	0	0	0	0	0	0	0	0	0	0	0	0	0	0	0	0	0	0	0	0	5	Bacteria	Bacteroidetes	Bacteroidia	Cytophagales	Hymenobacteraceae	Hymenobacter
OTU573	0	0	0	0	0	0	0	0	0	0	0	0	0	0	0	0	0	0	0	0	8	Bacteria	Bacteroidetes	Bacteroidia	Flavobacteriales	Weeksellaceae	Cloacibacterium
OTU574	17	0	9	4	3	0	20	0	0	2	4	0	0	0	21	0	0	3	0	0	0	Bacteria	Bacteroidetes	Bacteroidia	Bacteroidales	Prevotellaceae	Prevotella_9
OTU575	0	0	0	0	0	0	0	5	0	0	0	0	0	8	1	0	1	0	1	0	5	Bacteria	Bacteroidetes	Bacteroidia	Flavobacteriales	Weeksellaceae	Chryseobacterium
OTU576	0	0	0	0	0	0	0	5	0	0	0	0	0	0	0	0	0	0	0	0	0	Bacteria	Bacteroidetes	Bacteroidia	Bacteroidales	Bacteroidaceae	Bacteroides
OTU577	0	0	0	0	0	0	0	17	0	0	0	0	0	0	0	0	0	0	0	0	0	Bacteria	Bacteroidetes	Bacteroidia	Bacteroidales	Muribaculaceae	Muribaculaceae_ge
OTU578	0	0	0	0	0	0	0	0	38	0	0	0	0	0	0	0	0	0	0	0	0	Bacteria	Bacteroidetes	Bacteroidia	Bacteroidales	Muribaculaceae	Muribaculaceae_ge
OTU579	0	0	0	0	0	0	0	0	57	0	0	0	0	0	0	0	0	0	0	0	0	Bacteria	Bacteroidetes	Bacteroidia	Bacteroidales	Muribaculaceae	Muribaculaceae_ge
OTU58	0	0	0	0	3	0	9	0	0	0	0	0	0	0	0	0	0	2	0	0	0	Bacteria	Proteobacteria	Gammaproteobacteria	Pseudomonadales	Moraxellaceae	Alkanindiges
OTU580	0	0	0	0	0	0	0	0	65	0	0	0	0	0	0	0	0	0	0	0	0	Bacteria	Bacteroidetes	Bacteroidia	Bacteroidales	Muribaculaceae	Muribaculaceae_ge
OTU581	0	0	0	0	0	0	0	0	15	0	0	0	0	0	0	0	0	0	0	0	0	Bacteria	Bacteroidetes	Bacteroidia	Bacteroidales	Prevotellaceae	Prevotellaceae_Ga6A1_group
OTU582	0	0	0	0	0	0	0	0	46	0	0	0	0	0	0	0	0	0	0	0	0	Bacteria	Bacteroidetes	Bacteroidia	Bacteroidales	Muribaculaceae	Muribaculaceae_ge
OTU583	0	0	0	0	0	0	0	0	28	0	0	0	0	0	0	0	0	0	0	0	0	Bacteria	Bacteroidetes	Bacteroidia	Bacteroidales	Prevotellaceae	Prevotellaceae_unclassified
OTU584	0	0	0	0	0	0	0	0	4	0	0	0	0	0	0	0	0	0	0	0	0	Bacteria	Bacteroidetes	Bacteroidia	Flavobacteriales	Flavobacteriaceae	Flavobacterium
OTU585	0	0	0	0	0	0	0	0	4	0	0	0	0	0	0	0	0	0	0	0	0	Bacteria	Bacteroidetes	Bacteroidia	Flavobacteriales	Flavobacteriaceae	Capnocytophaga
OTU586	0	0	0	0	0	0	35	0	201	0	0	0	56	0	0	0	0	0	0	0	0	Bacteria	Bacteroidetes	Bacteroidia	Bacteroidales	Muribaculaceae	Muribaculaceae_ge
OTU587	0	0	0	0	0	0	0	0	79	0	0	0	0	0	0	0	0	0	0	0	0	Bacteria	Bacteroidetes	Bacteroidia	Bacteroidales	Muribaculaceae	Muribaculaceae_ge
OTU588	14	1	7	0	5	0	8	0	0	1	12	0	0	1	7	1	0	3	0	0	0	Bacteria	Bacteroidetes	Bacteroidia	Bacteroidales	Bacteroidaceae	Bacteroides
OTU589	0	0	0	0	0	0	0	0	0	3	0	0	0	0	0	0	0	1	0	0	0	Bacteria	Bacteroidetes	Bacteroidia	Bacteroidales	Bacteroidaceae	Bacteroides
OTU59	0	0	0	0	0	2	0	0	0	3	0	0	0	0	0	0	0	0	0	0	0	Bacteria	Firmicutes	Clostridia	Clostridiales	Peptococcaceae	Peptococcaceae_unclassified
OTU590	0	0	0	0	0	0	0	0	0	1	0	0	0	0	0	0	0	0	0	0	0	Bacteria	Bacteroidetes	Bacteroidia	Bacteroidales	Tannerellaceae	Parabacteroides
OTU591	0	0	0	0	0	0	0	0	0	1	2	0	0	0	0	0	0	0	0	0	0	Bacteria	Bacteroidetes	Bacteroidia	Bacteroidales	Bacteroidales_unclassified	Bacteroidales_unclassified
OTU592	0	0	0	0	0	0	0	0	0	0	2	0	0	0	0	0	0	0	0	0	0	Bacteria	Bacteroidetes	Bacteroidia	Bacteroidales	Muribaculaceae	Muribaculaceae_ge
OTU593	0	0	0	0	0	0	0	0	0	0	7	0	0	0	10	0	0	4	0	0	0	Bacteria	Bacteroidetes	Bacteroidia	Bacteroidales	Bacteroidaceae	Bacteroides
OTU594	0	0	0	0	0	0	0	0	0	0	3	0	0	0	0	0	0	0	0	0	0	Bacteria	Bacteroidetes	Bacteroidia	Bacteroidales	Bacteroidaceae	Bacteroides
OTU595	31	0	7	7	16	0	7	0	0	3	23	0	0	0	60	0	0	15	0	0	0	Bacteria	Bacteroidetes	Bacteroidia	Bacteroidales	Prevotellaceae	Prevotella_9
OTU596	62	0	66	218	42	1	167	68	69	9	93	193	376	112	195	3	158	37	288	124	342	Bacteria	Bacteroidetes	Bacteroidia	Sphingobacteriales	Sphingobacteriaceae	Sphingobacterium
OTU597	0	0	0	0	0	0	0	0	0	0	0	0	8	0	0	0	0	0	0	0	0	Bacteria	Bacteroidetes	Bacteroidia	Cytophagales	Spirosomaceae	Spirosomaceae_unclassified
OTU598	0	0	0	0	0	0	0	0	0	0	0	0	0	1	0	0	0	0	0	0	0	Bacteria	Bacteroidetes	Bacteroidia	Chitinophagales	Chitinophagaceae	Chitinophagaceae_unclassified
OTU599	0	0	0	0	0	0	0	8	828	0	0	0	0	26	0	0	211	0	0	0	0	Bacteria	Bacteroidetes	Bacteroidia	Bacteroidales	Prevotellaceae	Prevotellaceae_Ga6A1_group
OTU6	0	0	1	299	1	0	789	310	740	0	7	535	465	399	0	0	1331	2	728	318	992	Bacteria	Proteobacteria	Gammaproteobacteria	Pseudomonadales	Moraxellaceae	Acinetobacter
OTU60	0	0	0	0	0	0	37	0	0	0	0	0	0	0	0	0	0	0	0	0	0	Bacteria	Proteobacteria	Deltaproteobacteria	Desulfobacterales	Desulfobulbaceae	Desulfobulbaceae_unclassified
OTU600	0	0	0	0	0	0	0	0	0	0	0	0	0	119	0	0	0	0	0	0	0	Bacteria	Bacteroidetes	Bacteroidia	Bacteroidales	Bacteroidales_unclassified	Bacteroidales_unclassified
OTU601	0	0	0	0	5	0	0	0	0	0	4	0	0	0	6	0	0	0	0	0	0	Bacteria	Bacteroidetes	Bacteroidia	Bacteroidales	Bacteroidaceae	Bacteroides
OTU602	25	0	5	4	21	0	0	0	0	5	3	0	0	0	25	0	0	3	0	0	0	Bacteria	Bacteroidetes	Bacteroidia	Bacteroidales	Bacteroidaceae	Bacteroides
OTU603	0	0	0	0	0	0	0	0	0	0	0	0	0	0	0	3	0	0	0	0	0	Bacteria	Actinobacteria	Actinobacteria	Bifidobacteriales	Bifidobacteriaceae	Bifidobacteriaceae_unclassified
OTU604	0	0	0	0	0	0	0	0	0	0	0	0	0	0	2	7	0	0	0	0	0	Bacteria	Actinobacteria	Actinobacteria	Bifidobacteriales	Bifidobacteriaceae	Bifidobacteriaceae_unclassified
OTU605	0	0	0	0	0	0	0	0	0	0	0	0	0	0	0	0	2	0	0	0	0	Bacteria	Bacteroidetes	Bacteroidia	Bacteroidales	Bacteroidaceae	Bacteroides
OTU606	0	0	0	0	0	0	0	0	135	0	0	0	0	0	0	0	145	0	0	0	0	Bacteria	Bacteroidetes	Bacteroidia	Bacteroidales	Muribaculaceae	Muribaculaceae_ge
OTU607	0	0	0	0	0	0	0	0	0	0	0	0	0	0	0	0	0	1	0	0	0	Bacteria	Patescibacteria	Saccharimonadia	Saccharimonadales	Saccharimonadales_unclassified	Saccharimonadales_unclassified
OTU608	0	0	0	0	0	0	0	0	0	0	0	0	0	0	0	0	0	0	7	0	0	Bacteria	Bacteroidetes	Bacteroidia	Bacteroidales	Bacteroidaceae	Bacteroides
OTU609	0	0	0	0	0	0	0	0	0	0	0	0	0	0	0	0	0	0	59	0	0	Bacteria	Bacteria_unclassified	Bacteria_unclassified	Bacteria_unclassified	Bacteria_unclassified	Bacteria_unclassified
OTU61	0	0	0	2	0	0	0	41	0	0	0	1	0	0	0	0	0	0	0	0	0	Bacteria	Proteobacteria	Gammaproteobacteria	Pseudomonadales	Moraxellaceae	Acinetobacter
OTU610	0	0	0	0	0	0	0	0	0	0	0	1	0	0	0	0	0	0	0	135	0	Bacteria	Bacteroidetes	Bacteroidia	Cytophagales	Microscillaceae	uncultured
OTU611	0	0	0	0	0	0	0	0	0	0	0	0	0	0	0	0	0	0	0	0	89	Bacteria	Bacteroidetes	Bacteroidia	Bacteroidales	Muribaculaceae	Muribaculaceae_ge
OTU612	0	0	0	0	0	0	0	0	0	0	0	0	0	0	0	0	0	0	0	0	13	Bacteria	Bacteroidetes	Bacteroidia	Flavobacteriales	Weeksellaceae	Chryseobacterium
OTU613	0	0	0	0	0	0	0	0	0	0	0	0	0	0	0	0	0	0	0	0	10	Bacteria	Bacteroidetes	Bacteroidia	Cytophagales	Hymenobacteraceae	Hymenobacter
OTU614	0	0	0	0	0	0	0	0	0	0	0	0	0	0	0	0	0	0	0	0	7	Bacteria	Bacteroidetes	Bacteroidia	Bacteroidales	Bacteroidaceae	Bacteroides
OTU615	0	0	0	15	0	0	0	0	0	0	0	0	0	0	0	0	0	0	0	0	0	Bacteria	Bacteroidetes	Bacteroidia	Bacteroidales	Muribaculaceae	Muribaculaceae_ge
OTU616	0	0	0	4	0	0	0	0	0	0	0	0	0	0	0	0	0	0	0	0	0	Bacteria	Bacteroidetes	Bacteroidia	Bacteroidia_unclassified	Bacteroidia_unclassified	Bacteroidia_unclassified
OTU617	0	0	0	8	1	0	0	0	0	0	0	0	0	0	0	0	0	0	0	0	0	Bacteria	Bacteroidetes	Bacteroidia	Bacteroidales	Prevotellaceae	Prevotellaceae_unclassified
OTU618	0	0	0	1	0	0	0	0	0	0	0	0	0	0	0	0	0	0	0	0	0	Bacteria	Bacteroidetes	Bacteroidia	Bacteroidales	Bacteroidales_unclassified	Bacteroidales_unclassified
OTU619	0	0	0	5	0	0	0	0	0	0	0	0	0	0	0	0	0	0	0	0	0	Bacteria	Bacteroidetes	Bacteroidia	Flavobacteriales	Flavobacteriaceae	Flavobacterium
OTU62	118	0	100	0	0	11	73	4313	41	0	134	654	0	0	3	701	4	11	4913	35	12	Bacteria	Firmicutes	Negativicutes	Selenomonadales	Veillonellaceae	Veillonella
OTU620	0	0	0	0	2	0	0	0	0	0	0	0	0	0	0	0	0	0	0	0	0	Bacteria	Bacteroidetes	Bacteroidia	Flavobacteriales	Weeksellaceae	Chishuiella
OTU621	12	0	4	0	3	0	0	0	0	0	7	0	0	0	6	0	0	1	0	0	0	Bacteria	Bacteroidetes	Bacteroidia	Bacteroidales	Bacteroidaceae	Bacteroides
OTU622	0	0	0	0	0	0	0	0	0	0	0	0	0	127	0	0	0	0	0	0	0	Bacteria	Bacteroidetes	Bacteroidia	Bacteroidales	Muribaculaceae	Muribaculaceae_ge
OTU623	0	0	0	0	0	0	0	0	95	0	0	0	0	0	0	0	0	0	0	0	0	Bacteria	Bacteroidetes	Bacteroidia	Bacteroidales	Muribaculaceae	Muribaculaceae_ge
OTU624	0	0	0	23	0	0	0	0	188	0	0	0	0	0	0	0	0	0	0	0	0	Bacteria	Bacteroidetes	Bacteroidia	Bacteroidales	Muribaculaceae	Muribaculaceae_ge
OTU625	0	0	0	39	0	0	0	0	120	0	0	0	0	0	0	0	0	0	0	0	0	Bacteria	Bacteroidetes	Bacteroidia	Bacteroidales	Muribaculaceae	Muribaculaceae_ge
OTU626	0	0	0	0	0	0	0	0	23	0	0	0	108	0	0	0	0	0	0	0	0	Bacteria	Bacteroidetes	Bacteroidia	Bacteroidales	Muribaculaceae	Muribaculaceae_ge
OTU627	0	0	0	0	0	0	0	0	55	0	1	0	0	0	0	0	169	0	0	0	74	Bacteria	Bacteroidetes	Bacteroidia	Bacteroidales	Muribaculaceae	Muribaculaceae_ge
OTU628	0	0	0	0	0	0	0	8	201	0	0	0	0	20	0	0	0	0	0	0	0	Bacteria	Bacteroidetes	Bacteroidia	Bacteroidales	Prevotellaceae	Prevotellaceae_unclassified
OTU629	0	0	0	1	0	0	0	0	140	0	0	0	0	0	0	0	0	0	0	0	0	Bacteria	Bacteroidetes	Bacteroidia	Bacteroidales	Muribaculaceae	Muribaculaceae_ge
OTU63	0	0	0	0	0	0	0	0	37	0	0	0	0	0	0	0	0	0	0	0	0	Bacteria	Gemmatimonadetes	Longimicrobia	Longimicrobiales	Longimicrobiaceae	Longimicrobiaceae_ge
OTU630	0	0	0	0	0	0	0	0	146	0	0	0	0	0	0	0	0	0	0	0	6	Bacteria	Bacteroidetes	Bacteroidia	Bacteroidales	Muribaculaceae	Muribaculaceae_ge
OTU631	0	0	0	0	0	0	0	0	0	0	0	0	83	0	0	0	0	0	0	0	0	Bacteria	Bacteroidetes	Bacteroidia	Bacteroidales	Muribaculaceae	Muribaculaceae_ge
OTU632	0	0	0	0	0	0	0	0	0	0	0	0	0	80	0	0	0	0	0	0	0	Bacteria	Bacteroidetes	Bacteroidia	Cytophagales	Microscillaceae	Chryseolinea
OTU633	0	0	0	0	0	0	0	0	0	0	0	0	0	0	0	0	76	0	0	0	0	Bacteria	Bacteroidetes	Bacteroidia	Bacteroidales	Bacteroidales_unclassified	Bacteroidales_unclassified
OTU634	0	0	0	24	0	0	0	0	0	0	1	10	0	0	0	0	0	0	66	0	0	Bacteria	Bacteroidetes	Bacteroidia	Bacteroidales	Muribaculaceae	Muribaculaceae_ge
OTU635	0	0	0	0	0	0	0	0	101	0	0	0	0	0	0	0	0	0	0	0	0	Bacteria	Bacteroidetes	Bacteroidia	Bacteroidales	Bacteroidales_unclassified	Bacteroidales_unclassified
OTU636	0	0	0	80	0	0	0	0	82	0	1	0	0	0	0	0	0	0	0	1	0	Bacteria	Bacteroidetes	Bacteroidia	Bacteroidales	Muribaculaceae	Muribaculaceae_ge
OTU637	0	0	0	0	0	0	0	0	95	0	0	0	0	0	0	0	0	0	0	0	0	Bacteria	Bacteroidetes	Bacteroidia	Bacteroidales	Prevotellaceae	Prevotellaceae_Ga6A1_group
OTU638	0	0	0	18	0	0	0	0	103	0	0	0	0	0	0	0	0	0	0	0	0	Bacteria	Bacteroidetes	Bacteroidia	Bacteroidales	Muribaculaceae	Muribaculaceae_ge
OTU639	0	0	0	0	0	0	0	0	1	0	0	0	0	141	0	0	121	0	0	0	0	Bacteria	Bacteroidetes	Bacteroidia	Bacteroidales	Prevotellaceae	Alloprevotella
OTU64	0	0	0	0	0	0	0	0	87	0	0	0	0	0	0	0	0	0	0	0	0	Bacteria	Bacteroidetes	Bacteroidia	Chitinophagales	Saprospiraceae	uncultured
OTU640	0	0	0	72	0	0	0	0	0	0	0	0	0	0	0	0	0	0	0	0	0	Bacteria	Bacteroidetes	Bacteroidia	Bacteroidales	Muribaculaceae	Muribaculaceae_ge
OTU641	0	0	0	58	0	0	0	0	36	0	0	0	0	40	0	0	0	0	0	0	0	Bacteria	Bacteroidetes	Bacteroidia	Bacteroidales	Muribaculaceae	Muribaculaceae_ge
OTU642	0	0	0	0	0	0	0	0	49	0	2	0	0	0	0	0	0	0	0	0	0	Bacteria	Bacteroidetes	Bacteroidia	Bacteroidales	Muribaculaceae	Muribaculaceae_ge
OTU643	0	0	0	0	0	0	0	0	0	0	0	0	0	68	0	0	0	0	0	0	0	Bacteria	Bacteroidetes	Bacteroidia	Cytophagales	Microscillaceae	uncultured
OTU644	2	0	0	0	0	0	0	0	0	0	0	0	0	0	1	116	0	51	0	0	0	Bacteria	Actinobacteria	Actinobacteria	Actinobacteria_unclassified	Actinobacteria_unclassified	Actinobacteria_unclassified
OTU645	0	0	0	0	0	0	0	0	0	0	0	0	0	0	0	0	60	0	0	0	0	Bacteria	Bacteroidetes	Bacteroidia	Bacteroidales	Bacteroidaceae	Bacteroides
OTU646	0	0	0	0	0	0	0	1	0	0	0	0	0	0	0	0	0	0	0	0	131	Bacteria	Bacteroidetes	Bacteroidia	Bacteroidales	Bacteroidales_unclassified	Bacteroidales_unclassified
OTU647	8	0	1	0	2	0	0	0	0	0	2	0	0	0	1	0	0	1	0	0	0	Bacteria	Bacteroidetes	Bacteroidia	Bacteroidales	Marinifilaceae	Odoribacter
OTU648	0	0	0	0	0	0	0	0	50	0	0	0	0	0	0	0	0	0	0	0	0	Bacteria	Bacteroidetes	Bacteroidia	Bacteroidales	Muribaculaceae	Muribaculaceae_ge
OTU649	0	0	0	0	0	0	0	0	47	0	0	0	0	0	0	0	0	0	0	0	0	Bacteria	Bacteroidetes	Bacteroidia	Bacteroidales	Muribaculaceae	Muribaculaceae_ge
OTU65	0	0	0	0	0	0	0	0	9	0	0	0	0	0	0	0	0	0	0	12	0	Bacteria	Firmicutes	Bacilli	Bacillales	Bacillaceae	Pseudogracilibacillus
OTU650	0	0	0	0	0	0	0	0	141	0	0	0	0	0	0	0	0	0	0	0	0	Bacteria	Bacteroidetes	Bacteroidia	Bacteroidales	Muribaculaceae	Muribaculaceae_ge
OTU651	0	0	0	0	0	0	0	0	52	0	0	0	0	0	0	0	0	0	0	0	0	Bacteria	Bacteroidetes	Bacteroidia	Bacteroidales	Muribaculaceae	Muribaculaceae_ge
OTU652	0	0	0	0	0	0	0	0	0	0	13	6	0	0	0	0	0	0	0	0	0	Bacteria	Bacteroidetes	Bacteroidia	Bacteroidales	Muribaculaceae	Muribaculaceae_ge
OTU653	0	0	0	0	0	0	0	0	0	0	0	0	0	0	1	7	0	1	0	0	0	Bacteria	Actinobacteria	Actinobacteria	Actinobacteria_unclassified	Actinobacteria_unclassified	Actinobacteria_unclassified
OTU654	0	0	0	0	0	0	0	0	0	0	0	0	0	0	5	105	0	26	0	0	0	Bacteria	Actinobacteria	Actinobacteria	Bifidobacteriales	Bifidobacteriaceae	Bifidobacteriaceae_unclassified
OTU655	1	0	0	0	0	0	0	2	0	0	0	0	0	0	1	41	0	18	0	0	0	Bacteria	Actinobacteria	Actinobacteria	Bifidobacteriales	Bifidobacteriaceae	Bifidobacteriaceae_unclassified
OTU656	0	0	0	0	0	0	0	0	0	0	0	0	0	0	0	0	59	0	0	0	0	Bacteria	Bacteroidetes	Bacteroidia	Bacteroidales	Bacteroidales_unclassified	Bacteroidales_unclassified
OTU657	0	0	0	0	0	0	0	0	1	0	0	0	0	0	0	0	53	0	0	0	0	Bacteria	Bacteroidetes	Bacteroidia	Bacteroidales	Bacteroidales_unclassified	Bacteroidales_unclassified
OTU658	3	0	2	4	0	0	0	0	0	0	1	1	0	0	15	64	0	34	0	0	0	Bacteria	Actinobacteria	Actinobacteria	Micrococcales	Micrococcaceae	Micrococcaceae_unclassified
OTU659	0	0	0	0	0	0	0	0	0	0	0	0	0	0	0	0	0	0	58	0	0	Bacteria	Bacteroidetes	Bacteroidia	Bacteroidales	Muribaculaceae	Muribaculaceae_ge
OTU66	22	0	2	10	3	0	24	7	94	0	4	40	18	8	30	0	11	7	13	0	2	Bacteria	Firmicutes	Bacilli	Bacillales	Staphylococcaceae	Staphylococcus
OTU660	0	0	0	72	0	0	0	0	0	0	0	0	0	0	0	0	0	0	0	0	0	Bacteria	Bacteroidetes	Bacteroidia	Bacteroidales	Bacteroidales_unclassified	Bacteroidales_unclassified
OTU661	0	0	0	0	0	0	0	36	0	0	0	0	0	0	0	0	0	0	0	0	0	Bacteria	Bacteroidetes	Bacteroidia	Bacteroidales	Muribaculaceae	Muribaculaceae_ge
OTU662	0	0	0	0	0	0	0	0	65	0	0	0	0	0	0	0	0	0	0	0	0	Bacteria	Bacteroidetes	Bacteroidia	Bacteroidales	Prevotellaceae	Prevotellaceae_Ga6A1_group
OTU663	0	0	0	0	0	0	0	0	57	0	0	0	0	0	0	0	0	0	0	0	0	Bacteria	Bacteroidetes	Bacteroidia	Bacteroidales	Muribaculaceae	Muribaculaceae_ge
OTU664	0	0	0	0	0	0	0	0	60	0	0	0	0	0	0	0	0	0	0	0	0	Bacteria	Bacteroidetes	Bacteroidia	Bacteroidales	Muribaculaceae	Muribaculaceae_ge
OTU665	0	0	0	0	0	0	0	0	30	0	0	0	0	0	0	0	0	0	0	0	0	Bacteria	Bacteroidetes	Bacteroidia	Bacteroidales	Muribaculaceae	Muribaculaceae_ge
OTU666	0	0	0	0	0	0	0	0	86	0	0	0	0	0	0	0	0	0	0	0	0	Bacteria	Bacteroidetes	Bacteroidia	Bacteroidales	Muribaculaceae	Muribaculaceae_ge
OTU667	0	0	0	0	0	0	0	0	71	0	0	0	0	0	0	0	0	0	0	0	0	Bacteria	Bacteroidetes	Bacteroidia	Bacteroidales	Muribaculaceae	Muribaculaceae_ge
OTU668	0	0	0	1	0	0	0	2	0	0	9	10	0	14	3	0	0	0	0	0	0	Bacteria	Bacteroidetes	Bacteroidia	Bacteroidales	Muribaculaceae	Muribaculaceae_ge
OTU669	2	0	0	0	0	0	0	0	0	0	0	0	0	0	7	25	0	2	0	0	0	Bacteria	Actinobacteria	Actinobacteria	Actinobacteria_unclassified	Actinobacteria_unclassified	Actinobacteria_unclassified
OTU67	2	0	0	8	0	0	64	0	170	0	0	0	5	4	0	0	0	0	0	36	86	Bacteria	Proteobacteria	Gammaproteobacteria	Betaproteobacteriales	Burkholderiaceae	Delftia
OTU670	0	0	0	0	0	0	0	0	0	0	0	0	0	0	0	0	71	0	0	0	0	Bacteria	Bacteroidetes	Bacteroidia	Bacteroidales	Bacteroidaceae	Bacteroides
OTU671	0	0	0	0	0	0	0	0	0	0	0	0	0	0	0	0	76	0	0	0	0	Bacteria	Bacteroidetes	Bacteroidia	Bacteroidales	Muribaculaceae	Muribaculaceae_ge
OTU672	0	0	0	0	0	0	0	0	0	0	0	0	0	0	0	0	71	0	0	0	0	Bacteria	Bacteroidetes	Bacteroidia	Bacteroidales	Muribaculaceae	Muribaculaceae_ge
OTU673	0	0	3	0	0	0	0	0	0	0	0	0	0	0	0	0	0	0	0	0	0	Bacteria	Bacteroidetes	Bacteroidia	Bacteroidales	Marinifilaceae	Butyricimonas
OTU674	0	0	0	17	0	0	0	0	0	0	0	0	0	0	0	0	0	0	0	0	0	Bacteria	Bacteroidetes	Bacteroidia	Bacteroidales	Muribaculaceae	Muribaculaceae_ge
OTU675	0	0	0	8	0	0	0	0	0	0	0	0	0	0	0	0	0	0	0	0	0	Bacteria	Bacteroidetes	Bacteroidia	Bacteroidales	Prevotellaceae	Prevotellaceae_Ga6A1_group
OTU676	0	0	0	25	0	0	0	0	0	0	0	0	0	0	0	0	0	0	0	0	0	Bacteria	Bacteroidetes	Bacteroidia	Bacteroidales	Muribaculaceae	Muribaculaceae_ge
OTU677	0	0	0	0	0	0	0	16	0	0	0	0	0	0	0	0	0	0	0	0	0	Bacteria	Bacteroidetes	Bacteroidia	Cytophagales	Microscillaceae	Chryseolinea
OTU678	0	0	0	0	0	0	0	13	0	0	0	0	0	0	0	0	0	0	0	0	0	Bacteria	Bacteroidetes	Bacteroidia	Bacteroidales	Prevotellaceae	Prevotellaceae_Ga6A1_group
OTU679	0	0	0	0	0	0	0	11	0	0	0	0	0	0	0	0	0	0	0	0	0	Bacteria	Bacteroidetes	Bacteroidia	Bacteroidales	Muribaculaceae	Muribaculaceae_ge
OTU68	22	0	4	0	3	1	0	0	0	20	10	0	0	0	1	3	0	12	0	0	0	Bacteria	Firmicutes	Bacilli	Lactobacillales	Lactobacillaceae	Lactobacillus
OTU680	0	0	0	0	0	0	0	0	33	0	0	0	0	0	0	0	0	0	0	0	0	Bacteria	Bacteroidetes	Bacteroidia	Bacteroidales	Prevotellaceae	Prevotellaceae_Ga6A1_group
OTU681	0	0	0	0	0	0	0	0	66	0	0	0	0	0	0	0	0	0	0	0	0	Bacteria	Bacteroidetes	Bacteroidia	Bacteroidales	Bacteroidales_unclassified	Bacteroidales_unclassified
OTU682	0	0	0	3	0	0	0	0	70	0	0	0	0	0	0	0	0	0	0	0	0	Bacteria	Bacteroidetes	Bacteroidia	Bacteroidales	Muribaculaceae	Muribaculaceae_ge
OTU683	0	0	0	0	0	0	0	0	15	0	0	0	0	0	0	0	0	0	0	0	0	Bacteria	Bacteroidetes	Bacteroidia	Bacteroidales	Muribaculaceae	Muribaculaceae_ge
OTU684	0	0	0	0	0	0	0	0	13	0	0	0	0	0	0	0	0	0	0	0	0	Bacteria	Bacteroidetes	Bacteroidia	Chitinophagales	Chitinophagaceae	Flavisolibacter
OTU685	0	0	0	0	0	0	0	0	88	0	0	0	0	0	0	0	0	0	0	0	0	Bacteria	Bacteroidetes	Bacteroidia	Bacteroidales	Muribaculaceae	Muribaculaceae_ge
OTU686	0	0	0	0	0	0	0	0	38	0	0	0	0	0	0	0	0	0	0	0	0	Bacteria	Bacteroidetes	Bacteroidia	Bacteroidales	Muribaculaceae	Muribaculaceae_ge
OTU687	0	0	0	0	0	0	0	0	54	0	0	0	0	0	0	0	0	0	0	0	0	Bacteria	Bacteroidetes	Bacteroidia	Bacteroidales	Muribaculaceae	Muribaculaceae_ge
OTU688	359	1	91	193	21	6	10	144	0	7	29	912	0	266	860	2966	0	2108	2473	123	29	Bacteria	Actinobacteria	Actinobacteria	Actinomycetales	Actinomycetaceae	Actinomycetaceae_unclassified
OTU689	0	0	0	0	0	0	0	0	0	0	0	0	38	0	0	0	0	0	0	0	0	Bacteria	Bacteroidetes	Bacteroidia	Bacteroidales	Muribaculaceae	Muribaculaceae_ge
OTU69	0	0	0	0	0	1	0	0	0	8	5	0	0	0	2	0	0	6	0	0	0	Bacteria	Firmicutes	Erysipelotrichia	Erysipelotrichales	Erysipelotrichaceae	Erysipelotrichaceae_unclassified
OTU690	0	0	0	0	0	0	0	0	0	0	0	0	0	45	0	0	0	0	0	0	0	Bacteria	Bacteroidetes	Bacteroidia	Cytophagales	Microscillaceae	Chryseolinea
OTU691	0	0	0	0	0	0	0	0	0	0	0	0	0	121	0	0	0	0	0	0	0	Bacteria	Bacteroidetes	Bacteroidia	Bacteroidales	Bacteroidales_unclassified	Bacteroidales_unclassified
OTU692	0	0	0	0	0	0	0	0	0	0	0	0	0	0	15	0	0	0	0	0	0	Bacteria	Bacteroidetes	Bacteroidia	Bacteroidales	Marinifilaceae	Butyricimonas
OTU693	0	0	0	0	0	0	0	0	0	0	0	0	0	0	0	4	0	0	0	0	0	Bacteria	Actinobacteria	Actinobacteria	Actinobacteria_unclassified	Actinobacteria_unclassified	Actinobacteria_unclassified
OTU694	0	0	0	0	0	0	0	0	0	0	0	1	0	0	8	148	0	57	0	0	0	Bacteria	Firmicutes	Bacilli	Lactobacillales	Carnobacteriaceae	Carnobacteriaceae_unclassified
OTU695	4	0	0	2	1	0	0	1	0	0	3	3	0	0	18	35	0	41	0	0	0	Bacteria	Actinobacteria	Actinobacteria	Micrococcales	Micrococcaceae	Micrococcaceae_unclassified
OTU696	0	0	0	0	0	0	0	0	0	0	0	0	0	0	0	0	23	0	0	0	0	Bacteria	Bacteroidetes	Bacteroidia	Bacteroidales	Bacteroidales_unclassified	Bacteroidales_unclassified
OTU697	2	0	0	0	2	1	0	0	0	0	4	0	0	0	5	40	0	34	0	1	0	Bacteria	Actinobacteria	Actinobacteria	Actinobacteria_unclassified	Actinobacteria_unclassified	Actinobacteria_unclassified
OTU698	0	0	0	0	0	0	0	0	0	0	0	0	0	0	0	0	0	2	0	0	0	Bacteria	Bacteria_unclassified	Bacteria_unclassified	Bacteria_unclassified	Bacteria_unclassified	Bacteria_unclassified
OTU699	0	0	2	0	0	0	0	2	0	0	4	1	0	0	1	28	0	10	0	0	0	Bacteria	Actinobacteria	Actinobacteria	Actinobacteria_unclassified	Actinobacteria_unclassified	Actinobacteria_unclassified
OTU7	26494	46619	18363	5529	32126	44552	46	421	193	20121	4456	220	3	64	614	407	25	641	599	560	9	Bacteria	Firmicutes	Bacilli	Lactobacillales	Lactobacillaceae	Lactobacillus
OTU70	0	0	0	0	0	0	0	0	0	0	0	36	0	0	0	0	0	0	0	0	0	Bacteria	Bacteria_unclassified	Bacteria_unclassified	Bacteria_unclassified	Bacteria_unclassified	Bacteria_unclassified
OTU700	0	0	0	0	0	0	0	0	40	0	0	0	0	0	0	0	0	0	0	0	0	Bacteria	Bacteroidetes	Bacteroidia	Bacteroidales	Muribaculaceae	Muribaculaceae_ge
OTU701	0	0	0	0	0	0	0	14	49	0	0	0	0	0	0	0	0	0	0	0	0	Bacteria	Bacteroidetes	Bacteroidia	Bacteroidales	Prevotellaceae	Prevotellaceae_Ga6A1_group
OTU702	0	0	0	0	0	0	0	0	20	0	0	0	0	0	0	0	0	0	0	0	0	Bacteria	Bacteroidetes	Bacteroidia	Bacteroidales	Bacteroidales_unclassified	Bacteroidales_unclassified
OTU703	0	0	0	0	0	0	0	0	49	0	0	0	0	0	0	0	0	0	0	0	0	Bacteria	Bacteroidetes	Bacteroidia	Bacteroidales	Muribaculaceae	Muribaculaceae_ge
OTU704	0	0	0	0	0	0	0	0	3	0	0	0	0	0	0	0	0	0	0	0	0	Bacteria	Bacteroidetes	Bacteroidia	Bacteroidales	Muribaculaceae	Muribaculaceae_ge
OTU705	0	0	0	0	0	0	0	0	243	0	0	0	0	0	0	0	0	0	0	0	0	Bacteria	Bacteroidetes	Bacteroidia	Bacteroidales	Muribaculaceae	Muribaculaceae_ge
OTU706	0	0	0	0	0	0	0	0	17	0	0	0	0	0	0	0	0	0	0	0	0	Bacteria	Bacteroidetes	Bacteroidia	Bacteroidales	Bacteroidales_unclassified	Bacteroidales_unclassified
OTU707	0	0	0	0	0	0	0	0	112	0	0	0	0	0	0	0	0	0	0	0	0	Bacteria	Bacteria_unclassified	Bacteria_unclassified	Bacteria_unclassified	Bacteria_unclassified	Bacteria_unclassified
OTU708	0	0	0	0	0	0	0	0	6	0	0	0	0	0	0	0	0	0	0	0	0	Bacteria	Bacteroidetes	Bacteroidia	Bacteroidales	Bacteroidales_unclassified	Bacteroidales_unclassified
OTU709	0	0	0	0	0	0	0	0	0	0	1	0	0	0	0	0	0	0	0	0	0	Bacteria	Bacteroidetes	Bacteroidia	Cytophagales	Spirosomaceae	Flectobacillus
OTU71	0	0	0	32	0	0	0	13	4	0	0	23	170	87	0	0	42	0	28	69	26	Bacteria	Proteobacteria	Gammaproteobacteria	Enterobacteriales	Enterobacteriaceae	Hafnia-Obesumbacterium
OTU710	0	0	0	0	0	0	0	0	0	0	3	13	0	0	0	0	0	0	0	0	0	Bacteria	Bacteroidetes	Bacteroidia	Bacteroidales	Prevotellaceae	Prevotellaceae_UCG-001
OTU711	0	0	0	1	0	0	0	0	0	0	2	7	0	0	0	0	0	0	0	0	0	Bacteria	Bacteroidetes	Bacteroidia	Bacteroidales	Tannerellaceae	Parabacteroides
OTU712	0	0	0	0	0	0	0	0	0	0	0	7	0	0	0	0	0	0	0	0	0	Bacteria	Bacteroidetes	Bacteroidia	Bacteroidales	Muribaculaceae	Muribaculaceae_ge
OTU713	0	0	0	0	0	0	0	0	0	0	0	0	0	0	4	0	0	0	0	0	0	Bacteria	Bacteroidetes	Bacteroidia	Bacteroidales	Dysgonomonadaceae	Dysgonomonas
OTU714	0	0	0	0	0	0	0	0	0	0	0	0	0	0	1	45	0	0	0	0	0	Bacteria	Firmicutes	Clostridia	Clostridiales	Lachnospiraceae	Lachnospiraceae_unclassified
OTU715	0	0	0	0	0	0	0	0	0	0	0	0	0	0	5	27	0	0	0	0	0	Bacteria	Actinobacteria	Actinobacteria	Actinomycetales	Actinomycetaceae	Actinomycetaceae_unclassified
OTU716	0	0	0	0	0	0	0	0	0	0	0	0	0	0	0	8	0	2	0	0	0	Bacteria	Actinobacteria	Actinobacteria	Actinobacteria_unclassified	Actinobacteria_unclassified	Actinobacteria_unclassified
OTU717	0	0	0	0	0	0	0	0	0	0	0	0	0	0	0	2	0	0	0	0	0	Bacteria	Actinobacteria	Actinobacteria	Bifidobacteriales	Bifidobacteriaceae	Bifidobacteriaceae_unclassified
OTU718	0	0	0	0	0	0	0	0	0	0	0	0	0	0	0	8	0	0	0	0	0	Bacteria	Bacteria_unclassified	Bacteria_unclassified	Bacteria_unclassified	Bacteria_unclassified	Bacteria_unclassified
OTU719	0	0	0	0	0	0	0	0	0	0	0	0	0	0	0	5	0	0	0	0	0	Bacteria	Actinobacteria	Actinobacteria	Actinomycetales	Actinomycetaceae	Actinomycetaceae_unclassified
OTU72	117	1	35	0	33	1	2	20	0	13	49	50	11	59	92	67	2	18	13	85	112	Bacteria	Proteobacteria	Gammaproteobacteria	Enterobacteriales	Enterobacteriaceae	Escherichia-Shigella
OTU720	0	0	0	0	0	0	0	0	0	0	0	0	0	0	0	0	5	0	0	0	0	Bacteria	Actinobacteria	Actinobacteria	Propionibacteriales	Nocardioidaceae	Nocardioides
OTU721	0	0	0	0	0	0	0	0	0	0	0	0	0	0	0	0	61	0	0	0	0	Bacteria	Bacteria_unclassified	Bacteria_unclassified	Bacteria_unclassified	Bacteria_unclassified	Bacteria_unclassified
OTU722	0	0	0	0	0	0	0	0	0	0	0	0	0	0	0	0	5	0	0	0	0	Bacteria	Bacteroidetes	Bacteroidia	Bacteroidales	Muribaculaceae	Muribaculaceae_ge
OTU723	2	0	0	0	1	1	0	0	0	0	0	0	0	0	1	2	0	3	0	0	0	Bacteria	Actinobacteria	Actinobacteria	Actinobacteria_unclassified	Actinobacteria_unclassified	Actinobacteria_unclassified
OTU724	0	0	0	0	0	0	0	0	0	0	0	0	0	0	0	1	0	2	0	0	0	Bacteria	Bacteria_unclassified	Bacteria_unclassified	Bacteria_unclassified	Bacteria_unclassified	Bacteria_unclassified
OTU725	0	0	0	0	0	0	0	0	0	0	0	0	0	2	5	2	0	2	0	2	0	Bacteria	Firmicutes	Bacilli	Lactobacillales	Enterococcaceae	Enterococcaceae_unclassified
OTU726	0	0	0	0	0	0	0	0	0	0	0	0	0	0	0	0	0	2	0	0	0	Bacteria	Actinobacteria	Actinobacteria	Actinobacteria_unclassified	Actinobacteria_unclassified	Actinobacteria_unclassified
OTU727	0	0	0	0	0	0	0	0	0	0	0	0	0	0	0	0	0	0	2	0	0	Bacteria	Bacteroidetes	Bacteroidia	Bacteroidales	Muribaculaceae	Muribaculaceae_ge
OTU728	0	0	0	11	0	0	0	0	0	0	0	0	0	0	0	0	0	0	0	0	0	Bacteria	Bacteroidetes	Bacteroidia	Bacteroidales	Muribaculaceae	Muribaculaceae_ge
OTU729	0	0	0	0	2	0	0	0	0	0	0	0	0	0	0	0	0	0	0	0	0	Bacteria	Bacteroidetes	Bacteroidia	Cytophagales	Microscillaceae	uncultured
OTU73	1	0	0	0	0	0	0	0	0	0	0	0	2	0	3	0	0	0	0	0	0	Bacteria	Proteobacteria	Gammaproteobacteria	Pseudomonadales	Moraxellaceae	Acinetobacter
OTU730	0	0	0	1	0	0	0	1	117	0	0	0	0	1	12	0	0	0	0	0	0	Bacteria	Actinobacteria	Actinobacteria	Bifidobacteriales	Bifidobacteriaceae	Bifidobacterium
OTU731	1	0	3	0	1	0	0	0	20	0	7	7	3	18	2	0	2	3	3	5	17	Bacteria	Bacteroidetes	Rhodothermia	Rhodothermales	Rhodothermaceae	Rhodothermaceae_unclassified
OTU732	2	0	0	1	0	0	0	0	0	0	0	0	0	0	2	94	0	56	0	0	0	Bacteria	Actinobacteria	Actinobacteria	Actinobacteria_unclassified	Actinobacteria_unclassified	Actinobacteria_unclassified
OTU733	0	0	0	24	0	0	0	0	51	0	0	0	0	0	0	0	0	0	0	0	0	Bacteria	Fibrobacteres	Fibrobacteria	Fibrobacterales	Fibrobacteraceae	possible_genus_04
OTU734	3	0	4	0	2	0	0	0	0	0	0	0	0	0	12	178	0	70	1	0	0	Bacteria	Actinobacteria	Actinobacteria	Actinomycetales	Actinomycetaceae	Actinomycetaceae_unclassified
OTU735	0	0	1	0	0	0	0	1	0	0	2	0	0	0	1	91	0	10	0	0	0	Bacteria	Actinobacteria	Actinobacteria	Actinobacteria_unclassified	Actinobacteria_unclassified	Actinobacteria_unclassified
OTU736	0	0	0	0	0	0	0	0	0	0	0	0	0	0	0	0	0	0	0	70	0	Bacteria	Bacteroidetes	Bacteroidetes_unclassified	Bacteroidetes_unclassified	Bacteroidetes_unclassified	Bacteroidetes_unclassified
OTU737	0	0	0	0	0	0	0	0	0	0	0	0	0	0	0	5	0	0	0	0	0	Bacteria	Actinobacteria	Actinobacteria	Actinobacteria_unclassified	Actinobacteria_unclassified	Actinobacteria_unclassified
OTU738	0	0	0	0	0	0	0	0	0	0	0	0	0	0	0	1	0	23	0	0	0	Bacteria	Actinobacteria	Coriobacteriia	Coriobacteriales	Atopobiaceae	Atopobiaceae_unclassified
OTU739	2	0	1	0	0	0	0	0	0	0	0	0	0	0	3	59	0	28	0	0	0	Bacteria	Actinobacteria	Actinobacteria	Actinomycetales	Actinomycetaceae	Actinomycetaceae_unclassified
OTU74	0	0	0	0	0	0	0	0	0	0	0	0	0	0	4	0	0	1	0	0	0	Bacteria	Proteobacteria	Deltaproteobacteria	Oligoflexales	0319-6G20	0319-6G20_ge
OTU740	1	0	0	0	1	1	0	0	0	0	0	0	0	0	1	19	0	1	0	0	0	Bacteria	Actinobacteria	Actinobacteria	Actinomycetales	Actinomycetaceae	Actinomycetaceae_unclassified
OTU741	0	0	0	0	0	0	0	0	0	0	0	0	0	0	0	0	135	0	0	0	9	Bacteria	Nitrospirae	Nitrospira	Nitrospirales	Nitrospiraceae	Nitrospira
OTU742	0	0	0	0	0	0	0	0	76	0	0	0	0	0	0	0	0	0	0	0	0	Bacteria	Bacteroidetes	Bacteroidia	Bacteroidales	Bacteroidales_unclassified	Bacteroidales_unclassified
OTU743	0	0	0	0	0	0	0	0	0	0	3	0	0	0	1	0	0	1	0	0	0	Bacteria	Actinobacteria	Actinobacteria	Actinobacteria_unclassified	Actinobacteria_unclassified	Actinobacteria_unclassified
OTU744	0	0	0	0	0	0	0	0	0	0	0	0	0	0	0	4	0	0	0	0	0	Bacteria	Actinobacteria	Actinobacteria	Actinobacteria_unclassified	Actinobacteria_unclassified	Actinobacteria_unclassified
OTU745	2	0	0	1	0	0	0	1	0	0	0	7	0	0	2	56	0	17	7	1	0	Bacteria	Actinobacteria	Actinobacteria	Actinomycetales	Actinomycetaceae	Actinomycetaceae_unclassified
OTU746	0	0	2	1	0	1	0	2	0	0	0	12	0	1	2	22	0	8	39	1	0	Bacteria	Actinobacteria	Actinobacteria	Actinomycetales	Actinomycetaceae	Actinomycetaceae_unclassified
OTU747	0	0	0	0	0	0	0	0	0	0	0	0	0	0	0	0	0	1	0	0	0	Bacteria	Actinobacteria	Actinobacteria_unclassified	Actinobacteria_unclassified	Actinobacteria_unclassified	Actinobacteria_unclassified
OTU748	2	0	0	0	0	0	0	0	0	0	0	0	0	0	0	1	0	0	0	0	0	Bacteria	Actinobacteria	Actinobacteria	Actinomycetales	Actinomycetaceae	Actinomyces
OTU749	5	0	0	0	0	0	134	0	0	0	0	0	0	0	0	0	0	2	0	0	0	Bacteria	Actinobacteria	Actinobacteria	Actinomycetales	Actinomycetaceae	Actinomyces
OTU75	0	0	0	0	0	0	0	0	0	0	0	0	0	0	0	0	99	0	0	0	0	Bacteria	Proteobacteria	Gammaproteobacteria	Betaproteobacteriales	A21b	A21b_ge
OTU750	6	0	0	49	1	0	0	0	1	0	0	0	0	197	0	0	0	0	21	0	0	Bacteria	Actinobacteria	Actinobacteria	Micrococcales	Micrococcaceae	Nesterenkonia
OTU751	0	0	0	0	0	0	0	2	0	0	0	0	0	0	0	0	0	0	0	0	135	Bacteria	Gemmatimonadetes	Gemmatimonadetes	Gemmatimonadales	Gemmatimonadaceae	uncultured
OTU752	0	0	0	14	0	0	0	0	0	0	0	0	0	0	0	0	0	0	1	0	0	Bacteria	Actinobacteria	Actinobacteria	Micrococcales	Micrococcaceae	Arthrobacter
OTU753	0	0	0	52	0	0	0	0	0	0	0	0	0	0	0	0	0	0	0	0	0	Bacteria	Gemmatimonadetes	Gemmatimonadetes	Gemmatimonadales	Gemmatimonadaceae	Gemmatirosa
OTU754	0	0	0	0	0	0	0	0	69	0	0	0	0	0	0	0	0	0	0	0	0	Bacteria	Bacteroidetes	Ignavibacteria	Kryptoniales	MSB-3C8	MSB-3C8_ge
OTU755	0	0	0	0	0	0	0	0	15	0	0	0	0	0	0	0	0	0	0	0	0	Bacteria	Gemmatimonadetes	Gemmatimonadetes	Gemmatimonadales	Gemmatimonadaceae	Gemmatimonas
OTU756	0	0	0	0	0	0	0	0	0	0	0	0	0	0	0	0	0	0	0	2	0	Bacteria	Actinobacteria	Actinobacteria	Actinomycetales	Actinomycetaceae	Flaviflexus
OTU757	0	0	0	33	0	0	0	0	0	0	0	0	0	0	0	0	0	0	0	0	0	Bacteria	Bacteroidetes	Bacteroidia	Bacteroidales	Muribaculaceae	Muribaculaceae_ge
OTU758	0	0	0	0	0	0	0	0	0	0	0	192	18	0	1	1	0	0	0	0	12	Bacteria	Actinobacteria	Actinobacteria	Corynebacteriales	Corynebacteriaceae	Corynebacterium
OTU759	0	0	0	0	0	0	0	0	0	0	0	0	0	0	0	0	0	0	118	0	0	Bacteria	Bacteroidetes	Ignavibacteria	Kryptoniales	BSV26	BSV26_ge
OTU76	3	0	0	184	1	0	252	124	140	0	2	86	178	83	0	0	194	0	47	116	108	Bacteria	Proteobacteria	Gammaproteobacteria	Pseudomonadales	Pseudomonadaceae	Pseudomonas
OTU760	0	0	0	0	0	0	0	27	0	0	0	0	0	0	0	0	0	0	0	0	0	Bacteria	Gemmatimonadetes	Gemmatimonadetes	Gemmatimonadales	Gemmatimonadaceae	Gemmatimonadaceae_unclassified
OTU761	0	0	0	5	0	0	0	0	44	0	0	0	0	0	0	0	0	0	0	70	0	Bacteria	Gemmatimonadetes	Gemmatimonadetes	Gemmatimonadales	Gemmatimonadaceae	Gemmatimonadaceae_unclassified
OTU762	0	0	0	0	0	0	0	0	0	0	0	0	9	0	0	0	0	0	0	0	0	Bacteria	Actinobacteria	Actinobacteria	Corynebacteriales	Corynebacteriaceae	Corynebacterium
OTU763	0	0	0	62	0	0	0	0	123	0	0	0	0	0	0	0	0	0	0	0	62	Bacteria	Nitrospirae	Nitrospira	Nitrospirales	Nitrospiraceae	Nitrospira
OTU764	0	0	0	0	0	0	0	0	0	0	0	0	0	109	0	0	0	0	0	0	0	Bacteria	Actinobacteria	Actinobacteria	Propionibacteriales	Nocardioidaceae	Nocardioides
OTU765	0	0	0	0	0	0	0	0	0	0	0	0	0	0	0	0	9	0	0	0	0	Bacteria	Planctomycetes	Planctomycetacia	Gemmatales	Gemmataceae	Gemmata
OTU766	0	0	0	0	0	0	0	0	0	0	0	0	0	0	0	0	0	0	0	0	17	Bacteria	Deinococcus-Thermus	Deinococci	Deinococcales	Deinococcaceae	Deinococcus
OTU767	0	0	0	0	0	0	0	0	0	0	0	0	0	0	0	0	5	0	0	0	0	Bacteria	Deinococcus-Thermus	Deinococci	Deinococcales	Deinococcaceae	Deinococcus
OTU768	0	0	0	0	0	0	0	0	0	0	0	0	0	0	3	0	0	0	0	0	0	Bacteria	Nitrospirae	Nitrospira	Nitrospirales	Nitrospiraceae	Nitrospira
OTU769	583	2	109	130	39	26	0	160	43	16	45	818	29	569	791	3035	0	1555	1518	440	442	Bacteria	Actinobacteria	Actinobacteria	Bifidobacteriales	Bifidobacteriaceae	Gardnerella
OTU77	0	0	0	0	0	0	0	0	0	0	0	0	0	1	1	1	0	3	0	0	0	Bacteria	Firmicutes	Bacilli	Lactobacillales	Lactobacillales_unclassified	Lactobacillales_unclassified
OTU770	0	0	0	0	0	0	0	0	0	0	0	0	0	0	0	0	0	0	0	12	0	Bacteria	Patescibacteria	Parcubacteria	Candidatus_Vogelbacteria	Candidatus_Vogelbacteria_fa	Candidatus_Vogelbacteria_ge
OTU771	0	0	0	0	0	0	0	0	0	0	0	0	0	0	0	0	0	0	0	0	20	Bacteria	Deinococcus-Thermus	Deinococci	Deinococcales	Deinococcaceae	Deinococcus
OTU772	0	0	2	0	0	0	2	0	0	0	0	0	0	0	0	0	0	0	0	0	0	Bacteria	Deinococcus-Thermus	Deinococci	Deinococcales	Deinococcaceae	Deinococcus
OTU773	0	0	1	0	36	0	0	0	0	0	8	0	0	0	0	0	0	4	0	0	0	Bacteria	Deinococcus-Thermus	Deinococci	Deinococcales	Deinococcaceae	Deinococcus
OTU774	0	0	0	0	0	0	0	0	0	0	0	0	0	0	0	0	0	0	57	0	0	Bacteria	Acidobacteria	Acidobacteriia	Subgroup_2	Subgroup_2_fa	Subgroup_2_ge
OTU775	0	0	1	0	0	0	0	0	0	0	0	0	0	0	3	50	0	19	0	0	0	Bacteria	Actinobacteria	Actinobacteria	Actinobacteria_unclassified	Actinobacteria_unclassified	Actinobacteria_unclassified
OTU776	0	0	0	0	3	0	0	0	0	0	0	0	0	0	0	0	0	0	0	0	0	Bacteria	Planctomycetes	Planctomycetacia	Isosphaerales	Isosphaeraceae	Singulisphaera
OTU777	3	0	3	0	0	0	0	0	0	0	2	0	0	0	4	194	0	3	0	0	0	Bacteria	Actinobacteria	Actinobacteria	Bifidobacteriales	Bifidobacteriaceae	Aeriscardovia
OTU778	0	0	0	0	0	0	0	0	0	0	0	0	0	0	2	8	0	4	0	0	0	Bacteria	Actinobacteria	Actinobacteria	Actinobacteria_unclassified	Actinobacteria_unclassified	Actinobacteria_unclassified
OTU779	0	0	0	0	0	0	0	0	0	0	0	0	0	0	0	8	0	1	0	0	0	Bacteria	Actinobacteria	Actinobacteria	Bifidobacteriales	Bifidobacteriaceae	Bifidobacteriaceae_unclassified
OTU78	10	1	3	1	13	4	0	10	0	3	13	0	1	13	0	1	0	5	7	0	2	Bacteria	Firmicutes	Bacilli	Lactobacillales	Streptococcaceae	Streptococcus
OTU780	0	0	0	18	0	0	0	0	0	0	0	0	0	0	0	0	0	0	0	0	0	Bacteria	Chloroflexi	Chloroflexia	Thermomicrobiales	JG30-KF-CM45	JG30-KF-CM45_ge
OTU781	3	0	2	0	0	0	14	0	0	1	0	6	0	0	51	3	14	2	2	0	0	Bacteria	Actinobacteria	Actinobacteria	Corynebacteriales	Corynebacteriaceae	Corynebacterium_1
OTU782	1	0	0	0	0	0	0	0	0	0	0	0	0	0	1	117	0	26	0	0	0	Bacteria	Actinobacteria	Actinobacteria	Actinobacteria_unclassified	Actinobacteria_unclassified	Actinobacteria_unclassified
OTU783	0	0	0	0	1	0	3	0	0	0	0	0	0	0	4	0	0	0	0	0	0	Bacteria	Actinobacteria	Actinobacteria	Corynebacteriales	Corynebacteriaceae	Corynebacterium_1
OTU784	0	0	0	0	0	0	0	3	0	0	0	0	0	0	0	0	0	0	0	0	0	Bacteria	Actinobacteria	Actinobacteria	Micrococcales	Dermacoccaceae	Branchiibius
OTU785	0	0	0	0	0	0	0	0	0	0	0	0	0	0	0	3	0	0	0	0	0	Bacteria	Actinobacteria	Actinobacteria	Bifidobacteriales	Bifidobacteriaceae	Bifidobacteriaceae_unclassified
OTU786	0	0	0	0	0	0	0	0	0	0	0	0	0	0	0	3	0	3	0	0	0	Bacteria	Actinobacteria	Actinobacteria	Bifidobacteriales	Bifidobacteriaceae	Bifidobacteriaceae_unclassified
OTU787	0	0	0	0	0	0	0	0	0	0	0	0	0	0	0	0	0	0	0	3	0	Bacteria	Planctomycetes	Planctomycetacia	Gemmatales	Gemmataceae	Gemmata
OTU788	29	0	18	24	6	2	89	0	0	4	11	0	0	0	18	0	0	8	45	0	1	Bacteria	Actinobacteria	Actinobacteria	Bifidobacteriales	Bifidobacteriaceae	Bifidobacterium
OTU789	0	0	0	8	2	0	3	0	0	0	0	0	0	0	0	0	0	0	0	0	0	Bacteria	Actinobacteria	Actinobacteria	Corynebacteriales	Corynebacteriaceae	Corynebacterium_1
OTU79	0	0	0	0	0	0	0	0	0	0	0	0	0	0	0	0	0	0	0	95	0	Bacteria	Gemmatimonadetes	BD2-11_terrestrial_group	BD2-11_terrestrial_group_or	BD2-11_terrestrial_group_fa	BD2-11_terrestrial_group_ge
OTU790	0	0	0	0	0	0	0	0	161	0	0	0	0	0	0	0	0	0	0	1	0	Bacteria	Actinobacteria	Coriobacteriia	Coriobacteriales	Atopobiaceae	Atopobiaceae_unclassified
OTU791	154	0	42	4	57	0	0	1	0	15	134	0	0	0	277	8	0	59	0	0	0	Bacteria	Actinobacteria	Actinobacteria	Bifidobacteriales	Bifidobacteriaceae	Bifidobacterium
OTU792	0	0	0	0	0	0	0	1	0	0	0	0	0	0	0	0	0	0	0	0	232	Bacteria	Planctomycetes	Planctomycetacia	Planctomycetales	Rubinisphaeraceae	SH-PL14
OTU793	8	0	1	1	4	7	64	21	4	204	222	7	0	3	7	8	0	813	57	231	0	Bacteria	Actinobacteria	Coriobacteriia	Coriobacteriales	Atopobiaceae	Olsenella
OTU794	0	0	1	0	0	0	0	0	0	0	0	0	0	0	0	0	0	0	0	0	0	Bacteria	Actinobacteria	Actinobacteria	Micrococcales	Micrococcaceae	Haematomicrobium
OTU795	0	0	0	0	0	0	0	0	0	0	0	0	0	0	0	0	0	15	0	0	0	Bacteria	Verrucomicrobia	Verrucomicrobiae	Verrucomicrobiales	Akkermansiaceae	Akkermansia
OTU796	4	0	0	3	1	0	0	0	0	1	0	0	0	0	0	0	0	0	0	0	0	Bacteria	Actinobacteria	Actinobacteria	Corynebacteriales	Corynebacteriaceae	Corynebacterium_1
OTU797	2	0	0	0	3	0	0	24	25	0	0	0	0	0	0	0	0	0	0	0	0	Bacteria	Actinobacteria	Actinobacteria	Corynebacteriales	Corynebacteriaceae	Corynebacterium_1
OTU798	6	0	2	0	1	0	0	16	68	0	5	3	0	9	17	2	9	4	0	0	6	Bacteria	Actinobacteria	Actinobacteria	Corynebacteriales	Corynebacteriaceae	Corynebacteriaceae_unclassified
OTU799	0	0	0	0	0	0	2	0	0	0	0	0	0	0	0	0	0	0	0	0	0	Bacteria	Planctomycetes	Planctomycetacia	Isosphaerales	Isosphaeraceae	Singulisphaera
OTU8	81	0	9	2367	37	0	51	26	248	5	12316	10211	176	854	133	108	79	122	81	79	567	Bacteria	Proteobacteria	Gammaproteobacteria	Pseudomonadales	Pseudomonadaceae	Pseudomonas
OTU80	2	0	0	0	0	0	0	0	4	1	0	7	0	0	0	0	0	1	0	18	0	Bacteria	Firmicutes	Bacilli	Bacillales	Bacillaceae	Bacillus
OTU800	8	0	4	0	0	0	92	9985	9	0	0	0	0	0	71	7	0	2	0	0	43	Bacteria	Actinobacteria	Actinobacteria	Bifidobacteriales	Bifidobacteriaceae	Bifidobacteriaceae_unclassified
OTU801	1358	10	942	4712	711	17	6194	1727	2492	226	1538	3480	6137	6090	3125	53	3869	683	3051	3641	5926	Bacteria	Actinobacteria	Actinobacteria	Micrococcales	Micrococcaceae	Nesterenkonia
OTU802	581	3	5745	106	8	9	115	13577	8	42	10839	474	11	31	553	4521	44	230	2626	422	105	Bacteria	Actinobacteria	Actinobacteria	Bifidobacteriales	Bifidobacteriaceae	Aeriscardovia
OTU803	0	0	0	0	0	0	0	0	0	0	0	0	0	0	0	0	0	1	0	0	0	Bacteria	Verrucomicrobia	Verrucomicrobiae	Verrucomicrobiales	Akkermansiaceae	Akkermansia
OTU804	0	0	0	0	1	0	0	0	0	0	0	54	0	0	11	5	0	2	0	0	0	Bacteria	Actinobacteria	Actinobacteria	Corynebacteriales	Corynebacteriaceae	Corynebacterium
OTU805	4	0	2	0	1	0	2	0	1	0	3	7	3	11	0	0	0	3	6	0	0	Bacteria	Actinobacteria	Actinobacteria	Propionibacteriales	Propionibacteriaceae	Phytoactinopolyspora
OTU806	1	0	4	48	8	0	0	33	0	7	37	0	0	0	19	0	0	22	0	0	3	Bacteria	Actinobacteria	Actinobacteria	Bifidobacteriales	Bifidobacteriaceae	Bifidobacterium
OTU807	0	0	0	0	0	0	0	0	13	0	0	0	0	0	0	0	0	0	0	0	0	Bacteria	Actinobacteria	MB-A2-108	MB-A2-108_or	MB-A2-108_fa	MB-A2-108_ge
OTU808	0	0	0	0	3	0	0	0	0	0	4	0	0	2	0	0	0	0	0	0	0	Bacteria	Actinobacteria	Actinobacteria	Corynebacteriales	Corynebacteriaceae	Corynebacterium_1
OTU809	0	0	0	0	0	0	0	0	0	1	2	0	0	0	0	0	0	1	0	0	0	Bacteria	Actinobacteria	Coriobacteriia	Coriobacteriales	Eggerthellaceae	Eggerthellaceae_unclassified
OTU81	0	0	0	0	0	0	0	0	0	0	0	0	0	0	0	0	0	0	0	22	0	Bacteria	Firmicutes	Bacilli	Bacillales	Bacillaceae	Bacillaceae_unclassified
OTU810	573	2	57	97	26	7	45	19	0	61	292	1953	501	256	1480	993	265	850	894	188	195	Bacteria	Actinobacteria	Actinobacteria	Micrococcales	Micrococcaceae	Rothia
OTU811	0	0	0	0	0	0	0	0	1	0	0	0	0	0	0	0	0	0	0	0	0	Bacteria	Actinobacteria	Actinobacteria	Bifidobacteriales	Bifidobacteriaceae	Gardnerella
OTU812	2	0	0	9	2	0	0	3	11	3	2	0	0	0	0	0	0	1	21	0	0	Bacteria	Actinobacteria	Actinobacteria	Micrococcales	Brevibacteriaceae	Brevibacterium
OTU813	0	0	0	1	0	0	0	0	0	0	0	0	1	0	1	0	0	3	0	1	0	Bacteria	Proteobacteria	Alphaproteobacteria	Rhizobiales	Devosiaceae	Pelagibacterium
OTU814	0	0	0	0	0	0	0	0	0	0	0	0	0	0	0	0	0	1	0	0	0	Bacteria	Actinobacteria	Actinobacteria	Actinobacteria_unclassified	Actinobacteria_unclassified	Actinobacteria_unclassified
OTU815	0	0	0	0	1	0	129	39	0	0	9	34	0	0	5	1	57	1	81	0	0	Bacteria	Verrucomicrobia	Verrucomicrobiae	Verrucomicrobiales	Akkermansiaceae	Akkermansia
OTU816	0	0	0	0	0	0	0	0	0	0	0	0	0	0	0	0	0	0	0	4	0	Bacteria	Actinobacteria	Actinobacteria	Corynebacteriales	Corynebacteriaceae	Corynebacterium_1
OTU817	0	0	1	0	0	0	0	0	0	0	0	0	0	0	2	0	0	0	0	0	0	Bacteria	Actinobacteria	Actinobacteria	Corynebacteriales	Corynebacteriaceae	Corynebacterium_1
OTU818	0	0	1	0	0	0	0	0	0	0	0	0	0	0	0	0	0	0	0	0	0	Bacteria	Firmicutes	Clostridia	Clostridiales	Ruminococcaceae	Ruminococcaceae_UCG-005
OTU819	2	1	4	12	7	0	31	17	68	0	12	22	92	18	16	0	5	4	16	38	21	Bacteria	Actinobacteria	Actinobacteria	Micrococcales	Micrococcaceae	Nesterenkonia
OTU82	0	0	0	3	1	0	0	1	1	0	0	9	15	0	0	0	6	0	0	171	0	Bacteria	Proteobacteria	Gammaproteobacteria	Enterobacteriales	Enterobacteriaceae	Enterobacteriaceae_unclassified
OTU820	0	0	0	0	0	0	0	5	0	0	0	0	0	0	0	0	0	0	0	0	4	Bacteria	Actinobacteria	Actinobacteria	Micrococcales	Intrasporangiaceae	Intrasporangiaceae_unclassified
OTU821	4	0	2	0	0	0	0	0	0	0	0	7	0	0	0	0	0	0	0	0	0	Bacteria	Actinobacteria	Actinobacteria	Corynebacteriales	Corynebacteriaceae	Corynebacterium_1
OTU822	3	0	2	8	0	1	0	0	0	1	3	9	0	0	0	1	0	4	2	0	2	Bacteria	Actinobacteria	Actinobacteria	Micrococcales	Micrococcaceae	Kocuria
OTU823	74	0	13	36	19	1	0	74	24	9	10	45	344	2	21	1	0	6	0	116	144	Bacteria	Actinobacteria	Actinobacteria	Bifidobacteriales	Bifidobacteriaceae	Bifidobacterium
OTU824	0	0	0	4	0	0	0	4	0	0	0	0	0	0	0	0	0	0	0	0	0	Bacteria	Actinobacteria	Actinobacteria	Propionibacteriales	Propionibacteriaceae	Cutibacterium
OTU825	0	0	0	0	0	0	0	0	0	1	0	0	0	0	0	0	0	3	0	0	0	Bacteria	Actinobacteria	Coriobacteriia	Coriobacteriales	Atopobiaceae	Atopobiaceae_unclassified
OTU826	2	0	0	0	2	0	47	3	1	1	0	0	0	0	4	0	0	1	0	0	0	Bacteria	Actinobacteria	Actinobacteria	Micrococcales	Microbacteriaceae	Microbacterium
OTU827	0	0	0	0	0	0	0	0	30	0	0	0	0	0	0	0	0	0	0	0	0	Bacteria	Actinobacteria	Actinobacteria	Frankiales	Geodermatophilaceae	Blastococcus
OTU828	0	0	0	0	0	0	0	0	0	13	0	0	0	0	0	0	0	32	0	0	0	Bacteria	Actinobacteria	Coriobacteriia	Coriobacteriales	Coriobacteriaceae	Coriobacteriaceae_unclassified
OTU829	13	0	17	5	3	39	124	5	1	439	81	0	0	1	1	8	0	1692	29	186	0	Bacteria	Actinobacteria	Coriobacteriia	Coriobacteriales	Atopobiaceae	Atopobiaceae_unclassified
OTU83	0	0	0	0	0	0	0	3	0	0	0	0	0	20	2	0	0	0	0	0	126	Bacteria	Proteobacteria	Gammaproteobacteria	Xanthomonadales	Xanthomonadaceae	Stenotrophomonas
OTU830	0	0	0	0	0	0	0	0	0	0	0	0	0	0	0	0	0	2	0	0	0	Bacteria	Actinobacteria	Actinobacteria	Micrococcales	Micrococcaceae	Rothia
OTU831	0	0	0	0	0	0	0	0	0	2	0	0	0	0	0	0	0	3	0	0	0	Bacteria	Actinobacteria	Coriobacteriia	Coriobacteriales	Atopobiaceae	Atopobiaceae_unclassified
OTU832	0	0	0	0	0	0	0	0	0	0	0	0	0	0	1	0	0	20	0	0	0	Bacteria	Actinobacteria	Actinobacteria	Actinobacteria_unclassified	Actinobacteria_unclassified	Actinobacteria_unclassified
OTU833	0	0	0	0	0	0	0	0	0	0	1	0	0	0	0	0	0	21	0	0	0	Bacteria	Actinobacteria	Coriobacteriia	Coriobacteriales	Atopobiaceae	Atopobiaceae_unclassified
OTU834	0	0	1	0	0	0	0	0	0	1	1	0	0	0	0	0	0	42	0	0	0	Bacteria	Actinobacteria	Coriobacteriia	Coriobacteriales	Atopobiaceae	Atopobiaceae_ge
OTU835	0	0	0	0	0	0	0	0	0	0	0	0	0	0	0	0	0	1	0	0	0	Bacteria	Actinobacteria	Coriobacteriia	Coriobacteriales	Atopobiaceae	Atopobiaceae_ge
OTU836	0	0	0	0	0	0	0	0	0	0	0	0	0	0	0	0	0	2	0	0	0	Bacteria	Actinobacteria	Coriobacteriia	Coriobacteriales	Atopobiaceae	Atopobiaceae_unclassified
OTU837	0	0	0	0	0	0	0	0	0	0	0	0	0	0	0	0	0	0	41	0	0	Bacteria	Actinobacteria	Actinobacteria	Micrococcales	Microbacteriaceae	Microbacteriaceae_unclassified
OTU838	0	0	2	0	0	0	0	0	0	0	0	0	0	0	0	0	0	0	0	0	0	Bacteria	Actinobacteria	Coriobacteriia	Coriobacteriales	Atopobiaceae	Atopobiaceae_unclassified
OTU839	0	0	1	44	0	0	0	0	3	0	5	1	0	0	0	0	0	0	0	0	0	Bacteria	Actinobacteria	Actinobacteria	Micrococcales	Dermabacteraceae	Brachybacterium
OTU84	0	0	0	0	0	0	0	0	0	0	0	0	0	0	0	0	0	0	0	0	67	Bacteria	Latescibacteria	Latescibacteria	Latescibacterales	Latescibacteraceae	Latescibacteraceae_ge
OTU840	47	0	10	178	23	0	106	36	49	6	35	41	51	248	66	0	29	15	19	142	29	Bacteria	Actinobacteria	Actinobacteria	Micrococcales	Microbacteriaceae	Leucobacter
OTU841	2	0	3	41	0	0	284	29	91	0	0	15	580	162	3	0	155	3	45	48	29	Bacteria	Actinobacteria	Actinobacteria	Micrococcales	Micrococcaceae	Kocuria
OTU842	1	0	0	0	2	0	1	10	11	0	0	1	38	1	10	0	84	0	160	0	0	Bacteria	Actinobacteria	Actinobacteria	Corynebacteriales	Corynebacteriaceae	Lawsonella
OTU843	1	0	7	0	4	0	4	11	1	1	6	4	41	8	0	0	1	2	0	2	0	Bacteria	Actinobacteria	Actinobacteria	Corynebacteriales	Dietziaceae	Dietzia
OTU844	0	0	0	0	0	0	0	0	0	0	0	0	146	0	0	0	0	0	0	0	0	Bacteria	Actinobacteria	Actinobacteria	Frankiales	Sporichthyaceae	Candidatus_Planktophila
OTU845	6	1	3	0	0	1	0	0	0	12	2	1	0	4	5	8	1	18	0	32	0	Bacteria	Actinobacteria	Actinobacteria	Bifidobacteriales	Bifidobacteriaceae	Bifidobacterium
OTU846	0	0	0	0	0	0	0	0	0	0	0	0	0	0	0	0	0	0	0	227	0	Bacteria	Bacteria_unclassified	Bacteria_unclassified	Bacteria_unclassified	Bacteria_unclassified	Bacteria_unclassified
OTU847	0	0	0	3	0	0	0	0	159	1	3	0	0	0	0	0	0	0	0	0	0	Bacteria	Actinobacteria	Actinobacteria	Micrococcales	Micrococcaceae	Pseudarthrobacter
OTU848	6	0	1	4	0	0	0	1	0	0	11	1	0	0	15	33	0	34	0	0	74	Bacteria	Actinobacteria	Actinobacteria	Micrococcales	Micrococcales_unclassified	Micrococcales_unclassified
OTU849	0	0	0	0	0	0	0	23	0	0	0	0	108	0	0	0	0	1	0	0	0	Bacteria	Actinobacteria	Actinobacteria	Corynebacteriales	Mycobacteriaceae	Mycobacterium
OTU85	0	0	0	113	0	0	563	175	374	0	0	173	295	252	0	0	393	0	50	388	223	Bacteria	Proteobacteria	Gammaproteobacteria	Enterobacteriales	Enterobacteriaceae	Enterobacteriaceae_unclassified
OTU850	0	0	0	0	0	0	0	0	0	0	0	0	0	0	0	0	53	0	1	0	0	Bacteria	Actinobacteria	Actinobacteria	Corynebacteriales	Dietziaceae	Dietzia
OTU851	0	0	0	35	0	0	0	0	0	0	0	0	0	0	0	0	0	0	0	0	0	Bacteria	Actinobacteria	MB-A2-108	MB-A2-108_or	MB-A2-108_fa	MB-A2-108_ge
OTU852	0	0	0	0	0	0	0	0	0	0	0	0	0	66	0	0	0	0	0	0	0	Bacteria	Actinobacteria	Actinobacteria	Micrococcales	Micrococcaceae	Micrococcaceae_unclassified
OTU853	3	0	0	29	3	0	12	3	11	1	10	0	1	27	0	0	0	2	0	1	0	Bacteria	Actinobacteria	Actinobacteria	Micrococcales	Micrococcaceae	Micrococcus
OTU854	2	0	0	3	0	0	0	0	0	0	1	0	0	0	7	0	20	0	1	2	0	Bacteria	Actinobacteria	Actinobacteria	Propionibacteriales	Nocardioidaceae	Marmoricola
OTU855	0	0	0	0	0	0	0	0	20	0	0	0	0	0	0	0	0	0	0	0	0	Bacteria	Actinobacteria	Actinobacteria	Corynebacteriales	Nocardiaceae	Gordonia
OTU856	0	0	0	0	0	0	0	0	17	0	0	0	0	0	3	0	0	3	0	0	22	Bacteria	Actinobacteria	Actinobacteria	Micrococcales	Dermacoccaceae	Dermacoccus
OTU857	0	0	0	23	0	0	0	0	0	0	0	0	0	0	0	0	0	0	0	0	0	Bacteria	Actinobacteria	Actinobacteria	Micromonosporales	Micromonosporaceae	Asanoa
OTU858	0	0	0	21	0	0	0	0	0	0	0	0	0	0	0	0	0	0	0	0	0	Bacteria	Actinobacteria	Actinobacteria	Propionibacteriales	Nocardioidaceae	Kribbella
OTU859	0	0	0	13	0	0	0	0	0	0	0	0	0	0	0	0	0	0	0	0	0	Bacteria	Actinobacteria	Actinobacteria_unclassified	Actinobacteria_unclassified	Actinobacteria_unclassified	Actinobacteria_unclassified
OTU86	38	0	3	0	10	0	31	55	49	4	5	2	64	57	11	0	21	2	81	63	0	Bacteria	Proteobacteria	Gammaproteobacteria	Enterobacteriales	Enterobacteriaceae	Enterobacteriaceae_unclassified
OTU860	0	0	0	0	1	0	23	0	0	0	5	0	0	3	0	0	0	1	0	0	3	Bacteria	Actinobacteria	Actinobacteria	Micrococcales	Micrococcaceae	Rothia
OTU861	0	0	0	0	0	0	0	11	0	0	0	0	0	0	0	0	0	0	0	0	1	Bacteria	Actinobacteria	Actinobacteria	Propionibacteriales	Nocardioidaceae	Nocardioides
OTU862	0	0	0	0	0	0	0	67	0	0	0	0	0	0	0	0	0	0	0	0	0	Bacteria	Actinobacteria	Actinobacteria	Bifidobacteriales	Bifidobacteriaceae	Bifidobacteriaceae_unclassified
OTU863	0	0	0	0	0	0	0	1	0	0	0	2	2	0	3	0	15	0	0	0	3	Bacteria	Actinobacteria	Actinobacteria	Micrococcales	Intrasporangiaceae	Intrasporangiaceae_unclassified
OTU864	0	0	0	0	0	0	0	0	0	0	0	0	0	16	0	0	16	0	0	0	0	Bacteria	Actinobacteria	Actinobacteria	Micrococcales	Dermacoccaceae	Kytococcus
OTU865	0	0	1	185	4	2	0	7	0	1	0	5	0	0	1003	0	0	0	0	0	41	Bacteria	Actinobacteria	Coriobacteriia	Coriobacteriales	Atopobiaceae	Atopobium
OTU866	0	0	0	0	0	0	0	0	0	0	0	0	0	0	2	0	0	0	0	0	0	Bacteria	Actinobacteria	Actinobacteria	Micrococcales	Dermabacteraceae	Dermabacteraceae_unclassified
OTU867	0	0	0	0	0	0	0	0	0	0	0	0	0	0	7	0	0	0	0	0	0	Bacteria	Actinobacteria	Actinobacteria	Frankiales	Frankiales_unclassified	Frankiales_unclassified
OTU868	0	0	7	0	0	0	0	1	0	0	0	2	0	0	2	123	0	1	0	0	0	Bacteria	Actinobacteria	Actinobacteria	Bifidobacteriales	Bifidobacteriaceae	Bifidobacteriaceae_unclassified
OTU869	0	0	0	0	0	0	0	0	0	0	0	0	0	0	2	16	0	5	0	0	0	Bacteria	Actinobacteria	Actinobacteria	Micrococcales	Micrococcales_unclassified	Micrococcales_unclassified
OTU87	0	0	0	0	1	0	0	2	0	0	0	0	0	0	0	0	0	0	0	0	0	Bacteria	Proteobacteria	Deltaproteobacteria	Bdellovibrionales	Bacteriovoracaceae	Peredibacter
OTU870	0	0	2	0	0	0	0	1	0	0	1	0	0	0	0	0	0	0	0	0	108	Bacteria	Actinobacteria	Actinobacteria	Micrococcales	Intrasporangiaceae	Ornithinimicrobium
OTU871	7	0	8	32	8	0	121	5	31	4	25	14	25	143	19	1	5	5	29	46	19	Bacteria	Actinobacteria	Actinobacteria	Micrococcales	Micrococcaceae	Nesterenkonia
OTU872	0	0	1	0	0	0	0	71	0	0	0	0	0	0	1	0	0	0	0	0	0	Bacteria	Actinobacteria	Actinobacteria	Bifidobacteriales	Bifidobacteriaceae	Bifidobacteriaceae_unclassified
OTU873	0	0	0	0	0	0	0	2	0	0	0	0	0	0	0	0	0	0	0	0	0	Bacteria	Actinobacteria	Actinobacteria	Bifidobacteriales	Bifidobacteriaceae	Bifidobacteriaceae_unclassified
OTU874	0	0	0	0	0	0	0	0	1	0	0	0	0	0	0	0	0	0	0	0	0	Bacteria	Actinobacteria	Actinobacteria	Frankiales	Geodermatophilaceae	Blastococcus
OTU875	0	0	0	0	0	0	0	0	0	1	0	0	0	0	0	0	0	1	0	0	0	Bacteria	Actinobacteria	Coriobacteriia	Coriobacteriales	Coriobacteriales_unclassified	Coriobacteriales_unclassified
OTU876	0	0	0	0	0	0	0	0	0	0	0	2	0	0	0	0	0	0	0	0	0	Bacteria	Actinobacteria	Actinobacteria	Corynebacteriales	Nocardiaceae	Rhodococcus
OTU877	0	0	0	0	0	0	46	0	0	0	0	0	133	0	0	0	0	0	0	0	0	Bacteria	Patescibacteria	Parcubacteria	Candidatus_Kaiserbacteria	Candidatus_Kaiserbacteria_fa	Candidatus_Kaiserbacteria_ge
OTU878	0	0	1	0	0	0	0	0	0	0	0	0	0	0	0	74	0	0	0	0	0	Bacteria	Actinobacteria	Actinobacteria	Bifidobacteriales	Bifidobacteriaceae	Bifidobacteriaceae_unclassified
OTU879	1	0	1	68	1	0	0	0	2	1	0	1	0	66	1	3	3	1	0	0	0	Bacteria	Actinobacteria	Actinobacteria	Micrococcales	Micrococcaceae	Nesterenkonia
OTU88	0	0	0	0	0	0	0	18	263	0	0	30	0	0	0	0	0	0	0	0	0	Bacteria	Proteobacteria	Gammaproteobacteria	Betaproteobacteriales	Burkholderiaceae	Hydrogenophaga
OTU880	1	0	2	7	1	0	0	2	4	0	2	0	0	1	14	0	30	3	0	0	4	Bacteria	Actinobacteria	Actinobacteria	Propionibacteriales	Propionibacteriaceae	Cutibacterium
OTU881	0	0	0	0	0	0	0	0	0	0	0	0	0	0	0	0	0	0	7	0	0	Bacteria	Patescibacteria	Parcubacteria	Candidatus_Adlerbacteria	Candidatus_Adlerbacteria_fa	Candidatus_Adlerbacteria_ge
OTU882	1	0	2	11	2	0	5	6	4	0	1	7	21	5	8	0	3	0	2	1	10	Bacteria	Actinobacteria	Actinobacteria	Micrococcales	Micrococcaceae	Nesterenkonia
OTU883	0	0	0	0	1	0	0	0	0	0	0	0	0	0	0	0	0	0	0	0	0	Bacteria	Actinobacteria	Actinobacteria	Corynebacteriales	Nocardiaceae	Rhodococcus
OTU884	0	0	0	1	0	0	6	0	0	0	0	0	0	0	0	0	0	0	0	0	0	Bacteria	Actinobacteria	Actinobacteria	Frankiales	Geodermatophilaceae	Antricoccus
OTU885	87	0	9	12	0	0	0	2	0	0	0	45	0	5	79	6	0	0	0	0	154	Bacteria	Actinobacteria	Coriobacteriia	Coriobacteriales	Atopobiaceae	Atopobium
OTU886	2	0	0	0	0	1	0	0	0	50	4	0	0	0	0	0	0	23	0	0	0	Bacteria	Firmicutes	Clostridia	Clostridiales	Ruminococcaceae	Ruminococcaceae_UCG-013
OTU887	12	0	0	0	0	0	0	0	0	0	0	0	0	0	0	0	0	0	0	0	0	Bacteria	Firmicutes	Clostridia	Clostridiales	Lachnospiraceae	Lachnospiraceae_unclassified
OTU888	4	0	2	6	0	0	0	0	0	0	0	2	0	0	6	80	0	28	0	0	0	Bacteria	Actinobacteria	Actinobacteria	Micrococcales	Micrococcales_unclassified	Micrococcales_unclassified
OTU889	0	0	0	0	0	0	27	0	0	0	0	0	0	0	0	0	0	0	0	0	0	Bacteria	Patescibacteria	Microgenomatia	Candidatus_Collierbacteria	Candidatus_Collierbacteria_fa	Candidatus_Collierbacteria_ge
OTU89	0	0	0	0	0	0	0	0	20	0	0	0	0	0	0	0	0	0	0	0	0	Bacteria	Proteobacteria	Gammaproteobacteria	Betaproteobacteriales	Rhodocyclaceae	Denitratisoma
OTU890	7	0	0	0	0	0	0	0	0	0	0	0	0	0	0	0	0	0	0	0	0	Bacteria	Firmicutes	Clostridia	Clostridiales	Lachnospiraceae	Lachnospiraceae_UCG-010
OTU891	0	0	0	0	0	0	0	0	0	8	0	0	0	0	0	0	0	1	0	0	0	Bacteria	Actinobacteria	Coriobacteriia	Coriobacteriales	Atopobiaceae	Atopobiaceae_unclassified
OTU892	0	0	0	0	0	0	0	0	0	0	0	40	0	0	0	0	0	0	0	0	0	Bacteria	Firmicutes	Clostridia	Clostridiales	Lachnospiraceae	Lachnospiraceae_unclassified
OTU893	0	0	4	0	0	0	0	0	0	0	0	0	0	0	0	0	0	0	0	0	0	Bacteria	Firmicutes	Clostridia	Clostridiales	Christensenellaceae	Christensenellaceae_ge
OTU894	0	0	0	0	0	0	0	0	0	0	0	0	9	0	0	0	0	0	0	0	0	Bacteria	Cyanobacteria	Oxyphotobacteria	Nostocales	Chroococcidiopsaceae	Aliterella_CENA595
OTU895	0	0	0	0	0	0	0	0	0	0	0	0	0	0	0	4	0	0	0	0	0	Bacteria	Actinobacteria	Actinobacteria	Bifidobacteriales	Bifidobacteriaceae	Aeriscardovia
OTU896	0	0	0	0	0	0	0	0	9	0	2	17	0	0	0	0	0	0	0	0	0	Bacteria	Firmicutes	Clostridia	Clostridiales	Ruminococcaceae	Ruminiclostridium_9
OTU897	0	0	0	0	0	0	0	0	0	1	0	0	0	0	0	0	0	0	0	0	0	Bacteria	Firmicutes	Clostridia	Clostridiales	Ruminococcaceae	Ruminococcaceae_UCG-013
OTU898	0	0	0	0	0	0	0	0	0	0	0	10	0	0	0	0	0	0	0	0	18	Bacteria	Fusobacteria	Fusobacteriia	Fusobacteriales	Leptotrichiaceae	Leptotrichiaceae_unclassified
OTU899	0	0	2	0	0	0	0	0	0	0	1	0	0	0	2	98	0	1	0	0	0	Bacteria	Actinobacteria	Actinobacteria	Actinobacteria_unclassified	Actinobacteria_unclassified	Actinobacteria_unclassified
OTU9	0	0	2	2684	2	0	7881	2014	3382	0	0	3267	5695	3945	0	0	6247	0	2826	3728	4993	Bacteria	Proteobacteria	Gammaproteobacteria	Enterobacteriales	Enterobacteriaceae	Pluralibacter
OTU90	0	0	0	15	0	0	67	1	159	0	0	15	77	80	0	0	83	0	49	11	26	Bacteria	Proteobacteria	Gammaproteobacteria	Betaproteobacteriales	Burkholderiaceae	Burkholderia-Caballeronia-Paraburkholderia
OTU900	0	0	0	0	0	0	0	0	0	0	0	0	0	0	0	0	0	0	46	0	0	Bacteria	Patescibacteria	Parcubacteria	Candidatus_Moranbacteria	Candidatus_Moranbacteria_fa	Candidatus_Moranbacteria_ge
OTU901	0	0	0	0	0	0	0	0	0	0	0	0	0	0	0	0	0	0	121	0	0	Bacteria	Fusobacteria	Fusobacteriia	Fusobacteriales	Fusobacteriaceae	Fusobacterium
OTU902	0	0	0	0	1	0	0	0	0	0	0	0	0	0	0	0	0	0	0	0	0	Bacteria	Firmicutes	Clostridia	Clostridiales	Lachnospiraceae	Lachnospiraceae_UCG-010
OTU903	13	0	0	0	1	0	129	0	0	2	3	0	0	0	18	0	0	1	0	0	0	Bacteria	Firmicutes	Clostridia	Clostridiales	Lachnospiraceae	Tyzzerella
OTU904	33	0	2	0	2	0	0	0	0	1	16	0	0	0	27	0	0	9	0	0	0	Bacteria	Firmicutes	Clostridia	Clostridiales	Ruminococcaceae	Ruminococcaceae_ge
OTU905	0	0	0	0	0	0	0	1	0	115	11	3	0	6	0	0	0	21	14	0	0	Bacteria	Firmicutes	Clostridia	Clostridiales	Ruminococcaceae	Ruminococcaceae_UCG-013
OTU906	0	0	0	16	0	0	0	0	109	0	0	0	181	0	0	0	0	0	0	0	0	Bacteria	Firmicutes	Clostridia	Clostridiales	Ruminococcaceae	Ruminococcaceae_UCG-005
OTU907	0	0	0	50	0	0	0	0	449	0	0	16	0	0	0	0	0	0	0	0	0	Bacteria	Firmicutes	Clostridia	Clostridiales	Lachnospiraceae	Lachnospiraceae_unclassified
OTU908	0	0	0	0	0	0	0	0	124	0	0	0	0	0	0	0	0	0	0	0	0	Bacteria	Elusimicrobia	Elusimicrobia	Elusimicrobiales	Elusimicrobiaceae	Elusimicrobium
OTU909	9	0	4	0	3	0	0	0	40	0	7	23	0	0	0	0	0	0	1	0	0	Bacteria	Firmicutes	Clostridia	Clostridiales	Ruminococcaceae	Ruminococcaceae_UCG-005
OTU91	21	0	5	1	6	0	0	0	313	0	1	4	0	0	16	0	115	1	0	0	0	Bacteria	Proteobacteria	Gammaproteobacteria	Betaproteobacteriales	Burkholderiaceae	Parasutterella
OTU910	21	0	2	0	4	0	0	0	0	1	1	0	0	0	16	1	0	0	0	0	0	Bacteria	Firmicutes	Clostridia	Clostridiales	Ruminococcaceae	Ruminiclostridium_9
OTU911	5	0	0	1	0	0	44	7	1	2	3	0	0	0	0	0	0	19	0	2	0	Bacteria	Firmicutes	Clostridia	Clostridiales	Christensenellaceae	Christensenellaceae_R-7_group
OTU912	7	0	1	0	5	0	0	0	0	1	7	4	0	0	23	1	0	2	0	0	0	Bacteria	Firmicutes	Clostridia	Clostridiales	Ruminococcaceae	Flavonifractor
OTU913	0	0	0	0	0	0	0	0	130	0	0	0	0	0	0	0	0	0	0	0	0	Bacteria	Firmicutes	Clostridia	Clostridiales	Ruminococcaceae	Ruminococcaceae_unclassified
OTU914	0	0	0	0	0	0	0	0	81	0	0	0	0	0	0	0	0	0	0	0	0	Bacteria	Firmicutes	Clostridia	Clostridiales	Lachnospiraceae	Tyzzerella
OTU915	0	0	0	0	0	0	0	0	129	0	0	0	0	0	0	0	0	0	0	0	0	Bacteria	Firmicutes	Clostridia	Clostridiales	Lachnospiraceae	Lachnospiraceae_unclassified
OTU916	0	0	0	0	0	0	0	0	185	0	0	0	0	0	0	0	0	0	0	0	0	Bacteria	Firmicutes	Clostridia	Clostridiales	Lachnospiraceae	Lachnospiraceae_NK4A136_group
OTU917	0	0	0	0	0	0	0	0	51	0	0	0	0	2	0	0	86	0	0	0	0	Bacteria	Firmicutes	Clostridia	Clostridiales	Ruminococcaceae	Ruminococcaceae_unclassified
OTU918	1	0	1	1	0	1	2	0	1	67	5	0	0	0	0	0	0	27	5	0	0	Bacteria	Firmicutes	Clostridia	Clostridiales	Ruminococcaceae	Ruminococcaceae_UCG-014
OTU919	0	0	0	0	0	0	0	0	0	0	0	0	0	0	0	0	1	0	0	72	0	Bacteria	Chloroflexi	Chloroflexia	Thermomicrobiales	AKYG1722	AKYG1722_ge
OTU92	0	0	0	25	0	0	0	0	104	0	0	0	0	0	0	0	0	0	0	0	0	Bacteria	Proteobacteria	Proteobacteria_unclassified	Proteobacteria_unclassified	Proteobacteria_unclassified	Proteobacteria_unclassified
OTU920	0	0	0	0	0	0	0	41	0	0	0	0	0	0	0	0	0	0	0	0	0	Bacteria	Gemmatimonadetes	Gemmatimonadetes	Gemmatimonadales	Gemmatimonadaceae	uncultured
OTU921	0	0	0	0	0	0	0	0	54	0	0	0	0	0	0	0	0	0	0	0	0	Bacteria	Firmicutes	Clostridia	Clostridiales	Lachnospiraceae	Lachnospiraceae_unclassified
OTU922	16	0	2	0	5	0	0	0	0	0	10	0	0	0	0	0	0	7	0	0	0	Bacteria	Fusobacteria	Fusobacteriia	Fusobacteriales	Fusobacteriaceae	Fusobacterium
OTU923	0	0	0	21	0	0	0	0	0	0	0	0	0	0	0	0	0	0	0	0	0	Bacteria	Firmicutes	Clostridia	Clostridiales	Lachnospiraceae	Lachnospiraceae_unclassified
OTU924	0	0	0	0	0	0	0	0	78	0	0	0	0	0	0	0	0	0	0	0	0	Bacteria	Firmicutes	Clostridia	Clostridiales	Christensenellaceae	Christensenellaceae_unclassified
OTU925	0	0	0	0	0	0	0	0	60	0	0	0	0	0	0	0	0	0	0	0	0	Bacteria	Firmicutes	Clostridia	Clostridiales	Ruminococcaceae	Ruminococcaceae_unclassified
OTU926	0	0	0	0	0	0	0	0	36	0	0	3	0	0	0	0	0	0	0	0	0	Bacteria	Firmicutes	Clostridia	Clostridiales	Ruminococcaceae	Ruminococcaceae_UCG-014
OTU927	0	0	0	0	0	0	0	0	21	0	0	0	0	0	0	0	0	0	0	0	0	Bacteria	Elusimicrobia	Elusimicrobia	Elusimicrobiales	Elusimicrobiaceae	Elusimicrobium
OTU928	0	0	0	0	0	0	0	0	0	2	0	0	0	0	0	0	0	16	0	0	0	Bacteria	Firmicutes	Clostridia	Clostridiales	Ruminococcaceae	Ruminococcaceae_UCG-013
OTU929	0	0	0	0	0	0	0	0	0	3	7	0	0	0	0	0	0	0	0	17	0	Bacteria	Firmicutes	Clostridia	Clostridiales	Ruminococcaceae	Ruminiclostridium_9
OTU93	0	0	0	0	0	0	0	0	51	0	0	0	0	0	0	0	0	0	0	0	0	Bacteria	Firmicutes	Bacilli	Lactobacillales	Lactobacillaceae	Lactobacillus
OTU930	0	0	0	0	0	0	0	0	0	0	0	0	0	0	0	0	0	0	0	0	114	Bacteria	Firmicutes	Clostridia	Clostridiales	Ruminococcaceae	Ruminococcaceae_unclassified
OTU931	6	0	2	0	3	0	0	0	0	0	7	0	0	0	11	0	0	5	0	0	0	Bacteria	Firmicutes	Clostridia	Clostridiales	Ruminococcaceae	Ruminococcaceae_UCG-005
OTU932	0	0	0	38	0	0	0	0	0	0	0	0	0	0	0	0	0	0	0	0	0	Bacteria	Firmicutes	Clostridia	Clostridiales	Ruminococcaceae	Ruminococcaceae_UCG-009
OTU933	0	0	0	0	4	0	0	0	0	0	0	0	0	0	1	2	0	2	0	0	0	Bacteria	Firmicutes	Clostridia	Clostridiales	Lachnospiraceae	Epulopiscium
OTU934	0	0	0	0	0	0	0	0	31	0	0	1	0	0	0	0	0	0	0	0	0	Bacteria	Firmicutes	Clostridia	Clostridiales	Ruminococcaceae	Intestinimonas
OTU935	0	0	0	0	0	0	0	4	0	3	3	0	0	0	0	0	0	9	0	0	0	Bacteria	Firmicutes	Clostridia	Clostridiales	Ruminococcaceae	uncultured
OTU936	0	0	0	0	0	0	0	0	0	0	5	0	0	0	0	0	0	0	0	0	0	Bacteria	Actinobacteria	Actinobacteria	Bifidobacteriales	Bifidobacteriaceae	Bifidobacteriaceae_unclassified
OTU937	0	0	0	0	0	0	0	0	0	0	0	0	0	22	0	0	0	0	0	0	0	Bacteria	Cyanobacteria	Melainabacteria	Obscuribacterales	Obscuribacterales_fa	Obscuribacterales_ge
OTU938	0	0	0	0	0	0	0	0	0	0	0	0	0	0	6	0	0	0	0	0	0	Bacteria	Firmicutes	Clostridia	Clostridiales	Lachnospiraceae	Tyzzerella
OTU939	0	0	0	0	0	0	0	0	0	0	0	0	0	0	0	0	0	0	0	253	0	Bacteria	Patescibacteria	ABY1	Candidatus_Falkowbacteria	Candidatus_Falkowbacteria_fa	Candidatus_Falkowbacteria_ge
OTU94	0	0	2	0	0	0	0	0	0	2	0	0	0	0	0	0	0	0	0	0	0	Bacteria	Firmicutes	Bacilli	Lactobacillales	Lactobacillales_unclassified	Lactobacillales_unclassified
OTU940	12	0	11	0	4	1	0	0	0	0	6	0	0	0	5	0	0	17	0	0	0	Bacteria	Firmicutes	Clostridia	Clostridiales	Ruminococcaceae	Ruminococcus_2
OTU941	533	2	351	2526	286	6	3545	962	1384	85	685	1456	3426	3803	1195	15	2148	246	1481	2521	2429	Bacteria	Proteobacteria	Alphaproteobacteria	Rhizobiales	Devosiaceae	Pelagibacterium
OTU942	0	0	0	0	0	0	45	0	0	0	0	0	0	0	0	0	0	0	0	0	0	Bacteria	Patescibacteria	WS6_(Dojkabacteria)	WS6_(Dojkabacteria)_or	WS6_(Dojkabacteria)_fa	WS6_(Dojkabacteria)_ge
OTU943	0	0	0	0	0	0	0	0	51	0	0	0	0	0	0	0	0	0	0	0	0	Bacteria	Firmicutes	Clostridia	Clostridiales	Ruminococcaceae	Ruminococcaceae_unclassified
OTU944	0	0	0	0	0	0	0	0	29	0	0	0	0	0	0	0	0	0	0	0	0	Bacteria	Firmicutes	Clostridia	Clostridiales	Ruminococcaceae	Ruminococcaceae_unclassified
OTU945	0	0	0	0	0	0	0	0	31	0	0	0	0	0	0	0	1	0	0	0	0	Bacteria	Firmicutes	Clostridia	Clostridiales	Ruminococcaceae	Ruminococcaceae_unclassified
OTU946	0	0	0	70	0	0	0	20	704	0	0	0	0	0	0	0	156	0	0	0	0	Bacteria	Firmicutes	Clostridia	Clostridiales	Lachnospiraceae	Butyrivibrio
OTU947	0	0	0	0	0	0	0	0	37	0	0	0	0	0	0	0	0	0	0	0	0	Bacteria	Firmicutes	Clostridia	Clostridiales	Ruminococcaceae	uncultured
OTU948	0	0	0	0	0	0	0	0	0	1	0	0	0	0	0	0	0	0	0	0	0	Bacteria	Firmicutes	Clostridia	Clostridiales	Ruminococcaceae	Flavonifractor
OTU949	0	0	0	0	0	0	0	0	0	5	0	0	0	0	0	0	0	0	0	0	0	Bacteria	Firmicutes	Clostridia	Clostridiales	Lachnospiraceae	ASF356
OTU95	0	0	1	5	3	0	0	0	5	0	0	2	33	0	7	0	3	1	0	0	0	Bacteria	Proteobacteria	Gammaproteobacteria	Xanthomonadales	Xanthomonadaceae	Thermomonas
OTU950	0	0	0	0	0	0	0	0	0	0	4	0	0	0	0	0	0	0	0	0	0	Bacteria	Firmicutes	Clostridia	Clostridiales	Lachnospiraceae	Lachnospiraceae_UCG-010
OTU951	0	0	0	0	0	0	0	0	0	0	0	0	0	0	0	1	0	5	6	0	0	Bacteria	Firmicutes	Clostridia	Clostridiales	Ruminococcaceae	Ruminococcaceae_UCG-014
OTU952	0	0	0	0	0	0	0	0	0	0	0	0	0	0	0	0	23	0	0	0	0	Bacteria	Firmicutes	Clostridia	Clostridiales	Ruminococcaceae	Ruminococcaceae_unclassified
OTU953	0	0	0	0	0	0	0	0	0	0	0	0	0	0	0	0	0	4	7	0	0	Bacteria	Firmicutes	Clostridia	Clostridiales	Christensenellaceae	Christensenellaceae_R-7_group
OTU954	0	0	1	0	1	0	0	0	0	1	4	0	0	3	0	0	0	17	1	0	0	Bacteria	Firmicutes	Clostridia	Clostridiales	Ruminococcaceae	Ruminococcaceae_UCG-014
OTU955	0	0	0	0	0	0	0	0	0	0	0	0	0	0	0	0	0	3	0	0	0	Bacteria	Proteobacteria	Deltaproteobacteria	SAR324_clade(Marine_group_B)	SAR324_clade(Marine_group_B)_fa	SAR324_clade(Marine_group_B)_ge
OTU956	0	0	0	0	0	0	0	0	0	0	0	0	0	0	0	0	0	0	16	0	0	Bacteria	Firmicutes	Clostridia	Clostridiales	Clostridiales_unclassified	Clostridiales_unclassified
OTU957	0	0	0	0	0	0	0	0	0	0	0	0	0	0	0	0	0	0	41	0	0	Bacteria	Firmicutes	Clostridia	Clostridiales	Ruminococcaceae	Ruminiclostridium
OTU958	0	0	0	0	0	0	15	0	0	0	0	0	0	0	0	0	0	0	0	0	0	Bacteria	Proteobacteria	Deltaproteobacteria	Myxococcales	Archangiaceae	Anaeromyxobacter
OTU959	0	0	0	0	0	0	0	2	0	0	0	0	0	0	0	0	0	0	0	0	0	Bacteria	Firmicutes	Clostridia	Clostridiales	Ruminococcaceae	Ruminococcaceae_UCG-013
OTU96	0	0	0	0	0	0	0	0	0	0	0	0	144	0	0	0	0	0	7	0	0	Bacteria	Proteobacteria	Gammaproteobacteria	Enterobacteriales	Enterobacteriaceae	Enterobacteriaceae_unclassified
OTU960	0	0	0	0	0	0	0	5	0	0	0	0	0	0	0	0	0	0	0	0	0	Bacteria	Firmicutes	Clostridia	Clostridiales	Ruminococcaceae	Ruminococcaceae_NK4A214_group
OTU961	0	0	0	0	0	0	0	0	8	0	0	0	0	0	0	0	0	0	0	0	0	Bacteria	Proteobacteria	Deltaproteobacteria	Bdellovibrionales	Bdellovibrionaceae	Bdellovibrio
OTU962	0	0	0	0	0	0	0	0	55	0	0	0	0	0	0	0	0	0	0	0	0	Bacteria	Firmicutes	Clostridia	Clostridiales	Lachnospiraceae	Lachnospiraceae_unclassified
OTU963	0	0	0	0	0	0	0	0	0	4	0	0	0	0	0	0	0	2	0	3	0	Bacteria	Firmicutes	Clostridia	Clostridiales	Lachnospiraceae	Shuttleworthia
OTU964	0	0	0	0	0	0	0	0	0	1	0	0	0	0	0	0	0	0	0	0	0	Bacteria	Firmicutes	Clostridia	Clostridiales	Clostridiales_unclassified	Clostridiales_unclassified
OTU965	0	0	0	0	0	0	0	0	0	1	0	0	0	0	0	0	0	0	0	0	0	Bacteria	Firmicutes	Clostridia	Clostridiales	Ruminococcaceae	Ruminococcaceae_UCG-013
OTU966	0	0	0	0	0	0	0	0	0	2	0	0	0	0	0	0	0	0	0	0	0	Bacteria	Firmicutes	Clostridia	Clostridiales	Ruminococcaceae	Ruminococcaceae_unclassified
OTU967	0	0	0	0	0	0	0	0	0	1	0	0	0	0	0	0	0	0	0	0	0	Bacteria	Firmicutes	Firmicutes_unclassified	Firmicutes_unclassified	Firmicutes_unclassified	Firmicutes_unclassified
OTU968	0	0	0	0	0	0	0	0	0	2	0	0	0	0	0	0	0	0	0	0	0	Bacteria	Firmicutes	Clostridia	Clostridiales	Clostridiales_unclassified	Clostridiales_unclassified
OTU969	0	0	0	0	0	1	0	0	0	1	0	0	0	0	0	0	0	0	0	0	0	Bacteria	Firmicutes	Clostridia	Clostridiales	Ruminococcaceae	Ruminococcaceae_UCG-004
OTU97	0	0	0	0	0	0	0	0	0	0	0	0	128	0	0	0	0	0	0	0	0	Bacteria	Proteobacteria	Gammaproteobacteria	Betaproteobacteriales	Methylophilaceae	Methylophilaceae_unclassified
OTU970	0	0	0	0	0	0	0	0	0	1	0	0	0	0	0	0	0	0	0	0	0	Bacteria	Firmicutes	Clostridia	Clostridiales	Clostridiales_unclassified	Clostridiales_unclassified
OTU971	0	0	0	0	0	0	0	0	0	9	0	0	0	0	0	0	0	0	0	0	0	Bacteria	Firmicutes	Clostridia	Clostridiales	Ruminococcaceae	Ruminococcaceae_UCG-013
OTU972	23	0	2	19	3	30	220	54	1	473	103	0	140	34	0	1	48	1685	49	37	0	Bacteria	Firmicutes	Clostridia	Clostridiales	Family_XIII	Family_XIII_ge
OTU973	0	0	0	0	0	0	0	0	0	1	0	0	0	0	0	0	0	0	0	0	0	Bacteria	Firmicutes	Clostridia	Clostridiales	Ruminococcaceae	Ruminococcaceae_unclassified
OTU974	0	0	0	0	0	0	0	0	0	1	3	0	0	0	0	0	0	1	0	0	0	Bacteria	Firmicutes	Clostridia	Clostridiales	Christensenellaceae	Christensenellaceae_R-7_group
OTU975	0	0	0	0	0	0	0	0	0	0	3	0	0	0	0	0	0	0	0	3	0	Bacteria	Firmicutes	Clostridia	Clostridiales	Ruminococcaceae	Ruminococcaceae_unclassified
OTU976	0	0	0	0	0	0	0	0	0	0	2	0	0	0	0	0	0	0	0	0	0	Bacteria	Firmicutes	Clostridia	Clostridiales	Ruminococcaceae	Ruminococcaceae_unclassified
OTU977	0	0	0	2	0	0	0	0	0	0	0	30	0	0	0	0	0	0	0	0	0	Bacteria	Firmicutes	Clostridia	Clostridiales	Ruminococcaceae	Ruminococcus_1
OTU978	0	0	0	0	0	0	0	0	0	0	0	3	0	0	0	0	0	0	0	0	0	Bacteria	Fusobacteria	Fusobacteriia	Fusobacteriales	Leptotrichiaceae	Streptobacillus
OTU979	0	0	0	0	0	0	0	0	0	0	0	21	0	0	0	0	0	0	0	0	1	Bacteria	Fusobacteria	Fusobacteriia	Fusobacteriales	Leptotrichiaceae	Leptotrichiaceae_unclassified
OTU98	0	0	0	0	0	0	0	0	0	0	0	0	83	0	0	0	0	0	0	0	0	Bacteria	Proteobacteria	Gammaproteobacteria	Enterobacteriales	Enterobacteriaceae	Enterobacteriaceae_unclassified
OTU980	0	0	0	0	0	0	0	0	0	0	0	4	0	0	0	0	0	0	0	0	0	Bacteria	Firmicutes	Clostridia	Clostridiales	Ruminococcaceae	Ruminococcaceae_NK4A214_group
OTU981	0	0	0	0	0	0	0	0	0	0	0	0	0	65	0	0	0	0	0	0	0	Bacteria	Actinobacteria	Actinobacteria	Micrococcales	Micrococcaceae	Nesterenkonia
OTU982	4	0	0	0	0	0	0	0	0	0	0	0	0	9	0	0	0	0	0	0	0	Bacteria	Proteobacteria	Alphaproteobacteria	Rhodospirillales	uncultured	uncultured_ge
OTU983	0	0	0	0	0	0	0	0	0	0	0	0	0	0	5	0	0	0	0	0	0	Bacteria	Firmicutes	Clostridia	Clostridiales	Lachnospiraceae	Roseburia
OTU984	0	0	0	0	0	0	0	0	0	0	0	0	0	0	2	0	0	0	0	0	0	Bacteria	Firmicutes	Clostridia	Clostridiales	Clostridiales_vadinBB60_group	Clostridiales_vadinBB60_group_ge
OTU985	0	0	0	0	0	0	0	0	0	0	0	0	0	0	7	0	0	0	0	0	0	Bacteria	Firmicutes	Clostridia	Clostridiales	Ruminococcaceae	Ruminococcaceae_unclassified
OTU986	5	0	0	0	0	0	0	0	0	0	0	0	0	0	13	0	0	0	0	0	0	Bacteria	Firmicutes	Clostridia	Clostridiales	Ruminococcaceae	Butyricicoccus
OTU987	0	0	0	0	0	0	0	0	0	0	0	7	0	0	0	2	0	4	0	0	0	Bacteria	Firmicutes	Clostridia	Clostridiales	Ruminococcaceae	Ruminococcaceae_UCG-008
OTU988	0	0	0	0	0	0	0	0	0	0	0	0	0	0	0	3	0	0	0	0	0	Bacteria	Actinobacteria	Actinobacteria	Micrococcales	Micrococcales_unclassified	Micrococcales_unclassified
OTU989	0	0	0	0	0	0	0	0	0	0	0	0	0	0	3	0	0	2	0	0	0	Bacteria	Firmicutes	Clostridia	Clostridiales	Christensenellaceae	Christensenellaceae_R-7_group
OTU99	0	0	0	0	0	0	0	0	0	0	0	0	192	0	0	0	0	0	0	0	0	Bacteria	Proteobacteria	Gammaproteobacteria	Thiotrichales	Thiotrichaceae	uncultured
OTU990	0	0	0	0	0	0	0	0	0	0	0	0	0	0	0	0	0	3	0	0	0	Bacteria	Firmicutes	Clostridia	Clostridiales	Ruminococcaceae	Ruminococcaceae_UCG-013
OTU991	0	0	0	0	0	0	0	0	0	0	0	0	0	0	0	0	0	1	0	0	0	Bacteria	Firmicutes	Clostridia	Clostridiales	Ruminococcaceae	Ruminococcaceae_UCG-013
OTU992	0	1	0	0	0	0	0	0	0	0	0	0	0	0	0	0	0	3	0	0	0	Bacteria	Firmicutes	Clostridia	Clostridiales	Ruminococcaceae	Ruminococcaceae_NK4A214_group
OTU993	0	1	149	131	0	0	0	4	0	24	0	376	1	21	2055	3864	0	356	2651	3	858	Bacteria	Firmicutes	Clostridia	Clostridiales	Lachnospiraceae	Lachnospiraceae_unclassified
OTU994	0	0	0	11	0	0	0	0	0	0	0	238	99	97	0	0	0	0	388	157	51	Bacteria	Armatimonadetes	Fimbriimonadia	Fimbriimonadales	Fimbriimonadales_fa	Fimbriimonadales_ge
OTU995	0	0	0	0	0	0	0	0	0	0	0	0	0	0	0	0	0	0	0	7	0	Bacteria	Firmicutes	Clostridia	Clostridiales	Lachnospiraceae	Tyzzerella_3
OTU996	0	0	0	0	0	0	0	0	0	0	0	2	0	0	0	0	0	0	0	3	0	Bacteria	Firmicutes	Clostridia	Clostridiales	Ruminococcaceae	Ruminiclostridium_9
OTU997	0	0	0	0	0	0	0	0	0	0	0	0	0	0	0	0	0	0	1	0	95	Bacteria	Chloroflexi	Anaerolineae	SBR1031	SBR1031_fa	SBR1031_ge
OTU998	0	0	0	35	0	0	0	1	0	0	0	0	0	0	0	0	82	0	0	0	127	Bacteria	Acidobacteria	Blastocatellia_(Subgroup_4)	Blastocatellales	Blastocatellaceae	OLB17
OTU999	0	0	0	0	0	0	0	0	1	0	0	0	0	0	0	0	0	0	0	0	111	Bacteria	Firmicutes	Clostridia	Clostridiales	Ruminococcaceae	Ruminiclostridium_9

## Sheet: Phylum
Phylum	VIP	T_stats	logFC	pvalue	HFD2263	HFD2254	HFD2251	HFD2262	HFD2261	HFD2268	HFD2264	HFD2267	HFD2215	HFD2269	HFD2256	ND2211	ND2214	ND2243	ND2213	ND2248	ND2247	ND2246	ND2250	ND2259	ND2241
p__Acidobacteria	0.463791	-1.18696	-1.15525999455409	0.254351	126	0	0	0	0	0	81	0	6	0	110	74	0	0	133	57	0	232	0	158	0
p__Actinobacteria	1.11356	-1.12174	-0.496308640949655	0.282114	7816	7279	35	260	1123	2601	26943	3662	5407	14609	7003	8865	8695	15277	8461	11998	12715	4916	7869	7996	11614
p__Armatimonadetes	1.94851	-2.54356	-6.71149490665009	0.0314978	0	0	0	0	0	0	0	0	0	0	11	238	97	0	99	388	0	0	175	51	0
p__Bacteria_unclassified	1.75177	-0.678182	-0.753930794012433	0.506789	0	12	0	0	1	2	1	440	13	2	43	147	18	9	0	59	17	142	227	159	10
p__Bacteroidetes	0.751248	0.49679	0.531293783091664	0.629079	1419	512	5	11	642	217	686	14580	1760	1394	1784	1227	2015	31	1352	1287	510	3334	1125	1382	2211
p__BRC1	1.12678	-1	NA	0.343436	0	0	0	0	0	0	0	0	0	0	0	0	3	0	0	0	0	0	0	0	0
p__Chlamydiae	1.01657	-1	NA	0.343436	0	0	0	0	0	0	0	0	0	0	0	0	0	0	0	0	30	0	0	0	0
p__Chloroflexi	0.701864	-0.984375	-0.814520441582735	0.339207	311	5	0	0	0	0	129	199	0	3	208	3	190	0	109	187	0	315	104	459	0
p__Cyanobacteria	0.94496	0.0536716	0.084888897586513	0.957886	0	0	0	0	0	4	0	59	0	0	0	0	30	0	9	1	9	0	1	2	2
p__Deinococcus-Thermus	0.633058	0.578947	0.781878016041781	0.569543	2	3	0	0	36	0	0	0	0	8	38	0	0	0	0	0	4	5	0	37	0
p__Elusimicrobia	0.347682	1	NA	0.340893	0	0	0	0	0	0	0	145	0	0	0	0	0	0	0	0	0	0	0	0	0
p__Epsilonbacteraeota	0.311527	-1.16677	-1.31581282881169	0.262899	75	82	0	1	11	0	101	745	0	2	184	2	174	0	661	0	2	687	46	1071	75
p__Fibrobacteres	0.797645	1.38505	NA	0.196156	0	0	0	0	0	0	0	51	0	0	24	0	0	0	0	0	0	0	0	0	0
p__Firmicutes	0.80996	1.79967	0.726451469927689	0.0901329	3007	30189	48099	47844	44099	44320	9517	9507	36778	15408	18204	10628	7680	32545	6030	18005	32751	11895	15895	6800	26435
p__Fusobacteria	0.965111	-1.2485	-2.59295529147469	0.242279	0	2	0	0	5	0	0	0	16	10	0	34	0	0	0	121	7	0	0	19	0
p__Gemmatimonadetes	0.182602	-0.506903	-0.722466024471091	0.62087	0	0	0	0	0	0	111	96	0	0	57	0	0	0	0	0	0	1	260	135	0
p__Latescibacteria	0.874666	-1	NA	0.343436	0	0	0	0	0	0	0	0	0	0	0	0	0	0	0	0	0	0	0	67	0
p__Lentisphaerae	0.853608	1	NA	0.340893	0	0	0	0	3	0	0	0	0	0	0	0	0	0	0	0	0	0	0	0	0
p__Nitrospirae	0.200834	-0.216862	-0.313481195314506	0.830758	0	0	0	0	0	0	0	123	0	0	62	0	0	0	0	0	0	135	0	71	3
p__Patescibacteria	1.25251	-2.05895	-1.72158660046282	0.0621447	226	4	0	0	1	60	37	121	17	47	34	40	10	1	290	243	314	183	474	77	8
p__Planctomycetes	1.29519	-1.40386	-2.44374999640503	0.190234	2	0	0	0	3	0	20	0	0	0	86	48	245	0	0	10	0	9	5	232	0
p__Proteobacteria	1.0579	-1.78346	-0.922382831739776	0.0908128	33985	2420	15	35	2251	604	10410	17293	4094	16558	20239	26534	28525	302	29791	15447	1734	26076	21630	28076	7798
p__Synergistetes	1.45539	1.3416	3.44745897697122	0.208359	0	8	0	0	0	2	0	0	0	2	0	0	0	0	0	1	0	0	0	0	0
p__Tenericutes	0.486468	0.799895	1.31294365105587	0.440786	1059	7669	1	0	0	301	90	1130	14	16	45	195	383	0	1209	266	82	39	338	1263	3
p__Thermotogae	0.807335	1	NA	0.340893	0	0	0	0	0	0	0	0	0	0	3	0	0	0	0	0	0	0	0	0	0
p__Verrucomicrobia	1.28245	-1.72168	-1.70536359678038	0.106514	129	0	0	0	1	0	39	0	0	12	17	120	79	1	0	81	17	190	0	94	5

## Sheet: Class
tax	VIP	T_stats	logFC	pvalue	HFD2263	HFD2254	HFD2251	HFD2262	HFD2261	HFD2268	HFD2264	HFD2267	HFD2215	HFD2269	HFD2256	ND2211	ND2214	ND2243	ND2213	ND2248	ND2247	ND2246	ND2250	ND2259	ND2241
c__ABY1	0.896125	-1	NA	0.343436	0	0	0	0	0	0	0	0	0	0	0	0	0	0	0	0	0	0	253	0	0
c__Acidimicrobiia	1.69851	-1.98305	-2.86098588855252	0.073653	0	0	0	0	0	0	3	0	0	0	40	62	68	0	65	0	0	0	89	0	0
c__Acidobacteriia	0.582578	0.620751	1.2584251525812	0.544346	126	0	0	0	0	0	0	0	0	0	24	0	0	0	0	57	0	0	0	0	0
c__Actinobacteria	1.38846	-0.954444	-0.459061587511911	0.357351	7344	7208	34	150	1070	511	26828	3341	5104	13715	6443	8683	8453	15216	8293	11857	8560	4722	6101	7616	10161
c__Actinobacteria_unclassified	0.407546	-0.540098	-1.25298074116987	0.598871	0	0	0	0	0	0	0	0	0	0	48	0	0	0	103	0	1	0	0	0	0
c__Alphaproteobacteria	1.33522	-1.92081	-1.02030507768308	0.0704784	5721	603	2	11	507	140	1745	2410	955	1173	3856	2818	6380	31	5132	2916	431	3542	4485	3930	1909
c__Anaerolineae	0.150791	-0.523635	-0.598667416008469	0.60676	297	0	0	0	0	0	47	23	0	0	87	1	106	0	0	70	0	275	0	173	0
c__Bacilli	0.882703	2.35754	1.27359083248934	0.0333757	1160	29305	48083	47677	43369	39847	4321	1460	33811	10658	16654	7796	5678	23460	2085	7310	20955	2161	12852	1733	19883
c__Bacteria_unclassified	1.79118	-0.678182	-0.753930794012433	0.506789	0	12	0	0	1	2	1	440	13	2	43	147	18	9	0	59	17	142	227	159	10
c__Bacteroidetes_unclassified	0.896125	-1	NA	0.343436	0	0	0	0	0	0	0	0	0	0	0	0	0	0	0	0	0	0	70	0	0
c__Bacteroidia	0.843408	0.516417	0.555876675338146	0.615734	1419	509	5	11	641	217	686	14491	1759	1387	1784	1220	1938	31	1349	1166	507	3332	1050	1365	2209
c__BD2-11_terrestrial_group	0.896125	-1.00584	NA	0.340769	0	0	0	0	0	0	0	0	0	0	0	0	0	0	0	0	0	1	190	0	0
c__BD7-11	0.995476	-1	NA	0.343436	0	0	0	0	0	0	0	0	0	0	0	0	64	0	0	0	0	0	0	0	0
c__Blastocatellia_(Subgroup_4)	1.30022	-1.59772	-2.96023367169445	0.141195	0	0	0	0	0	0	1	0	0	0	39	74	0	0	0	0	0	82	0	127	0
c__BRC1_cl	0.995476	-1	NA	0.343436	0	0	0	0	0	0	0	0	0	0	0	0	3	0	0	0	0	0	0	0	0
c__Brocadiae	0.529972	1	NA	0.340893	0	0	0	0	0	0	0	0	0	0	4	0	0	0	0	0	0	0	0	0	0
c__Campylobacteria	0.343819	-1.16677	-1.31581282881169	0.262899	75	82	0	1	11	0	101	745	0	2	184	2	174	0	661	0	2	687	46	1071	75
c__Chlamydiae	0.825421	-1	NA	0.343436	0	0	0	0	0	0	0	0	0	0	0	0	0	0	0	0	30	0	0	0	0
c__Chloroflexia	1.34394	-2.52923	-2.39021156951385	0.02903	14	2	0	0	0	0	19	47	0	3	26	2	84	0	109	60	0	40	104	130	0
c__Clostridia	1.89591	-2.73424	-1.32544793814817	0.01433	1661	726	14	149	707	4079	862	7781	2601	4455	1462	2029	1922	7465	3869	5743	11312	9730	3000	4951	5790
c__Coriobacteriia	0.261153	-0.755301	-0.848640128064282	0.464222	472	70	1	110	53	2090	112	308	294	889	335	120	48	61	0	139	4153	0	1507	269	1453
c__Deinococci	0.3424	0.578947	0.781878016041781	0.569543	2	3	0	0	36	0	0	0	0	8	38	0	0	0	0	0	4	5	0	37	0
c__Deltaproteobacteria	1.5538	-2.24945	-2.21258871181613	0.0464842	189	6	0	0	3	4	8	152	12	4	104	10	255	0	93	184	10	512	428	520	19
c__Elusimicrobia	0.85975	1	NA	0.340893	0	0	0	0	0	0	0	145	0	0	0	0	0	0	0	0	0	0	0	0	0
c__Erysipelotrichia	0.668108	-1.43303	-1.57807611513592	0.17931	15	41	0	7	4	376	5	162	95	80	34	98	74	909	5	39	423	0	8	104	563
c__Fibrobacteria	1.02721	1.38505	NA	0.196156	0	0	0	0	0	0	0	51	0	0	24	0	0	0	0	0	0	0	0	0	0
c__Fimbriimonadia	2.46023	-2.54356	-6.71149490665009	0.0314978	0	0	0	0	0	0	0	0	0	0	11	238	97	0	99	388	0	0	175	51	0
c__Firmicutes_unclassified	1.24342	-1.09753	-2.94485844580754	0.299458	0	0	0	0	0	8	0	0	0	0	0	44	0	2	0	0	10	0	0	0	0
c__Fusobacteriia	1.11833	-1.2485	-2.59295529147469	0.242279	0	2	0	0	5	0	0	0	16	10	0	34	0	0	0	121	7	0	0	19	0
c__Gammaproteobacteria	1.38415	-1.69904	-0.892102393439497	0.105949	28075	1808	13	24	1739	460	8657	14627	3127	15381	16254	23706	21890	271	24566	12347	1293	21950	16604	23626	5870
c__Gemmatimonadetes	0.332851	0.00738608	0.00956486403553396	0.99419	0	0	0	0	0	0	111	59	0	0	57	0	0	0	0	0	0	0	70	135	0
c__Gitt-GS-136	0.529972	1	NA	0.340893	0	0	0	0	0	0	0	0	0	0	31	0	0	0	0	0	0	0	0	0	0
c__Gracilibacteria	0.923141	-1	NA	0.343436	0	0	0	0	0	0	0	0	0	0	0	0	0	0	0	0	0	77	0	0	0
c__Holophagae	0.943344	1	NA	0.340893	0	0	0	0	0	0	34	0	0	0	0	0	0	0	0	0	0	0	0	0	0
c__Ignavibacteria	0.581358	-0.812253	-1.49658461705476	0.430962	0	0	0	0	0	0	0	69	0	0	0	0	59	0	0	118	0	0	0	0	0
c__JG30-KF-CM66	0.85975	1	NA	0.340893	0	0	0	0	0	0	0	129	0	0	0	0	0	0	0	0	0	0	0	0	0
c__KD4-96	0.000988593	0.0480818	0.0956956525430958	0.962154	0	3	0	0	0	0	0	0	0	0	64	0	0	0	0	57	0	0	0	0	0
c__Ktedonobacteria	0.0729808	-0.594094	-1.44562581911227	0.564049	0	0	0	0	0	0	63	0	0	0	0	0	0	0	0	0	0	0	0	156	0
c__Latescibacteria	0.681906	-1	NA	0.343436	0	0	0	0	0	0	0	0	0	0	0	0	0	0	0	0	0	0	0	67	0
c__Lentisphaeria	0.829181	1	NA	0.340893	0	0	0	0	3	0	0	0	0	0	0	0	0	0	0	0	0	0	0	0	0
c__Longimicrobia	0.85975	1	NA	0.340893	0	0	0	0	0	0	0	37	0	0	0	0	0	0	0	0	0	0	0	0	0
c__MB-A2-108	0.955763	1.32975	NA	0.213135	0	0	0	0	0	0	0	13	0	0	35	0	0	0	0	0	0	0	0	0	0
c__Melainabacteria	0.24986	0.233312	0.413511645047884	0.818564	0	0	0	0	0	4	0	59	0	0	0	0	30	0	0	1	9	0	1	0	2
c__Microgenomatia	1.11889	1	NA	0.340893	27	0	0	0	0	0	0	0	0	0	0	0	0	0	0	0	0	0	0	0	0
c__Mollicutes	0.674602	0.799895	1.31294365105587	0.440786	1059	7669	1	0	0	301	90	1130	14	16	45	195	383	0	1209	266	82	39	338	1263	3
c__Negativicutes	0.0410763	-0.29905	-0.466433557183623	0.768379	171	117	2	11	19	10	4329	104	271	215	54	661	6	709	71	4913	51	4	35	12	199
c__Nitrospira	0.163449	-0.216862	-0.313481195314506	0.830758	0	0	0	0	0	0	0	123	0	0	62	0	0	0	0	0	0	135	0	71	3
c__Oxyphotobacteria	0.960446	-1	NA	0.343436	0	0	0	0	0	0	0	0	0	0	0	0	0	0	9	0	0	0	0	0	0
c__Parcubacteria	0.338269	-0.827427	-1.35746920769184	0.424698	46	0	0	0	0	0	0	39	0	0	0	0	0	0	133	53	0	0	12	0	0
c__Phycisphaerae	0.806172	-0.751835	-1.38015884897889	0.466611	0	0	0	0	0	0	19	0	0	0	82	48	181	0	0	10	0	0	0	0	0
c__Planctomycetacia	0.934581	-1.04282	-5.49505552836802	0.324223	2	0	0	0	3	0	1	0	0	0	0	0	0	0	0	0	0	9	5	232	0
c__Proteobacteria_unclassified	0.118754	-0.399009	-0.602795793808475	0.694848	0	3	0	0	2	0	0	104	0	0	25	0	0	0	0	0	0	72	113	0	0
c__Rhodothermia	1.6729	-1.1395	-1.04439411935845	0.268956	0	3	0	0	1	0	0	20	1	7	0	7	18	0	3	3	3	2	5	17	2
c__Saccharimonadia	1.53518	-2.17551	-1.64911428272383	0.0523439	108	4	0	0	1	60	37	82	17	47	34	40	10	1	157	190	314	106	209	77	8
c__Sericytochromatia	0.681906	-1	NA	0.343436	0	0	0	0	0	0	0	0	0	0	0	0	0	0	0	0	0	0	0	2	0
c__Subgroup_17	0.960446	-1	NA	0.343436	0	0	0	0	0	0	0	0	0	0	0	0	0	0	133	0	0	0	0	0	0
c__Subgroup_22	0.529972	1	NA	0.340893	0	0	0	0	0	0	0	0	0	0	47	0	0	0	0	0	0	0	0	0	0
c__Subgroup_6	0.491521	-0.895131	-2.11378745477613	0.390961	0	0	0	0	0	0	46	0	0	0	0	0	0	0	0	0	0	150	0	31	0
c__Synergistia	1.02124	1.3416	3.44745897697122	0.208359	0	8	0	0	0	2	0	0	0	2	0	0	0	0	0	1	0	0	0	0	0
c__Thermoanaerobaculia	0.490244	1	NA	0.340893	0	0	0	0	0	0	0	0	6	0	0	0	0	0	0	0	0	0	0	0	0
c__Thermoleophilia	1.44107	-1.74807	-2.28115927448146	0.105591	0	1	0	0	0	0	0	0	9	5	102	0	126	0	0	2	1	105	172	111	0
c__Thermotogae	0.529972	1	NA	0.340893	0	0	0	0	0	0	0	0	0	0	3	0	0	0	0	0	0	0	0	0	0
c__Verrucomicrobiae	1.34353	-1.72168	-1.70536359678038	0.106514	129	0	0	0	1	0	39	0	0	12	17	120	79	1	0	81	17	190	0	94	5
c__WCHB1-81	0.923141	-1	NA	0.343436	0	0	0	0	0	0	0	0	0	0	0	0	0	0	0	0	0	89	0	0	0
c__WS6_(Dojkabacteria)	1.11889	1	NA	0.340893	45	0	0	0	0	0	0	0	0	0	0	0	0	0	0	0	0	0	0	0	0

## Sheet: Order
tax	VIP	T_stats	logFC	pvalue	HFD2263	HFD2254	HFD2251	HFD2262	HFD2261	HFD2268	HFD2264	HFD2267	HFD2215	HFD2269	HFD2256	ND2211	ND2214	ND2243	ND2213	ND2248	ND2247	ND2246	ND2250	ND2259	ND2241
o__Acetobacterales	0.990538	-0.92575	-2.76553474636298	0.37777	0	2	0	0	0	0	0	0	0	0	20	0	0	0	125	0	0	6	0	5	0
o__Acidimicrobiia_unclassified	0.776801	-1	NA	0.343436	0	0	0	0	0	0	0	0	0	0	0	0	0	0	0	0	0	0	89	0	0
o__Acidobacteriales	0.531441	1	NA	0.340893	0	0	0	0	0	0	0	0	0	0	24	0	0	0	0	0	0	0	0	0	0
o__Actinobacteria_unclassified	0.687513	-1.3959	-4.01049824701461	0.19606	0	7	0	2	3	0	3	0	11	14	49	1	0	874	103	0	289	0	1	0	36
o__Actinomycetales	1.04072	-2.54811	-2.90251961113191	0.0295873	147	126	2	25	24	21	367	0	946	29	195	977	304	3707	0	2520	2383	0	127	372	2403
o__Aeromonadales	1.00102	-1.07224	NA	0.31152	0	0	0	0	0	0	0	0	0	0	0	0	0	0	15	0	0	0	0	0	1
o__Alphaproteobacteria_unclassified	0.16419	-0.162828	-0.307428525192247	0.87246	83	1	0	0	0	0	1	0	0	3	0	1	0	0	0	0	0	90	0	8	0
o__Alteromonadales	1.41777	1.43754	4.50635266602479	0.18085	9	0	0	0	0	0	0	15	0	0	1	0	0	0	1	0	0	0	0	0	0
o__Anaerolineales	0.570645	-0.954078	-1.9297909977186	0.361649	0	0	0	0	0	0	0	23	0	0	87	0	106	0	0	0	0	275	0	0	0
o__Ardenticatenales	1.04314	1	NA	0.340893	148	0	0	0	0	0	0	0	0	0	0	0	0	0	0	0	0	0	0	0	0
o__Azospirillales	1.01359	-1	NA	0.343436	0	0	0	0	0	0	0	0	0	0	0	0	0	0	0	0	0	6	0	0	0
o__Bacillales	1.17874	0.0279553	0.0248709069724885	0.978081	342	6	0	0	7	4	11	204	42	8	43	74	54	2	148	22	11	64	147	34	40
o__Bacteria_unclassified	1.84502	-0.678182	-0.753930794012433	0.506789	0	12	0	0	1	2	1	440	13	2	43	147	18	9	0	59	17	142	227	159	10
o__Bacteroidales	0.749241	0.701049	0.904810557834247	0.497994	1010	423	5	9	566	200	370	14189	1656	1242	1296	917	1417	24	780	718	447	2826	408	751	1892
o__Bacteroidetes_unclassified	0.776801	-1	NA	0.343436	0	0	0	0	0	0	0	0	0	0	0	0	0	0	0	0	0	0	70	0	0
o__Bacteroidia_unclassified	0.675336	-1.02628	-1.90868483325405	0.325702	0	0	0	0	0	0	3	0	0	0	72	0	0	0	0	0	0	135	0	121	0
o__BD2-11_terrestrial_group_or	0.776801	-1.00584	NA	0.340769	0	0	0	0	0	0	0	0	0	0	0	0	0	0	0	0	0	1	190	0	0
o__BD7-11_or	0.949008	-1	NA	0.343436	0	0	0	0	0	0	0	0	0	0	0	0	64	0	0	0	0	0	0	0	0
o__Bdellovibrionales	0.948225	-1.45576	-2.2732803027804	0.177265	9	1	0	0	1	0	2	8	0	0	17	0	40	0	0	0	2	9	27	87	2
o__Betaproteobacteriales	1.24674	-0.848055	-0.638288727365689	0.407344	835	16	0	0	29	1	267	1290	60	25	200	311	299	2	830	411	17	795	750	375	63
o__Bifidobacteriales	0.641199	0.812618	0.972401479773161	0.431891	296	5950	6	39	137	105	23976	202	1440	11085	349	1340	607	8147	384	4189	1952	45	1010	738	1782
o__Blastocatellales	0.86739	-1.1695	-2.52293456094346	0.269069	0	0	0	0	0	0	1	0	0	0	39	0	0	0	0	0	0	82	0	127	0
o__BRC1_or	0.949008	-1	NA	0.343436	0	0	0	0	0	0	0	0	0	0	0	0	3	0	0	0	0	0	0	0	0
o__Brocadiales	0.531441	1	NA	0.340893	0	0	0	0	0	0	0	0	0	0	4	0	0	0	0	0	0	0	0	0	0
o__C0119	0.0862845	-0.594094	-1.44562581911227	0.564049	0	0	0	0	0	0	63	0	0	0	0	0	0	0	0	0	0	0	0	156	0
o__Caldilineales	0.755868	-1	NA	0.343436	0	0	0	0	0	0	0	0	0	0	0	0	0	0	0	0	0	0	0	4	0
o__Campylobacterales	0.513999	-1.16677	-1.31581282881169	0.262899	75	82	0	1	11	0	101	745	0	2	184	2	174	0	661	0	2	687	46	1071	75
o__Candidatus_Adlerbacteria	0.870182	-1	NA	0.343436	0	0	0	0	0	0	0	0	0	0	0	0	0	0	0	7	0	0	0	0	0
o__Candidatus_Collierbacteria	1.04314	1	NA	0.340893	27	0	0	0	0	0	0	0	0	0	0	0	0	0	0	0	0	0	0	0	0
o__Candidatus_Falkowbacteria	0.776801	-1	NA	0.343436	0	0	0	0	0	0	0	0	0	0	0	0	0	0	0	0	0	0	253	0	0
o__Candidatus_Kaiserbacteria	0.148809	-0.654011	-1.66922400319411	0.526819	46	0	0	0	0	0	0	0	0	0	0	0	0	0	133	0	0	0	0	0	0
o__Candidatus_Moranbacteria	0.870182	-1	NA	0.343436	0	0	0	0	0	0	0	0	0	0	0	0	0	0	0	46	0	0	0	0	0
o__Candidatus_Vogelbacteria	0.776801	-1	NA	0.343436	0	0	0	0	0	0	0	0	0	0	0	0	0	0	0	0	0	0	12	0	0
o__Candidatus_Yanofskybacteria	0.934151	1	NA	0.340893	0	0	0	0	0	0	0	39	0	0	0	0	0	0	0	0	0	0	0	0	0
o__Cardiobacteriales	0.687294	-1	NA	0.343436	0	0	0	0	0	0	0	0	0	0	0	0	0	0	0	0	0	0	0	0	5
o__Caulobacterales	1.27137	-1.84237	-0.962416817191844	0.0814087	838	88	0	2	87	21	353	307	117	174	393	561	507	3	618	672	61	248	760	515	271
o__Cellvibrionales	0.324545	-0.649722	-1.65207669657969	0.52943	0	0	0	0	0	0	0	7	0	0	0	20	0	0	0	0	0	0	0	0	0
o__Chitinophagales	0.578461	-1.17778	-1.74120258705268	0.264668	0	0	0	0	0	0	69	100	0	0	35	0	135	0	1	118	0	22	344	0	0
o__Chlamydiales	1.01591	-1	NA	0.343436	0	0	0	0	0	0	0	0	0	0	0	0	0	0	0	0	30	0	0	0	0
o__Clostridiales	2.05508	-2.73435	-1.32550683207347	0.0143271	1661	726	14	149	707	4078	862	7781	2601	4455	1462	2029	1922	7465	3869	5743	11312	9730	3000	4951	5790
o__Competibacterales	0.354886	-0.336896	-0.722466024471091	0.740861	0	0	0	0	0	0	0	0	0	0	52	0	78	0	0	0	0	0	0	0	0
o__Coriobacteriales	0.225817	-0.755301	-0.848640128064282	0.464222	472	70	1	110	53	2090	112	308	294	889	335	120	48	61	0	139	4153	0	1507	269	1453
o__Corynebacteriales	1.50885	-2.04583	-1.74951734902561	0.0641386	25	14	0	0	19	3	84	125	21	15	11	269	20	11	214	163	11	161	6	18	96
o__Cytophagales	1.2281	-1.52148	-4.34900762894365	0.16218	0	0	0	0	2	0	16	0	0	1	0	1	193	0	8	0	0	0	135	15	0
o__Deinococcales	0.329835	0.578947	0.781878016041781	0.569543	2	3	0	0	36	0	0	0	0	8	38	0	0	0	0	0	4	5	0	37	0
o__Deltaproteobacteria_unclassified	1.32673	-1.57348	-3.32337006906127	0.148061	0	0	0	0	0	0	0	0	0	0	30	0	68	0	0	0	3	0	144	58	0
o__Desulfobacterales	1.04314	1	NA	0.340893	37	0	0	0	0	0	0	0	0	0	0	0	0	0	0	0	0	0	0	0	0
o__Desulfovibrionales	0.858799	-0.0703063	-0.0979751595632975	0.944948	65	5	0	0	2	4	1	44	12	4	11	10	0	0	0	0	1	0	0	120	13
o__Diplorickettsiales	1.01359	-1	NA	0.343436	0	0	0	0	0	0	0	0	0	0	0	0	0	0	0	0	0	2	0	0	0
o__Elsterales	0.934151	1	NA	0.340893	0	0	0	0	0	0	0	6	0	0	0	0	0	0	0	0	0	0	0	0	0
o__Elusimicrobiales	0.934151	1	NA	0.340893	0	0	0	0	0	0	0	145	0	0	0	0	0	0	0	0	0	0	0	0	0
o__Enterobacteriales	1.30307	-1.52294	-1.02816387638351	0.144339	13536	205	2	2	213	31	3757	6909	435	122	4841	5581	8302	68	11339	4898	48	9716	6813	8784	170
o__Erysipelotrichales	0.815869	-1.43303	-1.57807611513592	0.17931	15	41	0	7	4	376	5	162	95	80	34	98	74	909	5	39	423	0	8	104	563
o__Fibrobacterales	1.08749	1.38505	NA	0.196156	0	0	0	0	0	0	0	51	0	0	24	0	0	0	0	0	0	0	0	0	0
o__Fimbriimonadales	2.38734	-2.54356	-6.71149490665009	0.0314978	0	0	0	0	0	0	0	0	0	0	11	238	97	0	99	388	0	0	175	51	0
o__Firmicutes_unclassified	1.13828	-1.09753	-2.94485844580754	0.299458	0	0	0	0	0	8	0	0	0	0	0	44	0	2	0	0	10	0	0	0	0
o__Flavobacteriales	1.05426	-0.834487	-0.571832361637539	0.414378	172	7	0	1	20	4	56	66	22	23	19	77	27	2	127	24	10	92	18	108	42
o__Frankiales	0.916359	-1.04475	-2.44416486198399	0.321519	6	0	0	0	0	0	0	31	0	0	1	0	0	0	146	6	0	29	0	0	7
o__Fusobacteriales	1.06036	-1.2485	-2.59295529147469	0.242279	0	2	0	0	5	0	0	0	16	10	0	34	0	0	0	121	7	0	0	19	0
o__Gaiellales	1.28117	-1.50781	-2.7636886871976	0.161624	0	0	0	0	0	0	0	0	0	0	46	0	126	0	0	0	0	105	0	53	0
o__Gammaproteobacteria_Incertae_Sedis	0.0624076	-0.879139	-3.0850361038558	0.401886	0	0	0	0	0	0	5	9	0	0	0	0	0	0	0	108	0	0	0	0	0
o__Gammaproteobacteria_unclassified	1.16006	1.02842	NA	0.327984	115	0	0	0	0	0	0	0	3	0	0	0	0	0	0	0	0	0	0	0	0
o__Gastranaerophilales	0.0377025	0.665599	1.44745897697122	0.519592	0	0	0	0	0	4	0	59	0	0	0	0	8	0	0	1	9	0	1	0	2
o__Gemmatales	1.27984	-1.30931	NA	0.222868	0	0	0	0	0	0	0	0	0	0	0	0	0	0	0	0	0	9	3	0	0
o__Gemmatimonadales	0.4432	0.00738608	0.00956486403553396	0.99419	0	0	0	0	0	0	111	59	0	0	57	0	0	0	0	0	0	0	70	135	0
o__Gitt-GS-136_or	0.531441	1	NA	0.340893	0	0	0	0	0	0	0	0	0	0	31	0	0	0	0	0	0	0	0	0	0
o__Gracilibacteria_unclassified	1.01359	-1	NA	0.343436	0	0	0	0	0	0	0	0	0	0	0	0	0	0	0	0	0	77	0	0	0
o__Ignavibacteriales	0.949008	-1	NA	0.343436	0	0	0	0	0	0	0	0	0	0	0	0	59	0	0	0	0	0	0	0	0
o__IMCC26256	1.05395	1	NA	0.340893	0	0	0	0	0	0	3	0	0	0	0	0	0	0	0	0	0	0	0	0	0
o__Immundisolibacterales	1.01359	-1	NA	0.343436	0	0	0	0	0	0	0	0	0	0	0	0	0	0	0	0	0	126	0	0	0
o__Isosphaerales	1.37184	1.45556	NA	0.176179	2	0	0	0	3	0	0	0	0	0	0	0	0	0	0	0	0	0	0	0	0
o__JG30-KF-CM66_or	0.934151	1	NA	0.340893	0	0	0	0	0	0	0	129	0	0	0	0	0	0	0	0	0	0	0	0	0
o__JG36-GS-52	0.776801	-1	NA	0.343436	0	0	0	0	0	0	0	0	0	0	0	0	0	0	0	0	0	0	124	0	0
o__Kallotenuales	1.49775	-2.54666	-2.70567078192811	0.0287327	13	0	0	0	0	0	14	37	0	0	8	2	84	0	109	60	0	39	32	101	0
o__KD4-96_or	0.0768776	0.0480818	0.0956956525430958	0.962154	0	3	0	0	0	0	0	0	0	0	64	0	0	0	0	57	0	0	0	0	0
o__Kryptoniales	0.0315307	-0.413605	-0.911622116333607	0.685513	0	0	0	0	0	0	0	69	0	0	0	0	0	0	0	118	0	0	0	0	0
o__Lactobacillales	0.831558	2.34903	1.27840295858023	0.0339315	818	29299	48083	47677	43362	39843	4310	1256	33769	10650	16611	7722	5624	23458	1937	7288	20944	2097	12705	1699	19843
o__Latescibacterales	0.755868	-1	NA	0.343436	0	0	0	0	0	0	0	0	0	0	0	0	0	0	0	0	0	0	0	67	0
o__Longimicrobiales	0.934151	1	NA	0.340893	0	0	0	0	0	0	0	37	0	0	0	0	0	0	0	0	0	0	0	0	0
o__MB-A2-108_or	1.00158	1.32975	NA	0.213135	0	0	0	0	0	0	0	13	0	0	35	0	0	0	0	0	0	0	0	0	0
o__Methylococcales	0.319465	-0.340908	-0.683785556307031	0.738647	0	0	0	0	0	0	16	47	0	0	0	0	0	0	92	0	0	0	0	0	0
o__Micavibrionales	0.870182	-0.901287	-1.72246602447109	0.384883	0	0	0	0	0	0	1	0	0	0	0	0	0	0	0	2	0	0	0	0	1
o__Micrococcales	2.0366	-3.61347	-1.2046278928657	0.00199935	6868	1107	26	84	885	382	2381	2978	2679	2566	5828	6089	7401	2477	7546	4972	3920	4365	4955	6483	5816
o__Micromonosporales	0.531441	1	NA	0.340893	0	0	0	0	0	0	0	0	0	0	23	0	0	0	0	0	0	0	0	0	0
o__Microtrichales	1.78579	-1.96197	NA	0.081386	0	0	0	0	0	0	0	0	0	0	0	62	68	0	65	0	0	0	0	0	0
o__Mollicutes_RF39	0.731737	-0.499637	-0.864485029343519	0.624799	0	2	0	0	0	48	0	0	0	8	0	0	0	0	0	6	76	0	13	0	1
o__Mycoplasmatales	0.446166	0.805203	1.34194963463632	0.437808	1059	7667	1	0	0	253	90	1130	14	8	45	195	383	0	1209	260	6	39	325	1263	2
o__Myxococcales	1.5303	-2.20374	-3.07421240740797	0.0530594	15	0	0	0	0	0	5	100	0	0	46	0	147	0	93	184	0	498	94	255	0
o__Nitrospirales	0.2714	-0.216862	-0.313481195314506	0.830758	0	0	0	0	0	0	0	123	0	0	62	0	0	0	0	0	0	135	0	71	3
o__Nostocales	1.00102	-1	NA	0.343436	0	0	0	0	0	0	0	0	0	0	0	0	0	0	9	0	0	0	0	0	0
o__Obscuribacterales	0.949008	-1	NA	0.343436	0	0	0	0	0	0	0	0	0	0	0	0	22	0	0	0	0	0	0	0	0
o__Oceanospirillales	0.937321	-1.41046	-1.43180737092894	0.180477	128	0	0	0	2	0	49	6	1	4	42	11	74	0	164	18	3	0	148	151	0
o__Oligoflexales	0.386521	0.820959	2.51784830486262	0.430409	63	0	0	0	0	0	0	0	0	0	0	0	0	0	0	0	1	5	0	0	4
o__Opitutales	0.278579	0.863388	2.9499593175004	0.407515	0	0	0	0	0	0	0	0	0	0	17	0	0	0	0	0	0	2	0	0	0
o__Pasteurellales	0.356052	0.591634	0.562936194391157	0.561816	0	2	0	0	3	0	0	0	5	3	0	2	0	0	0	1	2	0	0	0	3
o__Pedosphaerales	1.95478	-2.33356	-6.64529816394863	0.0444568	0	0	0	0	0	0	0	0	0	3	0	86	79	0	0	0	0	49	0	59	0
o__Phycisphaerales	0.0642331	-0.504575	-1.11378745477613	0.62344	0	0	0	0	0	0	19	0	0	0	73	0	181	0	0	0	0	0	0	0	0
o__Pirellulales	0.776801	-1	NA	0.343436	0	0	0	0	0	0	0	0	0	0	0	0	0	0	0	0	0	0	2	0	0
o__Planctomycetales	0.755868	-0.996074	-7.99548451887751	0.345238	0	0	0	0	0	0	1	0	0	0	0	0	0	0	0	0	0	0	0	232	0
o__Propionibacteriales	1.32567	-1.25053	-1.6786497921786	0.238958	2	4	0	0	2	0	17	5	7	6	35	7	121	0	3	7	6	55	2	5	21
o__Proteobacteria_unclassified	0.0570632	-0.399009	-0.602795793808475	0.694848	0	3	0	0	2	0	0	104	0	0	25	0	0	0	0	0	0	72	113	0	0
o__Pseudomonadales	1.44107	-1.59828	-0.818627241046903	0.126674	13334	1584	11	22	1485	428	4501	6224	2623	15226	11053	17737	13077	201	11897	6769	1219	11293	8767	14019	5598
o__Pseudonocardiales	1.01359	-1	NA	0.343436	0	0	0	0	0	0	0	0	0	0	0	0	0	0	0	0	0	67	0	0	0
o__Pyrinomonadales	0.984848	-1	NA	0.343436	0	0	0	0	0	0	0	0	0	0	0	74	0	0	0	0	0	0	0	0	0
o__RBG-13-54-9	1.04314	1	NA	0.340893	149	0	0	0	0	0	0	0	0	0	0	0	0	0	0	0	0	0	0	0	0
o__Reyranellales	0.219097	0.871294	3.03242147769238	0.403448	0	0	0	0	0	0	0	0	0	0	36	0	0	0	0	0	0	0	4	0	0
o__Rhizobiales	1.40339	-1.82522	-1.00163804026358	0.0846907	4717	508	2	8	416	119	1372	2090	833	996	3331	2115	5812	28	4292	2145	366	3143	3604	3076	1616
o__Rhodobacterales	1.29137	-1.19463	-1.71353289970108	0.254769	83	2	0	0	3	0	15	1	0	0	4	20	8	0	8	83	0	25	2	170	6
o__Rhodospirillales	0.747452	-0.985516	-2.30742852519225	0.349282	0	1	0	0	0	0	1	0	4	0	4	0	9	0	0	0	0	0	0	36	0
o__Rhodothermales	1.62985	-1.1395	-1.04439411935845	0.268956	0	3	0	0	1	0	0	20	1	7	0	7	18	0	3	3	3	2	5	17	2
o__Saccharimonadales	1.55777	-2.17551	-1.64911428272383	0.0523439	108	4	0	0	1	60	37	82	17	47	34	40	10	1	157	190	314	106	209	77	8
o__SAR324_clade(Marine_group_B)	1.01591	-1	NA	0.343436	0	0	0	0	0	0	0	0	0	0	0	0	0	0	0	0	3	0	0	0	0
o__SBR1031	0.48124	-1.0925	-2.48980526768082	0.300067	0	0	0	0	0	0	47	0	0	0	0	1	0	0	0	70	0	0	0	169	0
o__Selenomonadales	0.0201845	-0.29905	-0.466433557183623	0.768379	171	117	2	11	19	10	4329	104	271	215	54	661	6	709	71	4913	51	4	35	12	199
o__Sericytochromatia_or	0.755868	-1	NA	0.343436	0	0	0	0	0	0	0	0	0	0	0	0	0	0	0	0	0	0	0	2	0
o__Solibacterales	1.04314	1	NA	0.340893	126	0	0	0	0	0	0	0	0	0	0	0	0	0	0	0	0	0	0	0	0
o__Solirubrobacterales	0.479959	-0.925716	-1.85194254889953	0.375405	0	1	0	0	0	0	0	0	9	5	56	0	0	0	0	2	1	0	172	58	0
o__Sphingobacteriales	1.40982	-2.01647	-0.968153186740988	0.0593586	237	79	0	1	53	13	172	136	81	121	362	225	166	5	433	306	50	257	145	370	275
o__Sphingomonadales	2.60988	-2.33079	-2.603477988254	0.0379016	0	1	0	1	1	0	2	6	1	0	68	17	44	0	89	14	4	24	115	120	15
o__Subgroup_17_or	1.00102	-1	NA	0.343436	0	0	0	0	0	0	0	0	0	0	0	0	0	0	133	0	0	0	0	0	0
o__Subgroup_2	0.870182	-1	NA	0.343436	0	0	0	0	0	0	0	0	0	0	0	0	0	0	0	57	0	0	0	0	0
o__Subgroup_22_or	0.531441	1	NA	0.340893	0	0	0	0	0	0	0	0	0	0	47	0	0	0	0	0	0	0	0	0	0
o__Subgroup_6_or	0.169632	-0.69472	-1.8427602581888	0.502461	0	0	0	0	0	0	46	0	0	0	0	0	0	0	0	0	0	150	0	0	0
o__Subgroup_6_unclassified	0.755868	-1	NA	0.343436	0	0	0	0	0	0	0	0	0	0	0	0	0	0	0	0	0	0	0	31	0
o__Subgroup_7	1.05395	1	NA	0.340893	0	0	0	0	0	0	34	0	0	0	0	0	0	0	0	0	0	0	0	0	0
o__Synergistales	1.03249	1.3416	3.44745897697122	0.208359	0	8	0	0	0	2	0	0	0	2	0	0	0	0	0	1	0	0	0	0	0
o__Syntrophobacterales	0.776801	-1	NA	0.343436	0	0	0	0	0	0	0	0	0	0	0	0	0	0	0	0	0	0	163	0	0
o__Tepidisphaerales	0.972076	-1.02456	-2.82555951743519	0.330886	0	0	0	0	0	0	0	0	0	0	9	48	0	0	0	10	0	0	0	0	0
o__Thermoanaerobaculales	0.580683	1	NA	0.340893	0	0	0	0	0	0	0	0	6	0	0	0	0	0	0	0	0	0	0	0	0
o__Thermomicrobiales	0.0902589	-0.871178	-1.52452664685918	0.404168	1	2	0	0	0	0	5	10	0	3	18	0	0	0	0	0	0	1	72	29	0
o__Thermotogales	0.531441	1	NA	0.340893	0	0	0	0	0	0	0	0	0	0	3	0	0	0	0	0	0	0	0	0	0
o__Thiotrichales	1.00102	-1	NA	0.343436	0	0	0	0	0	0	0	0	0	0	0	0	0	0	192	0	0	0	0	0	0
o__Tistrellales	0.984848	-1	NA	0.343436	0	0	0	0	0	0	0	0	0	0	0	104	0	0	0	0	0	0	0	0	0
o__uncultured	0.531441	1	NA	0.340893	0	0	0	0	0	0	0	0	0	0	40	0	0	0	0	0	0	0	0	0	0
o__Verrucomicrobiae_unclassified	1.01359	-1	NA	0.343436	0	0	0	0	0	0	0	0	0	0	0	0	0	0	0	0	0	82	0	0	0
o__Verrucomicrobiales	0.964479	-0.459841	-0.507260143727912	0.651095	129	0	0	0	1	0	39	0	0	9	0	34	0	1	0	81	17	57	0	35	5
o__Victivallales	0.926892	1	NA	0.340893	0	0	0	0	3	0	0	0	0	0	0	0	0	0	0	0	0	0	0	0	0
o__WCHB1-81_or	1.01359	-1	NA	0.343436	0	0	0	0	0	0	0	0	0	0	0	0	0	0	0	0	0	89	0	0	0
o__WS6_(Dojkabacteria)_or	1.04314	1	NA	0.340893	45	0	0	0	0	0	0	0	0	0	0	0	0	0	0	0	0	0	0	0	0
o__Xanthomonadales	0.96504	-0.89809	-0.896670753290639	0.385015	118	1	0	0	7	0	62	120	0	1	65	44	60	0	36	142	4	18	2	297	30

## Sheet: Family
tax	VIP	T_stats	logFC	pvalue	HFD2263	HFD2254	HFD2251	HFD2262	HFD2261	HFD2268	HFD2264	HFD2267	HFD2215	HFD2269	HFD2256	ND2211	ND2214	ND2243	ND2213	ND2248	ND2247	ND2246	ND2250	ND2259	ND2241
f__0319-6G20	0.308135	0.820959	2.51784830486262	0.430409	63	0	0	0	0	0	0	0	0	0	0	0	0	0	0	0	1	5	0	0	4
f__67-14	0.323576	-1.08797	-2.59693514238723	0.30364	0	1	0	0	0	0	0	0	6	5	30	0	0	0	0	0	1	0	172	58	0
f__A0839	0.966863	1	NA	0.340893	108	0	0	0	0	0	0	0	0	0	0	0	0	0	0	0	0	0	0	0	0
f__A21b	1.21985	-1.4946	NA	0.169228	0	0	0	0	0	0	0	0	0	0	0	0	0	0	0	0	0	99	85	0	0
f__Acetobacteraceae	0.811719	-0.92575	-2.76553474636298	0.37777	0	2	0	0	0	0	0	0	0	0	20	0	0	0	125	0	0	6	0	5	0
f__Acidaminococcaceae	0.309969	-0.236274	-0.353821430676698	0.816809	0	10	1	0	7	7	0	0	55	56	0	0	0	4	0	0	23	0	0	0	131
f__Acidimicrobiia_unclassified	0.754464	-1	NA	0.343436	0	0	0	0	0	0	0	0	0	0	0	0	0	0	0	0	0	0	89	0	0
f__Actinobacteria_unclassified	0.585811	-1.3959	-4.01049824701461	0.19606	0	7	0	2	3	0	3	0	11	14	49	1	0	874	103	0	289	0	1	0	36
f__Actinomycetaceae	1.13194	-2.54811	-2.90251961113191	0.0295873	147	126	2	25	24	21	367	0	946	29	195	977	304	3707	0	2520	2383	0	127	372	2403
f__Aerococcaceae	0.819482	-0.955363	-4.13750352374993	0.364246	0	0	0	0	1	0	0	0	0	4	0	1	79	0	0	0	0	0	0	0	0
f__Aeromonadaceae	0.962836	-1.07224	NA	0.31152	0	0	0	0	0	0	0	0	0	0	0	0	0	0	15	0	0	0	0	0	1
f__AKIW781	1.61542	-2.54666	-2.70567078192811	0.0287327	13	0	0	0	0	0	14	37	0	0	8	2	84	0	109	60	0	39	32	101	0
f__Akkermansiaceae	0.696133	-0.22232	-0.269100406533148	0.826533	129	0	0	0	1	0	39	0	0	9	0	34	0	1	0	81	17	57	0	0	5
f__AKYG1722	0.754464	-1.01536	NA	0.336452	0	0	0	0	0	0	0	0	0	0	0	0	0	0	0	0	0	1	72	0	0
f__Alicyclobacillaceae	0.747822	1	NA	0.340893	0	0	0	0	0	0	0	0	4	0	0	0	0	0	0	0	0	0	0	0	0
f__Alphaproteobacteria_unclassified	0.16361	-0.162828	-0.307428525192247	0.87246	83	1	0	0	0	0	1	0	0	3	0	1	0	0	0	0	0	90	0	8	0
f__Anaerolineaceae	0.482448	-0.954078	-1.9297909977186	0.361649	0	0	0	0	0	0	0	23	0	0	87	0	106	0	0	0	0	275	0	0	0
f__Archangiaceae	0.398615	-0.935007	-3.98550043030489	0.374004	15	0	0	0	0	0	0	0	0	0	0	0	0	0	0	0	0	216	0	0	0
f__Arcobacteraceae	0.511801	-0.884454	-3.18189764310839	0.398931	4	0	0	0	0	0	0	0	0	0	0	0	0	0	0	0	0	33	0	0	0
f__Atopobiaceae	0.0122983	-1.05437	-1.46340489308725	0.316614	188	31	0	52	11	710	35	166	108	309	203	57	9	25	0	86	2665	0	418	195	1090
f__Azospirillaceae	0.924387	-1	NA	0.343436	0	0	0	0	0	0	0	0	0	0	0	0	0	0	0	0	0	6	0	0	0
f__Bacillaceae	1.34521	-0.572893	-0.62935662007961	0.573476	128	2	0	0	1	4	4	42	5	2	4	19	40	2	34	2	4	6	126	32	5
f__Bacteria_unclassified	1.9894	-0.678182	-0.753930794012433	0.506789	0	12	0	0	1	2	1	440	13	2	43	147	18	9	0	59	17	142	227	159	10
f__Bacteriovoracaceae	0.828058	-1.25262	-3.01582496716168	0.241361	9	1	0	0	1	0	2	0	0	0	4	0	0	0	0	0	0	9	27	87	2
f__Bacteroidaceae	0.332362	0.909611	0.622826063481782	0.376017	676	314	5	7	420	139	180	2093	889	942	477	378	253	19	250	174	342	462	191	219	1338
f__Bacteroidales_unclassified	0.590297	-0.154308	-0.216381059305486	0.879068	0	0	0	0	0	1	1	580	0	2	110	0	301	0	0	0	0	301	0	131	0
f__Bacteroidetes_unclassified	0.754464	-1	NA	0.343436	0	0	0	0	0	0	0	0	0	0	0	0	0	0	0	0	0	0	70	0	0
f__Bacteroidetes_vadinHA17	0.22886	0.68696	1.80804869222769	0.505596	104	0	0	0	0	0	0	0	0	0	0	0	0	0	0	27	0	0	0	0	0
f__Bacteroidia_unclassified	0.51046	-1.02628	-1.90868483325405	0.325702	0	0	0	0	0	0	3	0	0	0	72	0	0	0	0	0	0	135	0	121	0
f__Barnesiellaceae	1.00088	1.2203	1.66985139830767	0.238804	0	4	0	0	7	0	0	0	12	12	0	0	0	0	0	0	0	0	0	0	10
f__BD2-11_terrestrial_group_fa	0.754464	-1.00584	NA	0.340769	0	0	0	0	0	0	0	0	0	0	0	0	0	0	0	0	0	1	190	0	0
f__BD7-11_fa	1.02247	-1	NA	0.343436	0	0	0	0	0	0	0	0	0	0	0	0	64	0	0	0	0	0	0	0	0
f__Bdellovibrionaceae	0.162756	-0.545827	-1.13750352374993	0.596101	0	0	0	0	0	0	0	8	0	0	13	0	40	0	0	0	2	0	0	0	0
f__Beijerinckiaceae	0.899976	-1.62585	-1.02647221136119	0.127546	19	3	0	0	9	1	29	22	31	7	14	28	46	0	31	9	0	6	65	46	19
f__Betaproteobacteriales_unclassified	0.305809	-0.40545	-0.625604485218502	0.68993	66	0	0	0	0	0	0	0	0	0	11	51	0	0	0	0	0	57	0	0	0
f__Bifidobacteriaceae	0.760619	0.812618	0.972401479773161	0.431891	296	5950	6	39	137	105	23976	202	1440	11085	349	1340	607	8147	384	4189	1952	45	1010	738	1782
f__BIrii41	0.681038	-0.981656	-5.78135971352466	0.351904	0	0	0	0	0	0	2	0	0	0	0	0	0	0	0	0	0	0	0	100	0
f__Blastocatellaceae	0.725044	-1.1695	-2.52293456094346	0.269069	0	0	0	0	0	0	1	0	0	0	39	0	0	0	0	0	0	82	0	127	0
f__BRC1_fa	1.02247	-1	NA	0.343436	0	0	0	0	0	0	0	0	0	0	0	0	3	0	0	0	0	0	0	0	0
f__Brevibacteriaceae	0.905001	0.298683	0.403064857612768	0.769599	0	0	0	0	2	3	3	11	2	2	9	0	0	0	0	21	1	0	0	0	0
f__Brocadiaceae	0.819181	1	NA	0.340893	0	0	0	0	0	0	0	0	0	0	4	0	0	0	0	0	0	0	0	0	0
f__BSV26	0.976463	-1	NA	0.343436	0	0	0	0	0	0	0	0	0	0	0	0	0	0	0	118	0	0	0	0	0
f__Burkholderiaceae	1.32107	-0.616908	-0.514024515268139	0.545432	378	16	0	0	28	1	148	1073	42	22	133	230	203	2	180	301	17	578	569	254	56
f__C0119_fa	0.0282803	-0.594094	-1.44562581911227	0.564049	0	0	0	0	0	0	63	0	0	0	0	0	0	0	0	0	0	0	0	156	0
f__Caldilineaceae	0.845228	-1	NA	0.343436	0	0	0	0	0	0	0	0	0	0	0	0	0	0	0	0	0	0	0	4	0
f__Campylobacteraceae	1.09252	1.19265	3.55179563678596	0.260114	0	7	0	0	6	0	0	100	0	0	16	2	0	0	0	0	0	0	0	8	0
f__Candidatus_Adlerbacteria_fa	0.976463	-1	NA	0.343436	0	0	0	0	0	0	0	0	0	0	0	0	0	0	0	7	0	0	0	0	0
f__Candidatus_Collierbacteria_fa	0.966863	1	NA	0.340893	27	0	0	0	0	0	0	0	0	0	0	0	0	0	0	0	0	0	0	0	0
f__Candidatus_Falkowbacteria_fa	0.754464	-1	NA	0.343436	0	0	0	0	0	0	0	0	0	0	0	0	0	0	0	0	0	0	253	0	0
f__Candidatus_Kaiserbacteria_fa	0.166194	-0.654011	-1.66922400319411	0.526819	46	0	0	0	0	0	0	0	0	0	0	0	0	0	133	0	0	0	0	0	0
f__Candidatus_Moranbacteria_fa	0.976463	-1	NA	0.343436	0	0	0	0	0	0	0	0	0	0	0	0	0	0	0	46	0	0	0	0	0
f__Candidatus_Vogelbacteria_fa	0.754464	-1	NA	0.343436	0	0	0	0	0	0	0	0	0	0	0	0	0	0	0	0	0	0	12	0	0
f__Candidatus_Yanofskybacteria_fa	0.711192	1	NA	0.340893	0	0	0	0	0	0	0	39	0	0	0	0	0	0	0	0	0	0	0	0	0
f__Cardiobacteriaceae	0.817103	-1	NA	0.343436	0	0	0	0	0	0	0	0	0	0	0	0	0	0	0	0	0	0	0	0	5
f__Carnobacteriaceae	2.1893	-1.99822	-1.51171914015338	0.0615476	455	0	0	0	0	0	116	122	0	0	109	117	401	148	256	92	58	394	107	498	8
f__Caulobacteraceae	1.30721	-1.80159	-0.924958888369834	0.0875664	838	88	0	2	87	21	309	307	117	174	393	561	507	3	618	619	61	248	629	515	271
f__Cellvibrionaceae	0.559754	-0.649722	-1.65207669657969	0.52943	0	0	0	0	0	0	0	7	0	0	0	20	0	0	0	0	0	0	0	0	0
f__Chitinophagaceae	0.878842	-1.47844	-2.79891808490896	0.17145	0	0	0	0	0	0	69	13	0	0	16	0	135	0	1	118	0	22	344	0	0
f__Chlamydiaceae	0.828914	-1	NA	0.343436	0	0	0	0	0	0	0	0	0	0	0	0	0	0	0	0	30	0	0	0	0
f__Christensenellaceae	1.22869	1.17546	2.15795235977624	0.26429	44	4	0	0	1	6	7	140	5	6	3	0	0	1	0	7	31	0	2	0	3
f__Chroococcidiopsaceae	0.962836	-1	NA	0.343436	0	0	0	0	0	0	0	0	0	0	0	0	0	0	9	0	0	0	0	0	0
f__Clostridiaceae_1	2.12502	-0.417664	-0.363414715223179	0.6825	0	5	0	2	1	31	11	24	216	412	0	18	8	126	132	171	42	83	122	107	12
f__Clostridiales_unclassified	0.679626	0.223916	0.241649439830377	0.825447	0	0	0	2	0	99	0	4	8	15	97	0	12	8	0	16	71	55	0	0	11
f__Clostridiales_vadinBB60_group	0.0477935	-0.0672673	-0.137503523749935	0.947087	0	2	0	0	0	0	0	0	0	0	0	0	0	0	0	0	0	0	0	0	2
f__Competibacteraceae	0.212408	-0.336896	-0.722466024471091	0.740861	0	0	0	0	0	0	0	0	0	0	52	0	78	0	0	0	0	0	0	0	0
f__Coriobacteriaceae	0.545565	-0.3598	-0.414854590240134	0.723676	157	37	1	32	41	997	41	5	153	507	1	0	14	12	0	31	1176	0	910	1	246
f__Coriobacteriales_Incertae_Sedis	1.15665	-1.30743	-2.86332856031094	0.222401	0	0	0	0	0	4	0	0	16	0	6	21	0	24	0	0	2	0	0	10	115
f__Coriobacteriales_unclassified	0.532547	-0.505925	-1.0500406824996	0.620845	0	0	0	0	0	17	0	0	0	0	0	0	0	0	0	0	29	0	3	0	0
f__Corynebacteriaceae	1.68223	-1.85892	-1.78571758069723	0.0896892	21	7	0	0	14	2	50	104	20	9	11	263	12	11	65	162	8	107	4	18	96
f__Deinococcaceae	0.106466	-0.0298071	-0.0463556356917396	0.976541	2	3	0	0	36	0	0	0	0	8	0	0	0	0	0	0	4	5	0	37	0
f__Deltaproteobacteria_unclassified	1.24612	-1.57348	-3.32337006906127	0.148061	0	0	0	0	0	0	0	0	0	0	30	0	68	0	0	0	3	0	144	58	0
f__Dermabacteraceae	1.02117	1.14239	4.00545443009211	0.279757	0	1	0	0	0	0	0	3	0	5	44	1	0	0	0	0	0	0	0	0	2
f__Dermacoccaceae	1.26308	-1.34651	-1.72246602447109	0.198864	0	0	0	0	0	0	3	17	0	0	0	0	16	0	0	0	3	16	0	22	3
f__Desulfobulbaceae	0.966863	1	NA	0.340893	37	0	0	0	0	0	0	0	0	0	0	0	0	0	0	0	0	0	0	0	0
f__Desulfovibrionaceae	0.717051	-0.0703063	-0.0979751595632975	0.944948	65	5	0	0	2	4	1	44	12	4	11	10	0	0	0	0	1	0	0	120	13
f__Devosiaceae	1.43062	-1.80669	-0.995219675760541	0.0872415	3573	372	2	6	303	89	969	1412	546	704	2544	1456	3824	20	3427	1491	258	2281	2673	2429	1205
f__Dietziaceae	0.741272	-1.27891	-1.81557542886257	0.231111	4	7	0	0	4	1	11	1	1	6	0	4	8	0	41	1	2	54	2	0	0
f__Diplorickettsiaceae	0.924387	-1	NA	0.343436	0	0	0	0	0	0	0	0	0	0	0	0	0	0	0	0	0	2	0	0	0
f__Dysgonomonadaceae	0.333883	0.449484	0.687409769691974	0.658226	34	0	0	0	0	0	0	25	3	0	0	0	31	0	0	0	0	0	0	0	4
f__Eggerthellaceae	0.511906	0.401676	0.406516086217515	0.692405	127	2	0	26	1	362	36	137	17	72	19	42	25	0	0	22	281	0	176	0	2
f__Elusimicrobiaceae	0.711192	1	NA	0.340893	0	0	0	0	0	0	0	145	0	0	0	0	0	0	0	0	0	0	0	0	0
f__Enterobacteriaceae	1.41517	-1.52294	-1.02816387638351	0.144339	13536	205	2	2	213	31	3757	6909	435	122	4841	5581	8302	68	11339	4898	48	9716	6813	8784	170
f__Enterococcaceae	2.87584	-3.29016	-4.05359056373115	0.009169	166	157	1	86	85	231	681	134	2027	958	134	3327	4661	17299	1097	4643	13101	1524	7507	771	16417
f__env.OPS_17	0.924387	-1	NA	0.343436	0	0	0	0	0	0	0	0	0	0	0	0	0	0	0	0	0	85	0	0	0
f__Erysipelotrichaceae	1.04776	-1.43303	-1.57807611513592	0.17931	15	41	0	7	4	376	5	162	95	80	34	98	74	909	5	39	423	0	8	104	563
f__Eubacteriaceae	1.11402	-1	NA	0.343436	0	0	0	0	0	0	0	0	0	0	0	41	0	0	0	0	0	0	0	0	0
f__Family_XI	0.261886	-0.637858	-0.915111102413487	0.535392	0	0	0	0	2	0	7	0	1	4	0	0	14	0	0	0	0	0	0	0	10
f__Family_XII	1.39904	-1.11436	NA	0.293999	0	0	0	0	0	0	0	0	0	0	0	0	0	0	95	0	0	8	0	0	2
f__Family_XIII	0.158263	-0.616144	-1.0805972688799	0.551221	222	2	0	33	3	502	54	101	23	114	19	2	34	1	140	64	1737	48	37	0	0
f__Fervidobacteriaceae	0.819181	1	NA	0.340893	0	0	0	0	0	0	0	0	0	0	3	0	0	0	0	0	0	0	0	0	0
f__Fibrobacteraceae	1.09516	1.38505	NA	0.196156	0	0	0	0	0	0	0	51	0	0	24	0	0	0	0	0	0	0	0	0	0
f__Fimbriimonadaceae	0.754464	-1	NA	0.343436	0	0	0	0	0	0	0	0	0	0	0	0	0	0	0	0	0	0	18	0	0
f__Fimbriimonadales_fa	2.48779	-2.5183	-6.68650052718322	0.0328308	0	0	0	0	0	0	0	0	0	0	11	238	97	0	99	388	0	0	157	51	0
f__Firmicutes_unclassified	1.20403	-1.09753	-2.94485844580754	0.299458	0	0	0	0	0	8	0	0	0	0	0	44	0	2	0	0	10	0	0	0	0
f__Flavobacteriaceae	0.550423	-0.905238	-1.20713771158699	0.38094	0	0	0	0	0	0	28	58	0	0	5	32	0	0	85	0	0	74	0	0	0
f__Frankiales_unclassified	0.817103	-1	NA	0.343436	0	0	0	0	0	0	0	0	0	0	0	0	0	0	0	0	0	0	0	0	7
f__Fusobacteriaceae	0.136543	-0.806597	-2.09310940439148	0.439989	0	2	0	0	5	0	0	0	16	10	0	0	0	0	0	121	7	0	0	0	0
f__Gaiellales_unclassified	0.924387	-1	NA	0.343436	0	0	0	0	0	0	0	0	0	0	0	0	0	0	0	0	0	105	0	0	0
f__Gallionellaceae	1.07368	1	NA	0.340893	0	0	0	0	0	0	20	0	0	0	0	0	0	0	0	0	0	0	0	0	0
f__Gammaproteobacteria_unclassified	1.12304	1.02842	NA	0.327984	115	0	0	0	0	0	0	0	3	0	0	0	0	0	0	0	0	0	0	0	0
f__Gastranaerophilales_fa	0.19874	0.665599	1.44745897697122	0.519592	0	0	0	0	0	4	0	59	0	0	0	0	8	0	0	1	9	0	1	0	2
f__Geminicoccaceae	1.11402	-1	NA	0.343436	0	0	0	0	0	0	0	0	0	0	0	104	0	0	0	0	0	0	0	0	0
f__Gemmataceae	1.18821	-1.30931	NA	0.222868	0	0	0	0	0	0	0	0	0	0	0	0	0	0	0	0	0	9	3	0	0
f__Gemmatimonadaceae	0.443625	0.00738608	0.00956486403553396	0.99419	0	0	0	0	0	0	111	59	0	0	57	0	0	0	0	0	0	0	70	135	0
f__Geodermatophilaceae	1.10059	1.23068	NA	0.246604	6	0	0	0	0	0	0	31	0	0	1	0	0	0	0	0	0	0	0	0	0
f__Gitt-GS-136_fa	0.819181	1	NA	0.340893	0	0	0	0	0	0	0	0	0	0	31	0	0	0	0	0	0	0	0	0	0
f__Gracilibacteria_unclassified	0.924387	-1	NA	0.343436	0	0	0	0	0	0	0	0	0	0	0	0	0	0	0	0	0	77	0	0	0
f__Haliangiaceae	1.30349	-1.5393	-3.60829500455178	0.156869	0	0	0	0	0	0	0	0	0	0	46	0	147	0	0	81	0	282	0	0	0
f__Halomonadaceae	0.966442	-1.41046	-1.43180737092894	0.180477	128	0	0	0	2	0	49	6	1	4	42	11	74	0	164	18	3	0	148	151	0
f__Helicobacteraceae	0.589752	-1.27299	-1.46213076823825	0.22547	71	75	0	1	5	0	101	645	0	2	168	0	174	0	661	0	2	654	46	1063	75
f__Hydrogenophilaceae	0.670994	-0.915817	-3.0336677127654	0.382903	0	0	0	0	0	0	0	0	0	0	9	1	64	0	0	0	0	2	0	0	0
f__Hymenobacteraceae	0.845228	-1	NA	0.343436	0	0	0	0	0	0	0	0	0	0	0	0	0	0	0	0	0	0	0	15	0
f__Hyphomicrobiaceae	1.14217	1.36979	4.72047747137764	0.200553	0	0	0	0	0	0	21	37	0	0	0	0	0	0	0	0	2	0	0	0	0
f__Hyphomonadaceae	0.501068	-1.01754	-2.20163386116965	0.331643	0	0	0	0	0	0	44	0	0	0	0	0	0	0	0	53	0	0	131	0	0
f__Iamiaceae	1.11402	-1	NA	0.343436	0	0	0	0	0	0	0	0	0	0	0	62	0	0	0	0	0	0	0	0	0
f__Idiomarinaceae	1.19096	1.43754	4.50635266602479	0.18085	9	0	0	0	0	0	0	15	0	0	1	0	0	0	1	0	0	0	0	0	0
f__Ignavibacteriaceae	1.02247	-1	NA	0.343436	0	0	0	0	0	0	0	0	0	0	0	0	59	0	0	0	0	0	0	0	0
f__IMCC26256_fa	1.07368	1	NA	0.340893	0	0	0	0	0	0	3	0	0	0	0	0	0	0	0	0	0	0	0	0	0
f__Immundisolibacteraceae	0.924387	-1	NA	0.343436	0	0	0	0	0	0	0	0	0	0	0	0	0	0	0	0	0	126	0	0	0
f__Intrasporangiaceae	1.13591	-1.12536	-3.9136075118231	0.289373	0	2	0	0	0	0	7	0	0	1	0	2	0	0	2	0	0	15	0	115	3
f__Isosphaeraceae	1.40029	1.45556	NA	0.176179	2	0	0	0	3	0	0	0	0	0	0	0	0	0	0	0	0	0	0	0	0
f__JG30-KF-CM45	0.82671	0.191486	0.289917699984741	0.850749	1	2	0	0	0	0	5	10	0	3	18	0	0	0	0	0	0	0	0	29	0
f__JG30-KF-CM66_fa	0.711192	1	NA	0.340893	0	0	0	0	0	0	0	129	0	0	0	0	0	0	0	0	0	0	0	0	0
f__JG36-GS-52_fa	0.754464	-1	NA	0.343436	0	0	0	0	0	0	0	0	0	0	0	0	0	0	0	0	0	0	124	0	0
f__KD4-96_fa	0.0500484	0.0480818	0.0956956525430958	0.962154	0	3	0	0	0	0	0	0	0	0	64	0	0	0	0	57	0	0	0	0	0
f__Lachnospiraceae	1.67624	-1.81795	-1.32797507583872	0.0935753	427	349	5	45	242	1772	196	2812	939	1626	596	749	314	4123	185	2848	6141	408	1044	1539	3210
f__Lactobacillaceae	2.02607	3.74414	3.09894803219562	0.00358761	197	28995	48078	47584	43229	39555	3485	956	31618	9609	16345	4241	456	5254	523	2508	7101	131	4935	416	3046
f__Lactobacillales_unclassified	0.854425	-1.17485	-2.91922251882069	0.269023	0	119	1	2	1	12	1	0	1	8	1	3	4	735	0	1	206	1	0	0	54
f__Latescibacteraceae	0.845228	-1	NA	0.343436	0	0	0	0	0	0	0	0	0	0	0	0	0	0	0	0	0	0	0	67	0
f__Leptotrichiaceae	1.43253	-1.43011	NA	0.186469	0	0	0	0	0	0	0	0	0	0	0	34	0	0	0	0	0	0	0	19	0
f__Leuconostocaceae	0.736212	0.648901	1.08488889758651	0.52701	0	5	0	0	0	0	0	0	0	0	2	0	0	2	0	0	1	0	0	0	0
f__Longimicrobiaceae	0.711192	1	NA	0.340893	0	0	0	0	0	0	0	37	0	0	0	0	0	0	0	0	0	0	0	0	0
f__Marinifilaceae	0.395828	-0.138897	-0.224966365000274	0.891655	0	4	0	0	2	0	0	0	8	2	0	0	0	0	0	0	1	0	0	0	16
f__MB-A2-108_fa	1.10702	1.32975	NA	0.213135	0	0	0	0	0	0	0	13	0	0	35	0	0	0	0	0	0	0	0	0	0
f__Methylomonaceae	0.218282	-0.340908	-0.683785556307031	0.738647	0	0	0	0	0	0	16	47	0	0	0	0	0	0	92	0	0	0	0	0	0
f__Methylophilaceae	0.624705	-1.05724	-2.23819752336941	0.314041	82	0	0	0	0	0	1	0	0	0	0	0	0	0	240	0	0	0	0	116	0
f__Microbacteriaceae	0.866012	-0.639585	-0.466811149002895	0.530759	153	10	0	0	25	7	39	50	49	35	178	41	248	0	51	60	16	29	142	29	70
f__Micrococcaceae	1.96971	-2.77878	-1.17216252760974	0.0120007	6715	1022	13	25	761	295	1807	2859	1963	1893	5082	5505	7098	1150	7357	4061	1630	4305	3963	6205	4687
f__Micrococcales_unclassified	0.95237	-1.95169	-1.5499221525852	0.0760898	0	72	13	59	97	77	522	38	665	630	515	540	39	1327	136	830	2270	0	850	112	1051
f__Micromonosporaceae	0.819181	1	NA	0.340893	0	0	0	0	0	0	0	0	0	0	23	0	0	0	0	0	0	0	0	0	0
f__Microscillaceae	0.738253	-1.40065	-4.32952229604286	0.194567	0	0	0	0	2	0	16	0	0	0	0	1	193	0	0	0	0	0	135	0	0
f__Microtrichaceae	1.02247	-1	NA	0.343436	0	0	0	0	0	0	0	0	0	0	0	0	68	0	0	0	0	0	0	0	0
f__Microtrichales_unclassified	0.962836	-1	NA	0.343436	0	0	0	0	0	0	0	0	0	0	0	0	0	0	65	0	0	0	0	0	0
f__Mollicutes_RF39_fa	0.612602	-0.499637	-0.864485029343519	0.624799	0	2	0	0	0	48	0	0	0	8	0	0	0	0	0	6	76	0	13	0	1
f__Moraxellaceae	1.55221	-2.17399	-1.52123607280634	0.045766	2637	7	0	0	9	0	1169	1773	4	21	1106	1758	2312	0	2750	1807	13	3625	1517	3740	29
f__MSB-3C8	0.711192	1	NA	0.340893	0	0	0	0	0	0	0	69	0	0	0	0	0	0	0	0	0	0	0	0	0
f__Muribaculaceae	1.29359	0.605644	1.14486531048459	0.557565	35	0	0	0	0	0	89	6812	0	86	550	262	501	0	476	304	1	1048	159	359	3
f__Mycobacteriaceae	0.207441	-0.801549	-2.38212589246985	0.442052	0	0	0	0	0	0	23	0	0	0	0	0	0	0	108	0	1	0	0	0	0
f__Mycoplasmataceae	0.614368	0.805203	1.34194963463632	0.437808	1059	7667	1	0	0	253	90	1130	14	8	45	195	383	0	1209	260	6	39	325	1263	2
f__Neisseriaceae	1.14914	-1.54365	-1.88596475675397	0.153321	9	0	0	0	0	0	4	0	7	3	2	29	32	0	0	10	0	0	1	5	7
f__Nitrosomonadaceae	0.158286	-0.404582	-0.67132717547929	0.69198	129	0	0	0	0	0	66	0	6	0	0	0	0	0	236	55	0	0	0	0	0
f__Nitrospiraceae	0.267956	-0.216862	-0.313481195314506	0.830758	0	0	0	0	0	0	0	123	0	0	62	0	0	0	0	0	0	135	0	71	3
f__Nocardiaceae	0.446695	0.937845	3.25481389902883	0.369909	0	0	0	0	1	0	0	20	0	0	0	2	0	0	0	0	0	0	0	0	0
f__Nocardioidaceae	0.650453	-1.0025	-2.06948510032128	0.340202	0	0	0	0	0	0	11	0	2	1	24	0	109	0	0	1	0	25	2	1	7
f__NS9_marine_group	0.845228	-0.988125	-6.40429006444484	0.348904	0	0	0	0	0	0	1	0	0	0	0	0	0	0	0	0	0	0	0	77	0
f__Obscuribacterales_fa	1.02247	-1	NA	0.343436	0	0	0	0	0	0	0	0	0	0	0	0	22	0	0	0	0	0	0	0	0
f__Opitutaceae	0.582807	0.863388	2.9499593175004	0.407515	0	0	0	0	0	0	0	0	0	0	17	0	0	0	0	0	0	2	0	0	0
f__P3OB-42	0.711192	1	NA	0.340893	0	0	0	0	0	0	0	52	0	0	0	0	0	0	0	0	0	0	0	0	0
f__Pasteurellaceae	0.504688	0.591634	0.562936194391157	0.561816	0	2	0	0	3	0	0	0	5	3	0	2	0	0	0	1	2	0	0	0	3
f__Pedosphaeraceae	2.05698	-2.33356	-6.64529816394863	0.0444568	0	0	0	0	0	0	0	0	0	3	0	86	79	0	0	0	0	49	0	59	0
f__Peptococcaceae	0.860131	-0.518613	-0.728318750716529	0.610139	0	0	0	3	1	142	0	0	5	7	6	19	0	0	0	33	137	0	58	0	0
f__Peptostreptococcaceae	2.57584	-2.66218	-2.3625102202456	0.0228907	563	10	0	13	9	690	428	2422	113	693	415	1017	1150	3157	3022	2317	658	8465	1376	2947	931
f__Phycisphaeraceae	0.19424	-0.504575	-1.11378745477613	0.62344	0	0	0	0	0	0	19	0	0	0	73	0	181	0	0	0	0	0	0	0	0
f__Pirellulaceae	0.754464	-1	NA	0.343436	0	0	0	0	0	0	0	0	0	0	0	0	0	0	0	0	0	0	2	0	0
f__Planococcaceae	0.5658	-0.0899549	-0.10647662812931	0.929286	0	0	0	0	2	0	0	17	0	0	28	15	6	0	0	0	0	5	20	0	0
f__Polyangiaceae	0.486565	-0.970578	-5.10712987470642	0.357077	0	0	0	0	0	0	3	0	0	0	0	0	0	0	0	0	0	0	94	0	0
f__Prevotellaceae	0.185099	0.839884	1.41490137028828	0.41947	119	76	0	2	117	40	97	4236	683	125	157	240	231	4	54	201	77	658	0	42	420
f__Prolixibacteraceae	0.924387	-1	NA	0.343436	0	0	0	0	0	0	0	0	0	0	0	0	0	0	0	0	0	88	0	0	0
f__Propionibacteriaceae	1.31433	-1.52683	-1.17312743348066	0.154383	2	4	0	0	2	0	6	5	5	5	11	7	12	0	3	6	6	30	0	4	14
f__Proteobacteria_unclassified	0.00721181	-0.399009	-0.602795793808475	0.694848	0	3	0	0	2	0	0	104	0	0	25	0	0	0	0	0	0	72	113	0	0
f__Pseudomonadaceae	1.45575	-1.30156	-0.690782289325584	0.20863	10697	1577	11	22	1476	428	3332	4451	2619	15205	9947	15979	10765	201	9147	4962	1206	7668	7250	10279	5569
f__Pseudonocardiaceae	0.924387	-1	NA	0.343436	0	0	0	0	0	0	0	0	0	0	0	0	0	0	0	0	0	67	0	0	0
f__Pyrinomonadaceae	1.11402	-1	NA	0.343436	0	0	0	0	0	0	0	0	0	0	0	74	0	0	0	0	0	0	0	0	0
f__RBG-13-54-9_fa	0.966863	1	NA	0.340893	149	0	0	0	0	0	0	0	0	0	0	0	0	0	0	0	0	0	0	0	0
f__Reyranellaceae	0.500286	0.871294	3.03242147769238	0.403448	0	0	0	0	0	0	0	0	0	0	36	0	0	0	0	0	0	0	4	0	0
f__Rhizobiaceae	1.40602	-1.69405	-0.963612187522615	0.109577	974	133	0	2	104	29	333	615	250	285	758	629	1676	8	833	504	103	851	712	467	392
f__Rhizobiales_Incertae_Sedis	0.260093	0.463061	0.755581272333553	0.64965	1	0	0	0	0	0	10	0	2	0	0	2	0	0	0	0	0	5	0	0	0
f__Rhizobiales_unclassified	0.897199	-0.982537	-5.85174904141606	0.351494	0	0	0	0	0	0	0	0	0	0	2	0	105	0	0	0	0	0	0	0	0
f__Rhodanobacteraceae	1.40201	-1.20268	NA	0.259786	0	0	0	0	0	0	0	0	0	0	0	40	0	0	0	0	0	0	0	0	8
f__Rhodobacteraceae	1.4391	-1.19463	-1.71353289970108	0.254769	83	2	0	0	3	0	15	1	0	0	4	20	8	0	8	83	0	25	2	170	6
f__Rhodocyclaceae	1.0257	1.00766	1.68924564910098	0.329879	171	0	0	0	1	0	28	137	0	0	0	0	0	0	0	0	0	0	95	0	0
f__Rhodothermaceae	1.85132	-1.1395	-1.04439411935845	0.268956	0	3	0	0	1	0	0	20	1	7	0	7	18	0	3	3	3	2	5	17	2
f__Rikenellaceae	0.867303	0.920344	2.22004848086815	0.377473	0	3	0	0	7	4	3	209	14	6	0	0	0	0	0	8	2	0	0	0	38
f__Rubinisphaeraceae	0.845228	-0.996074	-7.99548451887751	0.345238	0	0	0	0	0	0	1	0	0	0	0	0	0	0	0	0	0	0	0	232	0
f__Ruminococcaceae	0.60755	0.0724595	0.0494242169317095	0.943013	405	354	9	51	448	836	159	2278	1291	1578	326	183	390	49	390	287	2495	671	361	358	1611
f__Saccharimonadaceae	1.25567	-1.11158	-0.95041797114944	0.284994	35	0	0	0	1	0	8	26	11	1	29	40	10	0	8	18	10	2	25	77	5
f__Saccharimonadales_fa	0.535719	-1.86909	-1.83834095244927	0.0907285	73	4	0	0	0	60	29	56	6	46	5	0	0	1	140	172	303	104	184	0	3
f__Saccharimonadales_unclassified	0.962836	-1.11803	NA	0.292506	0	0	0	0	0	0	0	0	0	0	0	0	0	0	9	0	1	0	0	0	0
f__Sandaracinaceae	1.24101	-1.61308	-3.00786824333334	0.137814	0	0	0	0	0	0	0	48	0	0	0	0	0	0	93	103	0	0	0	155	0
f__Saprospiraceae	1.06953	1.21595	NA	0.251927	0	0	0	0	0	0	0	87	0	0	19	0	0	0	0	0	0	0	0	0	0
f__SAR324_clade(Marine_group_B)_fa	0.828914	-1	NA	0.343436	0	0	0	0	0	0	0	0	0	0	0	0	0	0	0	0	3	0	0	0	0
f__SBR1031_fa	0.595362	-1.0925	-2.48980526768082	0.300067	0	0	0	0	0	0	47	0	0	0	0	1	0	0	0	70	0	0	0	169	0
f__SC-I-84	0.0994499	-0.188971	-0.376290383337051	0.85245	0	0	0	0	0	0	0	0	5	0	45	0	0	0	0	0	0	59	0	0	0
f__Sericytochromatia_fa	0.845228	-1	NA	0.343436	0	0	0	0	0	0	0	0	0	0	0	0	0	0	0	0	0	0	0	2	0
f__Solibacteraceae_(Subgroup_3)	0.966863	1	NA	0.340893	126	0	0	0	0	0	0	0	0	0	0	0	0	0	0	0	0	0	0	0	0
f__Solirubrobacteraceae	0.824617	1.03211	3.72047747137764	0.325997	0	0	0	0	0	0	0	0	3	0	26	0	0	0	0	2	0	0	0	0	0
f__Sphingobacteriaceae	1.43701	-1.94238	-0.964818667446751	0.0684951	237	79	0	1	53	13	127	136	81	121	362	225	166	5	433	306	50	172	145	370	275
f__Sphingobacteriales_unclassified	1.07368	1	NA	0.340893	0	0	0	0	0	0	45	0	0	0	0	0	0	0	0	0	0	0	0	0	0
f__Sphingomonadaceae	2.61636	-2.33079	-2.603477988254	0.0379016	0	1	0	1	1	0	2	6	1	0	68	17	44	0	89	14	4	24	115	120	15
f__Spirosomaceae	0.962836	-0.880696	-3.13750352374994	0.400827	0	0	0	0	0	0	0	0	0	1	0	0	0	0	8	0	0	0	0	0	0
f__Sporichthyaceae	0.962836	-1	NA	0.343436	0	0	0	0	0	0	0	0	0	0	0	0	0	0	146	0	0	0	0	0	0
f__Sporolactobacillaceae	0.966863	1	NA	0.340893	190	0	0	0	0	0	0	0	0	0	0	0	0	0	0	0	0	0	0	0	0
f__Staphylococcaceae	0.573218	0.265999	0.275471509072017	0.794319	24	4	0	0	4	0	7	145	33	5	11	40	8	0	19	20	7	45	1	2	33
f__Streptococcaceae	1.69739	-1.62349	-1.68899686717892	0.135983	0	23	3	5	46	45	27	44	123	71	20	33	23	20	61	44	477	47	156	14	318
f__Subgroup_17_fa	0.962836	-1	NA	0.343436	0	0	0	0	0	0	0	0	0	0	0	0	0	0	133	0	0	0	0	0	0
f__Subgroup_2_fa	0.976463	-1	NA	0.343436	0	0	0	0	0	0	0	0	0	0	0	0	0	0	0	57	0	0	0	0	0
f__Subgroup_22_fa	0.819181	1	NA	0.340893	0	0	0	0	0	0	0	0	0	0	47	0	0	0	0	0	0	0	0	0	0
f__Subgroup_6_fa	0.0846912	-0.69472	-1.8427602581888	0.502461	0	0	0	0	0	0	46	0	0	0	0	0	0	0	0	0	0	150	0	0	0
f__Subgroup_6_unclassified	0.845228	-1	NA	0.343436	0	0	0	0	0	0	0	0	0	0	0	0	0	0	0	0	0	0	0	31	0
f__Subgroup_7_fa	1.07368	1	NA	0.340893	0	0	0	0	0	0	34	0	0	0	0	0	0	0	0	0	0	0	0	0	0
f__Synergistaceae	1.01755	1.3416	3.44745897697122	0.208359	0	8	0	0	0	2	0	0	0	2	0	0	0	0	0	1	0	0	0	0	0
f__Syntrophaceae	0.754464	-1	NA	0.343436	0	0	0	0	0	0	0	0	0	0	0	0	0	0	0	0	0	0	163	0	0
f__Tannerellaceae	0.540022	-0.463033	-0.465281707918424	0.649023	42	22	0	0	13	16	0	234	47	67	2	37	100	1	0	4	24	269	58	0	63
f__Thalassospiraceae	0.501245	-0.869259	-2.98550043030489	0.406844	0	0	0	0	0	0	1	0	0	0	4	0	0	0	0	0	0	0	0	36	0
f__Thermoanaerobaculaceae	0.747822	1	NA	0.340893	0	0	0	0	0	0	0	0	6	0	0	0	0	0	0	0	0	0	0	0	0
f__Thiotrichaceae	0.962836	-1	NA	0.343436	0	0	0	0	0	0	0	0	0	0	0	0	0	0	192	0	0	0	0	0	0
f__TRA3-20	0.754797	-0.772533	-1.59036248846375	0.454673	0	0	0	0	0	0	0	80	0	0	0	0	0	0	174	45	0	0	0	0	0
f__Trueperaceae	0.819181	1	NA	0.340893	0	0	0	0	0	0	0	0	0	0	38	0	0	0	0	0	0	0	0	0	0
f__uncultured	0.304165	0.0677603	0.0841755749312447	0.946696	148	1	0	0	0	0	1	6	4	1	176	0	135	0	0	8	0	29	0	116	1
f__uncultured_fa	0.819181	1	NA	0.340893	0	0	0	0	0	0	0	0	0	0	40	0	0	0	0	0	0	0	0	0	0
f__Unknown_Family	0.245648	-0.879139	-3.0850361038558	0.401886	0	0	0	0	0	0	5	9	0	0	0	0	0	0	0	108	0	0	0	0	0
f__Veillonellaceae	0.218227	-0.292478	-0.469282063765332	0.773318	171	107	1	11	12	3	4329	104	216	159	54	661	6	705	71	4913	28	4	35	12	68
f__Verrucomicrobiaceae	0.845228	-1	NA	0.343436	0	0	0	0	0	0	0	0	0	0	0	0	0	0	0	0	0	0	0	35	0
f__Verrucomicrobiae_unclassified	0.924387	-1	NA	0.343436	0	0	0	0	0	0	0	0	0	0	0	0	0	0	0	0	0	82	0	0	0
f__Victivallaceae	1.00789	1	NA	0.340893	0	0	0	0	3	0	0	0	0	0	0	0	0	0	0	0	0	0	0	0	0
f__WCHB1-81_fa	0.924387	-1	NA	0.343436	0	0	0	0	0	0	0	0	0	0	0	0	0	0	0	0	0	89	0	0	0
f__WD2101_soil_group	0.995607	-1.02456	-2.82555951743519	0.330886	0	0	0	0	0	0	0	0	0	0	9	48	0	0	0	10	0	0	0	0	0
f__Weeksellaceae	1.05745	0.0711979	0.0600073093642772	0.944426	172	7	0	1	20	4	26	8	22	23	14	45	27	2	42	24	10	18	18	31	42
f__WS6_(Dojkabacteria)_fa	0.966863	1	NA	0.340893	45	0	0	0	0	0	0	0	0	0	0	0	0	0	0	0	0	0	0	0	0
f__Xanthobacteraceae	0.943145	-2.16424	-3.16199808567068	0.0572645	42	0	0	0	0	0	10	4	4	0	13	0	161	0	1	141	3	0	154	134	0
f__Xanthomonadaceae	1.33974	-1.09067	-1.32417178902682	0.296844	1	1	0	0	7	0	62	120	0	1	65	4	60	0	36	142	4	18	2	297	22
f__Xanthomonadales_unclassified	0.966863	1	NA	0.340893	117	0	0	0	0	0	0	0	0	0	0	0	0	0	0	0	0	0	0	0	0

## Sheet: Genus
tax	VIP	T_stats	logFC	pvalue	HFD2263	HFD2254	HFD2251	HFD2262	HFD2261	HFD2268	HFD2264	HFD2267	HFD2215	HFD2269	HFD2256	ND2211	ND2214	ND2243	ND2213	ND2248	ND2247	ND2246	ND2250	ND2259	ND2241
g__0319-6G20_ge	0.180425	0.820959	2.51784830486262	0.430409	63	0	0	0	0	0	0	0	0	0	0	0	0	0	0	0	1	5	0	0	4
g__67-14_ge	0.363922	-1.08797	-2.59693514238723	0.30364	0	1	0	0	0	0	0	0	6	5	30	0	0	0	0	0	1	0	172	58	0
g__A0839_ge	0.947042	1	NA	0.340893	108	0	0	0	0	0	0	0	0	0	0	0	0	0	0	0	0	0	0	0	0
g__A21b_ge	1.42201	-1.4946	NA	0.169228	0	0	0	0	0	0	0	0	0	0	0	0	0	0	0	0	0	99	85	0	0
g__Acetoanaerobium	0.627338	1	NA	0.340893	0	0	0	0	0	0	0	3	0	0	0	0	0	0	0	0	0	0	0	0	0
g__Acetobacteraceae_unclassified	0.36753	-0.84302	-2.75808993420181	0.420165	0	0	0	0	0	0	0	0	0	0	20	0	0	0	123	0	0	0	0	0	0
g__Achromobacter	1.09508	-1.51143	-2.97300948612169	0.164743	5	3	0	0	2	0	3	1	3	6	6	82	11	1	0	101	2	0	6	1	3
g__Acidibacter	0.341145	-0.879139	-3.0850361038558	0.401886	0	0	0	0	0	0	5	9	0	0	0	0	0	0	0	108	0	0	0	0	0
g__Acidimicrobiia_unclassified	0.929002	-1	NA	0.343436	0	0	0	0	0	0	0	0	0	0	0	0	0	0	0	0	0	0	89	0	0
g__Acinetobacter	1.61843	-2.12378	-1.49743356542927	0.0502184	2601	2	0	0	2	0	1163	1756	3	13	1054	1732	2113	0	2513	1778	3	3606	1516	3661	3
g__Actinobacteria_unclassified	0.517123	-1.3959	-4.01049824701461	0.19606	0	7	0	2	3	0	3	0	11	14	49	1	0	874	103	0	289	0	1	0	36
g__Actinomyces	0.517813	-0.98433	-1.43955625105449	0.345531	137	28	1	17	0	14	219	0	578	0	0	46	37	362	0	0	148	0	0	343	1515
g__Actinomycetaceae_unclassified	1.38171	-2.44362	-3.67903622260213	0.0367394	10	98	1	8	24	7	148	0	368	29	195	931	267	3345	0	2520	2235	0	125	29	888
g__ADurb.Bin063-1	0.744439	-0.952758	-4.43518407239062	0.365496	0	0	0	0	0	0	0	0	0	3	0	0	0	0	0	0	0	0	0	59	0
g__Aeriscardovia	0.279997	1.20395	1.61361289190691	0.251673	115	5748	3	9	8	42	13579	8	584	10841	106	474	31	4719	11	2626	233	44	422	105	557
g__Aerococcaceae_unclassified	1.02744	-1.01098	-3.30742852519225	0.337779	0	0	0	0	1	0	0	0	0	0	0	1	8	0	0	0	0	0	0	0	0
g__Aeromonas	0.995437	-1.07224	NA	0.31152	0	0	0	0	0	0	0	0	0	0	0	0	0	0	15	0	0	0	0	0	1
g__Agathobacter	0.575961	0.018989	0.0218522359821902	0.985083	0	29	1	1	41	10	0	0	117	94	13	0	0	3	0	0	32	0	0	57	182
g__AKIW781_ge	1.87893	-2.54666	-2.70567078192811	0.0287327	13	0	0	0	0	0	14	37	0	0	8	2	84	0	109	60	0	39	32	101	0
g__Akkermansia	0.769629	-0.22232	-0.269100406533148	0.826533	129	0	0	0	1	0	39	0	0	9	0	34	0	1	0	81	17	57	0	0	5
g__AKYG1722_ge	0.929002	-1.01536	NA	0.336452	0	0	0	0	0	0	0	0	0	0	0	0	0	0	0	0	0	1	72	0	0
g__Alicycliphilus	1.75314	-1.5621	NA	0.152699	0	0	0	0	0	0	0	0	0	0	0	0	88	0	0	6	0	77	0	0	0
g__Aliicoccus	1.04976	-0.962331	-1.4594316186373	0.355198	0	0	0	0	0	0	0	0	0	1	1	0	0	0	1	0	0	0	1	0	3
g__Aliidiomarina	1.11138	1.43754	4.50635266602479	0.18085	9	0	0	0	0	0	0	15	0	0	1	0	0	0	1	0	0	0	0	0	0
g__Alistipes	0.45503	-0.359403	-0.513012658842141	0.725994	0	3	0	0	7	4	3	0	14	6	0	0	0	0	0	8	2	0	0	0	38
g__Aliterella_CENA595	0.995437	-1	NA	0.343436	0	0	0	0	0	0	0	0	0	0	0	0	0	0	9	0	0	0	0	0	0
g__Alkalibacterium	0.995437	-1	NA	0.343436	0	0	0	0	0	0	0	0	0	0	0	0	0	0	8	0	0	0	0	0	0
g__Alkanindiges	1.0256	1.03624	2.44745897697122	0.322068	9	0	0	0	3	0	0	0	0	0	0	0	0	0	0	0	2	0	0	0	0
g__Allobaculum	0.0405875	0.0783698	0.15200309344505	0.938355	0	0	0	0	0	0	0	0	0	1	10	9	0	0	0	0	0	0	0	0	0
g__Alloprevotella	0.683199	0.795801	1.88299935624372	0.443267	50	6	0	0	0	0	22	963	7	0	15	0	141	0	0	0	0	121	0	0	0
g__Allorhizobium-Neorhizobium-Pararhizobium-Rhizobium	1.02075	-1	NA	0.343436	0	0	0	0	0	0	0	0	0	0	0	5	0	0	0	0	0	0	0	0	0
g__Alphaproteobacteria_unclassified	0.24713	-0.162828	-0.307428525192247	0.87246	83	1	0	0	0	0	1	0	0	3	0	1	0	0	0	0	0	90	0	8	0
g__Altererythrobacter	1.04976	-1	NA	0.343436	0	0	0	0	0	0	0	0	0	0	0	0	0	0	0	0	0	0	0	0	3
g__Amaricoccus	0.772944	-0.894438	-3.30742852519225	0.393924	0	0	0	0	2	0	0	0	0	0	0	18	0	0	0	0	0	0	0	0	0
g__Anaerococcus	0.583048	-0.847666	-1.40053792958373	0.413251	0	0	0	0	0	0	7	0	0	3	0	0	14	0	0	0	0	0	0	0	10
g__Anaerolinea	0.919364	1	NA	0.340893	0	0	0	0	0	0	0	0	0	0	20	0	0	0	0	0	0	0	0	0	0
g__Anaerolineaceae_unclassified	0.151245	-0.368831	-0.799334787855362	0.717583	0	0	0	0	0	0	0	0	0	0	67	0	106	0	0	0	0	0	0	0	0
g__Anaeromyxobacter	0.503734	-0.935007	-3.98550043030489	0.374004	15	0	0	0	0	0	0	0	0	0	0	0	0	0	0	0	0	216	0	0	0
g__Anaerosporobacter	0.647768	-0.751112	-1.55254102302878	0.468935	0	1	0	0	0	0	1	0	1	9	0	0	0	0	0	0	5	0	27	0	0
g__Anaerostipes	0.796374	1.10806	1.73696559416621	0.285023	0	0	0	0	2	0	0	0	2	6	1	0	0	0	0	0	0	0	0	0	3
g__Anaerotruncus	0.135988	-0.220564	-0.459431618637297	0.828089	0	0	0	0	0	0	0	0	0	4	0	0	0	0	0	0	5	0	0	0	0
g__Anoxybacillus	0.956916	1	NA	0.340893	0	0	0	0	0	0	0	0	3	0	0	0	0	0	0	0	0	0	0	0	0
g__Anthococcus	0.929002	-1	NA	0.343436	0	0	0	0	0	0	0	0	0	0	0	0	0	0	0	0	0	0	23	0	0
g__Antricoccus	0.947042	1.16992	NA	0.26916	6	0	0	0	0	0	0	0	0	0	1	0	0	0	0	0	0	0	0	0	0
g__Aquabacterium	1.59445	-1.73344	-1.02897906697177	0.106257	9	5	0	0	7	0	11	7	3	9	18	13	4	0	9	10	9	38	15	22	8
g__Aquamicrobium	1.45206	-1.2217	-5.55254102302878	0.252835	0	0	0	0	0	0	2	0	1	0	0	0	103	0	22	0	1	0	0	0	2
g__Aquicella	1.02972	-1	NA	0.343436	0	0	0	0	0	0	0	0	0	0	0	0	0	0	0	0	0	2	0	0	0
g__Arcobacter	0.618872	-0.884454	-3.18189764310839	0.398931	4	0	0	0	0	0	0	0	0	0	0	0	0	0	0	0	0	33	0	0	0
g__Arenimonas	1.01521	-1	NA	0.343436	0	0	0	0	0	0	0	0	0	0	0	0	0	0	0	122	0	0	0	0	0
g__Arthrobacter	0.919364	0.918597	3.66985139830767	0.379672	0	0	0	0	0	0	0	0	0	0	14	0	0	0	0	1	0	0	0	0	0
g__Asanoa	0.919364	1	NA	0.340893	0	0	0	0	0	0	0	0	0	0	23	0	0	0	0	0	0	0	0	0	0
g__ASF356	0.713714	1	NA	0.340893	0	0	0	0	0	5	0	0	0	0	0	0	0	0	0	0	0	0	0	0	0
g__Atopobiaceae_ge	0.260588	-0.0906087	-0.169212383477273	0.928898	0	1	0	4	0	36	0	0	0	4	0	0	0	0	0	0	46	0	0	0	0
g__Atopobiaceae_unclassified	1.03255	-0.651026	-1.27969366247421	0.529723	124	19	0	39	3	469	5	162	13	83	5	0	1	11	0	29	1806	0	187	0	1
g__Atopobium	0.431108	-0.971723	-2.24724151911716	0.35518	0	10	0	2	4	1	9	0	87	0	197	50	5	6	0	0	0	0	0	195	1082
g__Atopostipes	0.947042	0.761783	2.18442457113743	0.462264	5	0	0	0	0	0	0	0	0	0	0	0	0	0	0	0	1	0	0	0	0
g__Aureimonas	0.719276	-0.928946	-0.822407462344998	0.367588	93	7	0	0	8	2	43	1	17	6	60	65	151	0	44	1	3	75	3	22	17
g__Azospirillum	1.02972	-1	NA	0.343436	0	0	0	0	0	0	0	0	0	0	0	0	0	0	0	0	0	6	0	0	0
g__Azotobacter	0.911414	-0.771924	-0.777327959505609	0.449749	13	0	0	0	0	0	2	0	0	26	2	13	6	0	1	0	1	21	20	4	1
g__Bacillaceae_unclassified	1.29707	-1.34575	-2.80046853647236	0.210254	0	2	0	0	0	3	0	0	0	1	0	0	13	0	0	0	3	0	22	0	0
g__Bacillus	1.58595	-0.425666	-0.477662355714384	0.675377	128	0	0	0	0	1	4	33	2	1	4	19	27	2	34	2	1	6	91	32	5
g__Bacteria_unclassified	2.17927	-0.678182	-0.753930794012433	0.506789	0	12	0	0	1	2	1	440	13	2	43	147	18	9	0	59	17	142	227	159	10
g__Bacteroidales_unclassified	0.699721	-0.154308	-0.216381059305486	0.879068	0	0	0	0	0	1	1	580	0	2	110	0	301	0	0	0	0	301	0	131	0
g__Bacteroides	0.373527	0.909611	0.622826063481782	0.376017	676	314	5	7	420	139	180	2093	889	942	477	378	253	19	250	174	342	462	191	219	1338
g__Bacteroidetes_unclassified	0.929002	-1	NA	0.343436	0	0	0	0	0	0	0	0	0	0	0	0	0	0	0	0	0	0	70	0	0
g__Bacteroidetes_vadinHA17_ge	0.18933	0.68696	1.80804869222769	0.505596	104	0	0	0	0	0	0	0	0	0	0	0	0	0	0	27	0	0	0	0	0
g__Bacteroidia_unclassified	0.626653	-1.02628	-1.90868483325405	0.325702	0	0	0	0	0	0	3	0	0	0	72	0	0	0	0	0	0	135	0	121	0
g__Barnesiella	1.1467	1.2203	1.66985139830767	0.238804	0	4	0	0	7	0	0	0	12	12	0	0	0	0	0	0	0	0	0	0	10
g__BD2-11_terrestrial_group_ge	0.929002	-1.00584	NA	0.340769	0	0	0	0	0	0	0	0	0	0	0	0	0	0	0	0	0	1	190	0	0
g__BD7-11_ge	1.02744	-1	NA	0.343436	0	0	0	0	0	0	0	0	0	0	0	0	64	0	0	0	0	0	0	0	0
g__Bdellovibrio	0.932921	1.27611	3.25481389902883	0.229536	0	0	0	0	0	0	0	8	0	0	13	0	0	0	0	0	2	0	0	0	0
g__Beijerinckiaceae_unclassified	0.995437	-1.11803	NA	0.292506	0	0	0	0	0	0	0	0	0	0	0	0	1	0	9	0	0	0	0	0	0
g__Betaproteobacteriales_unclassified	0.291551	-0.40545	-0.625604485218502	0.68993	66	0	0	0	0	0	0	0	0	0	11	51	0	0	0	0	0	57	0	0	0
g__Bhargavaea	0.627338	1	NA	0.340893	0	0	0	0	0	0	0	8	0	0	0	0	0	0	0	0	0	0	0	0	0
g__Bifidobacteriaceae_unclassified	0.358884	0.952874	4.07293485681962	0.363048	92	13	0	0	0	0	10128	9	9	5	0	2	0	376	0	0	51	0	0	43	82
g__Bifidobacterium	0.046224	-0.403766	-0.246692765905456	0.692344	89	80	1	4	90	47	109	141	264	194	113	46	7	17	344	45	113	1	148	148	352
g__Bilophila	0.988679	0.845992	0.969411680166577	0.408106	0	5	0	0	2	4	0	0	12	3	2	2	0	0	0	0	1	0	0	0	10
g__BIrii41_ge	0.840911	-0.981656	-5.78135971352466	0.351904	0	0	0	0	0	0	2	0	0	0	0	0	0	0	0	0	0	0	0	100	0
g__Blastocatella	0.919364	1	NA	0.340893	0	0	0	0	0	0	0	0	0	0	4	0	0	0	0	0	0	0	0	0	0
g__Blastococcus	0.627338	1	NA	0.340893	0	0	0	0	0	0	0	31	0	0	0	0	0	0	0	0	0	0	0	0	0
g__Blautia	0.918374	-0.27324	-0.267271398720265	0.788171	37	11	2	4	6	174	8	5	78	78	22	211	1	0	0	1	152	0	0	34	66
g__Bordetella	0.991391	1	NA	0.340893	0	0	0	0	0	0	17	0	0	0	0	0	0	0	0	0	0	0	0	0	0
g__Bosea	0.376215	-0.850861	-2.13750352374994	0.415994	0	0	0	0	3	0	4	0	1	0	0	2	0	0	0	0	0	0	29	0	1
g__Brachybacterium	1.35053	1.19432	5.59041693081326	0.25988	0	1	0	0	0	0	0	3	0	5	44	1	0	0	0	0	0	0	0	0	0
g__Bradyrhizobium	0.364991	-0.664343	-1.57308840043286	0.521525	42	0	0	0	0	0	9	4	4	0	2	0	161	0	1	0	3	0	0	0	0
g__Branchiibius	0.991391	1	NA	0.340893	0	0	0	0	0	0	3	0	0	0	0	0	0	0	0	0	0	0	0	0	0
g__BRC1_ge	1.02744	-1	NA	0.343436	0	0	0	0	0	0	0	0	0	0	0	0	3	0	0	0	0	0	0	0	0
g__Brevibacterium	1.00681	0.298683	0.403064857612768	0.769599	0	0	0	0	2	3	3	11	2	2	9	0	0	0	0	21	1	0	0	0	0
g__Brevundimonas	0.0435931	-0.328369	-0.312590230308026	0.746936	5	2	0	0	0	0	0	11	4	1	8	1	11	0	0	1	0	2	3	16	1
g__Brucella	1.50096	-1.49538	-0.835344299661615	0.152488	546	76	0	1	64	18	113	265	180	185	518	358	816	5	263	204	64	434	511	273	261
g__Bryobacter	0.947042	1	NA	0.340893	126	0	0	0	0	0	0	0	0	0	0	0	0	0	0	0	0	0	0	0	0
g__BSV13	1.02972	-1	NA	0.343436	0	0	0	0	0	0	0	0	0	0	0	0	0	0	0	0	0	88	0	0	0
g__BSV26_ge	1.01521	-1	NA	0.343436	0	0	0	0	0	0	0	0	0	0	0	0	0	0	0	118	0	0	0	0	0
g__Burkholderia-Caballeronia-Paraburkholderia	1.57628	-0.632858	-0.606988807051155	0.5348	67	0	0	0	0	0	6	159	0	0	15	15	80	0	77	49	0	83	12	26	0
g__Burkholderiaceae_unclassified	0.111521	-0.788095	-1.962669721924	0.450045	4	2	0	0	6	0	0	0	3	5	26	0	0	0	0	0	0	153	0	3	7
g__Butyricicoccus	0.445937	-0.594144	-1.13750352374993	0.564403	0	0	0	0	0	2	0	1	5	0	0	0	0	0	0	0	2	0	0	0	14
g__Butyricimonas	0.720156	-0.804984	-2.4594316186373	0.440319	0	3	0	0	0	0	0	0	0	0	0	0	0	0	0	0	0	0	0	0	15
g__Butyrivibrio	0.0815169	0.590508	1.14338038562245	0.565519	0	0	0	0	0	0	23	704	0	0	70	0	0	0	0	0	0	156	0	172	0
g__C0119_ge	0.142651	-0.594094	-1.44562581911227	0.564049	0	0	0	0	0	0	63	0	0	0	0	0	0	0	0	0	0	0	0	156	0
g__CAG-56	0.770974	0.929629	1.32192809488736	0.365767	0	0	0	0	1	3	0	0	10	8	0	0	0	0	0	0	1	0	0	0	7
g__Camelimonas	0.627338	1	NA	0.340893	0	0	0	0	0	0	0	8	0	0	0	0	0	0	0	0	0	0	0	0	0
g__Campylobacter	1.00719	1.19265	3.55179563678596	0.260114	0	7	0	0	6	0	0	100	0	0	16	2	0	0	0	0	0	0	0	8	0
g__Candidatus_Adlerbacteria_ge	1.01521	-1	NA	0.343436	0	0	0	0	0	0	0	0	0	0	0	0	0	0	0	7	0	0	0	0	0
g__Candidatus_Alysiosphaera	1.02075	-1	NA	0.343436	0	0	0	0	0	0	0	0	0	0	0	104	0	0	0	0	0	0	0	0	0
g__Candidatus_Arthromitus	1.01521	-1.07224	NA	0.31152	0	0	0	0	0	0	0	0	0	0	0	0	0	1	0	15	0	0	0	0	0
g__Candidatus_Collierbacteria_ge	0.947042	1	NA	0.340893	27	0	0	0	0	0	0	0	0	0	0	0	0	0	0	0	0	0	0	0	0
g__Candidatus_Competibacter	0.147143	-0.336896	-0.722466024471091	0.740861	0	0	0	0	0	0	0	0	0	0	52	0	78	0	0	0	0	0	0	0	0
g__Candidatus_Falkowbacteria_ge	0.929002	-1	NA	0.343436	0	0	0	0	0	0	0	0	0	0	0	0	0	0	0	0	0	0	253	0	0
g__Candidatus_Kaiserbacteria_ge	0.205037	-0.654011	-1.66922400319411	0.526819	46	0	0	0	0	0	0	0	0	0	0	0	0	0	133	0	0	0	0	0	0
g__Candidatus_Kuenenia	0.919364	1	NA	0.340893	0	0	0	0	0	0	0	0	0	0	4	0	0	0	0	0	0	0	0	0	0
g__Candidatus_Moranbacteria_ge	1.01521	-1	NA	0.343436	0	0	0	0	0	0	0	0	0	0	0	0	0	0	0	46	0	0	0	0	0
g__Candidatus_Nitrotoga	0.991391	1	NA	0.340893	0	0	0	0	0	0	20	0	0	0	0	0	0	0	0	0	0	0	0	0	0
g__Candidatus_Planktophila	0.995437	-1	NA	0.343436	0	0	0	0	0	0	0	0	0	0	0	0	0	0	146	0	0	0	0	0	0
g__Candidatus_Saccharimonas	1.38798	-1.45244	NA	0.180336	0	0	0	0	0	0	0	0	0	0	0	0	5	0	0	0	8	0	0	0	0
g__Candidatus_Vogelbacteria_ge	0.929002	-1	NA	0.343436	0	0	0	0	0	0	0	0	0	0	0	0	0	0	0	0	0	0	12	0	0
g__Candidatus_Yanofskybacteria_ge	0.627338	1	NA	0.340893	0	0	0	0	0	0	0	39	0	0	0	0	0	0	0	0	0	0	0	0	0
g__Capnocytophaga	0.627338	1	NA	0.340893	0	0	0	0	0	0	0	4	0	0	0	0	0	0	0	0	0	0	0	0	0
g__Caproiciproducens	0.86137	1	NA	0.340893	0	0	0	0	0	0	0	0	0	2	0	0	0	0	0	0	0	0	0	0	0
g__Cardiobacterium	1.04976	-1	NA	0.343436	0	0	0	0	0	0	0	0	0	0	0	0	0	0	0	0	0	0	0	0	5
g__Carnobacteriaceae_unclassified	0.423841	-1.17652	-2.48602582864901	0.267926	29	0	0	0	0	0	6	4	0	0	4	1	4	148	0	0	57	0	0	1	8
g__Carnobacterium	1.60436	-1.65729	-1.43317199035184	0.117261	421	0	0	0	0	0	110	118	0	0	105	116	397	0	248	92	0	394	107	497	0
g__Catabacter	0.919364	1	NA	0.340893	0	0	0	0	0	0	0	0	0	0	2	0	0	0	0	0	0	0	0	0	0
g__Catenibacterium	1.57047	1.74667	NA	0.111279	0	2	0	0	4	0	0	0	6	0	0	0	0	0	0	0	0	0	0	0	0
g__Caulobacter	1.22823	-1.20315	-3.07610297908579	0.258825	2	0	0	0	0	0	0	0	0	1	0	7	0	0	16	0	0	0	0	0	0
g__Caulobacteraceae_ge	0.995437	-1	NA	0.343436	0	0	0	0	0	0	0	0	0	0	0	0	0	0	7	0	0	0	0	0	0
g__Caulobacteraceae_unclassified	1.48694	-1.84306	-0.948137713633873	0.0810638	823	84	0	2	87	21	309	296	113	172	353	553	496	3	595	618	61	243	626	499	270
g__Cellulosilyticum	1.01521	-1	NA	0.343436	0	0	0	0	0	0	0	0	0	0	0	0	0	0	0	22	0	0	0	0	0
g__Cellvibrio	0.526452	-0.649722	-1.65207669657969	0.52943	0	0	0	0	0	0	0	7	0	0	0	20	0	0	0	0	0	0	0	0	0
g__Chishuiella	0.979759	1	NA	0.340893	0	0	0	0	2	0	0	0	0	0	0	0	0	0	0	0	0	0	0	0	0
g__Chitinophagaceae_unclassified	0.60929	-0.930283	-3.28046147759198	0.375971	0	0	0	0	0	0	6	0	0	0	0	0	2	0	0	0	0	0	51	0	0
g__CHKCI001	0.774028	-0.97714	-3.03058831983342	0.353692	0	2	0	0	1	4	0	0	0	0	0	0	3	1	0	0	47	0	0	0	1
g__Chlamydia	0.91693	-1	NA	0.343436	0	0	0	0	0	0	0	0	0	0	0	0	0	0	0	0	30	0	0	0	0
g__Christensenellaceae_ge	0.705615	1	NA	0.340893	0	4	0	0	0	0	0	0	0	0	0	0	0	0	0	0	0	0	0	0	0
g__Christensenellaceae_R-7_group	0.892012	1.14437	1.54933859099043	0.271791	44	0	0	0	1	6	7	62	5	6	1	0	0	0	0	7	29	0	2	0	3
g__Christensenellaceae_unclassified	0.479208	0.957259	4.56293619439116	0.360967	0	0	0	0	0	0	0	78	0	0	0	0	0	1	0	0	2	0	0	0	0
g__Chryseobacterium	1.49199	-1.6276	-3.17312743348066	0.135376	0	0	0	0	0	0	5	0	0	0	0	0	16	0	0	1	0	4	0	18	2
g__Chryseolinea	0.40617	-0.877714	-3.10328780841202	0.402335	0	0	0	0	0	0	16	0	0	0	0	0	125	0	0	0	0	0	0	0	0
g__CL500-3	0.991391	1	NA	0.340893	0	0	0	0	0	0	19	0	0	0	0	0	0	0	0	0	0	0	0	0	0
g__Cloacibacterium	0.993321	-1	NA	0.343436	0	0	0	0	0	0	0	0	0	0	0	0	0	0	0	0	0	0	0	8	0
g__Clostridiales_unclassified	0.484772	0.223916	0.241649439830377	0.825447	0	0	0	2	0	99	0	4	8	15	97	0	12	8	0	16	71	55	0	0	11
g__Clostridiales_vadinBB60_group_ge	0.24967	-0.0672673	-0.137503523749935	0.947087	0	2	0	0	0	0	0	0	0	0	0	0	0	0	0	0	0	0	0	0	2
g__Clostridium_sensu_stricto_1	1.54329	-0.347604	-0.310441141423346	0.733207	0	5	0	2	1	31	11	24	209	408	0	0	8	125	132	156	40	83	122	107	6
g__Clostridium_sensu_stricto_10	0.86137	1	NA	0.340893	0	0	0	0	0	0	0	0	0	4	0	0	0	0	0	0	0	0	0	0	0
g__Clostridium_sensu_stricto_12	1.54186	-1.29453	NA	0.227707	0	0	0	0	0	0	0	0	0	0	0	18	0	0	0	0	2	0	0	0	3
g__Clostridium_sensu_stricto_3	1.04976	-1	NA	0.343436	0	0	0	0	0	0	0	0	0	0	0	0	0	0	0	0	0	0	0	0	3
g__Clostridium_sensu_stricto_8	0.956916	1	NA	0.340893	0	0	0	0	0	0	0	0	7	0	0	0	0	0	0	0	0	0	0	0	0
g__Collinsella	1.07664	0.305696	0.366208656448057	0.763962	103	33	1	1	40	7	0	0	100	112	0	0	0	4	0	0	51	0	0	0	225
g__Comamonas	1.42953	-1.84304	-4.80338601985466	0.0981743	0	1	0	0	0	0	12	0	0	0	0	0	0	0	0	124	1	1	130	73	1
g__Coprococcus_2	0.270805	0.459174	1.03242147769238	0.652947	0	0	0	0	0	0	0	0	9	0	0	4	0	0	0	0	0	0	0	0	0
g__Coriobacteriaceae_unclassified	0.113071	-0.72887	-1.11150831521699	0.477878	8	3	0	20	1	777	37	0	41	92	1	0	14	7	0	13	969	0	900	1	21
g__Coriobacteriales_Incertae_Sedis_unclassified	1.41525	-1.36679	-3.54689445988764	0.20382	0	0	0	0	0	0	0	0	16	0	0	21	0	24	0	0	0	0	0	10	115
g__Coriobacteriales_unclassified	0.479369	-0.505925	-1.0500406824996	0.620845	0	0	0	0	0	17	0	0	0	0	0	0	0	0	0	0	29	0	3	0	0
g__Corynebacteriaceae_unclassified	0.541315	0.618221	0.833350130590549	0.548398	0	2	0	0	1	0	16	68	6	5	0	3	9	2	0	0	4	9	0	6	17
g__Corynebacterium	2.27836	-1.26181	-8.39016895620018	0.238736	0	0	0	0	1	0	0	0	0	0	0	246	0	6	27	0	2	0	0	12	12
g__Corynebacterium_1	0.740939	0.107825	0.0954736482276791	0.915728	20	5	0	0	10	2	24	25	13	4	11	13	2	3	0	2	2	14	4	0	57
g__Craurococcus	1.02972	-1	NA	0.343436	0	0	0	0	0	0	0	0	0	0	0	0	0	0	0	0	0	6	0	0	0
g__Curvibacter	1.02972	-0.894438	-3.30742852519225	0.393924	0	0	0	0	0	0	0	0	1	0	0	0	0	0	0	0	0	9	0	0	0
g__Cutibacterium	0.564941	-0.846324	-1.08305573972756	0.415392	0	2	0	0	1	0	6	4	1	2	11	0	1	0	0	0	3	30	0	4	14
g__Deinococcus	0.0410627	-0.0298071	-0.0463556356917396	0.976541	2	3	0	0	36	0	0	0	0	8	0	0	0	0	0	0	4	5	0	37	0
g__Delftia	0.131317	0.500435	0.759810812275501	0.623796	64	0	0	0	0	0	0	170	2	0	8	0	4	0	5	0	0	0	36	86	0
g__Deltaproteobacteria_unclassified	1.40748	-1.57348	-3.32337006906127	0.148061	0	0	0	0	0	0	0	0	0	0	30	0	68	0	0	0	3	0	144	58	0
g__Denitratisoma	0.627338	1	NA	0.340893	0	0	0	0	0	0	0	73	0	0	0	0	0	0	0	0	0	0	0	0	0
g__Dermabacteraceae_unclassified	1.04976	-1	NA	0.343436	0	0	0	0	0	0	0	0	0	0	0	0	0	0	0	0	0	0	0	0	2
g__Dermacoccus	0.820962	-0.470985	-0.8573956045572	0.64378	0	0	0	0	0	0	0	17	0	0	0	0	0	0	0	0	3	0	0	22	3
g__Desulfobacca	0.929002	-1	NA	0.343436	0	0	0	0	0	0	0	0	0	0	0	0	0	0	0	0	0	0	163	0	0
g__Desulfobulbaceae_unclassified	0.947042	1	NA	0.340893	37	0	0	0	0	0	0	0	0	0	0	0	0	0	0	0	0	0	0	0	0
g__Desulfovibrio	0.146437	0.822457	2.44745897697122	0.429291	65	0	0	0	0	0	0	0	0	1	0	8	0	0	0	0	0	0	0	0	3
g__Desulfovibrionaceae_unclassified	0.627338	1	NA	0.340893	0	0	0	0	0	0	0	44	0	0	0	0	0	0	0	0	0	0	0	0	0
g__Devosia	1.45633	1.22629	4.99177949319503	0.248095	28	1	0	0	0	0	4	0	2	0	0	0	0	0	0	1	0	0	0	0	0
g__Devosiaceae_unclassified	1.17045	-1.38845	-2.99912003959401	0.197281	0	2	0	0	0	1	2	28	2	6	0	0	0	3	0	9	2	131	151	0	2
g__Dialister	0.197432	0.339227	0.412693558810545	0.738174	0	4	0	0	3	1	0	0	21	12	0	0	6	0	0	0	4	0	0	0	18
g__Diaphorobacter	0.713881	1.02705	1.96203214980098	0.32343	0	0	0	0	0	0	23	0	0	1	36	0	14	0	0	0	0	0	0	0	0
g__Dietzia	0.811269	-1.27891	-1.81557542886257	0.231111	4	7	0	0	4	1	11	1	1	6	0	4	8	0	41	1	2	54	2	0	0
g__DNF00809	0.627338	1	NA	0.340893	0	0	0	0	0	0	0	119	0	0	0	0	0	0	0	0	0	0	0	0	0
g__Dokdonella	1.04976	-1	NA	0.343436	0	0	0	0	0	0	0	0	0	0	0	0	0	0	0	0	0	0	0	0	8
g__Dorea	0.885343	0.799023	1.59946207041627	0.440224	0	0	0	0	0	0	2	0	8	0	0	2	0	0	0	0	1	0	0	0	0
g__Dubosiella	1.02744	-1	NA	0.343436	0	0	0	0	0	0	0	0	0	0	0	0	64	0	0	0	0	0	0	0	0
g__Dysgonomonas	0.234169	-0.262891	-0.552541023028779	0.795956	0	0	0	0	0	0	0	0	3	0	0	0	0	0	0	0	0	0	0	0	4
g__Eggerthella	1.02075	-1	NA	0.343436	0	0	0	0	0	0	0	0	0	0	0	21	0	0	0	0	0	0	0	0	0
g__Eggerthellaceae_unclassified	0.948376	0.254189	0.292092071219079	0.80208	127	2	0	26	1	354	33	18	17	67	19	0	25	0	0	22	278	0	166	0	2
g__Eisenbergiella	0.75714	0.88638	2.27753397552891	0.39419	0	0	0	0	0	0	0	0	14	0	2	0	0	0	0	0	3	0	0	0	0
g__Elizabethkingia	0.54094	0.5124	0.525461488972494	0.617831	136	6	0	1	17	0	21	5	22	18	2	27	11	2	31	14	8	2	17	3	29
g__Ellin6067	0.995437	-1	NA	0.343436	0	0	0	0	0	0	0	0	0	0	0	0	0	0	78	0	0	0	0	0	0
g__Elusimicrobium	0.627338	1	NA	0.340893	0	0	0	0	0	0	0	145	0	0	0	0	0	0	0	0	0	0	0	0	0
g__Enhydrobacter	1.6801	-1.65262	-2.382897770448	0.130829	27	5	0	0	4	0	6	17	1	8	52	21	199	0	237	11	4	19	1	51	26
g__Enorma	1.02623	1.02164	1.54786087392906	0.323698	46	1	0	11	0	213	4	5	12	303	0	0	0	1	0	18	156	0	10	0	0
g__Enterobacteriaceae_unclassified	1.57783	-1.56496	-1.07385922323469	0.134397	3684	12	0	0	19	8	1108	2464	84	5	1317	1612	2726	1	3652	1468	19	2841	1951	2352	29
g__Enterococcaceae_unclassified	2.99933	-3.24519	-4.14357138842527	0.00986264	65	150	1	86	78	228	603	108	2005	930	76	3293	4534	17297	864	4604	13082	1423	7397	698	16380
g__Enterococcus	0.323036	-0.695054	-0.432670550524538	0.496831	48	7	0	0	7	3	27	9	22	28	34	0	54	2	63	19	19	17	16	0	37
g__env.OPS_17_ge	1.02972	-1	NA	0.343436	0	0	0	0	0	0	0	0	0	0	0	0	0	0	0	0	0	85	0	0	0
g__Epulopiscium	0.210525	-0.301579	-0.459431618637297	0.766438	0	0	0	0	4	0	0	0	0	0	0	0	0	2	0	0	2	0	0	0	1
g__Erysipelatoclostridium	0.20299	-0.932619	-2.37454272105078	0.374893	0	4	0	2	0	11	0	0	3	8	0	0	0	11	5	1	115	0	0	0	0
g__Erysipelotrichaceae_UCG-003	1.07578	1.13031	NA	0.284727	0	2	0	0	0	0	0	0	0	0	16	0	0	0	0	0	0	0	0	0	0
g__Erysipelotrichaceae_unclassified	0.785761	-0.923394	-1.30189034165082	0.372634	0	1	0	2	0	56	0	0	0	28	0	88	0	0	0	19	85	0	1	0	2
g__Escherichia-Shigella	1.64348	-1.62607	-1.04687632847176	0.12103	2	35	1	1	33	13	20	0	117	49	0	50	59	67	11	13	18	2	85	112	92
g__Eubacterium	1.02075	-1	NA	0.343436	0	0	0	0	0	0	0	0	0	0	0	41	0	0	0	0	0	0	0	0	0
g__Exiguobacterium	1.50667	-1.11436	NA	0.293999	0	0	0	0	0	0	0	0	0	0	0	0	0	0	95	0	0	8	0	0	2
g__Facklamia	0.86137	1	NA	0.340893	0	0	0	0	0	0	0	0	0	4	0	0	0	0	0	0	0	0	0	0	0
g__Faecalibacterium	0.692285	0.381498	0.358632400823147	0.707224	141	294	4	8	356	126	22	84	976	952	147	0	156	29	147	135	341	0	37	70	1290
g__Faecalicoccus	0.279692	-1.32008	-2.52501996026487	0.218034	15	26	0	3	0	159	0	10	72	15	1	0	9	891	0	0	25	0	0	104	546
g__Faecalitalea	0.117222	-0.427658	-0.761701187754191	0.676654	0	4	0	0	0	37	2	76	7	1	6	0	0	3	0	0	185	0	7	0	10
g__Family_XIII_AD3011_group	0.39795	-0.555276	-0.774933444365227	0.587317	2	0	0	1	0	16	0	0	0	8	0	2	0	0	0	15	25	0	0	0	0
g__Family_XIII_ge	0.362662	-0.619364	-1.09332866895425	0.549258	220	2	0	30	3	473	54	101	23	103	19	0	34	1	140	49	1685	48	37	0	0
g__Family_XIII_unclassified	0.0212807	-0.42819	-0.892391025913403	0.676194	0	0	0	2	0	12	0	0	0	2	0	0	0	0	0	0	27	0	0	0	0
g__Ferruginibacter	0.991391	1	NA	0.340893	0	0	0	0	0	0	16	0	0	0	0	0	0	0	0	0	0	0	0	0	0
g__Fervidobacterium	0.919364	1	NA	0.340893	0	0	0	0	0	0	0	0	0	0	3	0	0	0	0	0	0	0	0	0	0
g__Fimbriimonadaceae_ge	0.929002	-1	NA	0.343436	0	0	0	0	0	0	0	0	0	0	0	0	0	0	0	0	0	0	18	0	0
g__Fimbriimonadales_ge	2.59395	-2.5183	-6.68650052718322	0.0328308	0	0	0	0	0	0	0	0	0	0	11	238	97	0	99	388	0	0	157	51	0
g__Firmicutes_unclassified	1.04495	-1.09753	-2.94485844580754	0.299458	0	0	0	0	0	8	0	0	0	0	0	44	0	2	0	0	10	0	0	0	0
g__Flaviflexus	0.929002	-1	NA	0.343436	0	0	0	0	0	0	0	0	0	0	0	0	0	0	0	0	0	0	2	0	0
g__Flavihumibacter	0.929002	-1	NA	0.343436	0	0	0	0	0	0	0	0	0	0	0	0	0	0	0	0	0	0	144	0	0
g__Flavisolibacter	0.627338	1	NA	0.340893	0	0	0	0	0	0	0	13	0	0	0	0	0	0	0	0	0	0	0	0	0
g__Flavobacterium	0.651029	-0.947247	-1.27198885593696	0.360457	0	0	0	0	0	0	28	54	0	0	5	32	0	0	85	0	0	74	0	0	0
g__Flavonifractor	0.0639549	-0.412577	-0.584962500721156	0.687404	0	1	0	0	5	2	0	0	7	7	0	4	0	1	0	0	2	0	0	0	23
g__Fournierella	1.01521	-1.08299	NA	0.306972	0	0	0	0	0	0	0	0	0	0	0	0	1	0	0	13	0	0	0	0	0
g__Frankiales_unclassified	1.04976	-1	NA	0.343436	0	0	0	0	0	0	0	0	0	0	0	0	0	0	0	0	0	0	0	0	7
g__Fusicatenibacter	1.2095	1.32279	1.94453224511608	0.210277	0	5	0	0	16	4	0	0	45	25	104	2	0	0	0	0	15	0	0	0	30
g__Fusobacterium	0.00836316	-0.806597	-2.09310940439148	0.439989	0	2	0	0	5	0	0	0	16	10	0	0	0	0	0	121	7	0	0	0	0
g__Gaiellales_unclassified	1.02972	-1	NA	0.343436	0	0	0	0	0	0	0	0	0	0	0	0	0	0	0	0	0	105	0	0	0
g__Gallibacterium	1.02075	-1.40556	NA	0.193422	0	0	0	0	0	0	0	0	0	0	0	2	0	0	0	1	0	0	0	0	0
g__Gammaproteobacteria_unclassified	1.1512	1.02842	NA	0.327984	115	0	0	0	0	0	0	0	3	0	0	0	0	0	0	0	0	0	0	0	0
g__Gardnerella	1.88561	-2.78341	-3.13202364018161	0.0201528	0	109	2	26	39	16	160	44	583	45	130	818	569	3035	29	1518	1555	0	440	442	791
g__Gastranaerophilales_ge	0.270952	0.665599	1.44745897697122	0.519592	0	0	0	0	0	4	0	59	0	0	0	0	8	0	0	1	9	0	1	0	2
g__GCA-900066225	0.110342	-0.0776151	-0.137503523749935	0.939156	0	0	0	0	0	2	0	0	0	2	0	0	0	0	0	0	4	0	0	0	0
g__GCA-900066575	1.33982	1.74096	3.9499593175004	0.111444	0	0	0	0	0	7	0	4	0	6	0	0	0	0	0	0	1	0	0	0	0
g__Gemmata	1.36403	-1.30931	NA	0.222868	0	0	0	0	0	0	0	0	0	0	0	0	0	0	0	0	0	9	3	0	0
g__Gemmatimonadaceae_unclassified	0.503501	-0.0109696	-0.0188590272513159	0.991388	0	0	0	0	0	0	27	44	0	0	5	0	0	0	0	0	0	0	70	0	0
g__Gemmatimonas	0.627338	1	NA	0.340893	0	0	0	0	0	0	0	15	0	0	0	0	0	0	0	0	0	0	0	0	0
g__Gemmatirosa	0.919364	1	NA	0.340893	0	0	0	0	0	0	0	0	0	0	52	0	0	0	0	0	0	0	0	0	0
g__Gitt-GS-136_ge	0.919364	1	NA	0.340893	0	0	0	0	0	0	0	0	0	0	31	0	0	0	0	0	0	0	0	0	0
g__Globicatella	1.02744	-1	NA	0.343436	0	0	0	0	0	0	0	0	0	0	0	0	71	0	0	0	0	0	0	0	0
g__Gordonia	0.627338	1	NA	0.340893	0	0	0	0	0	0	0	20	0	0	0	0	0	0	0	0	0	0	0	0	0
g__Gordonibacter	1.02075	-1	NA	0.343436	0	0	0	0	0	0	0	0	0	0	0	15	0	0	0	0	0	0	0	0	0
g__GOUTA6	0.991391	1	NA	0.340893	0	0	0	0	0	0	44	0	0	0	0	0	0	0	0	0	0	0	0	0	0
g__Gracilibacteria_unclassified	1.02972	-1	NA	0.343436	0	0	0	0	0	0	0	0	0	0	0	0	0	0	0	0	0	77	0	0	0
g__Haematobacter	0.947042	1	NA	0.340893	10	0	0	0	0	0	0	0	0	0	0	0	0	0	0	0	0	0	0	0	0
g__Haemophilus	0.960478	1.07234	1.24100809950379	0.298815	0	2	0	0	3	0	0	0	5	3	0	0	0	0	0	0	2	0	0	0	3
g__Hafnia-Obesumbacterium	1.53275	-1.34774	-1.02548420904442	0.194105	1715	0	0	0	0	0	328	897	0	0	741	465	1328	0	1816	591	0	626	1049	937	0
g__Haliangium	1.3496	-1.5393	-3.60829500455178	0.156869	0	0	0	0	0	0	0	0	0	0	46	0	147	0	0	81	0	282	0	0	0
g__Halomonas	1.13411	-1.41046	-1.43180737092894	0.180477	128	0	0	0	2	0	49	6	1	4	42	11	74	0	164	18	3	0	148	151	0
g__Harryflintia	0.627338	1	NA	0.340893	0	0	0	0	0	0	0	89	0	0	0	0	0	0	0	0	0	0	0	0	0
g__Helicobacter	0.930672	-1.27299	-1.46213076823825	0.22547	71	75	0	1	5	0	101	645	0	2	168	0	174	0	661	0	2	654	46	1063	75
g__Herbinix	0.979759	1	NA	0.340893	0	0	0	0	2	0	0	0	0	0	0	0	0	0	0	0	0	0	0	0	0
g__Holdemanella	0.397999	0.496716	0.710493382805015	0.625503	0	2	0	0	0	1	0	0	2	4	0	0	0	0	0	0	5	0	0	0	0
g__Holdemania	0.86137	0.761783	2.18442457113743	0.462264	0	0	0	0	0	0	0	0	0	5	0	0	0	0	0	0	1	0	0	0	0
g__Hungatella	0.403719	-0.484968	-1.01197264166608	0.637707	0	3	0	0	2	0	0	0	0	1	0	0	0	0	0	0	0	0	0	0	11
g__Hydrogenophaga	0.636177	0.960519	3.11547721741994	0.358761	0	0	0	0	0	0	18	263	0	0	5	30	0	0	0	0	0	0	0	0	0
g__Hydrogenophilus	0.643565	-0.915817	-3.0336677127654	0.382903	0	0	0	0	0	0	0	0	0	0	9	1	64	0	0	0	0	2	0	0	0
g__Hymenobacter	0.993321	-1	NA	0.343436	0	0	0	0	0	0	0	0	0	0	0	0	0	0	0	0	0	0	0	15	0
g__Hyphomicrobiaceae_unclassified	0.991391	1	NA	0.340893	0	0	0	0	0	0	21	0	0	0	0	0	0	0	0	0	0	0	0	0	0
g__Hyphomicrobium	0.627338	1	NA	0.340893	0	0	0	0	0	0	0	37	0	0	0	0	0	0	0	0	0	0	0	0	0
g__Iamia	1.02075	-1	NA	0.343436	0	0	0	0	0	0	0	0	0	0	0	62	0	0	0	0	0	0	0	0	0
g__Ignavibacterium	1.02744	-1	NA	0.343436	0	0	0	0	0	0	0	0	0	0	0	0	59	0	0	0	0	0	0	0	0
g__IMCC26207	1.02744	-1	NA	0.343436	0	0	0	0	0	0	0	0	0	0	0	0	68	0	0	0	0	0	0	0	0
g__IMCC26256_ge	0.991391	1	NA	0.340893	0	0	0	0	0	0	3	0	0	0	0	0	0	0	0	0	0	0	0	0	0
g__Immundisolibacter	1.02972	-1	NA	0.343436	0	0	0	0	0	0	0	0	0	0	0	0	0	0	0	0	0	126	0	0	0
g__Intestinimonas	0.627338	0.963909	4.81669278663694	0.357766	0	0	0	0	0	0	0	31	0	0	0	1	0	0	0	0	0	0	0	0	0
g__Intrasporangiaceae_unclassified	1.50499	-1.46124	-2.41052201815635	0.171171	0	0	0	0	0	0	6	0	0	0	0	2	0	0	2	0	0	15	0	7	3
g__Jeotgalicoccus	0.627338	1	NA	0.340893	0	0	0	0	0	0	0	51	0	0	0	0	0	0	0	0	0	0	0	0	0
g__JG30-KF-CM45_ge	0.780037	0.191486	0.289917699984741	0.850749	1	2	0	0	0	0	5	10	0	3	18	0	0	0	0	0	0	0	0	29	0
g__JG30-KF-CM66_ge	0.627338	1	NA	0.340893	0	0	0	0	0	0	0	129	0	0	0	0	0	0	0	0	0	0	0	0	0
g__JG36-GS-52_ge	0.929002	-1	NA	0.343436	0	0	0	0	0	0	0	0	0	0	0	0	0	0	0	0	0	0	124	0	0
g__KD4-96_ge	0.0869998	0.0480818	0.0956956525430958	0.962154	0	3	0	0	0	0	0	0	0	0	64	0	0	0	0	57	0	0	0	0	0
g__Kocuria	1.5891	-1.02911	-1.31426271628056	0.322652	284	5	0	1	0	1	29	91	5	3	49	24	162	1	580	47	7	155	48	31	3
g__Kribbella	0.919364	1	NA	0.340893	0	0	0	0	0	0	0	0	0	0	21	0	0	0	0	0	0	0	0	0	0
g__Kytococcus	1.49242	-1.5	NA	0.167851	0	0	0	0	0	0	0	0	0	0	0	0	16	0	0	0	0	16	0	0	0
g__Lachnoclostridium	0.948408	0.641728	0.760246418002115	0.528763	0	9	0	0	3	3	0	68	36	49	9	2	1	1	0	0	17	0	0	0	74
g__Lachnospira	0.902139	0.66817	0.618474038942074	0.512061	0	22	0	0	11	13	52	57	120	56	0	0	0	5	85	0	26	0	0	0	80
g__Lachnospiraceae_ge	0.0319256	-0.835747	-1.57169014362812	0.422865	104	3	0	14	25	846	38	22	93	817	40	5	33	42	0	114	4237	0	838	79	62
g__Lachnospiraceae_ND3007_group	1.20613	1.25955	2.86249647625006	0.234283	0	4	0	0	0	0	0	0	4	0	0	0	0	0	0	0	1	0	0	0	0
g__Lachnospiraceae_NK4A136_group	1.15792	1.07189	3.04155248944451	0.308443	0	2	0	0	4	1	12	263	15	17	3	0	0	0	0	0	13	0	0	0	22
g__Lachnospiraceae_UCG-001	0.995437	-1	NA	0.343436	0	0	0	0	0	0	0	0	0	0	0	0	0	0	37	0	0	0	0	0	0
g__Lachnospiraceae_UCG-004	0.826184	1.03741	2.57870351024947	0.322875	0	4	0	0	0	1	0	0	37	4	0	0	0	0	0	0	5	0	0	0	2
g__Lachnospiraceae_UCG-010	1.31049	1.57297	NA	0.146802	0	0	0	0	1	0	0	0	7	4	0	0	0	0	0	0	0	0	0	0	0
g__Lachnospiraceae_unclassified	2.19112	-2.16647	-2.1598858719431	0.053979	84	184	2	22	26	521	35	1459	127	262	332	523	168	4059	63	2704	1268	252	163	979	2228
g__Lacibacter	0.51427	-0.950059	-4.3566720442121	0.366781	0	0	0	0	0	0	0	0	0	0	8	0	0	0	0	0	0	0	149	0	0
g__Lactobacillaceae_unclassified	0.713714	1	NA	0.340893	0	0	0	0	0	2	0	0	0	0	0	0	0	0	0	0	0	0	0	0	0
g__Lactobacillales_unclassified	0.812974	-1.17485	-2.91922251882069	0.269023	0	119	1	2	1	12	1	0	1	8	1	3	4	735	0	1	206	1	0	0	54
g__Lactobacillus	2.29442	3.74413	3.09893733169466	0.00358761	197	28995	48078	47584	43229	39553	3485	956	31618	9609	16345	4241	456	5254	523	2508	7101	131	4935	416	3046
g__Lactococcus	2.01531	-1.5773	-3.94485844580754	0.149014	0	0	0	0	1	0	0	0	1	2	1	0	1	2	43	9	1	0	8	0	6
g__Latescibacteraceae_ge	0.993321	-1	NA	0.343436	0	0	0	0	0	0	0	0	0	0	0	0	0	0	0	0	0	0	0	67	0
g__Lawsonella	1.48829	-1.60539	-3.69331967881157	0.142507	1	0	0	0	2	0	10	11	1	0	0	1	1	0	38	160	0	84	0	0	10
g__Leptolinea	1.02972	-1	NA	0.343436	0	0	0	0	0	0	0	0	0	0	0	0	0	0	0	0	0	275	0	0	0
g__Leptotrichiaceae_unclassified	1.45795	-1.44875	NA	0.181336	0	0	0	0	0	0	0	0	0	0	0	31	0	0	0	0	0	0	0	19	0
g__Leucobacter	0.92076	-0.672804	-0.522793679634727	0.510618	106	10	0	0	23	6	36	49	47	35	178	41	248	0	51	19	15	29	142	29	66
g__Limnobacter	0.145478	-0.489921	-1.11839470080223	0.632538	0	0	0	0	0	0	38	0	0	0	0	75	0	0	0	0	0	0	0	0	0
g__Longimicrobiaceae_ge	0.627338	1	NA	0.340893	0	0	0	0	0	0	0	37	0	0	0	0	0	0	0	0	0	0	0	0	0
g__Luteimonas	1.02972	-1	NA	0.343436	0	0	0	0	0	0	0	0	0	0	0	0	0	0	0	0	0	14	0	0	0
g__Lysinibacillus	0.49007	0.60064	1.00933786457934	0.555598	0	0	0	0	2	0	0	9	0	0	20	14	0	0	0	0	0	0	0	0	0
g__Marmoricola	1.14024	-1.20606	-2.4594316186373	0.25717	0	0	0	0	0	0	0	0	2	1	3	0	0	0	0	1	0	20	2	0	7
g__Marvinbryantia	0.20313	0.207809	0.295455883526171	0.837627	6	0	0	1	0	16	0	0	0	4	0	0	0	0	0	0	16	0	0	0	4
g__Massilia	0.158146	0.789041	1.68692491166661	0.44734	0	0	0	0	0	0	5	74	3	0	3	0	1	0	3	7	1	11	0	0	1
g__MB-A2-108_ge	1.14	1.32975	NA	0.213135	0	0	0	0	0	0	0	13	0	0	35	0	0	0	0	0	0	0	0	0	0
g__Megamonas	1.06201	0.92115	0.993481788426032	0.369188	98	2	0	0	9	2	14	63	67	10	0	0	0	2	71	0	6	0	0	0	42
g__Megasphaera	0.584304	0.928131	2.91312254932003	0.374356	0	1	1	0	0	0	0	0	2	0	54	0	0	0	0	0	7	0	0	0	0
g__Merdibacter	0.91693	-0.496564	-1.13750352374993	0.628035	0	0	0	0	0	0	0	0	0	1	0	0	0	0	0	0	2	0	0	0	0
g__Methylobacter	0.360217	-0.485743	-1.10647662812931	0.635379	0	0	0	0	0	0	0	47	0	0	0	0	0	0	92	0	0	0	0	0	0
g__Methylobacterium	0.778616	-1.29688	-0.937204873264104	0.217823	9	0	0	0	6	1	21	13	13	4	14	25	45	0	17	1	0	6	29	12	6
g__Methylomonas	0.991391	1	NA	0.340893	0	0	0	0	0	0	16	0	0	0	0	0	0	0	0	0	0	0	0	0	0
g__Methylophilaceae_unclassified	0.995437	-1	NA	0.343436	0	0	0	0	0	0	0	0	0	0	0	0	0	0	128	0	0	0	0	0	0
g__Methylotenera	0.689578	-0.90112	-1.59535410656775	0.383727	82	0	0	0	0	0	1	0	0	0	0	0	0	0	112	0	0	0	0	116	0
g__Microbacteriaceae_unclassified	1.01521	-1	NA	0.343436	0	0	0	0	0	0	0	0	0	0	0	0	0	0	0	41	0	0	0	0	0
g__Microbacterium	1.12517	1.08742	3.34792330342031	0.301921	47	0	0	0	2	1	3	1	2	0	0	0	0	0	0	0	1	0	0	0	4
g__Micrococcaceae_unclassified	1.42426	-2.13856	-3.86930741280036	0.0609189	0	2	0	0	1	0	1	0	7	4	6	4	66	99	0	0	75	0	0	0	35
g__Micrococcales_unclassified	0.879214	-1.95169	-1.5499221525852	0.0760898	0	72	13	59	97	77	522	38	665	630	515	540	39	1327	136	830	2270	0	850	112	1051
g__Micrococcus	1.4897	0.919761	1.0782251673055	0.369276	12	0	0	0	3	1	3	11	3	10	29	0	27	0	1	0	2	0	1	0	0
g__Microtrichales_unclassified	0.995437	-1	NA	0.343436	0	0	0	0	0	0	0	0	0	0	0	0	0	0	65	0	0	0	0	0	0
g__MND1	0.179944	-0.379865	-0.633808404650694	0.708813	129	0	0	0	0	0	22	0	0	0	0	0	0	0	158	55	0	0	0	0	0
g__Mollicutes_RF39_ge	0.501144	-0.499637	-0.864485029343519	0.624799	0	2	0	0	0	48	0	0	0	8	0	0	0	0	0	6	76	0	13	0	1
g__MSB-3C8_ge	0.627338	1	NA	0.340893	0	0	0	0	0	0	0	69	0	0	0	0	0	0	0	0	0	0	0	0	0
g__Muribaculaceae_ge	1.4262	0.605644	1.14486531048459	0.557565	35	0	0	0	0	0	89	6812	0	86	550	262	501	0	476	304	1	1048	159	359	3
g__Mycobacterium	0.282065	-0.801549	-2.38212589246985	0.442052	0	0	0	0	0	0	23	0	0	0	0	0	0	0	108	0	1	0	0	0	0
g__Mycoplasmataceae_unclassified	0.82016	0.804057	1.34082505498987	0.438442	1059	7667	1	0	0	253	90	1130	14	0	45	195	383	0	1209	260	6	39	325	1263	2
g__Negativibacillus	1.39193	1.26531	6.12302402647328	0.234437	39	0	0	0	0	4	0	180	0	0	7	0	0	0	0	0	2	1	0	0	0
g__Nesterenkonia	1.61888	-1.98403	-0.990772802018462	0.0623134	6351	957	11	17	730	231	1755	2598	1375	1576	4884	3524	6584	57	6275	3119	693	3885	3726	5976	3169
g__Nitrosomonas	0.956916	1	NA	0.340893	0	0	0	0	0	0	0	0	6	0	0	0	0	0	0	0	0	0	0	0	0
g__Nitrospira	0.435281	-0.216862	-0.313481195314506	0.830758	0	0	0	0	0	0	0	123	0	0	62	0	0	0	0	0	0	135	0	71	3
g__Nocardioides	0.773699	-0.964133	-3.52356195605701	0.359759	0	0	0	0	0	0	11	0	0	0	0	0	109	0	0	0	0	5	0	1	0
g__Noviherbaspirillum	0.929002	-1	NA	0.343436	0	0	0	0	0	0	0	0	0	0	0	0	0	0	0	0	0	0	41	0	0
g__Novosphingobium	0.627338	0.394297	0.862496476250065	0.698768	0	0	0	0	0	0	0	2	0	0	0	0	0	0	1	0	0	0	0	0	0
g__NS9_marine_group_ge	0.993321	-0.988125	-6.40429006444484	0.348904	0	0	0	0	0	0	1	0	0	0	0	0	0	0	0	0	0	0	0	77	0
g__Nubsella	0.995437	-1	NA	0.343436	0	0	0	0	0	0	0	0	0	0	0	0	0	0	3	0	0	0	0	0	0
g__Obscuribacterales_ge	1.02744	-1	NA	0.343436	0	0	0	0	0	0	0	0	0	0	0	0	22	0	0	0	0	0	0	0	0
g__Odoribacter	1.46817	1.33393	2.56293619439116	0.209982	0	1	0	0	2	0	0	0	8	2	0	0	0	0	0	0	1	0	0	0	1
g__OLB17	0.859086	-1.20088	-2.67493765438851	0.257788	0	0	0	0	0	0	1	0	0	0	35	0	0	0	0	0	0	82	0	127	0
g__Olsenella	0.0402698	-0.752864	-1.20840544537239	0.467735	64	1	0	7	4	204	21	4	8	222	1	7	3	8	0	57	813	0	231	0	7
g__OM27_clade	1.02744	-1	NA	0.343436	0	0	0	0	0	0	0	0	0	0	0	0	40	0	0	0	0	0	0	0	0
g__Opitutus	0.655937	0.863388	2.9499593175004	0.407515	0	0	0	0	0	0	0	0	0	0	17	0	0	0	0	0	0	2	0	0	0
g__Ornithinimicrobium	0.885717	-0.966159	-4.8923910259134	0.35919	0	2	0	0	0	0	1	0	0	1	0	0	0	0	0	0	0	0	0	108	0
g__Oscillibacter	0.868078	1.08957	4.50635266602479	0.301391	0	0	0	0	0	1	0	177	0	14	8	6	0	2	0	0	0	0	0	0	0
g__Oscillospira	0.713105	-0.894438	-3.30742852519225	0.393924	0	0	0	0	0	0	0	0	0	3	0	0	27	0	0	0	0	0	0	0	0
g__Oxalicibacterium	1.04976	-1	NA	0.343436	0	0	0	0	0	0	0	0	0	0	0	0	0	0	0	0	0	0	0	0	5
g__P3OB-42_ge	0.627338	1	NA	0.340893	0	0	0	0	0	0	0	52	0	0	0	0	0	0	0	0	0	0	0	0	0
g__Pajaroellobacter	0.991391	1	NA	0.340893	0	0	0	0	0	0	3	0	0	0	0	0	0	0	0	0	0	0	0	0	0
g__Parabacteroides	0.556327	-0.463033	-0.465281707918424	0.649023	42	22	0	0	13	16	0	234	47	67	2	37	100	1	0	4	24	269	58	0	63
g__Paracoccus	1.53369	-1.16362	-1.80046853647236	0.268105	73	2	0	0	1	0	15	1	0	0	4	2	8	0	8	83	0	25	2	170	6
g__Parapedobacter	1.13924	-0.289452	-0.296493047511092	0.775778	1	2	0	0	1	1	9	1	4	14	70	10	28	2	39	1	1	2	10	10	12
g__Parasutterella	0.0296735	0.614372	1.29073347328377	0.549734	0	5	0	0	6	0	0	332	21	1	1	4	0	0	0	0	1	115	0	0	16
g__Patulibacter	0.956916	1	NA	0.340893	0	0	0	0	0	0	0	0	3	0	0	0	0	0	0	0	0	0	0	0	0
g__Pedomicrobium	0.91693	-1	NA	0.343436	0	0	0	0	0	0	0	0	0	0	0	0	0	0	0	0	2	0	0	0	0
g__Pedosphaeraceae_ge	1.86912	-1.89659	NA	0.0903797	0	0	0	0	0	0	0	0	0	0	0	86	79	0	0	0	0	49	0	0	0
g__Pelagibacterium	1.56521	-1.77731	-0.982873451211431	0.0920793	3545	369	2	6	303	88	963	1384	542	698	2544	1456	3824	17	3427	1481	256	2150	2522	2429	1203
g__Peptococcaceae_unclassified	1.06321	1.45556	NA	0.176179	0	0	0	2	0	3	0	0	0	0	0	0	0	0	0	0	0	0	0	0	0
g__Peptococcus	0.979875	-0.575783	-0.828482912641961	0.571688	0	0	0	1	1	139	0	0	5	7	0	19	0	0	0	33	137	0	58	0	0
g__Peptoniphilus	0.979759	1.78885	NA	0.103921	0	0	0	0	2	0	0	0	1	1	0	0	0	0	0	0	0	0	0	0	0
g__Peptostreptococcaceae_unclassified	1.42711	-1.79238	-2.40823818826531	0.104587	0	1	0	3	0	30	1	0	22	13	39	0	0	157	59	18	31	22	216	0	23
g__Peptostreptococcus	1.41971	-1.6882	-6.31985716962943	0.125628	0	3	0	1	3	0	43	3	6	1	1	544	0	2285	0	1577	10	0	0	8	6
g__Peredibacter	1.09945	-1.25262	-3.01582496716168	0.241361	9	1	0	0	1	0	2	0	0	0	4	0	0	0	0	0	0	9	27	87	2
g__Perlucidibaca	1.40574	-1.5	NA	0.167851	0	0	0	0	0	0	0	0	0	0	0	3	0	0	0	0	3	0	0	0	0
g__Petrimonas	0.328081	0.472782	0.790943215225031	0.641818	34	0	0	0	0	0	0	25	0	0	0	0	31	0	0	0	0	0	0	0	0
g__Phascolarctobacterium	0.460263	-0.236274	-0.353821430676698	0.816809	0	10	1	0	7	7	0	0	55	56	0	0	0	4	0	0	23	0	0	0	131
g__Phenylobacterium	0.999468	1.13383	3.59946207041627	0.282785	8	0	0	0	0	0	0	0	0	0	32	0	0	0	0	0	0	3	0	0	0
g__Phreatobacter	0.206901	0.463061	0.755581272333553	0.64965	1	0	0	0	0	0	10	0	2	0	0	2	0	0	0	0	0	5	0	0	0
g__Phytoactinopolyspora	1.38583	-1.40805	-1.34395440121736	0.186399	2	2	0	0	1	0	0	1	4	3	0	7	11	0	3	6	3	0	0	0	0
g__Planococcaceae_unclassified	0.700835	-0.871059	-1.83794324189103	0.401839	0	0	0	0	0	0	0	0	0	0	8	0	6	0	0	0	0	0	20	0	0
g__Pluralibacter	1.51286	-1.53014	-1.08060554611604	0.142504	7881	2	0	0	2	0	2014	3382	0	0	2687	3267	3945	0	5695	2826	0	6247	3728	4993	0
g__Polyangiaceae_unclassified	0.929002	-1	NA	0.343436	0	0	0	0	0	0	0	0	0	0	0	0	0	0	0	0	0	0	94	0	0
g__possible_genus_04	1.09287	1.38505	NA	0.196156	0	0	0	0	0	0	0	51	0	0	24	0	0	0	0	0	0	0	0	0	0
g__Prevotella_2	0.0970339	0.346008	0.554964602439207	0.734476	1	10	0	1	56	6	0	0	478	12	0	0	0	1	0	126	7	0	0	42	173
g__Prevotella_9	1.795	0.615445	0.664850717249303	0.546697	68	56	0	1	56	31	32	0	181	68	11	0	0	3	0	0	62	0	0	0	224
g__Prevotellaceae_Ga6A1_group	0.110401	0.812139	2.2934253482988	0.434408	0	0	0	0	0	0	35	1235	0	0	8	0	26	0	0	0	0	211	0	0	0
g__Prevotellaceae_NK3B31_group	0.589108	-0.558112	-0.861682962960298	0.584139	0	0	0	0	0	0	0	177	0	9	18	183	0	0	6	0	2	146	0	0	0
g__Prevotellaceae_UCG-001	0.694475	-0.652281	-1.4243846715381	0.526697	0	0	0	0	1	0	0	0	0	24	0	55	2	0	0	0	0	0	0	0	4
g__Prevotellaceae_unclassified	0.436549	0.851408	2.22363460014164	0.414029	0	4	0	0	4	3	8	1861	17	12	105	2	62	0	48	75	6	180	0	0	19
g__Propionivibrio	0.991391	1	NA	0.340893	0	0	0	0	0	0	9	0	0	0	0	0	0	0	0	0	0	0	0	0	0
g__Prosthecobacter	0.993321	-1	NA	0.343436	0	0	0	0	0	0	0	0	0	0	0	0	0	0	0	0	0	0	0	35	0
g__Proteobacteria_unclassified	0.188673	-0.399009	-0.602795793808475	0.694848	0	3	0	0	2	0	0	104	0	0	25	0	0	0	0	0	0	72	113	0	0
g__Proteus	0.438822	0.767609	1.27753397552891	0.453408	0	2	0	0	0	1	0	0	0	5	0	0	0	0	0	0	3	0	0	0	0
g__Providencia	0.835293	0.47243	0.311706464696697	0.642715	254	154	1	1	159	9	287	166	234	63	96	187	244	0	165	0	8	0	0	390	49
g__Pseudarthrobacter	0.9908	1.04832	NA	0.319168	0	0	0	0	0	1	0	159	0	3	3	0	0	0	0	0	0	0	0	0	0
g__Pseudochelatococcus	0.0920258	-0.0568215	-0.0635029423061581	0.955328	10	3	0	0	0	0	1	1	2	3	0	1	0	0	1	0	0	0	7	0	10
g__Pseudogracilibacillus	0.305033	-0.254849	-0.516015147003665	0.802229	0	0	0	0	1	0	0	9	0	0	0	0	0	0	0	0	0	0	13	0	0
g__Pseudomonas	1.52912	-1.30107	-0.690448065750549	0.208794	10684	1577	11	22	1476	428	3330	4451	2619	15179	9945	15966	10759	201	9146	4962	1205	7634	7230	10275	5568
g__Pseudonocardiaceae_unclassified	1.02972	-1	NA	0.343436	0	0	0	0	0	0	0	0	0	0	0	0	0	0	0	0	0	67	0	0	0
g__Pseudorhodoferax	0.947042	1	NA	0.340893	100	0	0	0	0	0	0	0	0	0	0	0	0	0	0	0	0	0	0	0	0
g__Pseudoxanthomonas	0.0375181	0.257513	0.540568381362703	0.799808	0	0	0	0	0	0	0	0	0	0	16	0	0	0	0	0	0	0	0	0	10
g__Psychrobacter	1.61435	-1.57339	NA	0.150081	0	0	0	0	0	0	0	0	0	0	0	2	0	0	0	18	1	0	0	28	0
g__Pygmaiobacter	1.39232	-1.34157	-3.30742852519225	0.211955	0	0	0	0	0	1	0	0	1	0	0	0	0	3	0	0	3	0	12	0	0
g__Qipengyuania	1.24974	-1.01461	-2.94485844580754	0.336265	0	1	0	0	1	0	0	0	0	0	0	0	0	0	0	0	0	2	0	12	0
g__Ralstonia	0.657035	-1.29077	-3.6585542606509	0.228723	2	0	0	0	2	0	10	0	0	0	11	0	1	0	86	3	1	0	196	0	0
g__RB41	1.02075	-1	NA	0.343436	0	0	0	0	0	0	0	0	0	0	0	74	0	0	0	0	0	0	0	0	0
g__RBG-13-54-9_ge	0.947042	1	NA	0.340893	149	0	0	0	0	0	0	0	0	0	0	0	0	0	0	0	0	0	0	0	0
g__Reyranella	0.531274	0.871294	3.03242147769238	0.403448	0	0	0	0	0	0	0	0	0	0	36	0	0	0	0	0	0	0	4	0	0
g__Rhizobiaceae_unclassified	1.61391	-1.80503	-1.08750271434733	0.0906637	335	50	0	1	32	9	175	349	52	94	180	201	602	3	504	299	34	342	198	172	112
g__Rhizobiales_unclassified	0.887286	-0.982537	-5.85174904141606	0.351494	0	0	0	0	0	0	0	0	0	0	2	0	105	0	0	0	0	0	0	0	0
g__Rhodanobacter	1.02075	-1	NA	0.343436	0	0	0	0	0	0	0	0	0	0	0	40	0	0	0	0	0	0	0	0	0
g__Rhodococcus	1.02075	-0.496564	-1.13750352374993	0.628035	0	0	0	0	1	0	0	0	0	0	0	2	0	0	0	0	0	0	0	0	0
g__Rhodocyclaceae_unclassified	0.922096	1.1561	2.49362915840415	0.271463	171	0	0	0	0	0	19	64	0	0	0	0	0	0	0	0	0	0	41	0	0
g__Rhodoferax	0.929002	-1	NA	0.343436	0	0	0	0	0	0	0	0	0	0	0	0	0	0	0	0	0	0	107	0	0
g__Rhodothermaceae_unclassified	1.98423	-1.1395	-1.04439411935845	0.268956	0	3	0	0	1	0	0	20	1	7	0	7	18	0	3	3	3	2	5	17	2
g__Rikenella	0.627338	1	NA	0.340893	0	0	0	0	0	0	0	112	0	0	0	0	0	0	0	0	0	0	0	0	0
g__Rikenellaceae_unclassified	0.627338	1	NA	0.340893	0	0	0	0	0	0	0	97	0	0	0	0	0	0	0	0	0	0	0	0	0
g__Romboutsia	2.49985	-1.93011	-2.09060789852547	0.0814134	563	6	0	9	6	659	384	2400	79	678	375	473	1150	714	2963	698	617	8360	1160	2939	902
g__Roseateles	0.956916	1	NA	0.340893	0	0	0	0	0	0	0	0	3	0	0	0	0	0	0	0	0	0	0	0	0
g__Roseburia	1.27468	0.159869	0.181673960121393	0.875422	66	59	0	1	90	26	0	73	179	161	0	0	0	10	0	0	123	0	0	0	392
g__Roseomonas	0.993645	-0.944751	-1.94485844580754	0.364712	0	2	0	0	0	0	0	0	0	0	0	0	0	0	2	0	0	0	0	5	0
g__Rothia	2.76755	-3.2988	-2.78784203332312	0.0076327	68	57	2	7	27	61	19	0	573	297	97	1953	259	993	501	894	853	265	188	198	1480
g__Ruminiclostridium	0.868498	-0.650766	-1.16498426017204	0.526427	0	0	0	2	0	2	0	22	0	0	0	0	0	0	0	41	0	8	0	0	4
g__Ruminiclostridium_5	1.0158	-1.07653	-2.81932756372368	0.309064	0	3	0	0	2	7	0	0	0	0	0	0	0	0	0	1	8	0	0	62	6
g__Ruminiclostridium_6	1.0414	1.16858	NA	0.269676	0	0	0	0	0	0	0	115	0	0	19	0	0	0	0	0	0	0	0	0	0
g__Ruminiclostridium_9	0.268004	0.429279	0.746303458745542	0.674316	0	2	0	0	4	4	0	269	21	10	0	19	0	1	0	0	0	0	20	112	16
g__Ruminococcaceae_ge	0.245767	0.140693	0.161340958024386	0.88965	0	2	0	0	10	2	0	38	69	34	0	0	0	0	0	0	20	79	0	0	27
g__Ruminococcaceae_NK4A214_group	0.0992162	0.040968	0.0551415541924612	0.96775	0	0	1	0	0	0	5	0	0	2	0	4	0	0	0	0	3	0	0	0	0
g__Ruminococcaceae_UCG-002	0.834533	0.580511	0.839037503426076	0.568393	0	9	0	0	13	0	0	0	6	33	0	0	0	0	0	0	2	0	0	0	29
g__Ruminococcaceae_UCG-005	0.167377	-0.148167	-0.231919125642041	0.883958	0	7	0	0	6	0	0	149	15	14	16	23	0	0	181	1	5	0	0	0	11
g__Ruminococcaceae_UCG-008	1.52533	-1.70862	NA	0.121695	0	0	0	0	0	0	0	0	0	0	0	7	0	2	0	0	4	0	0	0	0
g__Ruminococcaceae_UCG-009	0.919364	1	NA	0.340893	0	0	0	0	0	0	0	0	0	0	38	0	0	0	0	0	0	0	0	0	0
g__Ruminococcaceae_UCG-013	0.308397	0.835265	1.55551872282867	0.419492	0	0	0	3	0	291	5	13	4	72	0	3	6	0	0	17	92	0	0	0	2
g__Ruminococcaceae_UCG-014	0.190158	0.688471	1.19460235614146	0.503433	7	4	0	1	1	85	0	440	5	21	5	3	17	1	0	52	150	0	0	0	3
g__Ruminococcaceae_unclassified	0.509618	-0.00336025	-0.00400847127123717	0.997358	64	4	2	2	8	11	31	436	35	18	0	0	107	2	0	14	23	248	15	114	34
g__Ruminococcus_1	0.198651	-0.803525	-1.06574389810706	0.439668	0	1	1	1	7	1	49	72	18	35	52	42	64	1	0	0	7	290	1	0	46
g__Ruminococcus_2	0.321395	-0.126858	-0.164984260172042	0.900684	0	14	0	1	6	0	0	0	25	6	0	0	0	0	0	0	17	0	0	0	36
g__Saccharimonadaceae_ge	1.13286	-0.935138	-0.850882297598525	0.365825	35	0	0	0	1	0	8	26	11	1	29	40	5	0	8	18	2	2	25	77	5
g__Saccharimonadales_ge	0.58827	-1.86909	-1.83834095244927	0.0907285	73	4	0	0	0	60	29	56	6	46	5	0	0	1	140	172	303	104	184	0	3
g__Saccharimonadales_unclassified	0.995437	-1.11803	NA	0.292506	0	0	0	0	0	0	0	0	0	0	0	0	0	0	9	0	1	0	0	0	0
g__Salinarimonas	0.85221	-0.874838	-1.55254102302878	0.398924	0	0	0	0	0	0	3	0	15	0	0	0	0	0	4	8	0	0	0	34	2
g__Salipaludibacillus	0.947042	1	NA	0.340893	190	0	0	0	0	0	0	0	0	0	0	0	0	0	0	0	0	0	0	0	0
g__Sandaracinaceae_unclassified	1.8255	-1.89238	NA	0.0909901	0	0	0	0	0	0	0	0	0	0	0	0	0	0	93	103	0	0	0	155	0
g__SAR324_clade(Marine_group_B)_ge	0.91693	-1	NA	0.343436	0	0	0	0	0	0	0	0	0	0	0	0	0	0	0	0	3	0	0	0	0
g__SBR1031_ge	0.765209	-1.0925	-2.48980526768082	0.300067	0	0	0	0	0	0	47	0	0	0	0	1	0	0	0	70	0	0	0	169	0
g__SC-I-84_ge	0.151342	-0.188971	-0.376290383337051	0.85245	0	0	0	0	0	0	0	0	5	0	45	0	0	0	0	0	0	59	0	0	0
g__Schlegelella	0.735175	-0.918582	-2.72246602447109	0.38105	0	0	0	0	0	0	0	0	0	0	2	11	0	0	0	0	0	0	0	1	0
g__Sediminibacterium	0.991391	1	NA	0.340893	0	0	0	0	0	0	47	0	0	0	0	0	0	0	0	0	0	0	0	0	0
g__Sellimonas	0.511965	-0.10904	-0.185069207001991	0.914527	1	5	0	2	6	128	0	0	16	21	0	0	1	0	0	7	171	0	6	0	0
g__Sericytochromatia_ge	0.993321	-1	NA	0.343436	0	0	0	0	0	0	0	0	0	0	0	0	0	0	0	0	0	0	0	2	0
g__SH-PL14	0.993321	-0.996074	-7.99548451887751	0.345238	0	0	0	0	0	0	1	0	0	0	0	0	0	0	0	0	0	0	0	232	0
g__Shuttleworthia	0.367896	-0.27333	-0.459431618637297	0.787549	0	0	0	0	0	4	0	0	0	0	0	0	0	0	0	0	2	0	3	0	0
g__Singulisphaera	1.36512	1.45556	NA	0.176179	2	0	0	0	3	0	0	0	0	0	0	0	0	0	0	0	0	0	0	0	0
g__Slackia	0.234647	0.118438	0.162056758108973	0.907044	0	0	0	0	0	8	3	0	0	5	0	0	0	0	0	0	3	0	10	0	0
g__SM1A02	0.212489	-0.594641	-1.44752485195312	0.563703	0	0	0	0	0	0	0	0	0	0	73	0	181	0	0	0	0	0	0	0	0
g__Solibacillus	1.02972	-1.20268	NA	0.259786	0	0	0	0	0	0	0	0	0	0	0	1	0	0	0	0	0	5	0	0	0
g__Solirubrobacter	0.695095	0.912125	3.56293619439116	0.38287	0	0	0	0	0	0	0	0	0	0	26	0	0	0	0	2	0	0	0	0	0
g__Sphingobacteriales_unclassified	0.991391	1	NA	0.340893	0	0	0	0	0	0	45	0	0	0	0	0	0	0	0	0	0	0	0	0	0
g__Sphingobacterium	1.54828	-2.06989	-1.01161716672504	0.0546003	236	77	0	1	52	12	118	135	77	107	292	215	138	3	391	305	49	170	135	360	263
g__Sphingomonadaceae_unclassified	1.71354	-1.1636	-2.38325993815189	0.270854	0	0	0	1	0	0	0	1	0	0	33	0	1	0	0	11	3	14	115	19	3
g__Sphingomonas	2.16508	-1.83467	-2.75723144263177	0.0952983	0	0	0	0	0	0	2	3	1	0	35	11	43	0	88	3	1	8	0	89	9
g__Sphingopyxis	1.02075	-1	NA	0.343436	0	0	0	0	0	0	0	0	0	0	0	6	0	0	0	0	0	0	0	0	0
g__Spirosomaceae_unclassified	0.995437	-1	NA	0.343436	0	0	0	0	0	0	0	0	0	0	0	0	0	0	8	0	0	0	0	0	0
g__Sporobacter	0.956916	1	NA	0.340893	0	0	0	0	0	0	0	0	2	0	0	0	0	0	0	0	0	0	0	0	0
g__Staphylococcaceae_unclassified	1.01521	-1	NA	0.343436	0	0	0	0	0	0	0	0	0	0	0	0	0	0	0	7	0	0	0	0	0
g__Staphylococcus	0.686015	0.00642785	0.00562141834866222	0.994948	24	4	0	0	4	0	7	94	33	4	10	40	8	0	18	13	7	45	0	2	30
g__Stenotrophomonas	0.894429	-0.959488	-1.54881793698606	0.35828	1	0	0	0	3	0	9	57	0	1	26	0	60	0	0	20	3	0	2	168	5
g__Streptobacillus	1.02075	-1	NA	0.343436	0	0	0	0	0	0	0	0	0	0	0	3	0	0	0	0	0	0	0	0	0
g__Streptococcus	1.52561	-1.43841	-1.58973964098303	0.181393	0	23	3	5	45	45	27	44	122	69	19	33	22	18	18	35	476	47	125	14	312
g__Subdoligranulum	0.456546	-0.816363	-1.4057395140422	0.433863	154	10	1	32	19	291	43	15	91	312	1	71	12	7	62	13	1788	45	276	0	60
g__Subgroup_10	0.956916	1	NA	0.340893	0	0	0	0	0	0	0	0	6	0	0	0	0	0	0	0	0	0	0	0	0
g__Subgroup_17_ge	0.995437	-1	NA	0.343436	0	0	0	0	0	0	0	0	0	0	0	0	0	0	133	0	0	0	0	0	0
g__Subgroup_2_ge	1.01521	-1	NA	0.343436	0	0	0	0	0	0	0	0	0	0	0	0	0	0	0	57	0	0	0	0	0
g__Subgroup_22_ge	0.919364	1	NA	0.340893	0	0	0	0	0	0	0	0	0	0	47	0	0	0	0	0	0	0	0	0	0
g__Subgroup_6_ge	0.221696	-0.69472	-1.8427602581888	0.502461	0	0	0	0	0	0	46	0	0	0	0	0	0	0	0	0	0	150	0	0	0
g__Subgroup_6_unclassified	0.993321	-1	NA	0.343436	0	0	0	0	0	0	0	0	0	0	0	0	0	0	0	0	0	0	0	31	0
g__Subgroup_7_ge	0.991391	1	NA	0.340893	0	0	0	0	0	0	34	0	0	0	0	0	0	0	0	0	0	0	0	0	0
g__Sulfuritalea	0.929002	-0.983026	-5.8923910259134	0.351267	0	0	0	0	1	0	0	0	0	0	0	0	0	0	0	0	0	0	54	0	0
g__Sutterella	0.611511	-0.80944	-1.72246602447109	0.435911	0	0	0	0	5	1	0	0	0	0	0	0	0	1	0	0	2	0	0	0	15
g__SWB02	0.689923	-1.01754	-2.20163386116965	0.331643	0	0	0	0	0	0	44	0	0	0	0	0	0	0	0	53	0	0	131	0	0
g__Synergistes	1.15036	1.3416	3.44745897697122	0.208359	0	8	0	0	0	2	0	0	0	2	0	0	0	0	0	1	0	0	0	0	0
g__Tepidicella	0.354852	0.409653	0.845622657685669	0.687546	80	0	0	0	0	0	5	0	0	0	0	0	0	0	0	1	0	0	0	42	0
g__Tepidimonas	0.947042	1.05396	NA	0.316701	20	0	0	0	0	0	0	1	0	0	0	0	0	0	0	0	0	0	0	0	0
g__Terrimonas	1.53611	-1.61208	-5.23553560671046	0.141274	0	0	0	0	0	0	0	0	0	0	8	0	133	0	1	118	0	22	0	0	0
g__Terrisporobacter	0.729042	-1.01431	-2.30742852519225	0.335404	0	0	0	0	0	1	0	16	6	1	0	0	0	1	0	24	0	83	0	0	0
g__Thalassospira	0.604978	-0.869259	-2.98550043030489	0.406844	0	0	0	0	0	0	1	0	0	0	4	0	0	0	0	0	0	0	0	36	0
g__Thermomonas	0.408359	-0.585843	-0.916289293610768	0.568334	0	1	0	0	4	0	11	63	0	0	23	2	0	0	33	0	1	3	0	129	7
g__Thiopseudomonas	1.02972	-1	NA	0.343436	0	0	0	0	0	0	0	0	0	0	0	0	0	0	0	0	0	13	0	0	0
g__TRA3-20_ge	0.847403	-0.772533	-1.59036248846375	0.454673	0	0	0	0	0	0	0	80	0	0	0	0	0	0	174	45	0	0	0	0	0
g__Truepera	0.919364	1	NA	0.340893	0	0	0	0	0	0	0	0	0	0	38	0	0	0	0	0	0	0	0	0	0
g__Tumebacillus	0.956916	1	NA	0.340893	0	0	0	0	0	0	0	0	4	0	0	0	0	0	0	0	0	0	0	0	0
g__Turicibacter	0.61479	1.3729	2.47468044570625	0.198348	0	0	0	0	0	112	3	76	5	17	1	1	1	4	0	19	5	0	0	0	5
g__Tyzzerella	1.11687	1.38485	3.05784407457228	0.194361	129	0	0	0	1	2	0	81	13	3	0	0	0	0	0	0	1	0	0	0	24
g__Tyzzerella_3	0.929002	-1	NA	0.343436	0	0	0	0	0	0	0	0	0	0	0	0	0	0	0	0	0	0	7	0	0
g__Tyzzerella_4	1.32642	-1.54719	-3.9229990118438	0.156032	0	6	0	0	0	3	1	0	8	1	0	0	107	0	0	0	2	0	0	132	21
g__UBA1819	1.48718	1.62034	3.65505439637959	0.135689	0	3	0	0	5	0	0	110	11	32	33	0	0	0	0	0	8	0	0	0	6
g__uncultured	1.12327	-1.03656	-1.06655053301062	0.315815	9	2	0	0	7	8	117	248	7	8	42	36	104	0	192	10	12	0	138	350	11
g__uncultured_ge	0.346041	0.192921	0.245991507018051	0.849198	148	1	0	0	0	0	1	6	4	1	216	0	135	0	0	8	0	29	0	116	1
g__Ureaplasma	0.86137	1	NA	0.340893	0	0	0	0	0	0	0	0	0	8	0	0	0	0	0	0	0	0	0	0	0
g__UTCFX1	0.627338	1	NA	0.340893	0	0	0	0	0	0	0	23	0	0	0	0	0	0	0	0	0	0	0	0	0
g__Vagococcus	1.77663	-2.25906	-2.05562651669553	0.0444471	53	0	0	0	0	0	51	17	0	0	24	34	73	0	170	20	0	84	94	73	0
g__Variovorax	0.947042	1	NA	0.340893	27	0	0	0	0	0	0	0	0	0	0	0	0	0	0	0	0	0	0	0	0
g__Veillonella	0.13154	-0.319107	-0.53918787924099	0.753377	73	100	0	11	0	0	4315	41	126	137	0	661	0	701	0	4913	11	4	35	12	8
g__Veillonellaceae_unclassified	0.548865	-1	NA	0.343436	0	0	0	0	0	0	0	0	0	0	0	0	0	2	0	0	0	0	0	0	0
g__Verrucomicrobiae_unclassified	1.02972	-1	NA	0.343436	0	0	0	0	0	0	0	0	0	0	0	0	0	0	0	0	0	82	0	0	0
g__Victivallis	0.979759	1	NA	0.340893	0	0	0	0	3	0	0	0	0	0	0	0	0	0	0	0	0	0	0	0	0
g__WCHB1-81_ge	1.02972	-1	NA	0.343436	0	0	0	0	0	0	0	0	0	0	0	0	0	0	0	0	0	89	0	0	0
g__WD2101_soil_group_ge	0.892732	-1.02456	-2.82555951743519	0.330886	0	0	0	0	0	0	0	0	0	0	9	48	0	0	0	10	0	0	0	0	0
g__Weeksellaceae_unclassified	0.941769	-0.253627	-0.227701332721513	0.802913	36	1	0	0	1	4	0	3	0	5	12	18	0	0	11	9	2	12	1	2	11
g__Weissella	0.76885	0.648901	1.08488889758651	0.52701	0	5	0	0	0	0	0	0	0	0	2	0	0	2	0	0	1	0	0	0	0
g__WS6_(Dojkabacteria)_ge	0.947042	1	NA	0.340893	45	0	0	0	0	0	0	0	0	0	0	0	0	0	0	0	0	0	0	0	0
g__Xanthobacteraceae_unclassified	1.49226	-1.90748	-5.29737486052832	0.0886855	0	0	0	0	0	0	1	0	0	0	11	0	0	0	0	141	0	0	154	134	0
g__Xanthomonadaceae_unclassified	0.991391	1	NA	0.340893	0	0	0	0	0	0	42	0	0	0	0	0	0	0	0	0	0	0	0	0	0
g__Xanthomonadales_unclassified	0.947042	1	NA	0.340893	117	0	0	0	0	0	0	0	0	0	0	0	0	0	0	0	0	0	0	0	0
g__Xanthomonas	1.41894	-1.76505	NA	0.111373	0	0	0	0	0	0	0	0	0	0	0	2	0	0	3	0	0	1	0	0	0
g__Xylophilus	0.510066	-0.479113	-0.858121123828657	0.638471	0	0	0	0	0	0	0	66	3	0	2	0	0	0	0	0	0	91	26	0	0
