# Supplementary material for: Succinic acid-driven gut-fat axis orchestrates abdominal fat deposition in chickens via adipocyte-macrophage crosstalk
Source: J Anim Sci Biotechnol. 2025 Nov 14;16:148. doi: 10.1186/s40104-025-01278-7 (PMC12616907; doi:10.1186/s40104-025-01278-7)
Supplement: Supplementary file 3 — Additional file 3: Table S3. Metabolome results based on LC-MS. [file 40104_2025_1278_MOESM3_ESM.xlsx]

## Sheet: meta_intensity
Mode	Adducts	Metabolite	Retention time(min)	Formula	m/z	Fragmentation Score	Mass Error (ppm)	VIP	fc	pvalue	ND2211	ND2213	ND2214	ND2241	ND2243	ND2246	ND2247	ND2248	ND2250	ND2259	HFD2215	HFD2251	HFD2254	HFD2256	HFD2261	HFD2262	HFD2263	HFD2264	HFD2267	HFD2268	HFD2269
pos	M+H	Ala Val	0.997767	C8H16N2O3	189.123	77.6	-1.27338	0.749295	1.66913	0.479233	3.26438e+06	329372	131063	305881	168695	167836	434575	404977	375313	290714	177601	5.04868e+06	329567	781061	278741	2.14557e+06	258890	291621	308214	292382	870388
pos	M+H, M+Na, 2M+H, 2M+Na, M+H-H2O	PE(16:0/0:0)	9.17703	C21H44NO7P	454.291	90.1	-2.9583	6.3618	0.717436	0.068189	3.90641e+07	6.01438e+07	4.25676e+07	6.72435e+07	5.68658e+07	4.9746e+07	3.54892e+07	5.25626e+07	5.16784e+07	4.95663e+07	5.14391e+07	2.72086e+06	5.48798e+07	7.10619e+06	4.89097e+07	1.01933e+07	5.4123e+07	5.83881e+07	2.16162e+07	4.81585e+07	4.09433e+07
pos	M+H	PC(22:4/0:0)	9.59728	C30H54NO7P	572.37	94.4	-1.46476	0.680888	0.637256	0.0710597	370370	702978	445227	480879	383713	551169	633369	760322	620492	402928	736220	7232.29	233222	22141.4	455749	34080.1	474977	585663	130410	822838	248732
neg	2M+Hac-H	Phe Hyp	3.82323	C14H18N2O4	615.269	51.7	2.81373	0.260779	1.178	0.326923	133566	442598	294659	353783	306600	253040	405095	124949	408620	647070	357900	385818	316195	560067	440755	343343	612296	184549	410590	313565	441750
pos	M+H, M+K, M+Na, 2M+H, M+H-H2O	PC(18:2/0:0)	8.89897	C26H50NO7P	520.338	84.3	-2.62284	4.91767	1.18868	0.336549	5.31027e+07	5.83663e+07	5.71431e+07	4.58673e+07	4.77728e+07	5.52793e+07	6.0536e+07	6.85436e+07	5.39285e+07	4.36068e+07	9.37129e+07	2.33395e+07	1.1505e+08	3.01885e+07	8.75223e+07	2.77834e+07	7.26142e+07	7.50597e+07	3.01453e+07	9.2413e+07	6.36698e+07
pos	M+CH3OH+H	Tilsuprost	6.11587	C20H33NO4S	416.246	53.5	-1.14556	0.584243	15.3661	0.0243528	2572.7	6615.66	7179.55	5844.8	9702.92	4883.3	11744.8	2110.87	11348.6	5413.29	48630.6	407448	24870.7	271811	15704.5	114684	46448.9	13166.5	46917	106135	43705.3
pos	M+H	Val Ala Phe Asp	5.16342	C21H30N4O7	451.218	81.9	-1.28109	0.113209	1.10611	0.611267	93641.5	74356.5	42596.8	50321.7	58745.2	16441.9	87613	52936	76684.2	50028.8	51240.1	107567	61647.9	83239.7	110761	41307.4	89404.3	38532.1	26655.5	98619.8	25152.3
pos	M+H, M+CH3OH+H, 2M+H	Cytidine	0.807667	C9H13N3O5	244.092	65.5	-1.48224	1.14764	1.52471	0.0863798	418959	1.82411e+06	1.18195e+06	1.45318e+06	2.24376e+06	2.16767e+06	2.24669e+06	727260	967037	2.93435e+06	1.72201e+06	1.07647e+06	3.30287e+06	3.43985e+06	1.71815e+06	1.50952e+06	4.51204e+06	1.33413e+06	4.59589e+06	1.87482e+06	2.02573e+06
pos	M+H	Ala Leu Phe	5.04193	C18H27N3O4	350.207	53.1	-1.17758	0.488713	2.39043	0.190894	157000	30781.4	27617	86270.6	55576	59278.5	98408.3	82546.7	90594.9	13283.3	41969.5	800152	45737.6	276979	115232	199854	25088.1	48860.7	64828.7	133944	91554.4
pos	M+H-H2O	8-Hydroxytrtradeca-10,12-dienoylcarnitine	7.2155	C21H37NO5	366.263	54.7	-2.75675	0.474011	0.0704511	0.0964254	164049	1016	767.55	50076.3	8795.14	777.061	113624	111206	613256	755.205	2643.62	3665.82	787.317	1208.08	19179	1741.36	755.232	2396.19	29073.2	13008.1	8022.97
pos	M+ACN+H	LysoPA(20:2(11Z,14Z)/0:0)	9.27927	C23H43O7P	504.307	73.7	-3.70825	0.0505607	1.04136	0.907293	19211.6	22449.4	10132.9	15327.9	29862.9	17233.9	10787	18334.8	19557.7	26709.5	23563.7	1595.13	65350.8	1382.14	16972.7	3039.31	12478.5	28236.1	1852.97	43164	19559.2
pos	M+H	Lys Asn	0.628783	C10H20N4O4	261.155	57.9	-1.73418	0.771957	1.30387	0.420683	1.58407e+06	585691	607364	718355	976091	894225	4.11325e+06	487009	1.11067e+06	302293	969964	709073	1.05213e+06	2.03543e+06	1.60069e+06	3.40878e+06	302535	1.39883e+06	1.53072e+06	1.60936e+06	1.70294e+06
pos	M+H-H2O	N-Fructosyl isoleucine	1.09705	C12H23NO7	276.144	57.2	-0.899222	0.341363	0.565736	0.28065	47472.5	192887	25442.8	36689.1	85372.2	127344	87464.2	200300	466096	881101	136911	46385.5	279831	156642	140893	130907	210261	26842.8	35152.1	73685.8	100559
pos	M+NH4, M+Na	Hexaethylene glycol	4.24227	C12H26O7	300.201	67.1	-3.06914	0.0501042	0.976541	0.922523	94418	231159	70257.4	201262	107011	225215	111843	239522	378735	72948.3	76604.1	159187	328548	103262	160941	350494	117664	131279	104473	141340	187112
pos	M+H	Ala Glu Leu	3.59688	C14H25N3O6	332.181	66.2	-1.94663	0.538991	1.49865	0.270773	388474	91399.5	110727	328150	139225	80004.6	470336	277041	312438	43054.7	175131	970827	105381	555640	314782	515097	20721.8	146780	124113	478129	287474
pos	M+H-2H2O	4-Coumaroylshikimate	5.81788	C16H16O7	285.075	70.8	-2.03452	0.27434	1.40283	0.572422	227000	125213	106037	92558.8	121066	59104.1	131192	124762	144218	171928	137303	1.02146e+06	41084.6	104345	62027.1	232318	22337.7	20664.5	118034	149197	102024
neg	M-H, M+Na-2H	Octadecanedioic acid	9.69767	C18H34O4	313.239	90.9	1.18569	0.715226	2.26918	0.0472176	62305.6	115448	122869	125327	195031	101879	51954.6	54550	120099	96669.3	134570	179898	373811	725577	80787.2	185130	227436	54791.9	66241.8	234160	348838
pos	M+H	Eupatorin	7.57967	C18H16O7	345.096	85	-1.53288	0.258425	33.3553	0.000634337	674.558	520.97	393.573	548.09	476.268	398.449	483.407	606.283	820.769	387.243	26585.1	37884.9	8868.56	12939.1	5464.54	43843	1889.59	10408.9	17368.2	11499.8	18062.5
pos	M+H, 2M+H, M+Na, M+K, M+H-H2O	PC(16:1/0:0)	8.58073	C24H48NO7P	494.323	79.9	-1.65371	9.1653	0.457487	7.56716e-05	3.37096e+07	3.43734e+07	2.49895e+07	4.35578e+07	3.02721e+07	2.2925e+07	3.79185e+07	4.34769e+07	3.12393e+07	2.89795e+07	2.43498e+07	3.70084e+06	2.25064e+07	2.85017e+06	1.89688e+07	7.58404e+06	1.48115e+07	3.22039e+07	1.00879e+07	1.84807e+07	1.12491e+07
pos	M+H	Asp Leu Lys	0.79815	C16H30N4O6	375.223	87.1	-0.941375	0.859053	1.64913	0.0663551	661238	158288	236160	300101	307997	522716	777344	214571	333181	80778.3	312839	1.1429e+06	152719	973314	658701	833656	207291	399260	601407	659966	574679
pos	M+H	Pro Pro Phe	4.51228	C19H25N3O4	360.192	58.9	-0.324093	0.807087	1.92895	0.024691	236729	152385	96705	112245	170072	103093	436372	172186	177094	162028	193235	738503	303078	391227	274057	654089	163901	171616	175299	470759	323675
pos	M+H	Asp Lys Ile	1.00647	C16H30N4O6	375.223	75.7	-1.82356	0.633913	1.13478	0.422784	2.93194e+06	2.61579e+06	2.32132e+06	2.18733e+06	2.42067e+06	2.79224e+06	4.4426e+06	2.66035e+06	2.00905e+06	2.21277e+06	1.8768e+06	3.81593e+06	1.2417e+06	3.82262e+06	3.4535e+06	5.48935e+06	1.54666e+06	2.58435e+06	3.50588e+06	3.16698e+06	2.69238e+06
pos	M+2H, M+H	Val Arg	0.7627	C11H23N5O3	274.187	61.1	-1.95131	0.402931	1.41398	0.640773	1.71196e+06	22413.5	41627.7	82491.8	76223.2	67154.4	561965	88505.9	118374	18607.8	90915.1	1.98227e+06	130485	369637	126909	940087	57687.3	127762	134274	154005	224434
neg	M-H	3-Methylglutaric acid	4.37595	C6H10O4	145.051	59.7	2.69217	0.186928	0.859866	0.462063	93626.6	82208	87127	70506	65320	81187.5	64912.6	71466.3	52693.4	101924	33408.2	80938.3	63893.8	65546.4	20989.3	91922.8	81999.3	171350	65323	16192.5	37662.2
pos	M+H-H2O	Octadeca-2,4-dienedioic acid	8.46707	C18H30O4	293.211	88.2	-1.54824	0.343469	9.93744	0.0072451	5663.87	3641.65	2499.3	1701.13	5711.72	3440.83	966.634	1359.85	1255.69	3268.4	14159.2	43851.9	28828.9	101334	5825.31	29619.1	12195.5	4208.54	11770.1	43847.9	26929.1
pos	M+H-2H2O	Alfaprostolum	9.35737	C24H38O5	371.257	88.7	-1.5661	0.176176	4.62271	0.0374842	3671.21	242.407	1813.58	2030.38	3841	3343.5	8328.36	3524.19	1445.12	1125.41	2746.87	13169.4	187.845	23420.7	2167.13	42517.2	4594.18	2652.23	9323.45	38362.5	10179.7
pos	M+H-2H2O, M+H-H2O, M+H	N-Acetyl-glucosamine	0.807667	C8H15NO6	204.086	73.6	-1.20025	0.13836	1.14587	0.533193	513881	848699	572319	854257	800230	915694	428656	593707	521420	1.94192e+06	636694	672716	1.35762e+06	1.11168e+06	552662	674022	1.74052e+06	733838	1.28608e+06	437876	868284
pos	M+ACN+H	3-Carboxy-4-methyl-5-propyl-2-furanpropionic acid	6.79662	C12H16O5	282.133	65.7	-2.49619	0.0898443	0.262983	0.0283979	9812.21	6004.3	6924.43	684.749	554.523	2263.43	1756.91	757.452	6967.89	16092.1	3954.74	893.174	504.368	5508.79	551.491	711.14	487.678	466.458	567.481	763.449	581.209
pos	M+H-H2O	6-Hydroxytetradecanedioylcarnitine	6.2664	C21H39NO7	400.268	59.5	-2.1389	1.23517	0.0475265	0.00355104	440325	227473	804.493	776744	134358	814.461	604849	827555	1.02608e+06	8032.03	1448.18	27234.3	11459.3	39088	12439.8	11994.1	2942.92	7893.52	66784.6	29340	950.933
pos	M+H-H2O, M+ACN+H, M+H	Cinnamic acid	1.86933	C9H8O2	149.06	54.7	-1.20565	0.338682	1.00557	0.953309	2.87971e+06	4.13514e+06	3.99714e+06	4.11983e+06	4.55093e+06	4.9933e+06	3.17131e+06	3.20566e+06	3.58422e+06	4.40074e+06	3.02957e+06	2.83033e+06	3.24338e+06	5.10062e+06	3.96295e+06	4.3182e+06	3.81315e+06	4.25908e+06	5.99545e+06	3.14216e+06	3.48594e+06
pos	M+H	Glutaminylmethionine	1.02453	C10H19N3O4S	278.116	74.6	-1.67	0.352662	2.0742	0.499491	676121	4776.23	3608.26	5568.64	11007.4	3652.97	32628.2	18831.4	14422.9	3550.22	2978.09	1.09426e+06	15107.5	137104	19368.5	333934	3550.35	26918.4	22016	32427.4	78694.1
pos	M+H	Arg Asp Val	0.628783	C15H28N6O6	389.214	85.8	-1.77032	0.566027	1.64926	0.096319	150431	138267	98605.4	244750	197779	109842	391709	95368.6	395850	42806.6	312258	70805.9	95585.6	640301	517352	322933	44040.1	334750	289087	426907	330169
pos	M+H	Palmitoylcarnitine	9.10107	C23H45NO4	400.342	89.3	-1.56208	2.96569	0.185527	0.0123036	1.0993e+06	1.63501e+06	1.32288e+06	4.36847e+06	3.60985e+06	377464	4.10994e+06	3.21839e+06	1.14828e+07	1.75181e+06	752364	16258.1	331540	14999.1	1.42193e+06	47822.3	876294	615995	341461	1.10533e+06	1.20572e+06
pos	M+H	Cholylarginine	6.08865	C30H52N4O6	565.395	77.4	-1.56516	0.331932	7.71525	0.141926	3446.82	2662.03	2011.06	2800.6	5346.89	2035.98	28084.9	3097.96	2283.89	1978.71	36820	79266.6	2062.85	16655.7	2857.3	39514.5	1978.78	1907.8	2320.98	252248	20521.7
neg	2M-H	Resiquimod	4.33848	C17H22N4O2	627.342	58.9	0.705632	0.0642951	1.09592	0.816676	125134	42927.9	22888.5	93432.9	31216.2	26623.9	61526	46907.9	251321	15114.2	24126.2	223959	36199.5	162461	56784.6	87211.8	14325.6	56827.7	64405.4	55737.9	82421.9
pos	M+H	Genistein	6.77232	C15H10O5	271.06	98.8	-2.13019	1.00242	1.40763	0.227724	633459	679515	1.01304e+06	1.29819e+06	1.38906e+06	290417	630946	342892	807575	1.62997e+06	2.06492e+06	2.11072e+06	782902	1.59399e+06	404658	485600	742012	528764	1.1987e+06	2.75667e+06	825377
pos	M+H	Tyr Ala Thr	3.43162	C16H23N3O6	354.165	64.4	-2.55841	0.496867	2.14597	0.128295	156411	24634.9	24755.9	90914.6	45298.6	27891.6	237265	87203.9	90921.6	1707.28	61833.9	569565	20334	227244	183232	324978	4949.82	86112.7	66241.8	213706	99577.8
pos	M+H-H2O, M+H	Diethyl phthalate	0.359867	C12H14O4	223.096	60.9	-1.77446	0.625431	0.760514	0.0389905	478930	507229	389029	418328	363995	394739	261594	656849	285557	557942	209218	341729	342529	443350	237080	373507	457780	274264	429630	211944	288070
pos	M+H	Asp Leu Ser Glu	1.49063	C18H30N4O10	463.205	57.5	2.84611	0.181562	1.21227	0.471165	136106	111280	76431.8	114294	133982	76818.2	167749	70299.6	81122.2	57666.7	79561.8	339118	24027.5	101861	105418	176808	42481.7	76742.1	110383	117627	193808
neg	M+FA-H	Palmitoyl Ara-C	8.3113	C25H43N3O6	526.316	67.3	4.88766	0.560553	0.887415	0.458922	3.045e+06	2.44113e+06	2.34431e+06	2.99674e+06	2.36186e+06	2.74984e+06	4.31864e+06	2.61054e+06	3.6035e+06	1.63242e+06	4.52062e+06	1.8983e+06	1.78076e+06	1.16033e+06	3.47637e+06	1.78741e+06	2.02332e+06	4.31011e+06	1.67662e+06	2.53168e+06	2.26834e+06
pos	M+Na	Aminodeoxykanamycin	3.12937	C18H37N5O10	506.244	76.8	2.18186	0.0631166	1.05885	0.926835	77927.1	27122.2	9108.25	25134.2	9442.61	9090.53	209449	90195.4	31286.1	2921.18	12881.7	252210	6409.36	39759.5	27039.2	145649	6323.59	12478.4	9583.67	36897.5	23442.5
neg	M-H2O-H	4-Hydroxy-2-oxoglutaric acid	1.01415	C5H6O6	142.999	57.1	1.66619	0.0391158	1.02038	0.914254	93674.3	145020	223825	149162	157455	283629	134720	58033.1	152709	215675	157952	45028.3	101648	196132	219216	93739.5	311492	179247	213202	141846	151968
neg	M-H	N-Acetylleucylalanylserine	4.56487	C14H25N3O6	330.168	67.1	1.99838	0.185558	1.276	0.159549	49193.7	73875.6	53209.5	93442.7	134253	59240.4	40030.2	25343.4	116915	42191.9	97614.7	104535	67037	113763	91548.3	87950.9	50176.8	70586.3	105743	57949.7	118342
neg	M-H	Indole-3-acetyl-L-glutamic acid	5.35553	C15H16N2O5	303.099	50.3	1.53825	0.0499186	1.27982	0.41627	1678.32	3218.3	3107.3	7080.24	17300.2	3649.05	8618.53	7695.03	10122.5	893.589	6147.94	18781.2	3730.72	8846.99	11196.1	7137.49	967.16	4618.25	12596.5	8025.07	7155.26
pos	M+ACN+H	Geldanamycin	6.68485	C29H40N2O9	602.31	60.6	4.63944	0.44992	3.4296	0.128356	4912.29	3793.83	8565.94	31021.8	35978.4	64813.8	3100.81	9714.72	52512	11287.5	42065	5206.2	262955	308077	78809.6	4145.15	40604	2718.93	3307.78	32786.6	70795.8
neg	M-H	Asn Lys	0.61225	C10H20N4O4	259.141	66.6	0.499357	0.75879	1.6199	0.184754	571789	145661	262380	224696	371299	309861	1.74432e+06	77886.5	443242	93079.8	528404	333872	335748	921493	848082	1.56239e+06	100699	796389	683184	680516	771952
neg	M-H	Arginine	0.6643	C6H14N4O2	173.105	91.7	2.36742	0.414646	1.16508	0.218306	1.4168e+06	1.54351e+06	1.97806e+06	1.65892e+06	1.81978e+06	1.89971e+06	1.82629e+06	1.01696e+06	1.51156e+06	1.40188e+06	1.63321e+06	1.17154e+06	1.21846e+06	2.40671e+06	1.76089e+06	2.54086e+06	1.48341e+06	2.18054e+06	3.05496e+06	1.47261e+06	1.67643e+06
neg	M-H	Tetradec-5-ynoic acid	9.8209	C14H24O2	223.171	59.8	1.68621	0.881191	1.32611	0.327034	336159	1.89199e+06	688447	728724	852270	414074	2.32919e+06	668278	3.8231e+06	680695	1.91355e+06	457899	1.94507e+06	2.58846e+06	1.91579e+06	506848	1.1562e+06	1.62733e+06	1.41133e+06	2.36974e+06	2.21476e+06
neg	M-H	Threonylalanine	0.748033	C7H14N2O4	189.089	51.2	2.24662	0.19425	1.29421	0.680048	711231	56928.4	40005.5	58216.9	31793.6	43842.9	136001	32398.3	44534.9	41781.9	36861.5	581121	37595.8	163969	56520.7	394212	45815.6	72108.9	85182.9	75314.6	155013
pos	M+ACN+Na	Indicine-N-oxide	5.79277	C15H25NO6	379.185	57.3	4.65295	0.561235	0.300896	0.0597073	21878.2	30913.5	101862	68910.4	394255	16478.7	213600	609574	261049	21472.7	30223.7	55676.5	38395.2	40762.2	6078.42	30128.5	27241.4	84751.8	82310.1	51376.2	128969
neg	M-H, 2M+Hac-H	3-(4-Hydroxy-3-methoxyphenyl)propionic acid	5.28148	C10H12O4	195.067	76.8	1.79662	0.332355	2.84974	0.385901	26817.2	38948.6	32273	29053.8	27535.9	36342.2	36754.8	86543.5	21252.9	55415.6	23288.9	881266	40224.7	22305.5	21285.6	97062.9	50263	14517.5	22009.3	17666.3	35586.7
neg	M-H	Malic acid	0.847717	C4H6O5	133.014	51.7	1.26036	4.48322	0.703903	0.144406	5.27386e+06	2.23545e+07	1.82308e+07	2.54113e+07	3.17165e+07	3.16735e+07	1.46634e+07	1.68299e+07	1.81155e+07	2.78728e+07	7.79491e+06	3.76738e+06	2.16919e+07	1.46972e+07	1.60315e+07	3.62216e+06	3.43403e+07	1.2752e+07	2.97317e+07	3.767e+06	1.60639e+07
neg	M-H	3-(4-Hydroxyphenyl)lactic acid	3.92495	C9H10O4	181.051	63.3	2.77854	1.16861	7.81101	0.0545771	38241	71387	70529.9	53034.2	101055	38847.5	142253	99887.4	72421.2	73705.9	143166	1.95042e+06	947231	157254	65559.8	2.29371e+06	106383	70249.4	196847	255003	355886
neg	M-H2O-H	(6E,8E,10R,12Z)-10-Hydroxy-3-oxooctadecatrienoic acid	9.68398	C18H28O4	289.181	53.7	0.848427	0.679876	13.6195	0.000672224	22556.1	18262	14027.8	7272.34	9885.74	11440.1	10128.2	3237.18	23002.4	5338.97	80418.9	92114.6	49668	227100	87370.2	71275.1	162588	172879	446392	156004	329130
pos	M+NH4	Octaethyleneglycol monododecyl ether	10.6706	C28H58O9	556.441	67.2	-1.33976	0.869716	0.672034	0.00238698	492939	627603	471172	478848	434240	432603	339865	785182	344984	633509	230398	375439	339873	400557	216795	358714	418071	363698	412212	303382	307316
pos	M+H, M+Na, 2M+H, M+H-H2O	PE(17:0/0:0)	9.67273	C22H46NO7P	468.308	93.9	-1.60681	0.688077	0.848325	0.518378	4.04547e+06	6.3537e+06	7.9337e+06	5.8152e+06	7.40599e+06	7.66391e+06	3.60448e+06	4.09872e+06	5.83907e+06	3.56004e+06	9.70185e+06	60682	5.59497e+06	232651	9.17859e+06	393304	6.57023e+06	7.51421e+06	1.31516e+06	8.13883e+06	3.85521e+06
neg	M+Na-2H	Prostaglandin B-1	10.3713	C20H32O4	357.206	66.1	2.29847	0.151706	0.36455	0.00966018	10368.6	7306.62	5495.4	11063.9	4262.33	4417.57	9543.9	9846.28	23874	4998.15	3981.87	1036.14	1532.85	1267.47	497.876	2414.23	3560.28	3220.67	9228.17	497.112	9325.67
pos	M+H	PC(18:4/0:0)	8.09417	C26H46NO7P	516.308	82	-0.505073	0.217608	0.626245	0.120831	51553.3	47002.3	39806.6	19588.7	37863.5	33032	124925	68123.6	115634	31671.6	91874.8	16834.8	18544.4	16107	30589.9	33956.1	37533.9	50059.9	57936.9	23575.5	15091.4
neg	M+FA-H	Enkephalin L	4.22702	C28H37N5O7	600.265	52	-3.9594	0.529943	0.62479	0.0798828	589403	636533	175893	547611	98541	103216	385996	367452	211518	136681	110526	300736	202229	251688	237183	207987	171553	131247	118343	243208	260880
pos	M+H	N,N-Dimethylarginine	0.753783	C8H18N4O2	203.15	53	-1.29766	0.0326757	1.17585	0.584694	59186.2	353695	543523	363042	657360	1.05054e+06	212132	77259.7	400983	818333	458631	72827.7	381259	520200	578292	182306	1.15131e+06	623442	1.11376e+06	400974	384086
pos	M+H, M+CH3OH+H, M+H-H2O	Diosgenin	9.07668	C27H42O3	415.32	68.3	-1.095	0.199644	1.63752	0.500479	64007.1	30648.5	33023.1	16355.2	61693.4	14209.8	30123.2	35412.2	20063.8	29875.3	12611.2	18285.9	17553.6	23770.5	9341.93	53262.7	25050.3	6457.65	37478.7	342531	57823.2
pos	M+H, M+Na, M+2Na-H	(7Z)-Tetradec-7-enoylcarnitine	7.876	C21H39NO4	370.294	54.1	-1.95291	3.94396	0.0342768	0.065419	5.93865e+06	409169	263216	3.5384e+06	457979	129918	1.16552e+07	7.89396e+06	3.53986e+07	467808	353348	30491.3	107861	39004.1	430846	46672.1	635617	206520	303817	260348	79738
pos	M+H	Cyclohexanamine	9.11257	C6H13N	100.112	89.6	3.26182	0.0895304	0.783843	0.152408	13169.4	15568.4	11777.7	11355.6	8979.35	9789.32	7780.94	21261.4	6701.43	18449.2	5643.75	10708.1	10004.2	14992.1	6026.9	13080.9	13228.2	7395.59	13383.2	4943.05	8228.06
pos	M+NH4	24-Hydroxytetracosanoic acid	9.6116	C24H48O3	402.393	71.8	-2.18551	0.267416	0.570542	0.0529753	138290	94804.8	93930.8	79561.9	51340.3	54931.6	66677.8	87670.4	93636.9	42271	85632.9	970.782	93343.6	841.159	56866.7	772.931	37210.5	92827.9	616.79	15521	119428
pos	M+ACN+H	5-[(2R)-2-Aminopropyl]-2-hydroxybenzoic acid	4.5903	C10H13NO3	237.123	51.5	-1.20862	0.360555	1.8574	0.0913113	250684	51959.3	15466.7	38936.5	23405.2	28430.8	58410.3	26014.8	44089.1	7233	51972.5	197057	138148	115223	45087.7	107704	25542	97205.2	114769	86759.4	133289
pos	M+2Na	CL(8:0/10:0/10:0/10:0)	4.9523	C47H90O17P2	517.272	59.7	0.930136	0.170383	0.787203	0.643607	2.06988e+06	312258	194671	247452	152485	238274	306136	294967	163254	103185	183478	560141	105460	266995	393478	666285	245854	250451	191687	400064	271290
neg	M-H	Serinyl-Gamma-glutamate	0.748033	C8H15N3O5	232.094	61.5	0.993693	0.365737	1.43738	0.240205	474461	82321.2	134300	184529	110846	88676.1	335399	72526	113556	98964.5	127466	448618	62453.3	356828	153489	493337	44415.8	256112	252558	199572	286070
pos	M+H	Leu Thr Gly	1.46692	C12H23N3O5	290.171	52.8	-1.52104	1.33315	2.67128	0.0766469	720915	92991.1	138314	361434	214705	90189.5	1.02078e+06	348971	325933	74476.9	302560	2.79068e+06	266797	1.86241e+06	488268	2.02595e+06	42807.9	318295	226989	892097	740589
pos	M+H	Genistin Malonate	5.58295	C24H22O13	519.113	89.3	-1.3267	0.3851	2.9556	0.292823	66442.5	35368.8	37650.2	50905.3	82535.7	1799.73	46138.6	40233.4	6718.5	44040.3	4993.9	800714	5997.96	72734.5	1530.22	152176	18121.3	0.390867	90965	175096	16604.5
neg	M-H, 2M+Hac-H	Pechueloic Acid	8.591	C15H20O3	247.134	94.5	0.984155	0.417172	4.82763	0.000164939	10094.8	15240	11864.7	20443.9	16698.1	10450.2	7587.16	14720.3	14743.5	10748.4	42999.9	46373.1	63649.9	89755.4	63915.3	28623.5	31936.3	74735.1	150618	47107	64396.5
neg	M-H	5-O-Methylgenistein	5.84703	C16H12O5	283.061	93.2	1.03861	0.477419	2.27922	0.405052	252016	97974.9	90650.5	61859.7	84370	44771.7	120175	74284.2	130683	111041	119263	1.74547e+06	28776.5	94234.7	63977.9	266329	13857.3	13853	105433	117585	108416
pos	M+H, 2M+H, M+K, M+H-H2O	PC(14:0/0:0)	8.3199	C22H46NO7P	468.308	70.8	-1.92859	1.6931	0.824825	0.360286	7.40111e+06	1.07089e+07	7.39785e+06	1.23457e+07	8.95798e+06	9.44949e+06	1.34509e+07	1.18885e+07	1.4192e+07	6.77689e+06	1.81463e+07	2.77737e+06	7.11729e+06	1.76112e+06	1.42878e+07	4.04916e+06	7.36428e+06	1.60576e+07	5.50882e+06	9.94818e+06	6.04401e+06
pos	M+H, M+2Na-H	Ile Gly Ser	1.00647	C11H21N3O5	276.155	60.3	-2.34323	0.751323	1.6074	0.15749	542003	131196	253143	429156	417095	184859	810508	580496	359580	92226	300632	1.32083e+06	282601	1.09381e+06	407120	1.40006e+06	121393	368719	336985	489910	597349
pos	M+H-H2O	Arg Pro	1.296	C11H21N5O3	254.161	65.9	-1.13145	0.459942	1.76833	0.0425561	134578	58775.8	31297.4	67474.1	75355.4	30218.8	69297.3	65007.1	98276.4	59405.4	83068.8	295876	141141	132319	136578	132691	52149.3	46919.7	63138.7	174510	83157.2
neg	M+FA-H	Cytosine deoxyribonucleoside	0.945517	C9H13N3O4	272.089	65.8	-0.325073	0.407778	1.17942	0.581521	315958	912862	188477	604206	654195	281442	77806.3	198127	512044	997655	594807	411976	1.18794e+06	1.36467e+06	491286	273143	332147	196752	456235	502897	341267
pos	M+H	Leu His Glu	0.969533	C17H27N5O6	398.203	65.3	-1.50432	1.26554	2.06855	0.0177164	537788	182365	191838	476029	329148	243009	836418	296229	438570	239081	447740	1.42747e+06	396016	1.45097e+06	785253	1.29825e+06	158346	489035	397842	880688	847757
pos	M+H	His Leu	0.9408	C12H20N4O3	269.16	68.3	-1.66054	1.84578	1.36673	0.536319	2.28006e+07	1.4831e+06	1.38608e+06	2.19256e+06	1.91311e+06	2.13837e+06	1.88318e+07	3.23886e+06	3.03683e+06	1.37941e+06	2.63442e+06	1.9691e+07	4.43893e+06	9.19076e+06	4.13893e+06	2.5308e+07	994953	3.67579e+06	4.38888e+06	6.29362e+06	7.04447e+06
neg	M-H	Indoleacetic acid	5.97248	C10H9NO2	174.057	71.4	2.63065	0.237895	4.34207	0.00300641	2244.19	2922.78	3241.63	2539.04	4632.13	5079.05	4309.2	5367.49	4538.41	4565.02	47420.2	27633	7538.91	20393.5	14541.8	20994.9	4940.65	6391.23	12153.7	10633.4	15730.2
pos	M+H	4,7-Dihydroxyflavone	5.95953	C15H10O4	255.065	62.9	-2.28531	0.0456196	1.27007	0.356455	10072.3	9115.25	3822.45	4450.66	7014.72	518.479	6706.22	5519.62	4865.53	7473.32	9294.79	15712.9	4377.12	10653.2	1804.11	11498.6	1390.45	4787.2	12326.1	7448.53	3914.98
pos	M+H-H2O	24, 25-Dihydroxy VD3	7.79215	C27H44O3	399.325	83.4	-1.50993	0.169629	1.08845	0.620738	1.36567e+06	576673	996751	806657	910427	860679	1.20432e+06	1.01827e+06	590755	394719	1.05464e+06	1.57539e+06	360086	968993	632177	1.58092e+06	811319	787999	1.29333e+06	734906	646500
pos	M+H, 2M+H	Val Ile	3.66862	C11H22N2O3	231.17	59.5	-1.19982	1.96535	3.21064	0.373274	6.42058e+06	376894	163277	321742	330725	648682	350541	296756	791437	633122	432784	2.63862e+07	658541	1.28039e+06	712685	3.30443e+06	495280	533266	844871	550875	1.29643e+06
pos	M+H	Leu Phe Leu	5.32168	C21H33N3O4	392.254	72.9	-1.90494	0.530718	3.5596	0.18826	118990	6891.41	9723.73	66940.7	21239.9	21563.2	122526	36982.6	56653.1	7139.89	33215.8	949216	27619.3	229537	77581	282433	12395.9	35163.5	21602.9	99503.8	66758.3
neg	M-H	2-Deoxycytidine-5-monophosphoric acid	0.821033	C9H14N3O7P	306.05	64.2	1.1205	0.179076	0.79463	0.468291	105381	543217	742829	387305	274081	496411	978459	178191	399534	91554.1	193777	917962	73539	607064	413724	231386	226373	387154	215523	343999	58033.8
pos	M+H	Gln Val Thr	1.01515	C14H26N4O6	347.192	54	-1.77836	0.853076	1.69735	0.191481	851795	291738	218778	575809	251796	124771	688680	766346	539552	73145.2	337797	2.24242e+06	331632	1.53876e+06	446304	1.27185e+06	45294.1	401677	387634	568871	610092
pos	M+ACN+H	Glu Pro	3.48188	C10H16N2O5	286.139	72	-1.8842	0.232775	2.45802	0.37431	5145.97	33939.1	37987.7	26678.7	24038.3	16079.5	20676.6	15379.5	20999.5	29863.8	9311.9	404123	17077	40609.2	11637.6	62534.3	15250.3	9438.78	19936.8	18440.4	15653.5
neg	M-H, 2M-H, M+Na-2H, M-H2O-H	Golotimod	4.53985	C16H19N3O5	332.126	58.8	2.38089	0.279561	1.21063	0.398456	190204	981352	1.96605e+06	697694	1.30827e+06	1.82427e+06	1.12155e+06	210965	1.17164e+06	1.05409e+06	1.00884e+06	160555	946917	1.1636e+06	1.88923e+06	993203	2.10951e+06	1.71204e+06	2.01144e+06	1.01272e+06	1.00942e+06
pos	M+H-2H2O	Gentamicin A sulfate	3.97875	C18H36N4O10	433.229	63.4	-1.07732	0.101657	0.999962	0.999866	1.03522e+06	370737	309575	389633	372361	310993	919651	450248	475780	202145	293643	731885	190805	602876	736299	839567	211511	386784	369232	552175	405003
pos	M+H	Ile Ile Leu	5.14967	C18H35N3O4	358.269	77.8	-1.79358	0.762519	3.56417	0.173527	143606	17417.9	25833.3	142956	45318.2	41455.6	264399	87714.5	113142	17671.5	57097.5	1.75736e+06	49175.8	592606	148971	422835	13168.1	68964.7	51091.7	218589	146768
pos	M+H-2H2O	Lagodeoxycholic Acid	7.8169	C24H40O4	357.278	68.2	-1.58221	0.118117	1.21289	0.746713	1367.64	4235.45	6847.49	20766.5	21252.1	14342.1	117740	2853.48	65462.6	7302.07	18562.1	33454.8	27857	8373.45	4427.84	31314.1	7541.82	5950.34	10719.8	143592	57987
neg	M-H	Asn Ala	0.748033	C7H13N3O4	202.084	52.6	1.97476	0.237815	1.27241	0.350165	395497	77524.1	133043	150406	118994	109121	263287	51698.1	114700	105000	121556	256548	72842.6	267553	133039	364031	46373.7	222472	248949	151158	241930
pos	M+H	Soyasaponin II	7.27872	C47H76O17	913.514	77.8	-1.27607	0.593697	2.67414	0.198949	116818	44271.1	111486	73606.8	242285	97231.7	70766.2	19758	41078.6	120586	144419	1.33415e+06	103106	129247	108879	150473	112615	22015.6	276920	283803	93222.6
pos	M+NH4	Asp Trp	3.40683	C15H17N3O5	337.15	59.8	-2.09863	0.14896	1.0422	0.887861	1.53175e+06	527940	282795	600754	421189	229788	1.09463e+06	772632	733520	322212	321113	1.17702e+06	380394	933077	874160	1.76399e+06	193948	426578	351731	537848	511569
pos	M+H	Asn Val Met	3.49298	C14H26N4O5S	363.169	53.7	-2.3227	0.561505	3.82962	0.0636724	101892	2792.1	4829.45	24507.3	17556.5	4240.82	110922	35578.7	42126.7	2075.4	56480.9	511145	18365	191260	108325	284238	2075.47	27077.7	12351.2	131362	117069
neg	M-H	allopurinol	1.00513	C5H4N4O	135.031	62.2	1.52072	0.0523934	1.12427	0.510734	596450	1.91286e+06	2.82723e+06	1.83207e+06	2.04926e+06	2.33831e+06	1.30347e+06	1.0251e+06	1.40334e+06	2.27085e+06	2.3284e+06	888411	1.46265e+06	2.34107e+06	1.25492e+06	2.4125e+06	2.61919e+06	2.28558e+06	3.55284e+06	1.05557e+06	1.51399e+06
pos	M+H	Integerrimine	6.43248	C18H25NO5	336.18	57.2	-1.95945	0.355848	13.7456	0.0170529	1033.78	798.402	3340.31	839.963	4054.95	610.635	6251.34	929.146	7318.29	593.46	38464.3	1095.63	4203.56	130529	6524.25	34928.9	4366.35	16364.2	19222	70632.7	63318.7
pos	M+H, M+Na	PC(17:1/0:0)	9.02485	C25H50NO7P	508.339	91.9	-1.0364	0.823602	0.710282	0.111425	1.92125e+06	1.48619e+06	1.8459e+06	1.60424e+06	1.60751e+06	1.40313e+06	2.34203e+06	2.21923e+06	2.05532e+06	963886	2.51981e+06	251329	1.59543e+06	191008	2.1169e+06	297655	1.34379e+06	1.63445e+06	432723	2.31795e+06	931783
pos	M+H-H2O, M+H, M+H-2H2O	zearalenol	7.56885	C18H24O5	321.169	52.6	-1.3926	0.53581	8.78095	3.18242e-05	17701.6	4263.6	2839.53	12320	6641.4	6577.9	2787.26	7214.32	20191.9	9818.74	89608.9	151030	41098.4	83955.8	37442.6	110510	25768	75236.7	117317	34939.7	105848
pos	M+H	Asp Asp Ile	2.59615	C14H23N3O8	362.155	65.7	-2.10193	0.141451	1.04965	0.834298	195886	91653.8	92357.9	110353	89589.1	128484	256405	114368	82198.9	91106.8	89845.8	254809	25676.2	171954	243029	80511.2	63123.8	79329.6	99738.7	184669	153364
pos	M+H	PC(P-16:0/0:0)	11.193	C24H50NO6P	480.344	69.2	-1.38899	0.394263	0.527483	0.0638288	40302.4	199915	203498	189545	110788	245804	181694	100199	214362	38459.8	184318	3407.55	37619.3	2952.56	93482.4	3679.25	92902.3	156204	14576.7	277645	17815.7
neg	M-H2O-H	beta-D-Glucopyranosylurea	0.875167	C7H14N2O6	203.068	60	1.93965	0.913857	2.15122	0.00059153	79424.4	132980	230006	176676	338669	282975	293586	68230.2	257943	107738	399564	580102	181530	524489	413093	598980	178373	488209	567245	378995	346923
pos	M+H, M+Na	PC(20:4/0:0)	8.91217	C28H50NO7P	544.34	91.1	-0.446896	5.0976	0.32961	1.01858e-05	2.86117e+06	9.77579e+06	6.20922e+06	9.30792e+06	6.07675e+06	7.40388e+06	5.35734e+06	8.71496e+06	8.87727e+06	6.69511e+06	3.75862e+06	193756	1.07492e+06	458013	2.63531e+06	670973	4.75055e+06	3.38586e+06	2.30312e+06	3.5192e+06	3.09348e+06
pos	M+H	Gln Val Leu	4.20632	C16H30N4O5	359.228	51.3	-1.39787	0.666436	1.45573	0.408421	1.737e+06	246214	177062	504654	268729	144986	887143	613975	544864	134699	276575	2.71096e+06	242744	1.12255e+06	543788	1.48025e+06	92871.8	361957	353449	710715	525899
pos	M+H	Ala Val Ile	4.70607	C14H27N3O4	302.207	51.2	-1.30321	1.28115	2.42337	0.191211	1.22439e+06	169971	120482	558943	226159	137491	913142	645348	449998	136637	265568	5.09253e+06	290553	2.08136e+06	438509	1.77177e+06	50727.1	293919	250793	891704	788337
pos	M+H	[1-[6-(4-methylpiperidin-1-yl)pyrimidin-4-yl]imidazol-4-yl]-(4-pyridin-2-ylpiperazin-1-yl)methanone	4.80905	C23H28N8O	433.244	54.9	-3.4929	0.492338	1.57536	0.0929936	208362	85995.9	71305.4	385313	96283.6	69191.4	251943	169153	271674	44425.5	99947.2	447281	211304	476461	281488	381858	55221.1	210717	185732	253403	262178
neg	M-H, M+Na-2H	15d PGD2	8.84007	C20H30O4	333.208	74.3	1.82997	0.207482	1.16914	0.6782	84559.6	182701	216237	184131	541534	163065	145107	127580	761949	142995	279243	64685.2	201740	980236	237448	66281.8	300989	174630	362533	364548	246918
pos	M+H	alpha-Asp-Ile	2.43763	C10H18N2O5	247.128	66.7	-1.47024	1.50172	1.88271	0.218805	3.5525e+06	401572	629716	583573	1.02837e+06	844943	1.40458e+06	342778	723649	641483	1.10036e+06	7.81687e+06	512345	1.64328e+06	1.5232e+06	1.97497e+06	318943	1.15194e+06	1.17386e+06	2.05742e+06	1.75386e+06
pos	M+H	His Gly	0.664683	C8H12N4O3	213.098	54.9	-1.63455	0.341887	1.1904	0.329414	393973	769229	686329	882856	1.17207e+06	1.1247e+06	1.21121e+06	382071	879017	896535	908636	118379	647404	1.30436e+06	1.38974e+06	981791	655801	1.37638e+06	1.5898e+06	969652	1.05476e+06
neg	M-H	N-Acetyl-leucine	4.96303	C8H15NO3	172.098	78.9	2.82714	0.318006	1.96361	0.0262246	14698.6	20183.7	87860.9	48395.5	66543.7	97754.6	88724.9	11290.9	54252.8	29185.3	92849.7	51966.3	33822.2	115155	76337.3	183799	28132	208552	136398	81414.9	112361
pos	M+H, M+Na	Ile Gly Lys Glu Leu	4.9651	C25H46N6O8	559.344	57.1	-0.992816	1.41458	0.607349	0.0532209	1.16053e+06	2.33631e+06	1.42532e+06	2.61088e+06	931877	1.39627e+06	834736	2.81653e+06	908718	729770	89283.8	1.55256e+06	290382	770623	1.69901e+06	686655	1.43329e+06	791165	544336	1.35958e+06	905214
pos	2M+ACN+H	Decan-2-ol	9.64712	C10H22O	358.367	66.4	-2.28706	1.05905	0.584799	0.0421429	1.82593e+06	1.50604e+06	1.68852e+06	1.22395e+06	952867	741520	763822	1.35522e+06	1.22851e+06	878651	1.05838e+06	18455.5	1.45961e+06	35210.2	925319	32217.4	792035	1.21198e+06	94766.3	400594	1.79694e+06
neg	M-H, M+Cl, M-H2O-H	Glutamine	0.748033	C5H10N2O3	145.062	72.8	2.25741	1.09896	0.844717	0.250565	2.00387e+06	3.10085e+06	4.43499e+06	3.07879e+06	2.78412e+06	3.84202e+06	2.95696e+06	1.38851e+06	2.52594e+06	3.18365e+06	1.85423e+06	1.66793e+06	1.64025e+06	2.93156e+06	2.67956e+06	2.2066e+06	2.42138e+06	3.17763e+06	4.70515e+06	1.97848e+06	1.96216e+06
pos	M+H-2H2O	Mevalonolactone	1.00647	C6H10O3	95.0495	52	2.87459	0.368556	0.827137	0.0408605	160698	201320	177067	186603	174751	217194	136618	243047	148006	221588	108897	127730	167051	184962	123660	177322	188179	157793	208280	117046	137677
neg	M-H	5'-Guanylic acid	0.895917	C10H14N5O8P	362.051	61	1.46373	1.87075	0.37383	0.0266451	5.3316e+06	3.84215e+06	2.11852e+06	1.10008e+06	1.13067e+06	782096	630432	2.44359e+06	421772	2.38236e+06	355799	2.5238e+06	520361	922299	617523	136826	1.70463e+06	454514	480816	275210	307860
neg	M-H, M+Cl	Asparagine	0.7389	C4H8N2O3	131.046	54.8	1.76993	0.78766	0.701196	0.0895736	394470	550967	1.40491e+06	719801	723899	997472	960532	316643	617283	611284	305342	324741	184633	440076	688983	687816	518318	776821	953667	383431	364666
pos	M+H	Gly Asn Lys	0.619517	C12H23N5O5	318.177	62.2	-1.03449	0.428631	1.32765	0.210008	241410	207698	279017	353430	435027	247975	628165	149587	424367	168675	319620	57000.5	248930	684758	696950	541484	149712	552061	475145	440956	412302
neg	M-H2O-H	Amastatin	5.01342	C21H38N4O8	455.252	60.6	1.28785	0.442733	1.81915	0.0469723	133236	28642.2	58417.9	77746	49469.5	68225.3	100769	35271.9	23346	65177.6	87158.2	261949	35153.9	217537	133549	112932	34928.2	72103.6	79840.7	99238.8	146896
neg	M-H	Imidazolone A	0.86605	C12H22N4O6	317.147	60.7	2.14228	0.235791	1.31649	0.377355	176626	62403.1	145902	121815	98175.5	80759	243120	64145	90519.7	15182.1	71577.3	258597	46383.3	255934	114032	362866	27974.7	106408	129806	75951.4	141464
neg	M+FA-H	3alpha-Hydroxytibolone	8.3113	C21H30O2	359.223	59.4	1.72243	0.183238	0.558845	0.114288	8511.13	5158.67	12021.5	43748.4	16739	24757.1	19843.7	13788.7	41027.2	13667.2	10457.3	1035.02	2354.18	4962.45	14403.5	4494.06	17647.4	13111.8	40529.7	11823.3	1673.86
pos	M+H-H2O	16-B1-phytoprostane	5.8565	C18H28O4	291.195	90	-1.64753	0.527516	43.5544	0.0169504	999.158	771.663	2185.27	811.833	3252.39	590.185	3230.17	898.029	1661.21	1895.39	47228.9	91259.8	47488	306642	3892.15	66705.6	22208.9	10078	27293.8	87614	70293.1
pos	M+H, M+Na	PC(22:5/0:0)	8.97497	C30H52NO7P	570.355	85.7	-0.79506	0.287193	1.17831	0.681517	223189	251139	327417	208766	448318	136327	907861	266151	734915	341897	452461	23648.5	50216.3	14307.2	797114	81169.6	283385	367579	458903	998703	1.45745e+06
neg	M-H	O-Phosphorylethanolamine	0.701083	C2H8NO4P	140.012	83.1	2.05518	0.253226	0.937622	0.702746	341955	450835	545899	409431	276032	511033	299253	206612	220072	542676	258133	256633	367047	345717	367794	260699	611350	359941	627833	124324	343705
pos	M+H	O-Arachidonoyl Glycidol	8.74407	C23H36O3	361.273	71.4	-2.36412	1.02477	0.492209	0.00670856	251042	546541	526191	901249	882181	437450	292853	447844	672367	866041	419548	8896.47	325209	63258	278283	52595.3	367663	298180	295782	292900	750842
neg	M-H	alpha-CEHC glucuronide	7.71613	C22H30O10	453.177	59.9	1.38315	3.37855	3.61837	0.0681534	619711	468992	1.58379e+06	406394	834935	210231	765449	8.58904e+06	919331	172842	2.5459e+06	5.77816e+06	1.58945e+06	2.05317e+07	1.28012e+06	6.02421e+06	2.26696e+06	1.25358e+06	3.40638e+06	1.02762e+07	3.0418e+06
neg	M-H	Dihydrokaempferol	4.9885	C15H12O6	287.056	80	0.998009	0.270468	16.7303	0.0987649	617.596	1810.33	3031.2	1504.87	3880.68	443.546	1421.19	665.286	499.576	4124.98	15843.9	182851	13211	24692.4	6101.73	20552.1	1685	2831.73	31104.1	16937.8	15435.9
neg	2M+FA-H, 3M-H	5-(Hydroxymethyl)-1H-pyrrole-2-carbaldehyde	1.57037	C6H7NO2	295.094	53.4	2.25663	0.288074	2.69394	0.193414	75439.4	4841.24	23201.2	9333.6	23109.5	19135.3	9190.25	4678.56	12251.1	14722	18895.1	272922	25243.3	72473.7	17173.4	41616.1	6253.18	18630.3	36204.8	29948	41163.4
pos	M+CH3OH+H	Oxdralazine	0.753783	C8H15N5O2	246.156	50.5	-1.75687	0.11314	0.981783	0.980708	2.08022e+06	54340.4	38494.4	51335.9	59190.4	83187.8	470187	61127.2	121048	73729.8	58281.4	1.25444e+06	205611	281872	103802	928517	44047.3	71581.7	109475	60408.4	222137
neg	M-H	Ile Ser Thr Glu	3.85048	C18H32N4O9	447.21	53.9	1.26384	0.284917	1.13542	0.755191	850990	428529	244476	312176	432878	163331	1.7978e+06	336951	495454	82507.1	398774	1.48799e+06	172764	506702	567346	1.65426e+06	150075	339146	321802	572451	254692
pos	M+H	Phytosphingosine	7.876	C18H39NO3	318.3	95.5	-1.57912	1.35267	0.663317	0.199543	1.12185e+06	3.32078e+06	1.22828e+07	4.599e+06	6.10642e+06	4.52038e+06	3.28687e+06	3.21013e+06	2.09316e+06	5.33894e+06	5.12414e+06	114414	3.75849e+06	155762	3.81442e+06	274056	4.50948e+06	4.37314e+06	1.38023e+06	3.46112e+06	6.51122e+06
neg	M-H	Cryptomeridiol	10.84	C15H28O2	239.202	68	0.977542	0.534033	2.58753	0.00014075	48150	32287.7	32657.5	26577	24095.7	24492.2	29856.9	30295	33289.3	35335.2	58708.8	82976.1	112347	123943	67168.9	74396.6	43427.6	49765.5	46945.3	106982	135716
neg	M-H, 2M-H	4-Acetamidobenzoic acid	4.53985	C9H9NO3	178.051	53	2.90533	0.579841	4.61215	0.0790573	11757.4	9487.32	16154.4	9128.4	18518.3	15959.1	291151	49001.4	65821	15499	608864	29282.3	332604	37081	10721.8	156750	13850	65114.9	928738	55126.9	311122
pos	M+Na	Nymphayol	7.71483	C25H42O	381.314	60.5	4.322	0.254791	1.18548	0.224602	427645	208027	331215	349437	276387	379842	412289	378079	232306	205441	456557	568228	143708	404443	268934	497721	341572	329784	528933	341828	292035
pos	2M+NH4	Theobromine	4.23028	C7H8N4O2	378.167	59.9	9.39104	0.384952	1.85332	0.0314753	60750.7	14683.2	57069.5	31331	74175.4	35843.7	85063.5	36225.7	33648.8	9463.65	38903.6	169135	56166.2	99201.7	86200.2	129949	13803.2	68133.4	46944.7	117971	67039.3
pos	M+2H	Tyr Pro Phe Pro Gly Pro Ile	3.97875	C41H55N7O9	395.708	51.8	-4.9639	0.118048	1.04918	0.916845	1.49944e+06	150864	176177	324673	195639	206691	91428.2	429851	243273	196973	116169	1.30468e+06	154722	516039	264576	389455	180333	285999	251599	180271	412799
pos	M+H, M+NH4	Genistein 7-O-Glucuronide	5.42745	C21H18O11	447.091	93.3	-1.68222	0.278511	1.22291	0.571747	15843.8	143588	336957	213854	396360	115634	728572	59188.4	95359.1	318097	550944	708119	117473	128479	96803.9	219717	261805	111433	499590	443896	121762
pos	M+H	Cytosine	0.807667	C4H5N3O	112.051	67.3	2.039	0.709231	1.37633	0.113591	106376	1.21558e+06	691107	858867	1.12794e+06	1.15425e+06	1.76525e+06	474933	724799	1.14051e+06	885728	498500	1.31084e+06	1.80347e+06	1.12381e+06	1.13253e+06	1.92499e+06	922387	2.1113e+06	1.41298e+06	892192
pos	M+2H, M+H	Val His Leu	3.84048	C17H29N5O4	368.229	67.3	-1.0622	0.486561	1.75618	0.424929	754401	13662	35971.6	77144	57418.3	31994.8	119522	131405	200748	17113.3	61468.4	1.27315e+06	96825.6	501302	84973	126965	17906.1	110577	67419.4	281606	158391
neg	M-H2O-H	(2S)-2-Amino-3-[(2S,3R)-2-amino-3-[(2S)-2-amino-3-(4-hydroxyphenyl)propanoyl]oxybutanoyl]oxypropanoic acid	4.07643	C16H23N3O7	350.137	63.4	2.72116	1.22681	2.08569	0.00233067	553779	152564	394773	310027	370697	321916	589219	153892	257440	320673	448184	838361	342718	1.17196e+06	505669	953365	352289	631242	757478	645418	1.21109e+06
pos	M+Na	Geranylacetone	4.04965	C13H22O	217.154	71.1	-9.2455	0.165094	2.08707	0.0132926	16075.7	5807.11	3953.93	7579.08	8595.22	14580.9	3367.69	2410.07	16674.9	12911	9937.88	37040.3	18081.6	23399.2	15357.4	10714.2	15299.3	14134.1	35201.3	5048.56	26895.5
pos	M+2H, M+H	Ile Gly Lys	0.9036	C14H28N4O4	317.218	50.1	-1.54237	2.25235	1.84075	0.048899	3.82864e+06	986658	872506	1.91446e+06	1.89606e+06	862290	3.53047e+06	2.08079e+06	2.48193e+06	739080	1.96109e+06	6.0266e+06	1.58067e+06	6.39493e+06	3.41886e+06	7.42766e+06	654194	2.39752e+06	2.14683e+06	3.61457e+06	3.23925e+06
pos	M+H-H2O, M+H	(22E)-(24R)-1alpha,24-Dihydroxy-26,27-cyclo-22,23-didehydro-20-epivitamin D3	7.75372	C27H40O3	413.305	61.3	-0.0865446	0.171205	0.83778	0.591002	465383	119211	458964	312756	846407	94009.2	776609	208128	394574	85345.2	215337	267078	113142	183121	475434	935374	250913	93860.2	382936	414464	134675
neg	M+Cl	PC(DiMe(9,3)/20:5(7Z,9Z,11E,13E,17Z)-3OH(5,6,15))	4.62633	C46H76NO12P	900.479	65.2	-0.615112	0.292361	1.46921	0.382679	121740	45178.6	33770	166515	18150.7	27848.3	290337	243522	89141.3	640.848	47393.3	441155	7901.57	107297	317934	258245	3119.63	92042.7	35777.9	240741	124062
neg	M+FA-H	Dimethyl-3-hydroxypyrid-4-one	1.30153	C7H9NO2	184.062	50.7	2.94405	0.196881	1.83174	0.0510624	531.735	10916.4	20776.1	37527.2	51022.3	50160.4	21176.8	2473.2	43452.1	18442.2	50826.5	10421.7	10063.4	84118.7	50128.9	40051.2	17867.5	70153.5	88511.2	47252.6	47386.5
pos	M+H	Phe Met	4.33917	C14H20N2O3S	297.126	63.3	-1.06161	0.477334	3.12194	0.280651	370641	13807.8	7315.17	12389.4	14576	34772.8	36222	8669.97	61598.4	30797.4	28509.9	1.15962e+06	24792.2	104135	60917.2	395669	26842.9	38999.1	59652.9	46649	83058.7
pos	M+H	Diethyltoluamide	7.46737	C12H17NO	192.138	73.8	-1.57756	0.198985	0.746565	0.025079	44018.4	46409.9	39128.7	41515.8	31645.2	37742.7	27628.7	64120.6	27927.7	56275	20331.7	32802.6	37781.8	39421.2	23766.4	36184	38576.8	27884.6	40152.8	19975.7	25089.4
pos	M+H	Thr Val Thr	1.49063	C13H25N3O6	320.181	68.7	-1.30051	0.640516	2.25616	0.132724	271338	37895.5	32708.5	119194	63098.2	34316.5	305844	142407	117711	11471	74676.7	852353	68731.6	547984	137684	528563	21237.5	77663.5	53262.1	242390	214715
neg	M-H2O-H, M-H	Succinic acid	1.111	C4H6O4	117.019	57.4	0.315355	3.26073	2.28937	0.115193	1.25538e+07	1.16449e+06	1.48539e+06	283901	1.12694e+06	317588	6.74398e+06	6.95743e+06	1.12404e+06	584105	7.16461e+06	2.25971e+07	1.83725e+06	1.06289e+07	151898	1.65579e+07	458876	6.66949e+06	3.10956e+06	7.2289e+06	5.04184e+06
pos	M+ACN+H	Isoleucine glutamate	2.60788	C11H20N2O6	318.166	56	-1.4126	1.46956	1.63636	0.0956621	1.91639e+06	533178	724214	996653	864113	726516	2.25782e+06	1.02484e+06	950819	527530	824466	3.96966e+06	575316	2.36982e+06	1.64231e+06	2.6161e+06	375436	1.0727e+06	1.11144e+06	2.36546e+06	2.01704e+06
neg	M+FA-H	Esculeogenin A	7.55627	C27H45NO4	492.334	64.3	1.02352	0.237839	0.54067	0.364377	894451	254300	110152	18110.4	58285.5	8235.43	506849	104134	390816	32141.9	76843.6	877195	17561.4	129021	35640.5	142742	11786.4	5805.16	23703.6	49795.6	43878.2
pos	M+H	N-Cyclohexyl-2-benzothiazol-amine	8.46707	C13H16N2S	233.11	81.8	-1.57757	0.150835	0.682429	0.014335	20044.4	22492.2	31212.3	19888.8	14433.1	19312.2	13017.5	27733.6	10955.2	25305.5	9832.35	22160.7	14610.4	13643.8	9252.39	15086.4	19186.2	10897.3	18463.4	8927.88	11372.7
pos	M+H	Val Ile Ile	4.88855	C17H33N3O4	344.254	55.4	-1.12237	0.882452	2.71033	0.23611	522089	38305.6	62521.6	251360	83890.9	79291	471363	228988	182055	33756.2	97430.6	2.92594e+06	102116	926600	211113	724554	19604.9	126074	96735.1	380559	213715
pos	M+H	Oxycodone	6.03687	C18H21NO4	316.157	61.7	8.84508	0.262132	1.32264	0.131729	101101	120920	79761.4	124956	77730.3	180609	203189	166243	97445.3	142351	112284	85971	202886	294097	188766	226425	284699	134687	128027	121824	103423
neg	M+FA-H	Undecanedioic acid	5.1262	C11H20O4	261.135	67.2	0.940517	1.11396	12.8115	0.0139092	6421.97	18525.6	78887.8	16584	22502.8	15134.1	42849.4	18495.2	41445.2	7467.76	282120	418145	186922	1.38774e+06	45247.1	208502	287228	48937.4	171669	322961	421778
pos	M+H	Asn Glu Leu	2.35212	C15H26N4O7	375.187	64.6	-1.70202	0.890557	1.15276	0.327362	2.77783e+06	2.06275e+06	1.80894e+06	3.11537e+06	2.20819e+06	1.73782e+06	3.66134e+06	2.79663e+06	3.49494e+06	1.4095e+06	2.05225e+06	4.54545e+06	1.77696e+06	4.06003e+06	3.47885e+06	3.39399e+06	1.73321e+06	2.11144e+06	2.35365e+06	3.26286e+06	3.02525e+06
neg	M-H	2-Hydroxymyristic Acid	9.89435	C14H28O3	243.197	55.4	1.1231	0.0513712	0.918726	0.560941	17233.5	14552.6	29800.5	14146.1	16390.3	21499	26322.1	13562.1	18200.2	15520.6	16816.6	13809.8	10479.3	12986	13862	12226	17983.3	27918.7	27116	12483.9	23529.7
neg	M-H	Phenylalanine	1.86983	C9H11NO2	164.072	94.1	1.54219	4.0344	1.1544	0.163355	9.74117e+07	9.40839e+07	1.23959e+08	1.03306e+08	1.15353e+08	1.22161e+08	1.057e+08	6.69648e+07	9.22361e+07	1.1215e+08	9.4153e+07	1.08841e+08	8.04484e+07	1.59992e+08	1.09735e+08	1.51636e+08	9.96657e+07	1.28634e+08	1.74604e+08	8.96652e+07	1.14781e+08
neg	M-H, M+Na-2H, M-H2O-H	4-Oxododecanedioic acid	5.66857	C12H20O5	243.124	61.8	1.33838	2.05467	14.9782	0.0186978	40983	35234.9	191869	33516.8	68015.7	39491.1	179203	70855.8	118457	30066.3	835187	1.15147e+06	615346	5.17821e+06	135996	1.32673e+06	576611	211157	705868	1.08633e+06	1.48471e+06
neg	M+FA-H	10-Hydroxy-2-decenoic acid	5.77118	C10H18O3	231.124	54.9	2.12085	0.40283	9.29576	0.0331076	2951.11	4241.51	9442.31	4739.88	5847.37	4630.76	6887.65	4861.22	8141.55	4036.36	25848.2	45462.6	24228.3	235187	6081.57	30809.9	36132.8	10089.7	32644.9	70162.7	53719.3
neg	M-H, M+Cl	2-Hydroxyhexadecanoic acid	10.8636	C16H32O3	271.228	68.3	0.120043	0.256078	1.15053	0.70644	302652	614011	3.00937e+06	608786	2.17039e+06	1.87116e+06	1.07192e+06	290919	680271	660541	1.33457e+06	118260	476159	249421	1.62953e+06	413434	887366	3.00336e+06	1.53697e+06	1.1186e+06	3.50814e+06
pos	M+H	Asp Phe	3.87798	C13H16N2O5	281.113	90.1	-0.95051	0.730014	2.04003	0.226568	733242	101198	189733	120901	271898	278747	237630	58426.5	156935	146951	258390	2.16523e+06	125700	315672	316256	487903	76396	294835	370199	408821	332150
neg	M-H	Glutaminyllysine	0.61225	C11H22N4O4	273.157	64.6	-0.139177	0.615179	1.7799	0.318873	940730	49564.7	92847.4	102728	147316	121894	1.22867e+06	39646.9	215132	59862.9	221986	967780	162691	625826	348938	2.17811e+06	46011.4	307817	280357	297424	433581
pos	M+H, 2M+3H2O+2H	Gly Val	1.00647	C7H14N2O3	175.107	55.2	-1.3193	0.705102	1.34729	0.301715	1.68024e+06	815448	326953	875491	480893	365194	1.57681e+06	1.29248e+06	609567	416128	462793	2.02583e+06	530731	1.80157e+06	629775	2.5308e+06	318910	884056	692231	1.19015e+06	1.44019e+06
pos	M+H	His His	1.18102	C12H16N6O3	293.135	66.1	-1.70067	0.245491	1.69964	0.328757	36984.7	81121.7	215344	72297.4	160917	189065	724469	63153.8	88011.5	45049	259128	28402.1	89335.1	157892	141081	830631	43082.6	328404	954394	154695	147185
pos	M+H, M+Na	PC(22:6/0:0)	8.86065	C30H50NO7P	568.339	91.6	-1.07741	1.67349	0.496171	0.00198708	562969	1.46973e+06	1.27355e+06	1.5534e+06	895964	1.11764e+06	1.11893e+06	1.45342e+06	1.36809e+06	900553	784444	33559.4	185259	35955.3	985992	166138	1.3397e+06	685455	646692	873146	657156
pos	M+H	Ile Ala Ile	4.66782	C15H29N3O4	316.223	75.5	-0.942811	0.958102	2.78747	0.225041	571382	60585.7	45661.2	239570	94681.9	93470.6	557488	270435	225350	51622.5	116345	3.41016e+06	125034	879109	302008	924429	40008.1	135899	101328	455433	287357
pos	M+ACN+H	Isoleucylhydroxyproline	4.03872	C11H20N2O4	286.176	73.9	-1.33421	1.26114	1.54416	0.0952445	1.66823e+06	644381	593535	933533	1.14085e+06	530246	2.30367e+06	1.08245e+06	1.00123e+06	566641	1.09581e+06	1.57081e+06	940604	2.15613e+06	1.73537e+06	3.68868e+06	505542	1.27746e+06	988127	2.33862e+06	1.4781e+06
pos	M+H-2H2O	Geneticin	4.24227	C20H40N4O10	461.26	76.9	-1.13819	0.0322191	0.9945	0.971427	1.05792e+06	468366	559336	584041	590155	474451	693514	627993	548635	393850	290957	734800	371755	644922	752961	1.1082e+06	352705	579598	656129	545225	524552
pos	M+H	Glycerophosphocholine	3.49298	C8H20NO6P	258.11	70.9	-1.78373	0.170746	20.7526	0.330972	476.838	368.268	278.212	571.182	343.015	751.212	1610.57	428.575	1574.7	273.738	3944.75	505.368	367.188	849.935	2293.99	402.371	273.747	814.402	321.088	139518	3114.98
pos	M+H	Phenylacetaldehyde	1.01515	C8H8O	121.065	77.2	0.92531	0.138847	1.24543	0.376134	108139	123744	116143	121302	126172	136885	99346.9	153658	96953.3	159734	100459	144701	112670	247877	90498.8	437818	121611	112301	149186	84412.3	100079
pos	M+H, 2M+H, M+Na, M+H-H2O	PAF C-16	10.0664	C26H54NO7P	524.37	62.4	-1.08646	0.810242	1.16629	0.672392	1.00985e+06	4.59667e+06	3.64527e+06	6.88297e+06	6.12085e+06	5.51002e+06	5.6679e+06	2.70931e+06	1.2198e+07	2.80177e+06	1.08683e+07	168822	4.19924e+06	472795	1.24722e+07	293839	6.38807e+06	9.63331e+06	1.44025e+06	1.5982e+07	3.69315e+06
pos	M+H	Gln Pro Phe	4.15897	C19H26N4O5	391.199	57.4	4.19037	0.333226	1.39702	0.432502	440062	102246	112184	208583	120885	107011	157597	203912	167555	61330	62194.4	863570	56673.8	340811	188874	434345	28042.1	127863	92954.9	202109	186350
pos	M+H	Anserine	0.6835	C10H16N4O3	241.129	77.3	-1.97868	0.232302	0.6172	0.219986	71103.3	44185.2	160660	7548.62	72095.7	184809	32193.4	63621	160708	355330	34412.1	167269	99637	49597.8	13311.3	55396.5	66684.3	137260	35446.5	96443.9	26829.7
pos	M+NH4	9-Tetradecenoic acid	7.36728	C14H26O2	244.227	52.3	-1.58064	0.247978	0.622537	0.00543181	35207.4	51739.6	36047.7	37912.8	24256.7	35361.6	19778.6	50691	18391.3	37549.9	11929.3	24899.9	25652.3	17316.8	15541.7	17828.1	35370.6	23099	30576.3	11486.2	23879
pos	M+H	Thr Phe	3.00415	C13H18N2O4	267.133	62.4	-1.8679	0.796593	1.67784	0.520381	4.39032e+06	200193	109659	162990	175671	618522	220855	153078	405366	299191	164367	6.39204e+06	367418	722392	500892	1.96856e+06	335545	328725	584900	348130	718892
pos	M+Na	4alpha-Methyl-5alpha-cholest-8(14)-en-3beta-ol	7.59257	C28H48O	423.361	77.7	4.36438	0.253711	1.78332	0.257526	44396.2	27173.6	53308	37616	88196	34626.6	29703.5	14530.1	31490	69209.8	46178	335314	39624.5	36141.5	49085.9	66060.8	61335.1	9079.76	91392.4	76922.9	32866.2
neg	M-H	Salicylic acid	5.55455	C7H6O3	137.025	72.2	1.86307	0.323781	0.5624	0.00388671	86402.6	67081.2	52303.3	38062.3	35655.8	64371.2	82072.3	116680	37629.3	74958.1	28640.4	50010	37480.1	37254.4	29439	42264.1	43966.8	22345.1	63394.7	25458.9	25089.4
pos	M+H	N2-Methyl-L-lysine	0.692933	C7H16N2O2	161.128	60.3	-1.42516	0.00958179	1.04745	0.781276	33516.1	87373.3	76644.3	74981.9	128315	148758	79674.8	21170.6	96933.3	88420.2	85840.5	56159.5	59087.6	103388	85315.1	66479.1	76988.8	101033	148399	79615.4	100682
neg	M-H, 2M-H	9-(2,3-Dihydroxypropoxy)-9-oxononanoic acid	5.33175	C12H22O6	261.135	94.3	0.765817	1.57984	9.85137	0.0595267	48522.4	71792.4	165391	67390.3	76636.5	33801.5	120295	129133	91889.7	35096	759076	344279	434140	4.22405e+06	50206	825352	223206	156422	289382	772892	1.02308e+06
pos	M+H	N2-gamma-L-Glutamyl-L-arginine	0.807667	C11H21N5O5	304.161	59.9	-2.38855	0.0144044	1.04193	0.835936	1.12271e+06	939893	652199	406791	657934	858320	475653	440143	567770	347524	469252	821179	543183	794935	742630	607628	1.53172e+06	338049	694457	361859	509277
pos	M+H	PE(22:1/0:0)	9.95485	C27H54NO7P	536.371	63.1	-0.926843	0.452525	1.24542	0.530519	432741	428816	543391	379099	507887	338169	528237	478124	818972	184237	1.24457e+06	16387.2	643549	26866.2	1.19091e+06	34750.5	518255	793827	75613.5	1.48162e+06	329835
pos	M+H	Gly Leu Met	3.46995	C13H25N3O4S	320.163	55.4	-1.87469	0.396038	3.43963	0.241633	98758	10040.3	2332.59	25940.2	8123.27	9178.32	47329.7	33240.2	41947	9385.74	12434.6	622838	21198.5	146869	46587.2	121921	5685.8	11974.9	6198.43	51526.7	35914.2
pos	M+H-2H2O	Deoxypyridinoline	4.14715	C18H28N4O7	377.182	62.3	-0.00624189	0.360545	1.41473	0.186237	253479	123596	43955.8	76250.1	86234.8	49083.5	153922	131364	265978	87356.6	101572	354033	225298	153002	265511	305602	142100	79913	76698.2	182896	91649
pos	M+H	5-Aminovaleric acid betaine	0.816917	C8H17NO2	160.133	68.6	-1.25789	0.995334	2.20487	0.00736525	361193	197601	189771	85393.9	148764	199658	119370	214068	315239	296648	354231	86673.5	722233	490197	624808	276579	755228	141387	396248	888039	424827
pos	M+H	Phe Gly	2.35212	C11H14N2O3	223.107	65.9	-1.52085	2.28212	2.9011	0.0126304	2.4759e+06	305091	362278	774244	610653	519763	1.70983e+06	846122	443251	709993	962313	2.30281e+06	751793	5.41894e+06	870987	4.69708e+06	707996	2.43438e+06	2.65733e+06	1.96973e+06	5.17243e+06
pos	M+H	Phe Glu	1.43242	C14H18N2O5	295.128	75.3	-1.18823	0.93188	3.65094	0.189962	905774	33208.9	53613.5	50814.7	88450.1	133113	161462	31358	76318.7	54870.8	132465	3.19203e+06	41547.4	396227	165973	1.4009e+06	64077	190059	210896	220595	366659
pos	M+ACN+H	Trp Glu	4.41215	C16H19N3O6	391.161	63.3	-1.469	0.285363	1.41529	0.0160581	33726.5	42035.4	40551.5	28293.5	60460.6	38426.7	62078.4	18681.8	36997.7	56747.8	61566.9	40094.9	73649.9	58832.4	71337.7	66888.2	33222.5	48007.6	46904.5	63948.9	86295
neg	2M-H	Hydroxyprolyl-Alanine	3.04992	C8H14N2O4	403.184	53.7	2.19997	0.472008	1.25358	0.192584	502435	294945	524083	323918	375784	581910	691916	202925	371203	197639	410391	786098	189324	546069	712352	707106	336634	386168	633103	435760	464823
pos	M+H-H2O, M+H	Deoxycholylasparagine	7.13965	C28H46N2O6	507.343	79.9	-0.70176	0.172999	5.23904	0.363918	2373.25	2798.87	1067.08	1486.01	1203.4	1080.3	17177.4	7515.93	6547.62	2659.93	880.717	210879	1094.56	1679.51	1935.24	30904.7	1049.95	1012.29	1231.52	1120.04	1261.31
neg	M-H	Trp Lys	5.31955	C23H26N4O6	453.177	82	-1.82895	0.487933	3.80714	0.00768761	22405.2	26817.7	48719.5	18826.1	29122.4	12839.4	44630.7	36964	34862.1	3552.92	66366.3	310407	44490	115990	34892	174786	24512.2	109466	138399	69306.8	78707.5
neg	M+Cl	Gentamicin B	2.3923	C19H38N4O10	517.227	64.2	-3.24466	0.216986	1.32509	0.56145	91694.5	51710.2	32160.2	55345.8	31136.5	6912.14	371581	67824.7	84880.5	24058.3	41853	289717	7564.05	150359	86875.9	281776	3547.65	51088.4	33700.1	147500	97324.3
pos	M+H-H2O, M+H	Glu Trp	4.26702	C16H19N3O5	334.14	63.6	-0.733157	0.33767	1.90475	0.279512	311395	53996.6	55317.8	39242.9	47578.4	93474.9	54479	24429.9	48309	32983.2	25405.3	633034	39137.6	93353.1	72277.6	300474	44661	81825.3	125061	84702.8	94970.8
pos	M+ACN+H	alpha-Guttiferin	5.47997	C27H34O6	496.271	57	3.62824	0.017632	0.925851	0.762113	104758	127057	445216	204500	96944.9	111924	435172	569603	179986	192399	406233	302049	345454	303808	149771	178394	115466	173986	205873	146906	185112
pos	M+H	Octopine	0.875783	C9H18N4O4	247.14	54.3	-1.47329	0.338298	1.24683	0.380491	101483	431114	533264	473663	1.28316e+06	1.41101e+06	279195	149205	612191	782003	937026	142739	806191	856261	868651	557221	650736	886545	1.4102e+06	504584	686141
neg	M+Cl	Umbroside	1.3951	C19H28O12	483.126	50.7	-3.37002	0.712597	14.2287	0.159692	18748.8	14099.7	13068.4	15275	13162.1	13780.2	17640.4	13625.9	15521	12329.1	34913.1	1.4509e+06	208150	243785	12725	100956	12116.6	12055.8	48537.4	152411	28151.8
pos	M+H, M+K	Proline	0.789333	C5H9NO2	116.071	95.1	0.24724	0.00434203	1.05827	0.676078	1.52191e+07	3.95035e+07	4.42646e+07	3.59053e+07	4.06308e+07	4.72075e+07	2.80031e+07	1.65039e+07	2.62905e+07	3.94359e+07	2.76829e+07	2.46804e+07	2.99955e+07	4.7446e+07	2.97105e+07	3.96824e+07	3.84358e+07	3.89395e+07	5.53632e+07	2.55849e+07	3.00819e+07
pos	M+H	Methyltyrosinate	2.47407	C10H13NO3	196.097	55.4	-1.17706	0.313617	1.35422	0.224152	311218	202754	71341.9	138872	145466	169054	92018.5	81432.3	204398	522829	222871	318395	367613	269648	149130	149101	283548	171620	428426	100704	427924
neg	M-H, M+Na-2H	1,11-Undecanedicarboxylic acid	7.56825	C13H24O4	243.161	66.6	1.32772	0.248637	0.904987	0.529845	200223	194812	137713	178125	158950	90311.4	118739	121043	130899	172739	83063.3	78147.7	113539	156944	106954	125207	170748	188018	273622	53767.1	146757
neg	M-H	p-Tolyl Sulfate	5.49282	C7H8O4S	187.008	60.8	2.67288	0.330304	0.791037	0.432669	219983	164890	607534	196083	761237	153210	596109	1.15962e+06	507703	148966	274154	235549	391857	494760	74685.3	294454	309544	251941	711504	256210	634321
pos	M+H	Tyr Trp	4.617	C20H21N3O4	368.161	59.8	0.143924	0.252692	1.88764	0.361656	186243	6406.29	8994.03	11622.3	10642.6	47408.5	79065.3	5994.86	44699.4	7937.04	9483.5	357511	23187.3	65258.7	47122.8	218773	6398.5	22386.5	31042.9	43536.3	24574.6
pos	M+H	Val Leu Ser	1.37608	C14H27N3O5	318.202	51.4	-1.60818	0.855056	3.20041	0.075041	280262	19791.5	83925.6	110366	110205	57167.2	211629	101026	68157.5	28084.4	91334.5	1.26347e+06	116646	740568	146681	666618	13648.1	112688	104169	234246	278974
neg	M-H	Glu Met	1.70857	C10H18N2O5S	277.087	62.7	0.847144	0.62398	1.31667	0.162575	200266	1.06595e+06	1.70054e+06	635602	1.07043e+06	1.3974e+06	832358	166197	1.00042e+06	1.12444e+06	1.15072e+06	228587	1.13762e+06	1.44969e+06	1.48935e+06	1.07822e+06	2.01978e+06	1.18016e+06	1.46418e+06	1.04833e+06	1.06877e+06
pos	M+H-H2O	(8R,9R,10R,13S,14S)-17-Ethynyl-10,13-dimethyl-1,2,3,4,7,8,9,11,12,14,15,16-dodecahydrocyclopenta[a]phenanthrene-3,7,17-triol	7.679	C21H30O3	313.216	61.6	-1.9969	0.425248	4.84562	0.0324035	642.316	520.279	1987.65	4509.94	29560.2	1386.47	63041.3	577.304	10940.5	3960.04	59997.4	195460	26396	75725.6	10920.2	91042.6	3322.09	1262.6	13546.4	105735	40894.7
pos	M+H-H2O, M+H	Gln Phe	2.68158	C14H19N3O4	294.144	79.1	-1.63366	0.654924	1.93412	0.53267	2.42297e+06	73914.3	39349.8	73629.7	67052.6	147522	70900.8	54079	148409	93143.6	83786	4.49938e+06	146503	329002	152794	775653	115174	110775	184726	119569	271526
pos	M+H, M+ACN+Na, 2M+ACN+H	Tribenzylamine	10.5688	C21H21N	288.174	52.3	-1.82484	0.257027	0.624201	0.129564	75463	62651.4	140819	108521	23112.8	38120	52429.4	103291	20453.5	83965.7	37093.3	17525.4	40497.2	12990.1	35387	21455.9	101859	36372.4	39316	13122.3	131077
pos	M+2H	(2S)-2-Amino-6-[(3-formylpiperidin-1-yl)amino]hexanoic acid	0.580267	C12H23N3O3	129.594	75.9	0.176704	0.245199	1.53031	0.421347	355097	28337	16044.7	54596.4	32035.1	39160.2	175216	46515.9	57746.2	19887.5	45981.7	324358	60283.6	103454	81349.3	441803	10696.5	59621.7	71169.6	42129.7	147300
pos	M+H	Taurine	0.7627	C2H7NO3S	126.022	96.4	0.0781086	1.13224	0.543002	0.0286544	1.28723e+06	975207	581695	610445	526239	488366	396965	1.74865e+06	363454	1.25569e+06	251439	496067	606757	517732	236877	310437	1.04348e+06	341456	468474	288897	356529
pos	M+H	Daidzein	5.78012	C15H10O4	255.065	96.2	-2.14614	0.342227	1.4919	0.37017	120331	89425.8	135144	84971.1	144684	68216.8	69624	49384.6	73471.5	205871	154720	623334	35567	203593	36441.1	119253	59409	43587.5	100794	248277	83605
neg	M-H	5-Hydroxyoxindole	3.23925	C8H7NO2	148.041	55.3	2.51772	0.0640386	2.4778	0.310976	6955.17	347.95	322.498	376.953	324.81	340.065	10254.7	336.258	383.022	304.254	4525.4	733.113	481.097	540.669	314.024	21474.6	299.011	297.51	4079.96	351.728	21266.5
pos	M+H	4-Hydroxybenzaldehyde	1.00647	C7H6O2	123.044	85.2	0.653763	0.880263	0.863392	0.097092	1.11776e+06	1.55198e+06	1.36386e+06	1.46687e+06	1.35474e+06	1.60587e+06	1.02453e+06	1.66345e+06	1.13168e+06	1.69691e+06	884764	885838	1.25424e+06	1.44146e+06	1.07881e+06	1.33957e+06	1.46792e+06	1.22431e+06	1.67147e+06	940756	1.08588e+06
pos	M+NH4	Hexadeca-7,10,13-trienoic acid	8.77553	C16H26O2	268.227	69.5	-1.89511	0.215348	0.7535	0.168443	83883.4	79017.8	53796.9	60495.8	42689.4	57950.3	28029.3	104959	25440.4	80622.5	20576.1	57032.1	56412.6	71759.5	26014.5	58232.9	73454.2	32208	75578.3	14518	25518.1
neg	M+FA-H	Ala Hyp Gly	0.98635	C10H17N3O5	304.115	61.4	1.41985	0.733115	1.67433	0.00593967	152600	227257	463734	334425	242173	262898	239237	175701	255747	163863	374865	299073	248459	702438	506837	446689	181607	504192	555040	351579	466116
neg	M-H, M+Cl	Isomaltulose	0.7836	C12H22O11	377.086	60.7	1.95077	2.69371	0.593757	0.523228	8.92454e+06	1.32406e+07	1.6516e+06	2.73864e+06	511411	7.35917e+06	1.27559e+07	7.15924e+07	1.96678e+06	5.61529e+06	1.40207e+06	1.76606e+07	1.45362e+06	6.37957e+06	225960	4.89761e+07	609660	226263	324984	1.60475e+06	3.66391e+06
neg	M-H	Rhinocerotinoic acid	9.68398	C20H30O3	317.213	54.9	2.1705	0.847883	0.38963	1.15642e-06	186488	167525	143084	318402	174340	253470	165173	272986	236716	183021	64091.5	98348.2	50218.9	86428.4	80613.8	87321.8	113520	83785.1	103464	47824.2	84946.2
pos	M+ACN+H	gamma-Glutamylhydroxyproline	0.885683	C10H16N2O6	302.134	61.3	-1.83531	0.826761	1.84107	0.022101	243606	121707	143158	146113	255991	140371	480341	181138	250056	125214	236133	524829	282823	678566	259914	736423	158624	261389	200806	475585	412869
pos	M+H	Phe Phe	4.91335	C18H20N2O3	313.154	69	-1.398	0.546468	2.53605	0.265787	324082	41077.6	23303.7	40203.5	44356.2	268690	35888.4	12321.2	126117	81073.7	51840.4	1.46412e+06	71854	211006	149992	305499	80125.9	81079.8	137306	83753.2	145030
pos	M+H	Asp Asn Leu	1.92555	C14H24N4O7	361.171	78.8	-2.05992	0.502262	1.38918	0.240089	328735	100137	179040	183627	215160	77369.8	586458	168532	180177	113731	205671	588558	124373	322390	398925	465790	84492.6	201990	139851	455663	271683
pos	M+H-2H2O, M+NH4	DG(18:3(9,11,15)-OH(13)/0:0/8:0)	8.05555	C29H50O6	512.394	80.3	-1.01908	0.257229	1.67383	0.204843	16994	2686	19859.6	7431.86	72401	15739.2	93765.6	6059.37	117762	12478.8	64788.3	134895	2188.85	57391.1	139781	54603.3	35056.7	8454.16	48678.5	77692.9	48839.9
pos	M+H, M+Na	Glu Ile Leu	5.49373	C17H31N3O6	374.228	63.3	-1.78884	0.143532	0.63288	0.461627	495038	52613.7	12523.3	26310.8	25198	6424.34	149921	245936	33087.8	28373.9	35483.7	273580	52776.7	54075.3	49183.7	132805	11058.4	36513.8	22032.7	46281.1	34887.3
pos	M+H	Leu Pro Trp	5.26993	C22H30N4O4	415.232	64.9	-4.20978	0.734013	1.86439	0.010309	143714	70468.4	74687.8	175945	161477	104215	216411	220870	148812	82231.1	194866	390280	156024	366180	337472	274911	46581.4	203867	119442	392823	386323
pos	M+H	Leu Val Trp	5.24307	C22H32N4O4	417.249	52.5	-2.00461	0.339089	3.34076	0.120599	17071.5	3308.28	2895.75	27093.7	10154.9	4167.26	40837.7	25994.6	25238.8	4204.17	12116.9	248824	22526.1	111653	47435.5	42941.7	1344.42	8573.25	11262.7	62451	22397.6
neg	M+Cl	6'-Hydroxylutein	7.78108	C40H56O3	619.391	57.6	-2.63232	0.282734	0.590954	0.0993153	365298	134024	284474	76447.4	276402	219521	150376	56930.8	339375	34113.2	223754	307063	51449.5	56697.5	108055	54168.7	84672.7	8611.08	84742.1	184558	95349.4
pos	M+H	Apigetrin	5.44055	C21H20O10	433.112	98.2	-1.48938	0.207532	0.353271	0.00322814	9400.39	18560	8003.98	11571.9	19218.2	16797.7	14754.7	41755.1	7050.58	31716.8	3569.85	11611.1	9763.19	5394.04	2387.95	6994.7	5811.01	8088.43	6158.39	4446.98	5267.22
neg	2M+Hac-H	a-Ribazole	3.20148	C14H18N2O4	615.269	52.5	2.6347	0.59246	1.25847	0.232971	255075	1.25747e+06	791131	1.07822e+06	1.06686e+06	647199	1.11912e+06	255174	1.72137e+06	1.61181e+06	1.0146e+06	866079	1.19649e+06	1.68939e+06	1.73863e+06	729616	2.07373e+06	653685	1.21085e+06	1.15451e+06	1.24347e+06
pos	M+ACN+H	3,11-Dihydroxydodecanoylcarnitine	9.05007	C19H37NO6	417.295	67.7	-2.00431	0.19891	4.8708	0.379457	3.68557	2.84642	29635	2.99459	2558.39	2.177	16226.9	3.31254	2.44209	2.11577	1.77481	3.90609	4097.51	3.38453	4.20714	726.295	24240.9	2.03995	2.48175	218329	12123
neg	M-H	o-Tyrosine	1.00513	C9H11NO3	180.067	69.8	2.20713	1.75634	0.846694	0.162317	7.93335e+06	7.58375e+06	9.84235e+06	7.26305e+06	6.8631e+06	7.57784e+06	7.53742e+06	5.65871e+06	6.13247e+06	5.86881e+06	4.63709e+06	3.69045e+06	3.32162e+06	9.00607e+06	6.4261e+06	6.53745e+06	5.11522e+06	7.88419e+06	9.72954e+06	4.48749e+06	6.46593e+06
pos	M+H	Indole-3-carboxaldehyde	3.57442	C9H7NO	146.06	93.3	-1.55472	0.2027	1.08649	0.410825	2.79604e+06	4.03529e+06	3.71352e+06	4.1082e+06	4.69076e+06	4.41487e+06	3.11046e+06	3.05368e+06	3.89101e+06	4.27189e+06	3.40408e+06	2.49975e+06	3.21902e+06	5.15212e+06	4.84256e+06	4.62766e+06	3.5855e+06	4.6532e+06	6.30901e+06	3.58288e+06	3.64198e+06
pos	M+H	Ile Gly Glu	1.09705	C13H23N3O6	318.166	52.1	-1.39136	1.0018	1.81694	0.0252834	361875	147278	279174	426254	404941	206869	647667	320306	442020	107663	381033	972961	274626	1.06454e+06	571860	987487	53628.2	465271	455080	742066	714987
pos	M+H	Uracil	0.997767	C4H4N2O2	113.035	73.4	1.50698	0.444871	0.706984	0.16538	123689	322735	232947	144604	120038	310662	91340.8	246276	97879.9	269080	74521.2	81227.8	141116	135016	60554.7	213007	372398	95194.9	189411	84255.1	76974.3
pos	2M+H	Alanylhydroxyproline	2.7526	C8H14N2O4	405.197	53.8	-1.65462	0.153007	1.03972	0.819362	480992	487287	350152	355087	495346	223076	764202	314220	643916	246959	325687	515570	310547	551537	801904	680270	309840	370002	306293	484302	331953
pos	M+H	Leu Met	3.40683	C11H22N2O3S	263.142	63	-1.75941	1.11387	3.84544	0.38796	1.93787e+06	100171	37396.2	74971.1	53220.8	76829.1	85726.7	67287.6	110709	102566	61369.5	8.90572e+06	87006.4	316365	115637	1.01796e+06	111327	99826.4	108562	137771	234149
pos	M+H	Oleoyl Ethanolamide	10.9688	C20H39NO2	326.305	79.7	-1.50399	0.104893	1.1853	0.611999	44481	52675.6	63624.6	77683.5	50561.1	36136.8	19422.1	36041.6	50585.7	48448.2	87165.1	3241.81	75241.6	5876.82	58090.2	6295	54267.3	53050.1	22598.2	74254.5	185313
pos	M+H	gamma-Glutamylmethionine	1.71618	C10H18N2O5S	279.1	76.4	-1.98702	0.153709	1.15137	0.548999	158509	1.3642e+06	1.65576e+06	803313	1.34748e+06	1.66697e+06	732163	253287	1.17342e+06	1.41226e+06	923836	109569	1.49206e+06	1.19001e+06	1.53555e+06	825289	2.692e+06	1.20436e+06	1.59209e+06	1.0076e+06	811299
pos	M+H, M+NH4	13,16,19-Docosatrienoic acid	10.8902	C22H38O2	352.32	50.7	-1.80964	1.41425	0.501779	0.0152379	2.22214e+06	1.70715e+06	1.98214e+06	1.76246e+06	1.00639e+06	1.1757e+06	761071	1.62726e+06	735551	1.15947e+06	539920	147379	848080	335735	649636	287933	843763	685026	410999	430457	2.62537e+06
pos	M+H	Asn Trp	4.07322	C15H18N4O4	319.14	72.4	-1.29427	0.457193	1.37188	0.20707	814664	142503	306093	236565	601302	529481	502899	288801	192182	167750	175811	497532	242544	620227	438174	1.06486e+06	161996	631686	738020	517551	619265
pos	M+H-H2O	Piromelatine	8.08258	C17H16N2O4	295.107	57.2	-0.74354	0.170082	0.542247	0.109876	71612	18762.1	26525.6	26910.6	76711.9	17386.1	14011.5	13649.1	30334.4	21169.6	16316.4	26514.4	4170.64	15833.6	10725.5	62760.8	9074.31	9143.06	17433.4	9969.41	7183.64
pos	M+H	Trp Leu	4.86208	C17H23N3O3	318.181	89.4	-0.661356	0.625054	1.99353	0.366588	532393	61446	59459.1	82595.8	100711	281057	631460	55749.1	169269	95944.3	118648	2.37229e+06	143210	243329	203696	716055	78198.7	116380	162491	197696	187454
pos	M+H	N-epsilon-Acetyllysine	0.864317	C8H16N2O3	189.123	94.6	-1.4835	0.757656	1.29488	0.536558	5.4613e+06	1.41977e+06	1.07752e+06	892680	1.3246e+06	2.06974e+06	712609	802952	1.02265e+06	1.3892e+06	1.06449e+06	7.81144e+06	1.05111e+06	2.06052e+06	1.14521e+06	2.919e+06	1.52088e+06	1.11688e+06	1.91139e+06	1.0518e+06	1.38367e+06
pos	M+H, M+ACN+H, M+H-H2O, M+H-2H2O	Docosa-4,7,10,13,16,19-hexaenoic acid ethyl ester	8.75422	C24H36O2	357.278	82.7	-2.21497	4.04456	1.62965	0.331557	4.1475e+06	3.57646e+06	2.8055e+06	1.48599e+07	1.88608e+07	4.16074e+06	5.18365e+07	2.50582e+06	1.65461e+07	7.36131e+06	7.59622e+06	5.71112e+07	1.00265e+07	1.26813e+07	3.32622e+06	5.56918e+07	3.7596e+06	2.2777e+06	1.43185e+07	4.19602e+07	1.83053e+07
neg	3M-H	2,3-Dihydroxypropyl 4-phenylbutanoate	4.19128	C13H18O4	713.355	57.6	1.69501	0.0370498	0.997198	0.993188	48399.4	91898.7	41796.8	200776	80016.5	60558.5	84148.8	13531.4	329656	41268.7	91618.8	60074.7	39714.9	203799	148598	99434.8	72780.4	73903	120750	82626.5	94897.9
pos	M+H, M+Na, 2M+H	LysoPE(P-18:1(9Z)/0:0)	9.71107	C23H46NO6P	464.313	54.4	-1.31328	2.23616	0.627302	0.061353	4.85577e+06	6.02142e+06	3.94437e+06	7.88356e+06	5.7096e+06	5.92421e+06	8.36015e+06	6.7404e+06	1.11575e+07	4.8164e+06	6.89218e+06	177827	5.5027e+06	589864	7.54618e+06	598715	5.07754e+06	5.68846e+06	1.02629e+06	9.71596e+06	2.32167e+06
pos	M+2H, M+H	Gly Lys	0.628783	C8H17N3O3	204.134	56.1	-1.45538	0.813811	1.30565	0.517371	2.6631e+06	646477	653243	649621	929794	920585	5.71318e+06	748408	1.04551e+06	393804	862755	1.16032e+06	1.67086e+06	2.74505e+06	1.35198e+06	5.65083e+06	269730	1.46658e+06	1.63489e+06	1.39633e+06	2.42011e+06
pos	M+H	Ile Arg	0.789333	C12H25N5O3	288.202	51.4	-2.10395	0.87724	2.02849	0.345874	2.97014e+06	85225.1	43189.3	93805.2	137629	244774	283363	75708.7	263764	47636.6	231045	3.7699e+06	158650	841048	371050	2.27584e+06	99760.3	276693	299149	439149	710278
pos	M+H, M+Na	(11Z)-Hexadecenoylcarnitine	8.55627	C23H43NO4	398.326	59.9	-1.82809	2.85808	0.102795	0.0772661	2.19099e+06	497451	296209	3.39721e+06	2.10556e+06	161235	3.87218e+06	3.85261e+06	1.97027e+07	447143	408960	518710	57257.7	298159	488782	352935	172585	328483	673428	510389	320164
neg	M+K-2H	PC(2:0/18:3(9,11,15)-OH(13))	1.40685	C28H50NO9P	612.269	51.2	-3.50937	0.279728	1.30569	0.225668	325438	123716	349825	119296	133942	215441	125524	91971	57352.1	199697	155328	282471	179186	372076	216862	208045	377815	164013	285082	49060.3	212317
pos	M+NH4	3-Hydroxy-octadecane-2-one	7.876	C18H36O2	302.305	64.6	-1.93997	2.73592	0.546584	0.00680274	7.38735e+06	5.71865e+06	6.28837e+06	5.39859e+06	3.36876e+06	4.38011e+06	4.58481e+06	7.72315e+06	5.59457e+06	3.35991e+06	4.66499e+06	570925	5.21151e+06	522389	3.62217e+06	656484	3.2975e+06	4.94546e+06	843283	2.01782e+06	5.99691e+06
pos	M+H	Gly Asn Phe	2.47407	C15H20N4O5	337.15	70.8	-1.77891	0.213457	1.75271	0.274243	109105	6954.67	12052.1	14606.9	12648.7	2647.05	32785.3	33977.2	14763	4403.36	13779.5	132154	28173.3	87952.9	17030.9	89375.5	718.387	14003.8	13749.8	31827.3	41551.9
pos	M+H-H2O	9,10-Epoxy-18-hydroxy-octadecanoic acid	8.51822	C18H34O4	297.242	77.3	-1.50599	1.26924	10.3804	0.0141641	80989.9	22699.5	30836.5	29822.3	54834.5	29721.9	19584.6	32536.3	37485.1	66730.7	226348	438855	624301	1.59769e+06	122973	612984	89055.5	59927.6	93689.1	264308	497086
neg	M-H	Glu Ile	3.86263	C11H20N2O5	259.13	68.2	0.871477	1.69719	1.55561	0.0236909	1.11298e+06	2.29212e+06	4.36361e+06	1.52235e+06	3.17065e+06	5.40678e+06	2.91278e+06	400808	3.056e+06	2.49744e+06	3.38696e+06	2.43558e+06	3.0223e+06	3.73942e+06	5.30329e+06	3.88196e+06	6.01338e+06	5.07656e+06	6.21339e+06	3.62501e+06	3.05112e+06
pos	M+H	Leu Asn Ser	1.01515	C13H24N4O6	333.176	69.5	-1.76596	0.530025	1.26114	0.298674	853395	469128	615026	773295	664088	433640	988600	853152	614875	330871	386187	1.42836e+06	424689	1.39094e+06	733540	1.73285e+06	353772	604030	676895	677878	741267
pos	M+Na, 2M+H, M+H, M+H-H2O	PE(P-16:0/2:0)	9.43313	C23H46NO7P	480.308	54.6	-1.68846	0.36617	0.940863	0.766356	3.45375e+07	3.1115e+07	2.39097e+07	3.0707e+07	2.93393e+07	1.96551e+07	2.12809e+07	3.13088e+07	3.32187e+07	2.22918e+07	3.41561e+07	3.2092e+06	4.97906e+07	8.22799e+06	3.98907e+07	6.7457e+06	2.92944e+07	3.91679e+07	9.28673e+06	3.96389e+07	2.76492e+07
pos	M+Na, M+K, M+H-H2O	Glycerylphosphorylcholine	0.753783	C8H20NO6P	296.065	58.4	-1.89854	1.83208	1.65819	0.0303193	1.33722e+06	2.99112e+06	1.45458e+06	1.54416e+06	1.48655e+06	2.50321e+06	957755	1.10213e+06	2.41951e+06	1.34811e+06	2.1645e+06	2.04551e+06	2.6598e+06	5.47143e+06	5.29152e+06	1.75758e+06	2.64841e+06	2.20016e+06	2.81069e+06	3.17789e+06	1.04403e+06
pos	M+K	DG(20:4(7E,9E,11Z,13E)-3OH(5S,6R,15S)/0:0/12:0)	6.50752	C35H60O8	647.392	58.6	0.664703	0.462624	1.23424	0.109348	279410	456331	594377	434808	333502	493993	438981	582275	367880	621249	701048	329695	451526	952452	503783	390871	610877	512552	686959	534614	574663
neg	M+FA-H	3,4-dihydroisocoumarin	5.40718	C9H8O2	193.051	57	3.20534	0.670431	11.392	0.000166473	11403.5	5950.42	12310.8	13398.4	18183	9024.08	7924.61	1793.18	8206.79	17679.8	86128.3	247235	131079	114186	50476.3	253453	32889	71321.4	169530	88600.8	81834.9
pos	M+H, M+NH4, M+H-H2O, M+H-2H2O	Kobusone	7.84095	C14H22O2	240.195	51.1	-2.026	1.18711	0.789969	0.0745007	2.03765e+06	2.26582e+06	1.77694e+06	1.76745e+06	1.61121e+06	1.71847e+06	1.2495e+06	2.94059e+06	1.18751e+06	2.53751e+06	1.04583e+06	1.71147e+06	1.73911e+06	1.70276e+06	1.02632e+06	1.83095e+06	2.13042e+06	1.21665e+06	2.00559e+06	986514	1.19527e+06
pos	M+H	Ile Ile Ser	3.86653	C15H29N3O5	332.218	58.1	-0.778056	0.52101	4.37692	0.0422952	68646.6	1077.63	21723.8	24743.4	20551.5	13492.4	52832.7	15568.1	14524.4	2611.57	26374.8	351635	22977	252284	44148.8	196109	2490.55	38679.2	27522.3	90300.1	82629.3
pos	2M+NH4	p-Menthan-trans-2,5-diol	7.22718	C10H20O2	362.326	59.4	-2.3509	0.352531	0.394857	0.0742683	45264.9	92877.9	20350.2	48014.6	283107	176249	32429.6	39883.2	41002.6	41279.9	31591.2	42729	22438.8	8608.61	18703.5	6299.86	36157.9	50236.5	90103.8	21609.2	27882.6
pos	M+ACN+Na	1,24(S)-Dihydroxyvitamin D2	10.7075	C28H44O3	492.344	55.9	-1.50681	0.890806	0.380196	0.000560367	225364	429456	328426	267901	248331	364238	564598	316317	470686	159925	212148	45.9276	169444	5074.82	152946	8813.66	272381	228091	22842.1	264860	74935.1
neg	M-H	3,5-dihydroxydecanoic acid	5.79612	C10H20O4	203.129	55.8	2.323	0.153363	5.7224	0.0156739	913.848	998.588	2114.04	553.572	1527.66	913.041	1609.84	1861.45	1651.66	536.85	7001.93	2597.31	8204.07	26539.3	2592.99	6422.26	4310.77	2028.6	4208.27	3441.97	12472
pos	M+H, 2M+H, M+H-H2O, M+H-2H2O	Lysine	0.655933	C6H14N2O2	147.112	87.9	-2.1013	2.50252	1.21076	0.23186	1.62838e+07	3.52872e+07	3.93545e+07	3.94034e+07	5.25854e+07	5.47163e+07	3.58247e+07	2.11613e+07	4.1577e+07	3.57767e+07	4.10754e+07	1.39073e+07	3.10771e+07	5.75684e+07	5.95278e+07	4.67961e+07	3.27619e+07	5.4908e+07	7.50588e+07	3.9191e+07	4.35333e+07
pos	M+H, 2M+ACN+H	Gly Phe Ile	5.04193	C17H25N3O4	336.191	66.2	-0.998414	0.803281	2.16408	0.110424	320681	79546.7	60644.7	226955	106291	170723	492911	194130	210638	33727.1	149537	1.36727e+06	101262	720448	296173	741699	55938.3	142910	162359	401090	375301
pos	M+H	Ornithine	0.664683	C5H12N2O2	133.097	90	-1.11559	0.182551	2.54877	0.356698	25154.2	27316.1	21358.3	16568.4	43737.7	32756.7	23441.9	10837.2	14517.3	36628.3	15348.8	121666	10210.6	1819.1	14157.2	441048	11993.2	8647.1	6936.02	7237.99	68341.4
pos	M+NH4	GHB-Gluc	1.51188	C10H16O9	298.114	71.1	3.05858	0.0530963	1.11268	0.635344	420497	736528	950078	1.21505e+06	1.68141e+06	1.85591e+06	652374	715029	1.10552e+06	1.84396e+06	1.22243e+06	233729	1.13755e+06	1.64071e+06	1.1363e+06	930661	874065	1.59863e+06	2.87605e+06	900354	1.12876e+06
neg	M-H	10-Hydroxydecanoic acid	7.79365	C10H20O3	187.134	67.7	2.60315	0.394478	3.33671	0.0787768	26557.1	19885.4	18837.2	22568.4	17677.5	18862	16585.1	18874.8	12107.8	23648.2	28457.6	72876.8	103019	286670	19093.2	29840.5	32647.7	18350.9	40938.8	45356	40688.3
pos	M+H	Asp Val	1.03437	C9H16N2O5	233.113	76.5	-1.47209	0.320844	1.27464	0.411945	503887	149271	114815	131935	165702	113870	190533	174864	195480	126373	158610	673643	128188	273541	177626	275618	76082.3	158840	188168	222124	284905
pos	M+CH3OH+H	2-Hydroxy-4-[(1R)-1-hydroxy-8-methyl-6-oxononyl]-3-methyl-2H-furan-5-one	9.6116	C15H24O5	317.195	62.9	-1.46767	0.550799	0.790237	0.0809191	480796	544833	429028	432069	353360	423972	299199	739281	255218	597634	245606	383635	429756	457854	238801	406291	472816	318074	430339	232608	344044
pos	M+H	Ile Val Ser	1.11687	C14H27N3O5	318.202	57	-1.80878	0.798822	2.7136	0.146633	534467	17335.5	65766.2	99440.9	94121.6	33475.1	226036	168056	70090.5	30702.6	85462.7	1.46174e+06	115912	811455	120158	742971	13347.2	81984.9	48822.2	228444	288027
pos	M+H	Val Ile Val	4.53883	C16H31N3O4	330.238	50.7	-1.22363	0.909206	2.56457	0.19074	627992	54670.2	68489.6	232889	101961	65104.8	503103	191030	203502	39817.8	122440	2.55317e+06	147549	1.00937e+06	264919	811464	30422.8	157831	153598	360109	281004
neg	M+FA-H	2-Quinolinylmethanol	5.45647	C10H9NO	204.067	52.9	3.17979	0.54197	3.60639	0.0176563	25190.7	35205.9	32767.8	24771.7	46092.4	23272.8	61055.5	32940.8	32585.8	36376	64318.3	235226	148542	116079	46794.7	406897	28834.7	34974.1	80966	121553	105305
pos	M+H-H2O	Heptadeca-2,4,6-trienoic acid	10.3397	C17H28O2	247.205	53	-1.40647	0.228849	0.696132	0.0670183	70350.8	67548.5	55403	48292.5	41494	47229.7	31587.4	100111	23234.4	69917.5	17627.6	53882.7	43086.3	60425.4	15263.7	52284.6	51432.1	27530.1	55286	16197.6	32101.6
neg	M+Na-2H	Ketotrilostane	4.22702	C20H25NO3	348.159	53.2	3.83713	0.880449	2.60455	0.123206	462008	73815.1	126491	185830	168920	148761	265777	200752	147785	111398	183481	2.10494e+06	115257	642500	288509	883246	132293	192630	180354	314248	381813
neg	M-H	Porphobilinogen	1.84673	C10H14N2O4	225.088	60	1.50946	0.953559	1.41741	0.471478	677196	2.43391e+06	2.8011e+06	2.50504e+06	3.34072e+06	1.88048e+06	1.83147e+06	1.58846e+06	1.66664e+06	1.25445e+06	1.58414e+06	1.27784e+07	1.71914e+06	1.77289e+06	350335	4.95503e+06	1.82722e+06	889335	2.50086e+06	1.13051e+06	1.64326e+06
pos	M+H	Nuatigenin	8.1828	C27H42O4	431.315	68.5	-1.321	0.329284	1.63324	0.234106	76421.7	26236.2	63890.9	47146.2	149125	33769.5	160460	27017.6	53804.1	22968.9	62723	315658	24258.4	54774.2	69557.1	216272	33726.5	21458.2	69527.1	209251	110035
pos	M+H	Dioctyl Phthalate	0.198383	C24H38O4	391.284	91.1	-1.76929	0.954814	0.747018	0.0285333	977816	1.02952e+06	779549	916860	715349	834507	558878	1.3833e+06	608315	1.1949e+06	439547	691055	760248	822950	506979	732364	972510	590166	872827	431902	574102
pos	M+H-2H2O	1-[3,4-Dihydroxy-5-(hydroxymethyl)oxolan-2-yl]-4-hydroxyhydropyridin-2-one	4.4635	C10H13NO6	208.06	52.6	-0.39878	0.514682	10.1084	0.0156843	4965.74	3835.11	8652.73	4058.59	5787.99	5451.51	26603.9	4741.37	9154.01	8703.87	20206.2	279341	136040	51878.3	7128.83	200959	29384.2	18254.4	26118.6	40832.3	101135
pos	M+H	Pro His Ala	3.86653	C14H21N5O4	324.166	54.3	-0.546438	0.100867	1.15744	0.74471	186495	39269.8	37788.5	86755.3	23977.3	32341.4	34227.9	73988.9	51426.3	8517.78	24198.5	268696	15134.2	67178.5	94898.9	67094.8	15615.6	33487.9	32108.7	68165.2	45232.4
pos	M+H	Inosine	1.03437	C10H12N4O5	269.087	76.6	-2.13327	1.14049	0.590483	0.0141892	1.74081e+06	1.41146e+06	1.31838e+06	666351	851343	772352	510467	1.47939e+06	393738	1.38361e+06	599678	718056	918812	972625	274876	550011	728350	590265	828483	290097	366944
pos	M+Na, M+ACN+Na, M+H-H2O, M+H-2H2O	Trimethylcolchicinic acid	1.09705	C19H21NO5	407.159	50.1	3.1839	0.560209	1.67895	0.27026	465339	81403.5	92188.4	222655	125133	69372.3	332068	218741	190404	47750.2	107897	1.15597e+06	129821	519494	219619	485418	16593.6	125172	89620.2	351979	205948
pos	M+Na	PE(P-16:0/0:0)	9.4571	C21H44NO6P	460.281	65.9	1.62553	1.47531	0.367051	7.25336e-05	357788	882945	707037	870510	606980	1.30264e+06	799907	675388	721266	561204	454737	19419.7	243181	74120.1	345279	94644.7	543612	461089	180115	419508	186681
neg	2M-H	3'-Deoxythymidine	4.56487	C10H14N2O4	451.184	60.8	1.51235	0.0359074	0.963941	0.940927	1.83601e+06	122072	36286.9	172396	204135	135788	212737	400947	346647	1.02905e+06	152439	1.44513e+06	301505	344680	311498	1.07164e+06	134070	262654	215498	152079	376142
pos	M+H	Cyclohexanecarboxylic acid	4.27858	C16H18O9	355.102	50.1	-2.28275	0.135669	0.0907201	0.0983718	1691.24	1306.17	52552.7	9384.56	58400.2	998.987	1067.57	1520.07	1120.63	1767.37	814.427	1792.43	1012.17	1553.1	1106.74	1427.13	970.924	936.094	1138.83	1035.74	1166.38
pos	M+NH4	Cndac	0.6472	C10H12N4O4	270.119	76.9	-2.19435	0.530246	1.38011	0.105956	267540	240244	267118	378253	509257	417988	726575	208964	414706	282211	407030	101782	356486	704191	710407	608908	206173	668598	740548	554566	577871
pos	M+H-2H2O, M+H	4,7,10,13-Hexa-decatetraenoic acid	7.679	C16H24O2	213.163	51.6	-1.22794	0.510856	3.09544	0.0191613	17301.2	11447.6	12680	21385	53758.7	12042.1	99193.2	14717.9	26867.3	22321.9	88825.1	245507	60107.8	124758	29092.6	138990	15913.5	13039.1	46657.9	153623	76769
neg	M-H	Ala Val Asn Asp	1.04042	C16H27N5O8	416.179	57.7	1.37924	0.171056	1.10032	0.59748	288183	294921	401645	346371	316365	350016	507322	192821	307028	138778	242570	370105	130932	469071	450167	695196	140954	329041	326594	313874	336175
pos	M+H	Tyr Val	1.92555	C14H20N2O4	281.149	67.7	-0.801374	0.584829	2.49552	0.330872	735402	28883.1	12740.9	43038.8	28472.2	65017.1	301384	66788	67471.4	12363.6	68204.5	1.98482e+06	39570.9	138141	124204	963599	20124.5	68228.8	103694	100480	126529
neg	M-H2O-H	Firibastat	6.33978	C8H20N2O6S4	349.003	58.2	1.87019	3.6445	2.01475	0.364985	1.78817e+07	4.13799e+06	6.01967e+06	4.31154e+06	7.05666e+06	4.28065e+06	5.18281e+06	2.08988e+06	4.66927e+06	8.35085e+06	7.24428e+06	7.69546e+07	1.91557e+06	1.19111e+07	2.29718e+06	9.10707e+06	2.66478e+06	2.85402e+06	5.19306e+06	1.5286e+07	6.36864e+06
pos	M+H-H2O	Monoolein	9.27927	C21H40O4	339.289	59.2	-1.40291	0.269888	1.33494	0.324519	75405.6	97344.3	108538	82673.5	100544	84355.9	69901.9	74079	107868	142468	106554	13870.4	204476	52436.1	151666	26311.8	128566	123909	40152.7	199195	337859
neg	M-H	C-Quens	7.70358	C23H29ClO4	403.167	61	-2.55438	0.344926	0.0411009	0.211821	776923	18744.2	35055	66012.7	786.948	4390.26	31310.9	20461.1	927.983	16629.1	742.988	1776.18	4320.03	4872.47	1016.54	3259.39	11212.5	3931.19	899.732	852.164	11027.6
pos	M+H	Naringenin-4'-O-Beta-D-Glucuronide	5.24307	C21H20O11	449.108	60.2	-0.69518	0.149198	4.15541	0.268681	1453.87	11321.2	2302.36	1849.76	4173.61	858.774	3346.38	8853.45	7696.42	834.621	7715.23	127298	1394.84	1335.11	18584.3	19671.6	834.65	804.709	15605.2	890.366	1002.67
neg	M-H	6,7,4'-Trihydroxyisoflavone	5.75758	C15H10O5	269.046	54.4	0.37741	0.395079	2.49256	0.0890679	69133.7	26024.9	35219.2	44181.9	52650.7	14291.8	42302.8	22536.9	38177.3	69995	76527.2	401421	36185.2	73221.7	46034.5	106220	28429.2	21417.2	157303	125451	64311.4
neg	M-H2O-H	(2S,3S,4S,5R)-3,4,5-Trihydroxy-6-sulfooxyoxane-2-carboxylic acid	1.19528	C6H10O10S	254.982	60.6	0.545135	0.203253	0.525739	0.0860697	36093.3	14291.4	23082.4	13245	83739.3	18961.9	90844.6	93750	98471.9	26817	13627.4	88832.9	5778.4	19292.4	28241.3	22546	22645.7	8799.86	21918	27345.4	29722.7
pos	M+H	N1-Acetylspermidine	0.744433	C9H21N3O	188.175	80.3	-1.52274	0.387825	6.0759	0.0538721	14652.7	23218.7	14300	5490.29	30874.4	4338.51	4015.43	11199.8	14447.9	8882.98	33220.8	365823	26156.4	16933.4	57830.7	87208.8	18596.2	44678.9	147896	34484.5	45521.5
pos	M+H	Phe Pro	4.41215	C14H18N2O3	263.139	56.5	-1.38674	0.661793	1.85548	0.0616196	266851	153520	170905	159224	213828	153602	215215	127999	192328	199774	149925	1.01715e+06	180525	339361	302990	522925	131697	265366	267037	241814	363727
neg	2M+FA-H	Etiracetam	4.03925	C8H14N2O2	385.21	69.6	2.43595	0.0934457	0.893512	0.724743	1.12551e+06	405324	227692	405722	256722	87890.6	640492	472949	460408	215250	198797	901472	219425	589963	241677	965829	193357	204234	209314	269262	230978
pos	M+CH3OH+H, M+ACN+Na, M+H	Pro Asn Val	1.09705	C14H24N4O5	361.207	65.2	-2.212	0.73705	1.74677	0.299632	1.20744e+06	124857	98119.1	319256	138735	67636.1	601148	362202	340178	64332.3	185085	2.18169e+06	247874	965230	255114	1.30039e+06	77583.7	188451	116128	499336	369813
neg	M-H2O-H	10-Hydroxy-octadec-12Z-enoate-9-beta-D-glucuronide	7.71613	C24H42O10	471.261	60.2	2.01116	0.783797	9.21783	0.0120643	23034.1	17175.1	16450.3	19287.5	31626.7	10341.6	28512.1	5200.66	36781.9	12589.3	47637.4	643328	124281	424366	33248.8	210586	49909.4	79105.7	141351	181527	102713
pos	M+H	Zearalenone	6.34253	C18H22O5	319.153	74.1	-1.73521	0.187985	11.2117	0.0962193	1310.05	1011.77	3151.02	1064.44	3394.43	919.877	826.948	1432.54	1801.56	752.058	667.892	101006	784.035	2998.04	8167.24	23767.7	15155.6	2696.54	15016.9	19504.5	3425.29
pos	M+H-H2O	Deoxycholic acid	8.75422	C24H40O4	375.289	92.5	-1.645	0.748209	1.5352	0.326461	202335	191858	146849	644710	754562	212213	1.82053e+06	136044	688239	348901	341022	2.01241e+06	473369	527202	166986	2.01705e+06	190149	125254	616441	1.45389e+06	766806
neg	M-H2O-H	Deca-3,7-dienedioylcarnitine	8.98622	C17H27NO6	322.167	56.8	2.1533	0.322958	0.650582	0.0734472	108061	84793.8	133322	98298.7	88658.5	121663	98080.9	141187	81083.9	114656	17789.1	149063	111412	30113.4	32063	125304	175270	54115.6	28104.4	8746.1	33616.3
pos	M+CH3OH+H	7-Hydroxytrideca-9,11-dienoylcarnitine	6.49382	C20H35NO5	402.284	67.7	-2.67462	0.616462	0.106637	0.0246865	225280	13710.8	1042.77	198329	13636.2	1055.7	119352	274703	476889	1026	1365.59	11201.1	22758.5	21929.1	7671.37	6704.04	7447.25	989.233	52556.5	21381.4	1421.6
pos	M+H-H2O, M+H	delta-5,7,22-Cholestatrienol	9.64712	C27H42O	383.33	70.4	-1.8054	0.00218919	1.00334	0.994309	2.58977e+06	381827	450213	328626	461570	203684	351164	493521	264311	131237	328474	987236	50490.8	1.29008e+06	30603.5	1.00062e+06	195672	438261	1.11564e+06	140320	664914
neg	M-H2O-H	Versetamide	2.22208	C20H37N5O10	488.237	58	0.677442	0.149914	1.20718	0.814089	464783	9875.26	8894.7	31997.5	9112.65	4868.89	128976	87687.3	27886.9	2251.86	26524.5	568135	8804.27	73579.5	59703.8	171512	4288.91	12377.8	7753.38	61247.9	36969
pos	M+H	Ile Trp	4.7431	C17H23N3O3	318.181	60.5	-0.579487	0.480253	2.6876	0.380371	454675	20539.7	18164.7	30427	19012.5	132349	26149	16552.2	60935	38349.5	16602.6	1.61351e+06	41466.7	116707	73701	261514	38334.4	43352.5	80045.4	53086.6	77490.1
pos	M+NH4	Ganaxolone	8.94998	C22H36O2	350.305	80.2	-1.96173	0.427777	0.358113	0.000860851	104172	69975.8	100016	80180.4	26556.6	88741.6	33505.7	94640.4	15742.8	75663.7	4439.79	52481.5	15460.6	13059.7	12271.3	20361.2	36038.3	16825.6	45232.7	5642.91	49676.8
neg	M+FA-H	Morpholine-4-carboxamide	0.748033	C5H10N2O2	175.073	58	3.15125	0.349063	1.36997	0.305134	687202	100762	129907	188870	129354	126685	354514	85730.5	125996	142605	152125	463864	87372.6	382451	200218	532325	76701.5	290097	333389	248426	354899
neg	M+Na-2H	Digoxigenin bisdigitoxoside	4.47558	C35H54O11	671.341	51.3	-0.660068	0.352736	1.2462	0.305583	253738	252484	282815	392483	295748	350116	451123	195928	444877	109163	294106	414862	67698.1	448518	811896	490823	107480	383807	313064	376448	442782
pos	M+H-2H2O	Dibekacin	4.11043	C18H37N5O8	416.249	60.1	-2.2499	0.0255323	0.941118	0.913619	1.16184e+06	88347.9	92487.4	117489	93611.8	56858.5	146231	161919	120871	48403.1	85415.2	553594	66782.3	202247	215645	383749	51156.6	146173	130794	194850	131213
neg	M+FA-H	9Z-Heptadecenoic acid	8.4407	C17H32O2	313.239	54.4	1.47348	5.44549	7.29786	0.0136841	2.79189e+06	616905	745244	839756	1.42412e+06	873852	477587	429705	1.07471e+06	1.72636e+06	3.86112e+06	7.57582e+06	1.32836e+07	2.92354e+07	3.9242e+06	1.12982e+07	2.33287e+06	1.6499e+06	1.989e+06	4.8177e+06	8.33747e+06
pos	M+H, M+Na	Diferuloyl putrescine	6.01133	C24H28N2O6	441.201	59.9	-1.67544	1.22599	19.0118	0.00292067	101484	1405.64	17922.2	15085	48911.6	1952.86	8488.78	4146.26	6103.68	27637.4	156510	1.25034e+06	136261	700863	39634.7	962617	84640.9	291740	452505	489961	310516
pos	M+H-H2O, M+H	3,4-Dimethyl-5-propyl-2-furannonanoic acid	9.6116	C18H30O3	295.226	65	-1.5358	1.16704	3.45189	0.0628931	383339	109190	85156.8	168468	110246	176898	97235.2	190014	147627	113235	171757	616494	654138	2.2713e+06	207174	541660	185358	135756	196312	295461	729318
pos	M+H	Phe Pro Phe	5.58295	C23H27N3O4	410.207	77.7	-2.27906	0.218601	1.4761	0.212075	67291.2	18155.2	4328.45	39318.7	20971.4	5336.29	61054.3	60041.5	40009.5	15723.1	29986.2	79082.4	35902.2	47895.4	74509	69612.2	7058.53	29932.4	7697.34	108625	49144.8
pos	M+H	Ile Leu Thr	4.09853	C16H31N3O5	346.233	87.1	-0.996382	0.891446	2.41669	0.0413347	251607	67435.5	212501	228393	238611	139244	247886	121310	125196	50908.3	96685.1	1.08494e+06	113026	855853	252487	689718	56323.3	214280	263495	422553	424911
pos	M+H	1-Naphthylamine	3.57442	C10H9N	144.081	51.6	-1.253	0.248491	1.10487	0.329525	1.61936e+06	2.29687e+06	2.13441e+06	2.38836e+06	2.68293e+06	2.52584e+06	1.76451e+06	1.73191e+06	2.20681e+06	2.42742e+06	1.99895e+06	1.45354e+06	1.86484e+06	3.066e+06	2.79161e+06	2.67995e+06	2.05694e+06	2.69292e+06	3.66463e+06	2.07339e+06	2.12584e+06
neg	M-H	Bufalin	8.33605	C24H34O4	385.239	52.3	1.71379	0.0845503	1.56272	0.491587	1068.7	803.698	1819.94	2061.56	4043.2	2200.73	47013	2962.47	18296.4	702.77	4733.36	7705.56	958.298	4948.86	3581.02	42670.9	2505.15	3073.99	5064.25	33676.8	30272.4
pos	M+H	Hippuric acid	4.53883	C9H9NO3	180.065	62.9	-0.517351	0.148592	5.44997	0.0777062	333.612	257.653	194.647	271.065	662.301	197.058	16703.7	3214.18	4811.46	191.516	32421	353.572	28313.3	1574.85	218.313	9475.86	232.434	3531.82	62045.7	3379.49	19341.9
pos	M+H, M+CH3OH+H	Gly Thr Leu	2.0443	C12H23N3O5	290.171	70.7	-1.33734	1.00978	2.30801	0.141205	798399	63777.5	75228.5	224083	158710	62644.9	835065	234150	261649	32783.6	192750	2.2557e+06	236815	1.10666e+06	328346	1.38217e+06	31420.7	206233	172884	619602	440230
neg	M-H, M+Cl	DG(20:5(7Z,9Z,11E,13E,17Z)-3OH(5,6,15)/0:0/10:0)	8.77865	C33H54O8	577.377	75.3	3.67038	1.49869	0.488966	0.00738985	3.22581e+06	576863	1.24825e+06	1.57133e+06	2.10263e+06	1.15166e+06	2.51688e+06	965017	1.15851e+06	1.0915e+06	653183	1.00651e+06	474103	251609	662718	1.27672e+06	642165	633571	1.01616e+06	517863	1.26061e+06
pos	M+H	1,25-Dihydroxyvitamin D3	8.16898	C27H44O3	417.336	76	-0.715638	0.109136	1.32732	0.497848	197216	24551.8	76954	60713.7	53536.1	31791.8	122045	47533.9	31763.7	16048.4	64658.8	125925	39184.3	54706.5	41301.5	324499	59741	61262.9	111252	57413.8	26832.6
pos	M+NH4	Palustrol	14.2919	C15H26O	240.232	66	-1.5367	0.103593	0.723067	0.12497	16130.3	28428.1	26966.6	25471	24468.9	18175.1	14472.9	13398.1	19666.8	21320.9	19332.2	877.656	23857.4	2468.9	18721.8	2259.83	24432.1	16439.4	8642.6	17568.4	31234.2
neg	M-H	Cysteine S-sulfate	0.847717	C3H7NO5S2	199.97	72.5	2.20967	1.48819	1.49261	0.173217	1.95721e+06	3.27854e+06	2.60317e+06	2.86924e+06	3.11726e+06	153903	6.13971e+06	257135	3.0349e+06	1.66557e+06	3.67544e+06	6.68056e+06	2.25351e+06	4.16141e+06	210605	7.03678e+06	133769	5.01929e+06	4.49709e+06	3.93615e+06	3.56803e+06
neg	M-H	Cytidine-5'-monophosphate	0.7836	C9H14N3O8P	322.045	55.5	1.7319	1.15021	0.432085	0.00129851	930411	664065	882755	831429	693180	541342	413159	416130	267399	1.2032e+06	222848	515923	296420	635406	280937	49319.5	473427	254378	271540	179116	73157.1
pos	M+H	Nandrolone	8.08258	C18H26O2	275.2	55.5	-1.66937	0.313202	4.69684	0.0128479	15918.7	4997.74	3086.56	8960.85	6541.08	12803.3	2994.06	3551.6	4071.56	5485.84	16078.7	46003.6	25982.9	113190	16346.5	35890.9	23727.3	8794.23	16770	24362.1	26302.5
pos	M+2Na	Cereulide	4.60498	C57H96N6O18	599.329	61.8	1.203	0.0210649	0.836516	0.809654	969469	15840.8	23044.6	43495.7	20998.1	22593.7	199618	235944	43915.2	29715	27705.6	592853	8629.82	47951.4	71032.6	408091	15082.7	29774.4	20086.1	99580.7	155746
pos	M+H	Indole	3.57442	C8H7N	118.065	54.1	0.717484	0.196393	1.1023	0.338696	1.16183e+06	1.60554e+06	1.48184e+06	1.65705e+06	1.87703e+06	1.79938e+06	1.23429e+06	1.20306e+06	1.52502e+06	1.75988e+06	1.39031e+06	1.03034e+06	1.32079e+06	2.15003e+06	1.92233e+06	1.86744e+06	1.46622e+06	1.91056e+06	2.56988e+06	1.45662e+06	1.47311e+06
pos	M+H-H2O	Phe Asn	4.09853	C13H17N3O4	262.118	71.9	-0.591939	0.861229	1.52798	0.110679	2.09044e+06	435107	522000	483368	783783	904613	1.09076e+06	557120	531574	444412	498505	936457	760098	1.3195e+06	1.02161e+06	2.56493e+06	337288	1.49444e+06	1.71145e+06	1.3096e+06	1.22877e+06
pos	M+H	Leu Leu Gly	3.77885	C14H27N3O4	302.207	62.8	-0.578391	0.359423	8.59575	0.146528	28924.3	12.0051	1942.36	6014.68	2687.14	627.773	28322.7	2230.93	1903.46	580.954	9231.45	383561	6476.95	75802	4840.47	150552	8.92384	12159	5935.24	17462.7	26538
neg	M-H	Fenoprofen glucuronide	5.48227	C21H22O9	417.12	73.6	1.66071	0.429023	1.1021	0.719715	3.1637e+06	3.39926e+06	3.62439e+06	2.17283e+06	3.06615e+06	1.4456e+06	1.15741e+06	1.07828e+06	3.31851e+06	738992	3.59014e+06	6.74621e+06	1.40777e+06	1.8311e+06	2.27292e+06	2.60007e+06	1.18013e+06	669678	4.22049e+06	2.36666e+06	1.19807e+06
pos	M+H	Arg Gly Leu	1.00647	C14H28N6O4	345.224	88.8	-2.37007	0.722845	1.52751	0.394393	2.22696e+06	101952	48751.2	433362	146928	125899	638569	728057	563390	26794.5	316116	2.48679e+06	294052	1.41152e+06	526400	1.47281e+06	29584.1	335977	280649	596337	719402
pos	M+H, 2M+H	Valine	0.854117	C5H11NO2	118.086	90.1	-0.640312	3.60516	0.90848	0.337926	4.01079e+07	6.07819e+07	5.21359e+07	5.03582e+07	5.56568e+07	6.68956e+07	4.47506e+07	4.16079e+07	4.46821e+07	7.1584e+07	3.77386e+07	2.90417e+07	4.62478e+07	6.13352e+07	4.28508e+07	5.53778e+07	5.56033e+07	4.77445e+07	6.98255e+07	3.8956e+07	4.34847e+07
neg	M-H	Serine	0.7389	C3H7NO3	104.035	55	0.6	0.179335	1.00239	0.986672	477235	782736	1.09162e+06	786602	820259	1.08016e+06	781077	363775	684359	899976	633314	434062	519560	847763	891228	704984	916994	918710	1.4228e+06	641831	633781
pos	M+H-H2O, M+H, M+NH4, M+H-2H2O	Cholylsarcosine	7.13965	C27H45NO6	480.331	61.6	-1.83729	0.566159	5.17765	0.0925409	94018.2	15490.3	14965	394.988	319.869	2505.62	71528.4	436.926	15978.9	3475.72	509320	129437	73522.1	325413	318.12	58561.8	46766.7	269.07	18202	56224	29911.5
pos	M+H, M+NH4	5-Benzylacyclouridine	4.90197	C14H16N2O4	277.118	53.4	-1.10415	0.728484	0.544051	0.0151377	241679	488382	550125	362497	409392	181381	551259	473632	228275	472820	143415	141896	223609	354931	36038.8	647151	90475.5	102740	281528	138138	209630
pos	M+H	gamma-Glutamyltyrosine	2.03378	C14H18N2O6	311.123	78.2	-1.83842	0.297325	1.27951	0.280904	116452	774251	939807	486042	838682	1.21651e+06	543956	140987	834825	880329	626232	97885	821362	821600	1.14092e+06	592878	1.70081e+06	1.10516e+06	1.24624e+06	772520	605491
pos	M+H	Met Phe	4.51228	C14H20N2O3S	297.126	71.3	-1.07558	0.287217	2.35423	0.311117	92823.6	16278.5	8351.88	11659.8	14982.7	82481.4	7273.18	6094.11	51832	38482.4	12782.3	473471	38039.2	45055.3	44689.8	55009.7	32179.9	19675.9	51455.1	25166.4	57734.3
pos	M+H-H2O, M+H	4-Methoxycinnamic acid	4.92538	C10H10O3	179.07	56.3	-1.05056	0.624697	0.189597	9.97668e-05	60372.9	204196	79295.5	67258.3	116564	120804	67038.1	191377	30496	149267	6638.07	25684.4	50054.7	15866.5	9519.37	29665.2	31200.2	14157.8	12520.2	14214.9	17111.3
pos	M+H-H2O	N-Arachidonoyl Glycine	4.52528	C15H19NO9	340.102	62.9	-0.829565	0.730335	10.3667	0.0266463	9572.92	11434.3	42929.5	15363.9	78290.8	13334.5	77848.4	38771.3	35211.7	6970.09	437565	295613	165886	195271	104849	406738	164384	85363.5	1.51343e+06	214614	176287
pos	M+H	Ala Tyr Trp	5.21638	C23H26N4O5	439.197	63.5	-1.13547	0.0413453	1.26346	0.702417	1049.71	810.702	612.454	38412.6	1054.1	9521.4	662.611	7020.02	35560.6	602.603	505.492	19768.4	4865.71	47051.7	31187.9	1385.3	602.625	7203.88	5278.52	7186.55	7422.06
pos	M+NH4	MG(LTE4/0:0/0:0)	6.08865	C26H43NO7S	531.309	63.9	-1.92029	0.440421	1.70133	0.034511	139220	78297.9	133276	130598	128513	76986.4	129865	208031	53620.1	53607.9	173329	415098	116613	274699	85111.5	257653	87756.7	202026	247202	118806	140227
pos	M+H	N2,N2-Dimethylguanosine	3.44367	C12H17N5O5	312.13	94.5	-1.76897	0.39575	0.927396	0.730979	264892	723698	832148	1.3288e+06	1.60153e+06	1.59178e+06	550382	885752	1.21426e+06	1.68057e+06	990120	144763	842192	1.3681e+06	933016	565772	783034	1.17026e+06	2.24873e+06	791622	1.05113e+06
pos	M+H	Gly Leu His	0.959517	C14H23N5O4	326.182	66.2	-1.69452	1.02174	2.35078	0.11236	796295	24522.8	88027.9	241513	118533	21976.6	761919	328727	264260	39740.4	189735	1.83365e+06	240622	1.3507e+06	305874	1.52856e+06	13563.5	278989	164113	533323	505221
neg	M-H	2-Amino-5-[[1-[carboxymethyl(2-hydroxypropanoyl)amino]-1-oxo-3-sulfanylpropan-2-yl]amino]-5-oxopentanoic acid	1.53627	C13H21N3O8S	378.098	51.9	1.97979	0.269571	1.55853	0.0507343	19704.6	33279	30523	27443.1	70895.1	30938.1	6261.39	8749.98	70486.8	69116.2	90503.4	47565.2	87646.1	76254.2	56961.1	44207	26218.8	44351.9	52849.7	40679	62621.7
pos	M+H-H2O	Germacrone	8.75422	C15H22O	201.163	68.8	-1.30299	0.257729	1.68076	0.300827	40335.5	14244	11516.3	48549.8	68305.1	17525.1	192131	15800.8	58372	22163.6	27374.3	227011	34037.3	62203.2	10735.3	239680	18151.4	11501	60967.7	149259	63056.6
pos	M+H-H2O	Sinapic acid	5.3349	C11H12O5	207.065	54.1	-1.11374	0.176907	3.43822	0.179341	1159.71	6617.52	6777.9	12596.3	7925.24	1298.73	3113.66	2158.76	5230.4	12973.2	9494.82	117530	7092.75	15097.4	5427.2	19125.1	5494.19	641.894	18881.4	18848.3	8728.28
neg	M+Na-2H	Pirotiodecane	9.50763	C16H31NOS	306.187	57.9	-1.81206	0.135236	0.90415	0.538798	199841	161666	176702	132499	123863	145705	113604	183416	77071.7	195768	63047.5	213350	115302	234692	69822.7	195298	156344	97903.4	176241	58784.5	121146
pos	M+H-H2O, M+H, M+Na, 2M+H	PE(O-18:0/0:0)	10.5562	C23H50NO6P	468.344	77.5	-1.06685	2.32341	0.542588	0.0271974	2.04507e+06	6.35076e+06	4.49586e+06	4.64823e+06	3.0312e+06	4.19078e+06	4.3963e+06	3.58851e+06	5.00655e+06	1.49157e+06	2.64524e+06	30873.1	2.53616e+06	165669	2.85317e+06	130766	3.28511e+06	4.68858e+06	494086	5.63614e+06	957364
pos	M+H+Na	MG(6 keto-PGF1alpha/0:0/0:0)	4.4503	C23H40O8	234.133	50.7	-4.09958	0.062417	1.24837	0.223117	22701.3	21106.3	21794.6	21352.9	19787.1	28984.5	19608.6	33965.4	16344.6	40794.4	18678.5	18395.2	27864.8	47705.6	33936.1	48063.8	49748.8	21548.6	38679.4	12749.1	21041.6
neg	M-H2O-H	Indoximod	4.11453	C12H14N2O2	199.088	50.5	2.43504	0.306094	0.488779	0.140894	621.016	130607	214817	166233	51984.5	21872.3	2926.13	20346.3	46032	64351.4	32031.7	755.805	29868.2	51181.5	11074.5	364.154	58937.1	40241.9	67130.6	9045.48	86369.5
pos	M+H+Na	N-di-Demethyl roxithromycin	4.47552	C40H74N2O14	415.255	55.1	-1.07658	0.0557905	0.893389	0.698725	867733	362290	56463.1	294122	165006	71223	209976	505002	568988	446296	147548	537909	751240	424159	238490	247120	343670	146673	177255	253363	218407
neg	M-H2O-H	2-(p-Acetamidophenyl)-2-ethylglutarimide	5.06393	C15H18N2O3	255.114	68.2	0.795063	0.139529	0.532269	0.0130972	7166.68	11566.4	11706.6	18493.4	28696.1	17829.3	13243.9	3443.08	17095.3	8647.4	7057.47	7363.38	4382.28	13014.5	5204	11333	6787.97	5130.36	9520.4	2675.99	8263.56
pos	M+NH4	12-Hydroxy-9E-octadecenoic acid	7.51833	C18H34O3	316.284	62.3	-1.66988	0.440016	2.48851	0.0694054	51195.5	28519.2	61580.2	27534.5	52947.5	22637.7	37004.2	33701.9	15807.4	31112.4	90984.2	20910.2	157927	6888	55711.8	39086.6	61226.9	59500.6	16908.3	199763	282130
pos	M+H	N-Linoleoyl Phenylalanine	11.1805	C27H41NO3	428.316	58.8	-0.733119	0.0322157	0.952359	0.895591	11414.6	92518.2	112902	196863	219082	146671	75744.9	15560.8	230869	67716	244894	5.91042	28758.3	16347.5	115102	5419.96	64084.3	258259	32082.2	263173	196868
pos	M+H-2H2O, M+NH4, M+Na, M+ACN+Na, M+H-H2O	Antroquinonol	8.35783	C24H38O4	355.262	60.8	-1.76921	0.385857	5.77094	0.277815	1871.92	10958.4	974.735	2947.83	19447.2	18028.6	53584.7	8462.88	11077.8	14164.7	17055.9	49931	1109.49	3748.42	459.41	152055	3555.03	5746.49	14694.4	639086	10924.8
pos	M+H-2H2O	8-Hydroxyhexadecanedioylcarnitine	7.40623	C23H43NO7	410.289	80.1	-1.63943	1.28388	2.0566	0.013479	618601	285565	473236	764968	953553	279485	402753	393571	512663	318832	555371	2.37367e+06	361986	1.22344e+06	673404	1.11747e+06	856436	384059	1.33661e+06	1.37387e+06	1.06229e+06
neg	M-H	HMB-Val-Ser-Leu-VE	9.15205	C26H39N3O7	504.273	51.4	3.27394	0.183307	0.465993	0.205275	10773.1	54093.4	206139	34743.6	69155.9	45783.7	6513.13	41410.1	24491.3	60337.2	8938.69	2008.46	47898.1	960.946	3935.67	888.264	40489.8	4896.95	16214.6	825.45	156633
pos	M+H	Phe Trp	5.0557	C20H21N3O3	352.165	70.3	-1.34824	0.33817	2.23243	0.138244	76456.4	13263.7	13113.8	21744.6	17398.3	124549	9800.16	24645.4	67273.7	30672.3	14429	354856	29762.2	119117	87971	100529	34129.5	46687	76697.9	54876.2	60554.9
pos	M+H	Gly Phe	2.74065	C11H14N2O3	223.107	84.8	-1.70439	1.74774	1.33656	0.311972	1.62543e+07	2.76319e+06	2.11621e+06	2.93072e+06	3.66452e+06	3.20683e+06	6.68584e+06	4.08292e+06	2.98778e+06	3.1254e+06	3.05546e+06	9.11506e+06	6.47264e+06	7.45289e+06	4.67961e+06	1.22808e+07	1.88671e+06	5.56942e+06	6.69562e+06	6.0602e+06	7.03396e+06
pos	2M+NH4	Huperzine b	10.5688	C16H20N2O	530.347	54.5	-3.69625	0.388125	0.648851	0.0329759	161102	121056	153175	164646	74779.7	98955.3	100041	233684	54990.9	153755	109074	36040.1	99777.3	49780.8	74750.8	57717.7	150339	64420.5	95009.9	51323.2	151175
pos	M+H	PE(O-16:0/0:0)	9.43313	C21H46NO6P	440.313	52.9	-0.936094	1.52747	0.356363	0.000414731	635996	663341	1.21284e+06	1.33411e+06	500535	1.4649e+06	1.38404e+06	891505	1.13268e+06	451916	607767	8862.82	381062	43605.9	548091	60366.3	369101	768615	87255.8	695951	220681
pos	M+H	Putrescine	0.589533	C4H12N2	89.1078	97.7	5.31434	0.250085	1.2306	0.450754	344042	113974	118569	157895	232158	138252	79620	162546	127627	626797	183483	333746	332812	169592	232716	432325	102258	144790	325397	134703	452871
pos	M+H	Ser Ser Phe	2.85207	C15H21N3O6	340.15	58.6	-1.34794	0.129034	2.06203	0.30606	34168.7	2637.12	2116.54	1696.19	5632	2450.33	5876.94	7701.21	7621.57	3374.44	2429.54	76927.8	6983.31	24596.7	6937.4	14627.8	2504.66	4170.62	9135.43	7200.56	10691.5
neg	M+Na-2H	N-[2-[1-(5-Tert-butyl-2-methoxyphenyl)-2-(dimethylamino)-1-hydroxypropyl]phenoxy]acetamide	4.7021	C24H34N2O4	435.226	55.9	-2.19402	0.0055899	0.943126	0.855438	571379	137890	113405	160801	135930	161361	87497.5	171056	168658	81928.3	153247	483149	123003	174904	173298	184572	80859.6	126805	124760	74059.8	158259
pos	M+H	Pipecolic acid	0.655933	C6H11NO2	130.086	88.9	-0.513931	1.17574	1.19681	0.256332	4.16133e+06	8.69919e+06	9.76637e+06	9.68733e+06	1.27704e+07	1.36584e+07	8.84438e+06	5.0569e+06	1.01331e+07	8.73047e+06	9.93691e+06	3.45512e+06	7.64374e+06	1.41261e+07	1.45085e+07	1.15346e+07	7.91706e+06	1.31613e+07	1.81057e+07	9.6352e+06	1.04454e+07
pos	M+Na	3-O-Demethylfortimicin A	3.43162	C16H33N5O6	414.234	64	3.93853	0.325298	1.62656	0.175072	136185	69369.5	26679.8	61050.1	34351.6	26572.3	139774	51879.1	106619	41544.5	48282	314993	104821	104912	112400	242062	58741.4	63746.7	27768.6	110808	53221.6
pos	M+H	Pro Val Leu	4.4635	C16H29N3O4	328.223	55.1	-1.35391	1.45846	2.05382	0.0997288	1.14008e+06	382998	421876	470640	600774	374801	885403	843614	635513	413375	450548	4.39371e+06	1.26557e+06	1.73977e+06	841200	1.75434e+06	236330	532048	420075	1.16849e+06	1.13507e+06
pos	M+H	Asn Lys Ser	0.628783	C13H25N5O6	348.187	56.6	-1.86096	0.35532	1.38213	0.221871	161517	86538.5	87115.6	163200	135820	79532.2	333226	98041	248291	56363.2	165997	55414.4	108217	398095	340612	270807	49915.8	239697	137142	230565	207495
pos	M+H	O-(11-Carboxyundecanoyl)carnitine	5.89427	C19H35NO6	374.253	61.5	-2.38663	0.922184	0.0516502	0.0017031	136686	172698	1118.33	429720	187657	1415.09	484572	385927	404030	7612.81	2704.27	20536	0.511119	15806.3	0.558873	19715	0.49029	6527.2	48829	10955.7	568.381
pos	M+H	Leu Tyr Glu	3.53908	C20H29N3O7	424.207	81.2	-1.49798	0.236998	5.60184	0.187817	8489.57	6556.61	4953.26	6897.92	5586.07	5014.64	12154.6	7630.3	5625.26	4873.6	4088.2	218129	5080.82	18664.6	5555.52	139811	4873.77	4698.93	5716.61	5199.11	5854.89
pos	M+H	(9Z,12Z,15Z)-17-Hydroxyoctadeca-9,12,15-trienoylcarnitine	7.94042	C25H43NO5	438.321	76.9	-1.31501	0.800241	0.394042	0.00625262	261321	119438	94297.3	386155	359576	42692.5	260625	318464	433899	112691	45243.3	93263.6	10751.4	51998.2	116941	63751.1	132238	90094.9	280729	81036.3	69526.5
pos	M+H	7-Oxocholesterol	8.02938	C27H44O2	401.338	61.6	-8.60745	0.175236	1.54069	0.466889	18141	9753.76	79616.1	4300.78	18900.6	5824.29	72100.3	26211.1	5857.39	7812.01	39788.6	12855.1	16511.8	4932.64	9052.15	36276.8	22379.2	16430.2	28515.9	185188	49246.6
pos	M+ACN+H	Glutaminylhydroxyproline	0.79815	C10H17N3O5	301.15	70.4	-2.19442	0.714357	2.41339	0.00826471	155428	54505.7	11112.9	58906.1	83159.5	35076.6	189212	68295.7	145782	45851.8	115426	441997	167068	316006	176938	322418	80155.2	137730	71007	247428	173259
pos	M+H	Alpha-Linolenoyl Ethanolamide	9.71107	C20H35NO2	322.274	54.5	-1.39006	0.0678926	1.14479	0.712456	70556.7	20701.4	33368.1	20010.6	14853.8	19366.7	9433.25	24659.8	4136.45	24028.7	8147.07	17147.5	44032.2	16901.4	13168.4	19577.9	27126.9	10866.4	26431.2	27473.5	92756.7
pos	M+Na, 2M+Na	PC(16:0/0:0)	9.2652	C24H50NO7P	518.321	96.6	-1.07796	3.92145	0.641176	0.0028554	1.02239e+07	1.19105e+07	9.13598e+06	8.74608e+06	8.33909e+06	8.57401e+06	5.88321e+06	1.48113e+07	5.36464e+06	1.05071e+07	4.51656e+06	4.14471e+06	7.63778e+06	6.08523e+06	4.74179e+06	6.23502e+06	9.47345e+06	6.17066e+06	7.39509e+06	4.47389e+06	5.06778e+06
pos	M+H-2H2O	9-F1-phytoprostane	7.02842	C18H32O5	293.211	91.2	-1.43222	0.931259	20.4796	0.0117507	11191.4	3050.43	10527.2	7006.26	16661.7	16545.9	12055.8	5306.92	13738.3	10436.5	140293	272232	143079	873617	40788.3	204362	82642.1	36846.4	78191.4	280813	246788
pos	M+H, M+Na, M+ACN+Na	Tri-N-butyl phosphate	9.39505	C12H27O4P	267.172	73.5	-1.67451	0.562537	0.774423	0.0809153	415830	504875	356953	382480	327044	340712	248240	631459	233026	483489	191970	327313	333276	415865	184711	358418	434415	256396	408435	156760	275253
neg	M-H	N-Lactoylvaline	4.31403	C8H15NO4	188.093	53.6	2.91507	1.17428	1.85155	0.0168273	188577	366368	667854	402413	1.50354e+06	1.39847e+06	692019	109934	667813	559932	1.34671e+06	440450	768182	1.41152e+06	1.78219e+06	1.64615e+06	657747	1.70654e+06	1.85976e+06	880742	854526
neg	M+FA-H	Neogitogenin	8.38822	C27H44O4	477.323	57.9	1.67258	0.379673	2.94151	0.0532115	46558.5	1374.83	12871.3	3240.62	39128.5	24343.5	42004.6	12025.9	44451.1	2908.33	82063	250606	13621.4	79017.4	23463	36882.3	44926.4	16792.2	55536.9	57595.7	80162.5
pos	M+H	Cocamidoprpyl Betaine	7.36728	C19H38N2O3	343.295	64.6	-1.87631	0.310606	0.539561	0.000954774	48779.9	68807.4	43256.2	33546.4	40484.8	31028	32844.3	63828.4	24458.8	54396.3	14609.4	23206.3	30898.2	21390.2	16362.6	22513.2	41706.2	24709.3	34658.4	14955.2	16987.6
neg	M-H2O-H	PE-NMe(18:4(6Z,9Z,12Z,15Z)/20:5(5Z,8Z,11Z,14Z,17Z))	5.75758	C44H70NO8P	752.467	54.6	1.63667	0.0564602	1.0102	0.988203	474091	7617.55	2139.22	15724.6	2154.56	2255.75	96586.1	2230.49	33108.3	177442	15623.1	205835	189360	20356.6	30886.8	306378	52160.8	27209.7	18245.7	8845.91	28906.3
pos	M+H	Asp Val His	0.807667	C15H23N5O6	370.171	55.9	-2.26807	0.644784	1.95891	0.0136159	81894	85067.2	82207	102496	137224	59762.1	305825	65742.2	124211	118352	161553	209353	99394.2	327581	299674	409942	32276.4	224134	162304	320955	258394
pos	M+H	Ile Asp Ile	4.68073	C16H29N3O6	360.213	59	-0.789051	0.422987	1.62174	0.213853	129290	42424.7	80150.2	199703	88720.7	77438.6	164700	115437	125046	39496.7	63082.7	545798	71342.9	368470	143789	161968	30222.2	93634.8	69106.4	196257	151568
pos	M+H	5-Aminopentanamide	14.0917	C5H12N2O	117.102	52	0.80183	0.104702	0.848887	0.236921	30857.6	33937.4	24511.3	26823.1	23026.4	21985.1	17435.1	39040.2	15286.7	39268.1	13271.8	28134.6	26081.6	30992.7	14127.7	29341.8	29654	18955.2	29464.1	14973.8	19149.2
neg	M+FA-H	Prunetinoside	5.28148	C22H22O10	491.12	50.7	0.380309	0.285994	11.4279	0.322253	23526.4	886.181	1684.09	3023.42	4575.49	866.099	3151.62	2729	975.505	1687.85	781.037	468840	689.122	10021.7	799.778	18872.2	761.542	757.718	5878.28	22698.6	11767.1
neg	M+FA-H	6-Hydroxy-3,4-dihydro-2(1H)-quinolinone	8.08397	C9H9NO2	208.062	56.2	2.89615	0.181927	0.71174	0.353527	307927	64416.6	112438	71855.8	305675	48145.1	61934.5	32754.2	119881	61441.9	83309.5	156631	23305.6	82421.7	53353.4	223344	31910.4	67839	93735.6	57351.4	55703
pos	2M+H	3-Hydroxysuberic acid	5.64778	C8H14O5	381.176	53.5	0.757045	0.0671982	0.490592	0.287179	141.667	9042.77	50169.6	17630	8552.53	83.6804	5355.56	5210.48	5205.03	81.3268	7795.76	12172.1	3609.31	10758	92.7063	566.207	6878.5	105.674	2764.22	2660.85	7356.56
pos	M+H	Sulfamethoxypyridazine	5.49373	C11H12N4O3S	281.07	82.1	-1.72156	0.106282	1.14933	0.679724	83809.5	108588	55334.3	64298.2	92224.9	464943	39025.9	50237.8	87938.7	100516	86683.7	101760	121488	117655	128060	247272	128228	140785	60677.7	128217	189179
pos	M+H, M+Na	PC(20:5/0:0)	8.46707	C28H48NO7P	542.324	89.8	-0.439206	2.19145	0.240391	3.76546e-07	690259	1.55083e+06	1.27682e+06	746303	1.19499e+06	1.79273e+06	1.06771e+06	1.27739e+06	1.3791e+06	1.22117e+06	619632	27090.3	152452	17641.9	310410	52079.8	622524	477809	420659	274727	250310
pos	M+ACN+H	N-Acetyl-7-O-acetylneuraminic acid	4.7431	C13H21NO10	393.151	56.7	2.26702	0.176722	0.721424	0.275695	11126.5	71662.6	70182.2	113493	44325.6	45970.5	20738.5	90629.4	44472.5	41539.3	19333.4	123860	38645	45017.5	8903.74	51188	35859.5	9682.1	51104	20292.4	35860.9
neg	M-H	N-Formyl-L-Methionine	3.18833	C6H11NO3S	176.039	65.9	2.55414	0.184307	1.35112	0.0230719	41446.1	41128.3	47149.2	42892.3	35555.8	46018.8	50041.5	42435.8	31210.3	43155.3	42767.4	83637	34865.7	80215.4	39859.6	78191	46568.5	54586.1	72277.5	42226.4	50557.6
pos	M+H	N-Acetyl-phenylalanine	5.2036	C11H13NO3	208.097	74.5	-1.4362	0.0469157	1.28792	0.28231	3155.64	5124.15	11088.5	8041.19	16138	21056.4	8014.26	2836.25	8469.34	7457.32	11220	3873	6265.57	10113.3	16744.7	10948.1	7001.38	19317.4	20028	11156.2	12792.7
pos	M+H	Thr Ile Ile	4.71933	C16H31N3O5	346.233	75.8	-1.24013	0.642089	3.02961	0.172981	157000	27533.3	28018.6	86403.2	47380.5	42348.8	192409	89536.1	82253.8	12483.7	48613.2	1.18573e+06	47211.4	429794	112551	292671	9293.69	53372.5	35062.4	212320	124021
pos	M+H, M+Na	N-Lactoyl Phenylalanine	5.2562	C12H15NO4	238.107	95.5	-1.60114	0.368654	1.39793	0.147709	13797.8	122347	201598	147360	468198	351024	157572	48828.6	204478	209270	258501	77182.3	278860	334701	419461	272442	204161	350568	359031	233891	170505
pos	M+H	N-Palmitoyl Methionine	11.2832	C21H41NO3S	388.287	55.1	-1.9755	0.0126099	0.946758	0.90666	370.875	2900.24	5102.81	9156.32	5208.22	6669.68	688.888	333.337	15901.5	541.175	9733.64	393.065	1428.42	460.466	3839.62	312.956	2444.39	12018.8	249.735	6934.71	10999.4
pos	M+H, M+NH4	Pyroglutamic acid	0.7627	C5H7NO3	147.076	71.5	-1.64245	0.404642	0.987859	0.926705	2.84148e+06	5.26329e+06	5.91688e+06	4.56821e+06	4.01914e+06	4.6926e+06	3.00146e+06	4.74776e+06	2.44424e+06	5.18816e+06	2.86706e+06	4.27476e+06	3.53179e+06	6.46513e+06	2.61248e+06	6.00852e+06	3.38468e+06	5.15465e+06	5.47094e+06	2.69908e+06	3.91237e+06
neg	M+FA-H	Tetradecenoic acid	8.42582	C14H26O2	271.192	50.8	0.175115	0.0373333	0.915625	0.63024	51714.3	39779	58309.4	43985	64183.2	30452.2	29297.9	30562.1	49275.8	38340.8	32126.1	24971.3	38802.1	92796.5	21597.8	26545.7	50073.3	29854.4	46449.6	23001.2	52815
neg	M-H	Asn Gly	0.72965	C6H11N3O4	188.068	76.3	2.24038	0.135896	1.27886	0.243841	81843.1	27022	43369.3	64654.5	51748.8	38829	103520	20816.1	42950.8	58105.2	56482.8	35367.9	29694.3	85002.6	55182	102938	23629.2	91916.8	102940	61151.6	105291
pos	M+H+Na	PI(PGD2/22:4(7Z,10Z,13Z,16Z))	4.9651	C51H83O16P	503.271	57.9	4.46306	0.180782	0.640976	0.0840792	32475.2	38780.8	123935	49254.7	53412.9	116586	24118.5	76336.3	28145.9	55270.2	30651.5	73144.9	20884.5	43609.4	40587.7	23467.7	46484.9	20717.7	25554.5	48433	48320.8
pos	M+ACN+H	2-(Octadecyloxy)ethanol	8.93758	C20H42O2	356.352	75.4	-2.33425	1.2676	0.505356	0.00929887	1.8457e+06	1.17098e+06	1.07513e+06	1.07967e+06	666927	786812	892923	1.46746e+06	939244	608873	944520	36338.1	840478	49278.2	683974	61961	608320	1.05151e+06	96008.1	287085	1.19615e+06
neg	M-H	Prostaglandin E1	7.63115	C20H34O5	353.234	60.9	2.31284	0.515486	0.300152	0.00865506	416813	111904	130926	108621	123416	65631.5	49978.8	113807	113664	140256	25746.3	7982.89	37423.4	77247.7	29877.7	26361.9	31414.1	35764.9	27446	14300.2	140420
pos	M+H, M+Na	N-Lactoyl Tryptophan	5.42745	C14H16N2O4	277.118	68.5	-1.80523	0.27753	1.42424	0.121464	11015.5	58946.6	90233.4	82906.9	229985	174819	81573.9	28667.3	95885.5	108662	122141	39611	126384	180285	193181	153856	78160.8	171088	200932	143217	99358.1
pos	M+H	Leu Glu Val	4.31453	C16H29N3O6	360.212	50.4	-1.73807	0.849968	1.67848	0.281271	1.05768e+06	195798	178033	499258	234265	260836	902292	385472	430693	141139	211938	2.83848e+06	150383	959874	700535	769778	124306	285847	297487	995440	578307
neg	M-H2O-H	2-Hydroxydecanedioic acid	4.93833	C10H18O5	199.098	50.9	2.14466	0.00246336	1.05476	0.895368	1947.61	4469.64	10936	7503.34	22108.9	870.063	2344.04	2213.13	3324.78	776.359	4206.37	6121.71	2322.43	10950.4	739.574	10724.2	3700.09	3599.61	12320.8	6214.39	4646.96
pos	M+H, M+ACN+Na	Asp Leu	2.70585	C10H18N2O5	247.128	72.8	-1.4694	1.10781	1.90806	0.315321	2.68314e+06	266529	397248	360832	556689	508256	690457	266815	397170	477164	595406	6.30663e+06	358894	1.04045e+06	716856	1.3086e+06	214483	665645	782825	943010	928765
neg	M+FA-H	(1R,2R,4R,5S)-(+)-p-Menthane-2,5-diol	5.16607	C9H18O3	219.124	50.9	2.4688	0.299396	6.89968	0.0158366	1459.1	892.956	2595.57	281.618	3041.44	203.851	15969.5	5673.83	7711.12	182.384	49381.7	6252.91	11197.1	57557.2	188.241	11966.4	18441.4	3390.11	12500.8	36515	81101.6
pos	M+H-H2O	Ferulic acid	5.22958	C10H10O4	177.054	68.3	-1.14861	0.151947	1.4834	0.392107	1708.13	35760.3	34650.7	40708.1	29966.7	27094.9	23889.3	35031.2	23819.3	56449.8	27042.6	199799	32391.5	39772.4	15740.4	29526.5	27531.3	13439.7	45765.9	46630.5	26697.9
pos	M+H	Pseudolaric Acid C	5.29645	C21H26O7	391.176	64.7	1.68489	0.25222	2.16841	0.322659	64867.1	4192.17	21619.9	6303.58	27013.7	28088.7	38976.5	13927.6	14864.2	7818.4	6774.45	289381	37768.5	50947.9	35000.9	24611	5135.73	17598.6	15061.3	29956.1	30820.1
pos	M+H, 2M+Na, 2M+H, M+Na	13Z-Docosenamide	14.2919	C22H43NO	338.341	89.6	-3.01968	3.61087	0.701062	0.0848325	1.56406e+07	2.67662e+07	2.64237e+07	2.58073e+07	2.46361e+07	1.85763e+07	1.33889e+07	1.31789e+07	1.88478e+07	2.03525e+07	1.88814e+07	1.18963e+06	2.33323e+07	2.33645e+06	1.69683e+07	2.53118e+06	2.34015e+07	1.63206e+07	8.44082e+06	1.61343e+07	2.74876e+07
neg	M-H	8-Epiloganic acid	1.20623	C16H24O10	375.13	63.4	0.691567	0.341122	0.556589	0.265243	35118.5	78415.3	83484.3	37987.8	70641.9	112249	133606	560964	31694	114725	60855.6	9459.71	59066.9	133451	30738.8	61198	94420.7	86206.9	122355	45335	67662.4
pos	M+H	Daidzin	4.8483	C21H20O9	417.118	87.1	-1.03955	0.21954	28.8439	0.2847	1118.29	1697.59	652.47	913.109	735.827	660.555	705.905	1005.11	740.99	641.976	538.52	238515	2525.76	13361	731.804	1877.68	641.999	618.969	4004.75	13962.6	4708.92
pos	M+H-H2O	3h-Serotonin	3.57442	C10H12N2O	159.091	56.4	-1.23902	0.21507	1.09463	0.35518	1.78574e+06	2.49302e+06	2.3013e+06	2.55185e+06	2.83744e+06	2.70301e+06	1.95374e+06	1.85268e+06	2.35192e+06	2.65767e+06	2.12253e+06	1.68076e+06	2.02588e+06	3.20333e+06	2.87278e+06	3.03551e+06	2.16888e+06	2.84584e+06	3.89208e+06	2.19245e+06	2.24216e+06
pos	M+H	Flavin mononucleotide	4.48732	C17H21N4O9P	457.111	73.9	-0.944951	0.0862909	0.788418	0.550127	5836.06	17389.6	17873.1	29641.3	45467	58317.2	3683.92	7085.36	23132.7	96145.8	13819.8	6185.24	30060.7	30471.3	37457.4	4924.65	67066.8	6125.99	32504.6	7094.64	28431.9
neg	M+FA-H	Uridine, 2'-deoxy-2'-fluoro-2'-methyl-, (2'R)-	4.33848	C10H13FN2O5	305.079	52.1	-1.92149	0.49052	22.9053	0.189626	174.224	10133.5	1331.76	6137.77	2769.6	1486.61	163.925	2323.74	4811.86	18417.4	18421.3	834629	62461.2	95939.7	7196.69	77933.6	9418.87	535.779	22778	45778	28020.4
pos	M+Na	Bardoxolone	8.34492	C31H41NO4	514.292	54	-0.899352	0.0969767	1.10445	0.808839	37151.2	33612.7	10061.5	24807.1	28198.8	24189.1	60271.7	25941	40504.9	34131.3	89855.4	329.269	39924.4	6618.58	58526.9	262.162	27101.9	22390.4	3756.98	126056	12568.9
neg	2M+Hac-H	(6-Amino-3,4-dihydro-2H-1,4-benzoxazin-3-yl)methanol	4.17738	C9H12N2O2	419.195	59.5	2.68129	0.22756	0.743702	0.222433	140118	147595	132682	37229.8	118584	144779	37628.2	48408	58813.1	91521.9	24636	123018	83079.5	67433	40821.4	75149.9	150479	39710.3	114882	25678.7	38300.4
neg	M-H	7,4'-Dihydroxyflavone	4.7524	C15H10O4	253.051	53.6	0.938053	0.15145	4.76556	0.367918	493.212	6246.35	17175.5	551.965	3903.86	795.733	3775.12	358.449	408.3	324.334	2313.8	146643	288.433	576.351	965.822	1432.04	4883.09	317.145	2864.83	17668.9	450.134
pos	M+H	PC(15:1/0:0)	8.41867	C23H46NO7P	480.308	78.4	-1.55602	0.160948	1.13309	0.589465	46302.6	94859.3	100942	85506.5	75963.2	89154.2	110148	100450	94142.2	16958.3	127073	70066.6	139631	33773.4	166570	51508.2	73785.7	89774.4	24776	191570	46572
neg	M+Cl	M8-Nelfinavir	2.8608	C32H45N3O5S	618.28	51.4	3.80363	0.309206	2.02804	0.152647	16876.8	26720.8	5289.53	66709.7	44137.9	4176.42	95972	14110.9	119318	17620.5	67826.1	20958.7	10781.1	201775	90959.9	249684	3672.23	38025	15498.3	103941	113606
neg	M-H	LPE 16:0	14.8878	C21H44NO7P	452.279	55.9	1.18141	0.134708	1.13357	0.673331	88173.5	114788	111401	214487	196901	115998	141126	73930.8	223367	79232.7	305121	4337.76	182142	3199.08	296447	30883.1	136823	253895	33077	300516	148630
pos	M+H	Androstendiol	10.3397	C19H30O2	291.231	65.1	-1.8445	0.247379	0.709113	0.0920277	86072.6	83063.9	74707.2	60458.1	54274.8	60790.3	44293.4	132702	27522.1	90755.6	20736.8	70246.4	53481.1	80329.3	22055.5	73316.4	63456.4	31751.1	80357	18742.2	42964.3
neg	M-H	Methyl chlorogenate	4.81553	C17H20O9	367.105	61.7	2.97079	0.101535	0.291452	0.12867	721.504	1468.53	40758	10403.3	45536.5	1441.76	1500.12	2886.98	6316.98	6373.66	478.218	9977.79	731.486	5793.8	489.693	3436.37	466.282	463.94	1541.51	11995.6	2265.68
pos	M+H-H2O	13-OH-9Z,11E,15Z-Octadecatrienoic acid	6.2664	C18H30O3	277.216	80	-1.67427	0.741093	21.4282	0.00341304	2377.26	3021.46	9451.95	5869.33	7550.48	5237.59	8580.46	3224.22	12138.3	5698.55	50694.4	358274	72342.8	367357	23260.9	156559	64858.2	24534	87032.2	160824	122762
pos	M+H-2H2O, M+H	Asn Tyr	1.03437	C13H17N3O5	296.123	77.3	-2.66019	0.126928	1.08062	0.822027	536034	80415.9	90691.5	51507.4	78429	98535	202235	187778	54791.3	73683.1	55098.3	274193	232241	167774	79204	278132	48391.8	95661.4	199404	125013	173355
pos	M+H	Nicotinamide	1.35083	C6H6N2O	123.055	90.7	-0.227273	0.945997	0.950873	0.82073	7.98014e+06	1.33732e+07	1.14071e+07	9.74647e+06	1.1659e+07	1.58503e+07	6.01778e+06	9.01221e+06	1.0584e+07	2.12824e+07	9.97963e+06	1.68621e+06	1.48694e+07	1.49185e+07	1.41617e+07	2.04788e+06	2.49432e+07	9.93039e+06	1.47593e+07	5.34971e+06	9.63996e+06
neg	M+Cl	Dextrin	0.7836	C18H32O16	539.138	90.3	-1.47203	1.70667	8.16232	0.18137	1.88643e+06	20116.1	21351.2	6575.72	5666.13	5932.23	7593.99	213469	6681.6	5307.54	59212	9.91064e+06	246120	1.07237e+06	5477.97	7.61613e+06	5216.08	5189.89	78908.7	342599	223541
pos	M+H-H2O	Vomifoliol	8.75422	C13H20O3	207.138	78.2	-1.09431	0.165387	1.84504	0.295597	3029.13	2807.84	1102.06	14941.9	24550	2351.16	74268.1	939.513	17864.5	7359.06	8095.35	81536.3	11692	19027.2	2424.91	78502.1	2121.49	692.548	19433.2	56885.8	22424.1
neg	M-H, M+Na-2H	LysoPS(18:2(9Z,12Z)/0:0)	9.38242	C24H44NO9P	520.268	56.1	-0.165612	0.24103	1.08344	0.73523	735992	2.26493e+06	3.17101e+06	2.8753e+06	3.19795e+06	3.18437e+06	1.10923e+06	1.135e+06	2.59827e+06	5.40482e+06	2.60196e+06	707285	3.33604e+06	1.48221e+06	3.74678e+06	886730	5.16814e+06	2.43466e+06	2.33093e+06	2.89034e+06	5.01623e+06
pos	M+H	Asp Ile Glu	2.05763	C15H25N3O8	376.171	65.4	-1.426	0.759562	1.64357	0.0972392	290661	182014	193400	213779	186743	203793	704615	200417	182347	122937	240263	665075	59761.2	727441	612712	287508	112542	298673	269473	695902	515584
pos	M+H	3-Rha(1-2)Gal(1-2)GluA-Soyasaponenol B	7.10303	C48H78O18	943.525	93.4	-1.29512	0.906306	1.90382	0.276432	390884	169028	398340	310539	723292	389078	351740	92671.1	239680	1.38853e+06	524312	4.00039e+06	460984	524577	369814	628934	443401	78763.9	990760	946157	359052
pos	M+H	Val Asp Ile	4.31453	C15H27N3O6	346.197	60.4	-0.40381	0.484361	1.40867	0.316555	408326	127291	129364	345839	147829	117651	608446	315779	286693	105732	132262	999754	120471	553861	380619	659566	62540.9	193142	176331	453334	286000
pos	M+ACN+Na, 2M+Na	2,2,2-Trifluoroethyl	14.8274	C4H2F6	351.001	70.8	-1.19639	1.83467	0.673021	0.00515772	2.69459e+06	2.86936e+06	2.38584e+06	2.31097e+06	2.07794e+06	2.32466e+06	1.50636e+06	3.39517e+06	1.60037e+06	3.17738e+06	866552	1.94615e+06	2.10531e+06	1.96595e+06	1.09347e+06	1.95419e+06	2.35402e+06	1.37158e+06	2.15197e+06	959077	1.25314e+06
pos	M+H, M+Na, M+ACN+Na	4'-Hydroxynomifensine	7.96702	C16H18N2O	255.149	54.8	-1.58037	0.183461	214.538	0.31164	732.137	565.44	427.167	594.874	481.74	432.46	462.15	658.035	485.12	420.297	93558.5	775.943	438.168	672.335	479.106	617.801	420.312	405.234	1.13713e+06	448.369	6229.56
pos	2M+H	Tryptophan	3.57442	C11H12N2O2	409.186	90.5	-1.90159	0.613258	1.11795	0.389039	9.06854e+06	1.54897e+07	1.42706e+07	1.58051e+07	1.98224e+07	1.68623e+07	1.23201e+07	9.90173e+06	1.66375e+07	1.51749e+07	1.362e+07	7.16064e+06	1.19737e+07	2.06502e+07	2.04874e+07	1.86491e+07	1.27699e+07	1.93832e+07	2.60554e+07	1.36121e+07	1.43861e+07
pos	M+H	Histidine	0.673483	C6H9N3O2	156.077	95.4	-1.1314	0.551125	1.13825	0.45322	2.50994e+06	8.87504e+06	1.02608e+07	9.32241e+06	1.30557e+07	1.38599e+07	7.57234e+06	3.62249e+06	9.36184e+06	1.01694e+07	8.92747e+06	2.83068e+06	7.47922e+06	1.22951e+07	1.33193e+07	8.97816e+06	9.74691e+06	1.26353e+07	1.72291e+07	8.7987e+06	8.70622e+06
pos	M+H, M+2Na-H, M+Na, M+H-H2O	LysoPS(18:0/0:0)	14.8274	C24H48NO9P	526.313	80.7	-1.20562	1.24753	0.735483	0.158469	3.11805e+06	3.82487e+06	5.12984e+06	4.1883e+06	4.3739e+06	5.10052e+06	3.91757e+06	3.31543e+06	4.94094e+06	2.4805e+06	4.162e+06	139890	3.51373e+06	372241	5.83755e+06	240526	4.33672e+06	4.35159e+06	1.01394e+06	5.35601e+06	3.3525e+06
neg	M+FA-H	(2S)-N-[(2S)-1-[Acetyl-[(2S)-1-oxohexan-2-yl]amino]-4-methyl-1-oxopentan-2-yl]-2-amino-4-methylpentanamide	8.6676	C20H37N3O4	428.278	52.4	2.69483	0.122574	1.12607	0.641841	18623.2	17032.2	43934.7	47916.9	45144.8	45239.9	98268.2	17437.8	36749.1	14091.2	62032.2	93601	37361.5	49388.2	26005.1	23794.3	18157	35552.3	28260.8	43422.6	58620.2
neg	M+FA-H	2-Anthraquinonesulfonic acid	5.80918	C14H8O5S	333.008	52.3	2.34455	2.96613	2.18219	0.290019	6.04468e+06	3.07969e+06	4.63535e+06	2.31394e+06	4.23503e+06	2.1503e+06	2.97342e+06	1.45014e+06	2.92111e+06	4.57583e+06	5.8567e+06	4.21026e+07	1.10574e+06	7.17984e+06	1.6128e+06	5.26219e+06	1.95316e+06	1.73531e+06	3.94847e+06	7.82526e+06	3.9428e+06
neg	M+K-2H	3-Hydroxyhexadecanoylcarnitine	9.17623	C23H45NO5	452.279	55.8	0.500479	5.05062	0.775221	0.112562	4.67051e+07	5.26126e+07	5.20638e+07	6.19039e+07	5.63724e+07	5.08363e+07	4.60884e+07	3.96128e+07	5.58423e+07	4.58575e+07	5.69104e+07	4.14724e+06	5.1742e+07	8.35593e+06	5.85031e+07	2.29194e+07	5.47881e+07	5.84762e+07	2.35409e+07	5.17176e+07	4.20033e+07
pos	M+NH4	DG(2:0/0:0/20:4(5Z,8Z,11Z,14Z)-OH(19S))	7.07778	C25H40O6	454.316	52.6	-0.937919	0.488756	0.109606	0.0266872	131684	2979.61	1193.59	83669.5	84200.6	1208.38	188090	82648.6	367113	1727.16	10545.9	22395.5	1224.33	2411.16	1338.72	1726.26	1174.44	8398.65	56657.5	6593.25	1410.86
pos	M+H	Bilirubin glucuronide	7.80347	C39H44N4O12	761.301	56.9	-1.84407	0.438445	0.389006	0.0110051	114401	58011.7	97334.7	116735	234182	85102.4	80999.5	87439.9	176529	23621	174137	27443.1	6394.78	25165.7	42492.3	43878.5	30558.8	18285.4	62742.1	11810.3	16816.6
neg	M-H2O-H	Dihydronaringenin-O-sulphate	5.82193	C15H14O8S	335.024	65.8	1.44388	1.83144	2.66906	0.140836	626441	1.28691e+06	380906	526403	492416	168885	963005	1.56771e+06	3.15187e+06	439750	3.66487e+06	1.11813e+07	1.17358e+06	90027.6	2.85139e+06	3.62479e+06	219479	196129	2.91939e+06	353246	1.92369e+06
neg	M-H	PE(22:5/0:0)	8.9247	C27H46NO7P	526.293	85.7	-1.07778	0.221443	1.22431	0.657573	178914	179166	310629	136501	153522	101050	200868	111846	199034	229122	291171	4425.5	55605.3	20681.9	157807	35784.4	130052	183630	173030	399968	972862
pos	M+H-2H2O, M+H	Sedanonic anhydride	7.679	C12H16O2	157.101	59.9	-1.25099	0.275628	3.44391	0.0114913	3902.78	863.533	3547.77	4042.59	16214.5	3248.5	24159.7	1531.59	6796.52	6519.57	24405.2	65496.2	14797.5	32095	9161.3	37790.2	5344.81	3770.58	13764.2	37274.2	24414.7
pos	M+H	Dihydrodaidzein	6.21725	C15H12O4	257.08	54.5	-2.30114	0.476387	5.46578	0.0129477	20159.8	15108.6	4566.23	18161.8	16303.5	552.7	10113.9	26070.4	84753.4	18237.3	124841	230346	60380.6	3747.29	136016	263935	5067.28	16528	295781	16195	133975
pos	M+ACN+H, 2M+NH4	Methylsuccinic acid	0.816917	C5H8O4	282.119	66	2.86052	0.320051	1.42042	0.082228	19875.8	116743	109704	209920	213827	237859	59370.4	89957.7	168665	242837	208120	135380	144001	340590	163156	190456	113657	230170	343131	210777	215446
neg	M-H	Oroxylin A	4.8798	C16H12O5	283.062	88.3	2.07512	0.111486	9.33749	0.277312	826.891	1071.92	576.363	673.684	580.496	607.759	778.006	600.955	684.531	784.736	548.069	57435	4935.9	3464.37	561.22	893.19	534.389	531.706	663.692	3480.2	754.667
pos	M+2Na	Hemorphin-7	4.09853	C49H64N12O11	521.228	57.7	-4.8425	0.362934	0.700533	0.185587	92344.4	210318	508543	227467	335365	252862	114577	88162.8	125942	166486	120483	64275.3	67106.9	70082.4	292210	241612	156212	177448	199373	75145.6	171289
neg	2M+FA-H	4-Decenoic acid, (4E)-	8.61705	C10H18O2	385.26	53.6	2.12597	0.498934	57.2535	0.134128	4113.61	539.782	500.298	584.775	5030.61	527.55	675.329	521.644	594.191	471.997	2394.33	92136.7	158346	516306	487.153	7733.78	463.863	2359.86	3291.54	29935.3	40524.4
pos	M+NH4	5'-Carboxy-gamma-chromanol	5.59517	C18H26O4	324.216	62.3	-1.63885	0.274673	14.0839	0.0339997	7358.37	928.918	2326.66	977.274	1258.5	1044.21	1866.16	1135.75	796.968	690.474	10898	118546	13770.9	36089.6	3357.85	43351.3	5063.81	6479.43	15963.1	14782.9	16496.5
pos	M+H	Met Leu	4.17002	C11H22N2O3S	263.142	62.7	-1.22709	0.688629	3.08856	0.310584	485183	65874.1	48110.9	58422.9	71571.2	131795	45678.5	63842.4	133246	111964	69869.3	2.65184e+06	115094	201223	150641	315628	81079.4	75786	137990	109016	222030
pos	M+H-H2O, M+H, M+Na	LysoPI(16:0/0:0)	9.91585	C25H49O12P	555.292	77.4	-1.30424	1.15596	0.582141	0.0800649	1.76355e+06	1.37789e+06	295635	2.26574e+06	866359	1.35737e+06	595209	2.14065e+06	1.55367e+06	636348	1.38217e+06	80715.1	602421	40865.3	1.93243e+06	101681	656789	1.10973e+06	92826.2	1.50777e+06	722711
pos	M+ACN+H	Gastrodin	1.97257	C13H18O7	328.139	81.3	-1.70615	1.37738	17.155	0.00136594	21162.8	11473	15584.8	35045	101062	853.525	2845.87	39741.1	6839.66	9096.01	457618	638340	463936	1.19556e+06	44724.8	564799	52564.9	196644	148032	324247	512344
pos	M+H	Trp Gln	2.43763	C16H20N4O4	333.155	75.7	-1.75829	0.635141	1.71405	0.379447	1.16238e+06	58887.9	115818	119704	130527	139596	1.15291e+06	148254	118613	75912.9	218438	1.98705e+06	188001	445496	264972	1.8755e+06	37905.4	185925	237387	335481	299890
neg	M-H, 2M-H, M-H2O-H	Glutathione (reduced)	0.945517	C10H17N3O6S	306.077	63.6	1.39939	1.49951	1.06419	0.840186	1.41441e+07	3.75459e+07	8.95078e+06	2.51896e+07	2.5566e+07	9.52846e+06	3.77369e+06	9.79029e+06	2.07465e+07	4.01797e+07	2.22427e+07	9.59308e+06	4.75854e+07	5.33781e+07	1.77103e+07	9.27099e+06	1.34556e+07	8.23093e+06	1.59193e+07	1.71765e+07	1.4191e+07
pos	M+H-H2O	2-Cyclohexylidenecyclohexanone	8.75422	C12H18O	161.132	60.4	-1.22315	0.219395	1.62068	0.293916	24571.5	12523.4	11467.4	39600.5	54841.4	15653.1	142348	14910.4	43365.4	20280.7	22712.7	161574	25492.1	51155	11717.1	163873	15775.4	11385.3	50180.4	112390	50407.8
neg	M-H	3-Dehydroquinic acid	1.54743	C7H10O6	189.041	51.9	2.17807	4.59017	0.0414202	0.0307872	1.80906e+06	7.97786e+06	1.14612e+06	1.64909e+06	846968	7.54656e+06	1.21189e+07	3.39386e+07	2.24663e+06	4.31866e+06	302953	723255	14349.9	102565	4615.85	385811	819091	229681	363973	145290	261731
pos	M+H	Gln Glu Ile	3.24252	C16H28N4O7	389.202	59.4	-1.81221	0.784918	1.48077	0.143347	703808	293705	388795	470360	430026	432902	712606	398257	496802	294938	334744	1.72031e+06	194529	1.02601e+06	889600	778806	178448	481392	570019	625181	729819
neg	M-H	Cholylphenylalanine	9.04833	C33H49NO6	554.351	71.9	3.24232	0.580397	1.09965	0.592311	3.32819e+06	2.92917e+06	2.57767e+06	4.10471e+06	3.38966e+06	3.67169e+06	4.8427e+06	1.73898e+06	5.32446e+06	1.75716e+06	5.94836e+06	2.5915e+06	2.42737e+06	1.88186e+06	5.16678e+06	1.97114e+06	3.69434e+06	5.3208e+06	1.98331e+06	5.31256e+06	4.42289e+06
pos	M+H	Oxypurinol	1.08445	C5H4N4O2	153.04	53.5	-1.38925	0.860955	0.83477	0.34989	798327	1.589e+06	1.86943e+06	2.07317e+06	1.89323e+06	2.69704e+06	732629	1.71929e+06	1.47524e+06	3.46291e+06	1.02281e+06	474266	1.63269e+06	2.07657e+06	1.23973e+06	1.19939e+06	2.41734e+06	1.342e+06	2.62807e+06	1.27349e+06	1.507e+06
pos	M+H	Methional	7.90277	C4H8OS	105.037	55	2.67499	0.271061	0.585404	0.014054	50201.4	60743	27924.5	51333.1	32982.1	26194.3	28518.4	74234.3	16691.1	37476.7	14777	29334.7	29194.1	15299.5	17451.7	22356.2	41744.7	18059.7	37111	10687.6	25617.6
neg	M-H	Ser Trp	4.01347	C14H17N3O4	290.115	64	0.932103	0.33201	1.73701	0.393938	685616	25715	27861.9	28506.3	28664.6	117242	64900.2	31569.3	59851.4	48672.5	39253.5	641124	52356.6	204338	69513.9	642446	49884	78490.4	133722	65179.5	161009
neg	M+FA-H	Maxacalcitol	7.819	C26H42O4	463.307	52.7	1.41218	0.618021	2.0427	0.00614052	130760	37963.9	92164.9	69981.6	178571	87979.1	139418	62316	115847	71293.1	248051	400052	57721.5	285343	136398	144912	164681	105113	283360	212214	178331
neg	M+FA-H	Ala Pro	0.838567	C8H14N2O3	231.099	51.8	1.5685	0.651814	2.40626	0.382865	1.44369e+06	25926.1	39907.9	30676.9	36260.8	71019	137001	34972.2	69613.1	50858.4	56431.7	2.88883e+06	54144.8	245231	109211	1.19409e+06	66562.1	108839	128220	66106.1	217103
pos	M+Na	PE(P-18:0/0:0)	9.68523	C23H48NO6P	488.311	92.7	0.0888818	0.487241	0.399124	0.00021304	69891.6	109727	136541	126726	52900.7	85537.4	132689	142185	102172	53862.4	44234.8	788.599	72040.8	28676.9	57960.9	7431.63	62563.3	58374.8	8215.31	74493.2	29626.3
pos	M+H	PC(20:1/0:0)	10.504	C28H56NO7P	550.386	92.8	-1.07766	0.560531	1.17873	0.603537	1.7871e+06	1.71612e+06	1.08008e+06	1.78956e+06	1.48234e+06	961507	1.3687e+06	2.01686e+06	1.98645e+06	785718	3.28577e+06	25749	2.16941e+06	120841	3.60029e+06	125253	1.71184e+06	2.71551e+06	309556	4.24164e+06	1.10998e+06
neg	M-H	2-Benzothiazolesulfonic acid	5.11252	C7H5NO3S2	213.964	66.5	2.37037	0.283965	0.733909	0.012776	77607.4	75720.6	81483.7	62719.4	59199.4	72285.8	61673.9	85794.6	51064.9	95941.7	35714.5	65737.5	55617	56511.5	29832	62346.2	83324.2	49982.9	73228.5	26872.4	44908
pos	M+H	Ser Gly Phe	3.3036	C14H19N3O5	310.139	54.5	-1.86449	0.53125	1.73626	0.151109	388745	42657.8	38395.9	131913	85235.6	42712.3	209655	157668	146069	25492	96451.5	464588	149178	509640	141664	404844	12705.4	112029	89556.9	246030	196096
pos	M+H	Jasmonic Acid	6.08865	C12H18O3	211.133	65.1	-1.56081	0.393277	7.33546	0.0102691	7691.71	2398.92	17306.3	3986.46	4923.52	4917.64	7685.3	5517.55	4623.05	2311.26	20442	122919	16701.4	131812	11447.5	52762.8	20962	12724.8	23229.1	45681.3	36445.2
neg	M+Cl	Penitrem D	5.40718	C37H45NO4	602.306	59	2.7933	0.0312309	0.88996	0.842619	53528.7	39053.5	5371.71	7.39552	5288.82	4066.33	8.54074	4706.31	9387.01	42892.6	1584.36	17760.4	48938.8	9052.01	1228.34	15797.7	60071.3	2043.04	2721.21	6.90064	1649.16
pos	M+H	Lys Ile Glu	1.09705	C17H32N4O6	389.239	77.4	-2.28413	0.0131623	0.957929	0.899837	155404	155980	112676	75608.5	156865	333881	667380	73574.1	166605	60734.6	104900	189834	146359	117546	285394	190086	421996	46994.2	251541	224495	84789.1
pos	M+H	Leu Ala Lys	0.875783	C15H30N4O4	331.233	51.5	-1.70114	1.02877	2.16994	0.0575218	660892	69726	90995.7	342428	136321	116508	742013	301012	366406	12904.7	319926	1.24293e+06	118411	1.14123e+06	565646	1.35574e+06	17665.8	338737	301074	786766	588872
pos	M+H	2,8-Quinolinediol	4.87488	C9H7NO2	162.055	65.3	-0.804207	0.344768	6.97449	0.0154334	3276.88	2423.3	6207.4	5316.96	19500	1434.5	12147.2	14446	11884.1	6498.19	111363	19541.8	58762.1	35124.5	8896.13	28751.1	16301.5	25205.2	205331	35589.9	92937.8
neg	M-H	Mesaconic acid	2.15817	C5H6O4	129.02	65.3	1.68647	0.016341	0.874568	0.718582	1.35394e+06	1.2356e+06	288501	293168	196438	296170	1.29844e+06	689905	1.41762e+06	913236	535302	2.08031e+06	2.13134e+06	217573	476613	271266	813686	172952	422554	304991	253272
pos	M+H	His Glu Leu	1.25038	C17H27N5O6	398.203	71.9	-1.64084	0.168013	1.37082	0.407316	30194.4	18575.4	7276.95	41237.6	21622.5	12907.2	67288.1	21635.6	96746.2	12588.3	22131.8	58147.3	23588.1	43160.9	111449	59910.9	7143.78	11800.7	15842.9	109900	34642.4
pos	M+H, 2M+H, M+Na, M+K	LysoPC(0:0/18:2(9Z,12Z))	8.74407	C26H50NO7P	520.339	86.9	-1.49703	4.14525	1.35802	0.237386	1.36353e+07	2.15145e+07	2.721e+07	2.32161e+07	3.49888e+07	1.68657e+07	1.87884e+07	1.64273e+07	3.03664e+07	4.1279e+07	3.88173e+07	5.74441e+06	4.63862e+07	1.12837e+07	4.07751e+07	1.03953e+07	3.97965e+07	3.02618e+07	2.45236e+07	3.63916e+07	8.05535e+07
pos	M+H-2H2O	5alpha-Cyprinol	7.91448	C27H48O5	417.336	80.3	-1.0443	0.227071	0.9222	0.59622	568046	316275	351497	356155	375151	382467	453528	434961	262189	159216	362853	537514	136073	294462	230126	499401	317277	343404	503790	217499	269859
neg	M-H	Leu Ile	4.41277	C12H24N2O3	243.172	57.7	1.63109	1.37763	4.54147	0.273386	1.19671e+06	99455.6	71625.7	114930	135964	436768	178006	66949.4	379538	180377	219635	9.71828e+06	169160	545636	410294	1.39566e+06	196945	292572	439090	219776	682022
pos	M+H-H2O	4-Hydroxybisabola-2,10-dien-9-one	0.0512	C15H24O2	219.174	81.5	-1.42405	0.945135	0.716355	0.0153724	802322	844700	660318	774668	618021	692674	488991	1.20083e+06	493824	1.01793e+06	363353	573025	594495	666863	403991	605775	783346	473447	704615	371996	443319
pos	M+NH4	Emulphor	8.70625	C20H40O2	330.336	76.9	-1.70506	2.51908	0.54256	0.0205087	8.56955e+06	6.10455e+06	7.34757e+06	5.30996e+06	3.1723e+06	3.84064e+06	4.23487e+06	6.33706e+06	6.11383e+06	3.12176e+06	4.59572e+06	156828	5.89871e+06	221303	3.7421e+06	231569	3.01739e+06	5.58404e+06	456039	1.47589e+06	6.93928e+06
neg	M-H	Isoferulic acid	5.51837	C10H10O4	193.051	84.6	2.64375	0.108552	4.0129	0.0745683	2736	1920.43	2120.01	2628.99	2253.14	1669.63	99.249	2593.65	1038.76	4929.95	4748.86	15434.2	4499.18	8427.79	2974.23	39873.5	2356.47	3233.65	8840.67	2279.03	4399.51
pos	M+H	Gln Arg Ile	1.15935	C17H33N7O5	416.26	52.5	-2.66998	0.231209	1.43577	0.206565	335601	145621	116134	157935	173524	131756	169682	161415	127597	111601	224687	259848	109211	221508	95526.3	569977	102793	183404	506820	146127	155801
pos	M+Na	7,10,13,16,19-Docosapentaenoic acid	6.25335	C22H34O2	353.247	62.3	4.69037	0.377136	1.81046	0.0475124	41649.6	25077.9	61911.5	16687.6	18560.9	22844.2	113714	46415.2	35028	36683.3	82878.6	137203	94547.5	147294	25362.7	111134	41605.9	27835.2	45339.8	66250.3	54135.7
pos	M+K	DG(12:0/20:4(6E,8Z,11Z,13E)-2OH(5S,15S)/0:0)	7.05302	C35H60O7	631.397	63.8	0.700417	0.601955	0.897652	0.244144	830579	1.14051e+06	911596	960454	897319	1.10829e+06	609970	1.15084e+06	738383	914431	695438	556418	737450	1.01106e+06	853726	827026	892330	915227	1.22202e+06	623281	811857
pos	M+NH4	Gimatecan	5.0295	C25H25N3O5	465.213	58.3	-0.428065	0.182315	1.04596	0.910916	113853	316090	59030.3	177295	190942	78321.8	311305	262771	530363	769071	181764	86027	1.07307e+06	209362	376323	126728	408796	125679	27249.3	436411	180561
neg	M-H	Acetyl-Ser-Asp-Lys-Pro	2.52612	C20H33N5O9	486.221	68.8	0.393134	0.420017	1.43754	0.207343	312683	77652.9	82221.8	141636	71407.1	80417	285463	104934	196016	45872.4	135707	409808	52322.9	241037	322489	267222	42960.3	120875	117867	300514	200331
neg	M+FA-H	12-Hydroxyheptadeca-5,8,10-trienoic acid	6.36377	C17H28O3	325.203	53.4	3.4887	0.410132	9.58026	0.0149474	3570.14	2684.87	2488.48	2908.67	6259.52	2624.03	4415.08	12253.4	12251.3	2347.71	2366.32	105957	23826.5	168069	5464.37	79602.6	14257.8	7552.51	19559.9	48484.1	70775.7
neg	M-H	Rubiadin	5.80918	C15H10O4	253.051	54.3	0.453679	0.701123	2.63738	0.271735	253696	117331	166799	98256.2	160292	91448.3	118056	58344.5	114427	205174	239569	2.23228e+06	44946.4	357345	65102.8	243693	78609.6	69899	156469	347346	179365
pos	M+NH4	3-Oxo-5beta-cholanoic acid	10.7213	C24H38O3	392.315	53.5	-1.56243	0.221384	1.92165	0.0380899	9021.92	16547.2	14727.9	16311	35779.6	41247.1	14198.4	7959.4	32749.2	9798.44	62369.9	224.969	22476.2	29397.9	74265.2	5052.9	38367	52507	31227.8	49721.1	53644.4
pos	M+H	N-Linoleoyl Methionine	10.8483	C23H41NO3S	412.288	66.2	-1.03368	0.159174	1.30233	0.457048	6647.64	89644.9	123399	133001	124053	184094	51105.4	21282.3	217940	48436.9	369266	7045.38	63403.8	41967.7	225402	8411.55	155906	189754	93309.9	127382	150148
pos	M+H-H2O	Beta-Leucine	4.20632	C6H13NO2	114.092	50.8	1.64553	0.341751	0.832059	0.174859	263258	154476	210836	174028	201379	213232	155013	282113	133713	245992	90959.4	194721	172209	154807	103281	239860	215165	184454	274430	95532.3	136266
neg	M+K-2H	PA(10:0/PGF1alpha)	4.85423	C33H61O11P	701.344	57.6	0.827395	0.378263	0.283507	0.0212601	272123	37390.7	34507.8	96024.7	27402.9	27372.1	93106.2	79473.3	61148.7	50241.2	13330.1	12053.2	17605.5	18834	48506.2	19432.1	31343.9	12456.1	15567.4	30494.3	23248.9
neg	M+K-2H	(5Z,7E)-3-Hydroxydeca-5,7-dienoylcarnitine	4.03925	C17H29NO5	364.152	53.3	-2.75555	0.311862	1.66313	0.210088	171054	24571.9	39302	43771.5	41161.4	54912	75029.3	28860.5	45435.3	17647.4	33527.1	250970	27978.2	196508	64363.7	149113	9039.71	46238.9	56462.8	94291.8	62598.6
neg	M+FA-H, 2M-H	Crisnatol	5.05188	C23H23NO2	390.171	50.3	0.0859736	0.427446	1.55021	0.153657	365383	69187.9	70343	67419.7	93992.7	46759.1	65176	106008	76588.7	63277.9	165722	291721	159363	316319	114092	127714	105952	125655	59616.7	184230	96006.4
neg	M-H	LysoPS(16:0/0:0)	9.99678	C22H44NO9P	496.268	64.5	0.299853	0.303188	1.03483	0.891373	5.70741e+06	4.80017e+06	4.2176e+06	7.92375e+06	4.48741e+06	7.26432e+06	1.0109e+07	4.35589e+06	8.89162e+06	2.47546e+06	9.65736e+06	1.40856e+06	4.23613e+06	1.44204e+06	9.42686e+06	2.13438e+06	6.22095e+06	1.07327e+07	2.721e+06	1.35717e+07	7.01178e+06
pos	M+H	N-Acetyl-histamine	0.79815	C7H11N3O	154.097	90.7	-1.35138	0.546469	4.11696	0.0280806	4648.49	46489.3	20002.9	2704.38	12008.8	8101.81	32313.1	49440	44857.6	47717.7	63828	362964	263249	37729.4	46546	157162	3277.57	53703.3	78030.1	90261.2	58217.4
neg	M+FA-H	PC(17:2(9Z,12Z)/0:0)	8.64153	C25H48NO7P	550.315	68.1	-0.538346	0.45291	0.737747	0.140699	590794	507495	550360	615920	569235	469745	1.10591e+06	610988	658462	412249	672301	485642	160086	206592	1.08957e+06	221374	465829	426108	252050	646195	317365
neg	M+FA-H	Urobilin	4.55187	C33H42N4O6	635.309	54.3	0.317577	0.00726243	1.03571	0.815453	368387	141508	145858	262944	204985	147467	159923	120976	252238	167324	109279	175823	159847	278330	273024	189117	247188	199441	257012	120047	237111
pos	M+H	Leu Phe Glu	4.38745	C20H29N3O6	408.213	73.5	-0.456412	0.605472	1.91384	0.0841361	182186	73448.4	138293	173311	167701	75539.1	243149	112545	122064	56072.2	114430	697134	75592.5	473973	223457	481770	49457.6	158738	115731	232597	207189
neg	M-H	Fenozan	9.4448	C17H26O3	277.181	60.1	1.0604	0.295526	0.596643	0.00353397	79372.3	51067.2	50845.6	71617.4	52494.7	52008.5	74241.7	55833.2	33286.2	71152.9	16215	50562.8	33547.4	48944.8	13268	43680.9	64830	31515.9	24472.1	9644.14	51800.4
neg	M-H	14,15-Dihydroxyicosa-2,4,6-trienoic acid	9.07295	C20H34O4	337.239	62.2	0.431427	0.350608	0.386943	0.00136674	17709.4	32523.8	23152.7	83684.8	56574.3	59857.4	24481.3	26765.7	49901	70614.8	21642.8	7289.95	8833.26	13628	29531.9	10926.2	21950	28038.8	23220.5	10628.1	13831.9
neg	M+FA-H	1,25-Dihydroxy-19-norvitamin D3	8.95152	C26H44O3	449.328	61.7	1.81523	0.266652	0.731973	0.379167	1.3197e+06	186329	221454	247877	344193	174964	636100	190221	513809	233196	267488	78307	145659	243340	195386	597782	157118	213948	298323	534957	542997
pos	M+H, 2M+H	Ala Ile	1.83693	C9H18N2O3	203.139	52	-1.54403	1.07368	1.69205	0.580677	9.05475e+06	437862	152481	353345	267163	471784	390393	503784	649400	540307	290406	1.46047e+07	547651	1.29183e+06	419708	3.88755e+06	391881	419697	594292	383745	1.03218e+06
pos	M+H	1-(3-carboxypropyl)-3,7-dimethylxanthine	0.807667	C11H14N4O4	267.108	59.4	-1.71851	0.510882	3.72804	0.00154194	11339.2	9295.25	11635.6	34479.7	29354.8	10498.4	76817.4	6004.75	54799.2	5348.2	60514.9	150394	33158.7	183352	45158.6	151974	16054.4	106153	92839.5	109360	74498.3
pos	M+H	Methenamine	9.4081	C6H12N4	141.113	77.9	-1.51771	0.154556	0.812424	0.313383	53869.7	71206.7	47372.5	47508.8	38287.3	43017.3	25435.6	83602.5	22124.9	72433.7	17188.5	63679.5	36913.2	70128.4	16983.2	60699.2	51074.9	26569.2	64534.6	13706.7	29698
pos	M+H	Guanosine	1.03437	C10H13N5O5	284.098	91.8	-1.94665	0.238539	0.914872	0.656365	974185	497693	436552	661546	633749	463378	889415	795269	262807	1.02755e+06	829223	416817	481850	973895	240944	1.10886e+06	267610	741959	914672	324180	384361
pos	M+H	PC(14:1/0:0)	7.88953	C22H44NO7P	466.292	87.8	-1.53541	0.317461	0.757003	0.215471	135490	319786	86872.9	109785	91164.7	81927.4	252659	149292	246471	109990	174410	67951.6	113918	75624.8	106981	127414	166671	214077	88229.5	140106	43149.5
pos	M+H	Neodiosmin	5.37452	C28H32O15	609.18	81.7	-2.12108	0.210681	0.184821	0.00117079	2587.64	18710.9	1710.32	14519.1	17347.9	14593.3	8406.89	26700.5	2595.04	26919.5	1589.06	2742.46	5836	2376.27	1918.96	2183.53	1485.53	3557.6	1742.43	1732.03	2097.27
neg	M-H	Thr Lys	0.61225	C10H21N3O4	246.146	59.5	0.900662	0.389251	1.44723	0.501019	780200	61473.8	92315.4	65116.1	132063	125486	1.10734e+06	24461.8	151290	53531.4	150319	644520	165066	406756	233597	1.48649e+06	46061.3	216335	269114	186025	324099
neg	M-H	Itaconic acid	1.92758	C5H6O4	129.02	63.7	1.41008	0.53955	0.735389	0.344277	2.06651e+06	2.53562e+06	734156	705725	520346	1.10264e+06	4.01638e+06	2.00895e+06	3.79015e+06	1.94103e+06	1.34003e+06	2.8211e+06	4.22058e+06	468289	1.48199e+06	453244	1.99337e+06	428183	1.09198e+06	849458	562375
neg	M+Cl	Protease-Activated Receptor-4	3.74867	C33H46N8O7	701.319	59	1.21469	0.228869	0.591194	0.300396	40820.1	75544.7	9971.12	197244	22540.8	5574.12	135125	106052	342091	20170.5	58684.3	12334.5	3400.02	63344.9	169557	26500.5	10833.7	24618.7	20974.3	142217	88671.5
pos	M+H, 2M+H, M+Na	PC(P-18:0/0:0)	9.77667	C26H54NO6P	508.376	67.9	-0.992332	1.77942	0.711112	0.232261	6.86241e+06	1.0083e+07	6.39246e+06	7.63808e+06	6.04663e+06	9.86816e+06	1.32163e+07	1.11295e+07	1.37691e+07	5.69442e+06	1.53746e+07	306227	6.77284e+06	638527	8.49234e+06	555686	8.03288e+06	1.01681e+07	1.73416e+06	1.72573e+07	1.61502e+06
pos	M+H	Pro Phe	3.85387	C14H18N2O3	263.139	63.6	-0.224388	1.48591	2.92804	0.26026	2.24309e+06	230962	151743	127421	258159	283520	2.43141e+06	226258	335206	112114	227490	9.48575e+06	464691	443646	684679	7.19123e+06	127431	281747	251044	893234	562067
pos	M+H	Asp Val Leu	4.51228	C15H27N3O6	346.197	74.2	-1.16454	0.395213	1.45941	0.526136	871365	50661.1	45585.7	97163.3	62187.5	76599.5	258229	108953	88582.6	63477.9	79584.3	1.11471e+06	45786	328427	185527	250345	41786.4	100167	99959.9	281223	238190
pos	M+ACN+H	Milbemycin beta3	8.16898	C31H42O5	536.339	59	4.58985	0.860007	2.84566	0.00183177	152076	29814.5	99866.6	30550.7	111882	166122	157125	83003.5	55541.5	18708	379366	557576	129799	336850	128134	194881	269684	72039.7	253079	232401	278079
neg	M-H	5-Phenyl-1,3-oxazinane-2,4-dione	4.96303	C10H9NO3	190.052	68.4	2.80192	0.399104	7.08442	0.00610633	3341.17	2575.28	4853.55	3135.47	6518.92	3729.24	24632.4	5075.46	5341.76	8292.81	17361.5	130414	62884.7	32632.3	8860.22	100312	13932.4	21734.2	21395.7	26295.9	90164.9
neg	M-H	Trp Ala	4.12688	C14H17N3O3	274.12	50.1	0.274124	0.25558	1.601	0.536541	558992	20717.3	16381.4	15981.5	19685.6	94498.5	21957.8	14215.7	49644.8	54767.8	25936.6	720812	62007.8	79155	42140.6	291246	65545.3	37465.8	82373.6	19841.6	100072
neg	M-H	PC(2:0/20:4(5Z,8Z,11Z,14Z)-OH(18R))	8.46533	C30H52NO9P	600.332	55.6	2.16909	0.968748	0.298591	2.22811e-06	177243	367808	300319	142450	248905	386769	243308	229584	354960	264307	141707	79348.8	29240.1	11139.7	76128	29098.7	154416	130200	81850.7	92961.3	65866.3
pos	M+H	Thiomorpholine	0.979517	C4H9NS	104.053	57.1	2.72828	0.152577	1.01539	0.868797	830935	1.24587e+06	1.18157e+06	1.21009e+06	1.14071e+06	1.50771e+06	920127	893552	977383	1.22718e+06	891994	737703	936936	1.40704e+06	1.20937e+06	1.34892e+06	1.20046e+06	1.21978e+06	1.57719e+06	912605	995078
pos	M+H	Asn Asn Leu	1.6429	C14H25N5O6	360.187	62	-2.29089	0.335902	1.75692	0.115613	149088	21257.5	27576.1	41723.3	27061.1	15723.8	77574.8	68484.7	60939.3	7269.24	46421.1	216632	43509.2	132363	106205	151594	26483.3	38533.1	34364.4	83316	80502.3
pos	M+H	Trp Pro Trp	5.78012	C27H29N5O4	488.229	68.7	-1.31079	0.234062	1.262	0.622365	594356	15795.8	6659.97	37296.8	48304.2	6820.78	175766	306438	84850.2	37904.8	98182.9	323093	121113	162242	147255	358058	18515.7	144107	21068.8	349589	81138.7
pos	M+H	Cys Gly	0.7801	C5H10N2O3S	179.048	66.1	-1.90092	0.038495	0.924247	0.821947	351895	206755	52484	90968.6	88391.5	5081.75	77735.3	53541.7	72984.8	177737	57800.7	136610	267238	178316	34561.6	154668	23160.4	48850.7	57347.5	70400.7	168253
pos	M+H	Ala His Leu	1.2031	C15H25N5O4	340.198	62.1	-1.24739	0.230018	2.0232	0.369511	113598	1672.44	5717.76	13127	6162.23	3288.28	28190.1	23713.2	16258.9	1707.21	10442.1	228164	11564.9	101681	15973.7	30809	1243.19	5523.52	3462.68	46897	19244.4
neg	M-H	Capsicoside A1	8.84007	C33H54O9	593.371	60	2.00848	0.335229	0.338162	0.0977624	351037	62021.9	88338.9	21243.3	27507.5	22816.5	255347	72991.8	26870.8	26536.8	10576.7	52208.5	13694.8	9983.84	7323.16	126544	8718.43	49236.6	56090.5	12957.9	7797.45
pos	M+H-2H2O, M+H-H2O, M+H	N-Acetylneuraminic acid	0.835067	C11H19NO9	310.113	66.3	-1.45215	0.288498	0.812346	0.510356	150122	584618	153745	327112	285026	235288	100335	310105	129017	796673	71287.4	524911	431675	212929	7254.38	191641	274693	106608	457610	132310	334197
pos	M+H	N,N-Dimethyldodecylamine N-oxide	7.22718	C14H31NO	230.247	86.2	-1.59516	1.07843	0.644523	0.00100405	955844	871254	784505	779056	559867	699510	649119	1.15253e+06	642657	732609	522918	324029	690245	344317	496582	361704	612593	654267	439439	346699	756323
pos	M+H	Demethyltexasin	5.74037	C15H10O5	271.06	89.6	-2.17035	0.308715	2.60368	0.116461	30633	17180.7	22582.7	24353.4	34468.2	4852.63	23581.5	10869.6	19333.5	36995.8	44393.6	247883	18284.5	43110.2	15675.2	54138	11283.6	9019.58	69012.9	99238.7	31943.6
neg	M-H2O-H	Glu Gln	0.935417	C10H17N3O6	256.094	58.9	0.47612	2.29175	28.2832	0.0887514	23332.3	96869.1	59572.9	148315	107087	84050	167529	36132.7	99037.6	39411.8	405948	1.36779e+07	301081	1.671e+06	128999	6.42044e+06	134219	940676	1.56061e+06	530241	1.02642e+06
pos	M+H	Trp Ser	2.29225	C14H17N3O4	292.13	75	1.32146	0.43227	1.8079	0.243901	364791	32462	62615.7	58900.4	74999.8	69820.8	360747	47766.3	91258.1	36011.7	115407	657257	97640.7	198753	103676	657813	21709.9	104626	179667	106006	142628
pos	M+H-H2O, M+NH4, M+H	Taurolithocholic acid	8.58073	C26H45NO5S	466.298	50.8	-0.870002	0.0716311	1.00137	0.996941	2.32413e+06	930575	1.80434e+06	638915	2.58787e+06	903689	1.51577e+06	1.24989e+06	921909	156143	653134	246074	665858	1.04369e+06	1.03417e+06	4.81565e+06	626682	979347	1.76109e+06	1.8643e+06	666240
pos	M+Na	Betaine	0.7627	C5H11NO2	140.068	79.5	-1.21934	0.721595	0.276841	2.72883e-05	73336.5	241383	160082	197672	98802.9	154525	135485	47407.1	166723	167941	16204.3	29044.7	40334.8	30748.8	15778.3	21962.2	89389	29602.8	72002.7	32523.1	61948
pos	M+Na, 2M+Na	Taurochenodeoxycholic acid	6.96587	C26H45NO6S	522.286	90.9	-2.10855	2.55894	0.707445	0.0144699	7.74088e+06	6.40863e+06	5.51889e+06	4.78519e+06	4.86447e+06	4.91027e+06	3.71527e+06	8.08807e+06	3.17726e+06	4.52598e+06	2.67964e+06	3.72276e+06	3.84188e+06	3.84207e+06	2.98248e+06	5.23454e+06	4.74825e+06	3.65093e+06	5.59169e+06	2.25714e+06	3.2646e+06
neg	M+Cl, 2M-H, M-H2O-H	12,13-Dihydroxy-9-octadecenoic acid	8.4407	C18H34O4	349.216	53.8	2.07328	1.0801	7.16092	0.0152165	105029	21915.1	27466	34676.1	58933.9	40712.9	23347.5	20247.5	53679.2	72674.9	171623	302505	468415	1.22675e+06	123557	484301	94300.8	65389.4	107479	196553	372173
pos	M+H-H2O, M+Na, M+H	Methyl 12-hydroxy-9,10-epoxystearate	9.69767	C19H36O4	351.25	51.6	-1.19812	0.363259	5.53978	0.0622452	24823.8	8811.25	2722.56	10674.7	5506.19	5132.44	1527.43	7168.29	6646.65	16588.1	10772	132761	55699	206995	9998.46	58744.8	17220.2	5697.49	22843.1	2457.93	22819.7
neg	M+FA-H	DN-isobutylamide	4.25222	C20H32N6O5	481.242	68.3	1.989	0.0137971	0.816275	0.745161	289932	7938.13	25602.8	11486.2	16492.3	18726	39485.3	106283	10663.2	23834.8	23724	188904	35134.6	43790.9	26414.2	55301	4300.01	27410	19773	22780.7	46712.3
pos	M+H	Chrysophanol	5.0295	C15H10O4	255.065	67.7	-1.41895	0.108374	1.60739	0.298909	1172.22	5948.07	17898	8493.5	15526.5	3021.14	21503.1	1053.58	3582.49	6438.09	29154.1	44525.2	3498.52	4264.19	4487.38	7894.46	8455.43	3559.48	16993.4	22976	3840.11
pos	M+NH4	Scymnol	11.0731	C27H48O6	486.378	51.3	-1.3409	0.600996	0.715484	0.0161862	361282	397384	284204	293659	277922	297765	196187	533581	182813	380790	172066	228864	247897	274075	158424	243386	291807	210972	305532	184066	205813
pos	M+H-H2O, M+H	Glu Leu	2.29225	C11H20N2O5	261.144	76.7	-1.39027	1.33458	1.90134	0.383949	6.50991e+06	461139	378322	671558	532233	530183	1.20586e+06	546699	528159	487471	526206	1.17349e+07	424937	1.62586e+06	727415	4.31463e+06	436370	923310	1.00548e+06	1.2654e+06	1.80271e+06
pos	M+H, M+ACN+H, M+H-H2O	2,5-Dimethylbenzaldehyde	8.43053	C9H10O	135.08	82.2	-1.00822	0.654739	0.704029	0.0254983	483350	470042	286345	309071	288783	381425	184034	434323	228391	453423	131575	255442	289766	278592	151867	282801	439440	269505	289603	131375	205406
pos	M+H	Asn Asn Lys	0.628783	C14H26N6O6	375.198	55.2	-2.1842	0.175197	1.21776	0.434074	57337.1	83076.8	83046.4	133297	216646	106234	240120	67588.7	177583	52871.1	125450	3735.84	73761.2	237387	298407	170684	65683.9	197819	160820	169733	127805
pos	M+2H, M+H	Biliverdin	6.12845	C33H34N4O6	583.254	71.4	-1.5026	0.742497	0.458952	0.00661762	511784	267490	211689	356516	623416	123865	121908	101521	431206	385883	141677	115596	100108	181092	122702	269861	125662	113487	139040	141988	131623
neg	M+FA-H	(1r,3r)-1-Aminocyclopentane-1,3-dicarboxylic acid	1.24258	C7H11NO4	218.067	51.9	2.07582	0.43395	2.37827	0.00036511	16727.6	26825.7	48823.6	25538.5	62758.4	73519.4	29094.2	9113.52	36372.2	38356.7	80732.2	94968.7	65407.6	149701	66012.3	99049.1	53208	107556	125898	47469.4	70445.5
pos	M+ACN+H	Phorbol-12,13-dibutyrate	6.25335	C28H40O8	546.309	72.4	4.79146	0.267714	1.38497	0.344638	161268	32131.4	90257.3	9308.02	20860	23224.5	95153.5	54557	36176.4	50485.4	98680.6	193320	145542	86940.2	29511.5	117436	24760.1	21575.5	50232	20651.8	84938.2
neg	M-H	PE(20:2/0:0)	9.68398	C25H48NO7P	504.309	89	-0.525131	1.05646	1.72453	0.0894233	1.0346e+06	646130	585802	348778	463452	477324	641714	367907	583704	288805	1.64434e+06	45729.1	1.43403e+06	71846	1.57736e+06	340735	1.19848e+06	1.29371e+06	185788	1.70172e+06	822468
pos	M+H, M+Na	Glycitein	6.24138	C16H12O5	285.075	99.6	-2.26127	1.55143	1.85569	0.0338621	1.56021e+06	1.36468e+06	1.11535e+06	956109	975100	384791	790445	640748	1.45936e+06	1.411e+06	2.74873e+06	4.07334e+06	1.15506e+06	1.36549e+06	1.45937e+06	2.5591e+06	674158	541327	3.78685e+06	2.26187e+06	1.13004e+06
pos	M+H	Leu Gly Thr	1.14968	C12H23N3O5	290.17	66.3	-1.94389	0.901746	1.97642	0.0932786	578905	126177	145870	353232	254009	112372	557316	339133	270753	121284	228425	1.5889e+06	251609	1.07039e+06	446777	1.0748e+06	67523.1	332658	256866	427015	470786
pos	M+NH4	5-Megastigmene-3,9-diol	6.9179	C13H24O2	230.211	56.7	-0.942825	0.143044	0.592483	0.0778122	8492.84	27309.3	15711.4	26296.9	7102.43	17580.2	2274.8	19490.5	5168.78	28127.8	4260.84	15335	9269.11	11410.2	4232	4334.01	17257.4	3039.09	13635.2	2697.65	17213
pos	M+H	Lys Pro Ile	1.41023	C17H32N4O4	357.249	78.8	-2.11205	0.399162	1.32995	0.247174	269922	142443	46862.6	123921	109841	64829.3	332052	274193	170151	89589.1	126791	312576	164890	277821	253263	306321	85279.9	125006	86612.8	414148	222829
pos	M+NH4	Pinane thromboxane A2	11.2322	C24H40O3	394.331	81.7	-1.57343	0.0188004	1.04802	0.902913	44450.9	319095	306807	536509	550615	515540	152544	70187.8	707225	142339	1.03202e+06	332.52	136058	50554.2	445707	12767.5	270429	834423	89510.9	513787	470945
pos	M+H	Ile Asp	1.01515	C10H18N2O5	247.128	51.9	-1.81198	0.605698	1.91813	0.350916	1.12183e+06	71776.6	16093.7	122259	55939.7	73279	289816	192392	147593	93006.9	109658	2.09041e+06	176948	305345	153832	747907	96995.5	143938	169056	246315	367678
pos	M+H	His Trp	1.94917	C17H19N5O3	342.155	72.1	-1.96606	0.460036	1.36682	0.499897	1.03639e+06	98121.8	57262.3	72075.6	103148	206935	754427	141640	196245	79080.9	62204	1.00648e+06	336389	447320	216144	983386	94889.1	130613	146462	445161	258544
neg	M-H	10-Hydroxy-4Z,7Z,11E,13Z,16Z,19Z-docosahexaenoic acid	10.0705	C22H32O3	343.229	52.6	2.89025	0.279341	0.284348	0.000118683	22865.4	14950.9	16498	46463.3	17366.1	22695.6	29481.6	30643.3	21198.3	12525.2	15785.2	992.656	599.199	732.081	7814.25	10566.8	7007.49	5013.05	10061.4	14042.5	791.585
pos	M+H	Dihydroactinidiolide	8.75422	C11H16O2	181.122	77.8	-1.55938	0.170993	1.65557	0.321965	7735.84	6098.87	4244.24	26761.1	30650.6	6755.98	88395	4793.87	29252.5	14188.2	13753.5	98538.2	16796.5	26220.6	5035.57	101693	6872.13	3643.23	24222.5	76132.2	25692.9
pos	M+H	Gln Ala	0.79815	C8H15N3O4	218.113	55.7	-0.707603	0.4828	2.44883	0.121327	320260	36843.2	4882.94	43847.5	15684.9	4943.45	36472.4	44466.5	77813.2	36343.3	50184.3	511107	86057.4	296221	45614.2	282706	33725.2	73403.2	68501.5	60114.1	166664
pos	M+H, M+Na	N(epsilon)-(carboxyethyl)lysine	1.61962	C9H18N2O4	219.134	54.2	-1.41479	1.02537	1.67827	0.562075	9.05601e+06	303528	126239	324100	244859	273267	544816	549644	411305	320128	273212	1.17771e+07	348461	1.58317e+06	417935	5.29813e+06	235329	416366	504831	515521	1.06722e+06
pos	M+Na	PC(O-18:0/0:0)	11.3248	C26H56NO6P	532.373	98.7	-1.61431	0.303574	0.451305	0.00661637	16120.5	60402.1	36082.7	47062.2	23123.9	56208.7	44784.4	60872.3	70192.7	24319.2	33706.5	698.947	20966.8	605.62	24846	1838.92	36332.6	41802.7	6420.16	46409.8	4390.87
neg	M+FA-H	Estradiol enanthate	8.17283	C25H36O3	429.264	58.9	-0.40528	0.190084	0.517598	0.0779513	93416.4	16395.3	37216.3	32998.6	39567	12242.1	25824.4	15274	24934	16169.2	12309.1	6755.39	8686.88	7385.38	7007.73	15871.9	2755.29	30830.3	42153.8	23250.2	21793.8
pos	M+H	Ile Leu Glu	4.2193	C17H31N3O6	374.228	60.6	-2.32047	0.401341	8.51693	0.181829	26843.2	2938.5	10454.7	3091.47	6851.07	4926.7	20854.2	10046	2521.09	3445.13	6589.95	537384	8537.6	119334	12353.4	97108.1	2370.69	9778.49	13696.9	23293.4	31204.8
pos	M+H-2H2O	Isepamicine	3.53908	C22H43N5O12	534.276	72.6	-1.07374	0.0868591	1.06535	0.86377	35299.4	603114	700304	635737	175865	394633	167974	86523.3	366715	105394	452569	713235	335324	159863	29284.7	78384.4	776804	31565.1	841840	95146.1	319876
neg	2M-H	5-(1,2-Dihydroxyethyl)-4-hydroxyoxolane-2,3-dione	0.90485	C6H8O6	351.058	59.7	2.30784	1.99838	0.6607	0.174519	4.63707e+06	5.24877e+06	6.44326e+06	2.60012e+06	2.03506e+06	6.81126e+06	1.73557e+06	2.51257e+06	2.15354e+06	8.36273e+06	2.84872e+06	976581	2.57396e+06	2.81207e+06	1.73262e+06	801510	8.40858e+06	2.2311e+06	5.60714e+06	552958	2.37153e+06
pos	M+H-2H2O	Senkyunolide N	6.5326	C12H18O4	191.106	59.1	-1.39898	0.217595	14.5204	0.032407	740.391	2171.57	431.983	2545.15	1738.8	902.027	467.36	665.453	1045.17	1268.45	10819.7	82114.3	8155.15	12778	4394.4	23389	5706.19	5980.92	14938.4	9553.43	13462.4
pos	M+H-2H2O	(6E,8R,10Z)-8-hydroxy-3-oxohexadecadienoic acid	6.32935	C16H26O4	247.169	62.8	-1.49559	0.172426	15.8058	0.00471468	311.088	240.257	181.505	252.764	2095.2	358.703	340.271	279.601	1001.57	178.586	149.806	28140.9	4649.08	13390.6	2848.48	6893.34	3608.34	3515.85	8672.53	10649.3	8578.59
pos	M+ACN+Na	Phenethylamine glucuronide	5.54367	C14H19NO6	361.138	63.7	4.98785	0.207479	0.498923	0.00311066	9438.91	31001	20078.1	26635	17425.5	24441.8	19183.6	17414.6	8496.32	14861.6	3318.14	10614	7881.04	7507.28	7862.6	12052	24419.4	5471.59	11210.8	8851.02	4525.38
pos	M+H	Pro Trp	4.27858	C16H19N3O3	302.15	58.1	-0.96437	0.306013	1.34347	0.615963	871113	106039	86945.5	67889.2	153769	128047	922672	167387	157544	71788.1	93286.5	606455	259012	163863	223259	1.76747e+06	40015.9	167742	117684	341927	258455
neg	M+FA-H	Oxindanac	5.48227	C17H14O4	327.088	51.5	2.90011	0.12982	3.72382	0.267247	1002.95	754.257	6631.06	4112.74	753.438	737.164	7812.77	728.911	3865.59	659.537	664.765	19474.9	1828.83	1172.02	680.716	5034.83	3193.31	644.918	8747.12	68480.1	915.353
pos	M+H	Hydroxyprolyl-Tryptophan	4.04965	C16H19N3O4	318.145	59.7	-0.339092	0.324376	1.6338	0.126427	192650	105400	181744	114643	250203	332278	277311	146207	148643	54475.2	89865.3	54490.6	133589	326587	352557	665599	140259	481454	600699	247542	148664
pos	M+H	Cysteine	0.7801	C3H7NO2S	122.027	95.6	0.312463	1.11329	0.726852	0.0426078	1.82699e+06	2.56729e+06	1.72628e+06	1.79211e+06	1.37193e+06	940334	1.1954e+06	1.76256e+06	1.15144e+06	1.96318e+06	948253	826057	1.96337e+06	1.7433e+06	617771	1.34293e+06	652892	1.21418e+06	1.74508e+06	918061	1.05858e+06
pos	M+H-H2O	Perillyl alcohol	8.75422	C10H16O	135.117	77.3	-0.816708	0.164508	1.53242	0.314677	16123.4	11317.1	7870.85	26542.2	34106.7	12035	88288.8	10931.1	29128.4	14576.3	15360.7	97312.4	21684	33414.4	7561.66	98546.4	12255.6	7478.17	31475.9	68005.6	29871
pos	M+H	4-Aminopiperidine	0.6472	C5H12N2	101.108	55.1	3.31066	0.00646478	1.01976	0.894041	19483.5	28201.2	29092.4	29270.2	40672.4	39813.6	31022.1	16201.2	31536.3	26516.1	28955.1	6824.59	22027.7	41756.3	37903.6	29662.4	20716.4	36533.2	48421.9	25581.8	28948.6
pos	M+H	7-Methylguanine	1.18102	C6H7N5O	166.072	59.6	-1.35425	0.152915	0.923482	0.662624	178416	74497	99178.5	117000	148652	182519	73541.6	129424	137565	177141	121997	43681.6	97099.9	128237	89333.4	145494	97789.8	118924	285711	99188.9	111342
neg	M-H2O-H, M-H	Hydroxytetradecadienyl-l-carnitine	10.5199	C21H39NO4	350.271	66.8	2.17009	0.0942459	1.16604	0.60972	27866.7	64611.9	121397	117152	151011	250829	170334	13962.3	271603	63892.4	303627	6561.69	73908	57355.5	234071	54145.5	163982	273095	130157	147497	162316
pos	M+H-H2O	(9E,12E)-N-(2-Hydroxyethyl)octadeca-9,12-dienamide	8.70625	C20H37NO2	306.279	73.2	-1.44768	0.208181	2.00303	0.0715945	6369.02	12834.1	16818.3	13398.8	23560.1	10437	8483.74	6918.93	16283.6	23283.9	36734.4	1062.48	46303.1	4617.01	39337.6	2908.74	24575.2	30119.4	9138.27	37095.8	73022.4
pos	M+H	1-(beta-D-Ribofuranosyl)-1,4-dihydronicotinamide	1.04308	C11H16N2O5	257.113	66.2	-1.97625	0.164353	1.36778	0.458516	3606.73	79300.9	99214.7	517172	163450	984065	8917.53	57937.2	338947	1.02143e+06	155793	31393.1	449751	666050	553253	53019.4	1.05597e+06	360794	906048	158869	535045
neg	M-H	Chrysin-7-O-glucuronide	4.7524	C21H18O10	429.084	62.3	2.71535	0.623673	4.96793	0.351444	2617.06	88259.2	270257	12351.3	62109.9	8575.74	75911	5092.57	7202.89	4518.36	30901.3	2.35631e+06	2501.01	8189.88	22342.4	44471.5	82166.5	2920.42	60216.7	323098	869.883
neg	M-H, M+Cl	Uridine	1.03158	C9H12N2O6	243.062	81.3	0.920643	2.45699	1.61313	0.0284784	3.497e+06	2.17678e+06	2.27957e+06	7.53292e+06	7.72623e+06	2.73304e+06	5.76202e+06	2.44831e+06	5.48149e+06	7.49825e+06	8.13603e+06	3.09638e+06	7.53379e+06	1.06437e+07	8.1067e+06	6.05771e+06	4.2685e+06	9.0576e+06	1.43334e+07	4.8638e+06	7.5419e+06
pos	2M+K	10-Hydroxynortriptyline	6.43248	C19H21NO	597.286	60.7	-3.17088	0.659894	0.227685	0.011886	437775	369207	96605.2	151462	58571.2	61199.9	105272	316649	34053.4	44318	4426.94	79473.5	98165.3	8442.11	6015.85	32774.5	10752.6	103725	26387	20545.7	28830.2
pos	M+H-H2O	Cyclohexa-2,4-dienylmethanol	1.87982	C7H10O	93.0703	53	3.40219	0.186247	0.917618	0.299048	106152	138795	139708	141609	136086	142878	86486.4	121267	97804.2	147005	90452.4	91052.6	114086	137067	113181	134095	134493	116196	155841	92279.1	90844.6
pos	M+H	Leu Ile Val	4.64032	C17H33N3O4	344.254	60.1	-1.10157	0.182901	2.17832	0.413473	77202.4	2107.64	2191.91	6898.34	2627.97	1611.97	42440.8	5377.12	3878.46	1566.63	3412.46	206309	3622.74	46627.6	11483.1	47574.2	1566.69	4016.5	4104.13	14370.8	6519.51
pos	M+H, M+K	(S)-beta-Aminoisobutyric acid	0.771417	C4H9NO2	104.071	55.4	3.32627	0.203797	0.823251	0.411059	208715	289306	201208	222734	132485	231646	165993	272208	164125	319540	89833.5	539663	251282	142421	61746.5	247461	188360	84054.8	177209	87982.1	129463
pos	M+ACN+H	epsilon-(gamma-Glutamyl)lysine	2.2404	C11H21N3O5	317.181	64.5	-1.68095	0.848986	1.55066	0.244432	1.38762e+06	435903	208603	494583	316196	199376	1.03422e+06	681924	710185	164994	387034	2.59781e+06	317947	1.53364e+06	718336	1.49258e+06	314941	400805	400514	857029	588752
pos	M+H	Dimethyl phthalate	2.2404	C10H10O4	195.065	51.3	-1.10419	0.147376	0.806723	0.0778148	34793.9	37849.7	33279.1	34325	23834.8	33128.2	21415.3	46198.4	22219.9	45459.2	18504	30467.1	28083.1	35741.9	16526.8	30661.1	33634.1	23396.6	35681.6	19406.2	22959.7
pos	2M+ACN+H	4-methyl-1-hexanol	7.1796	C7H16O	274.273	68.3	-2.41009	3.31883	0.611759	0.000233882	7.26613e+06	6.41371e+06	5.96042e+06	6.67821e+06	6.19268e+06	6.47435e+06	5.87672e+06	9.7115e+06	5.68731e+06	5.43962e+06	4.4316e+06	2.64131e+06	4.93448e+06	1.97567e+06	4.00193e+06	2.29185e+06	5.3352e+06	4.94165e+06	3.23957e+06	4.17438e+06	6.2446e+06
pos	M+H-H2O	(10Z)-12-Hydroxyhexadecenoylcarnitine	8.10502	C23H43NO5	396.31	51	-1.6269	1.40345	0.0722768	0.130016	499912	26573.5	40450.6	541469	173701	20237.7	1.07536e+06	1.08207e+06	6.33661e+06	77155.1	101688	38684.4	22949.4	25303.1	146885	54679.1	34932.8	44940.4	145623	141757	27548.7
pos	M+H, M+NH4, M+Na, M+H-H2O	LysoPI(18:2(9Z,12Z)/0:0)	9.35737	C27H49O12P	597.303	53.4	-1.03177	0.169043	1.16799	0.738625	90072.3	257732	8715.15	212839	153847	144920	2838.62	85488.2	148785	784827	115970	67262.2	641395	172767	335153	36514.7	424508	35156.4	70480.8	92569.4	436553
neg	M-H	Dodecylbenzenesulfonic acid	11.1986	C18H30O3S	325.185	78.5	1.88915	1.2117	0.848096	0.0261432	4.95057e+06	3.79689e+06	4.42732e+06	3.78171e+06	3.6981e+06	4.25149e+06	3.29007e+06	3.32687e+06	3.5519e+06	3.68381e+06	3.40976e+06	2.64983e+06	3.46377e+06	2.8134e+06	4.36035e+06	2.66597e+06	4.17028e+06	3.00205e+06	3.08844e+06	2.83096e+06	3.70343e+06
pos	M+H	Val Ile Ala	3.17848	C14H27N3O4	302.207	54.8	-1.60506	0.443876	3.39594	0.0867369	62073.1	3684.13	14391.2	26965.9	21026.5	7735.4	113768	12466.5	33113.9	1444.13	24558.4	369958	18583.4	161862	44325.6	276085	3672.55	26376.5	35010.5	75326.8	72457.7
neg	M-H	Sebacic acid	5.35553	C10H18O4	201.114	85.7	2.42281	0.255099	7.24632	0.0214544	3478.69	3317.78	4155.56	4805.78	2676.3	1699.49	2663.35	1074.09	2193.94	1142.45	7546.06	14216.3	7948.12	62572.1	2974.22	13073.5	11453.6	4642.45	12264.6	61339.7	18838.4
pos	M+H, M+Na	PC(20:2/0:0)	9.75008	C28H54NO7P	548.37	92.8	-1.11915	2.77424	2.14998	0.0744524	2.0694e+06	3.06798e+06	1.69075e+06	2.31662e+06	2.26487e+06	1.77045e+06	2.88664e+06	2.60068e+06	3.1009e+06	1.5112e+06	1.00193e+07	113997	4.4201e+06	323838	9.09402e+06	442737	6.00349e+06	5.20572e+06	1.08309e+06	1.34848e+07	4.86427e+06
pos	M+H	Gln Gln Ile	1.31827	C16H29N5O6	388.218	72.3	-2.22218	0.547505	2.84505	0.233997	227693	29928.1	28097.6	87419.8	40885.2	14988.4	121823	84772.2	93658.9	18473.8	76292.7	1.21926e+06	26456.8	259138	92081.7	336295	6191.12	53795.2	41765.1	130693	98133.7
neg	M+FA-H	2-[(1r,3s)-3-Hydroxycyclohexyl]-5-(2-methyloctan-2-yl)phenol	8.87478	C21H34O2	363.255	55.9	2.084	0.125142	0.787991	0.375858	7651.55	20775	15269.3	32600	21412	22599.7	14553.3	10177	24399.3	31885.2	16273.5	1923.28	3311.46	13411.5	14990	2560.77	27484.3	18536.1	45443	18576.9	11993.6
neg	2M+FA-H	3H-Dopamine	5.8847	C8H13NO2	355.188	60.6	1.86804	0.222837	0.634045	0.140858	4789.84	36450.2	64515.5	33186.3	127532	30926	86534.1	122667	102841	21269.5	16081.6	73384	15307.1	47776.5	11749.7	16445.8	65394.7	48806.3	41211.1	44193.5	59538.9
neg	M-H	DG(PGE2/0:0/i-15:0)	8.4407	C38H66O8	649.471	64.9	3.53439	0.250233	8.91609	0.122668	2922.76	2198.02	2037.24	2381.23	2051.85	2148.21	2749.98	2124.16	2419.58	1921.99	1937.23	4631.12	91024.5	91935.6	4401.58	19687.3	1888.87	1879.39	2345.92	2221.89	3182.46
pos	M+Na, 2M+H, M+H	Ile Ile	4.30177	C12H24N2O3	245.186	55.9	-1.20358	1.98581	3.70169	0.375969	5.90684e+06	236727	119920	242450	203088	439533	399300	238227	548981	332105	261542	2.71042e+07	307877	1.04092e+06	585033	3.29634e+06	293611	402261	484872	592372	922544
neg	M+FA-H	Val Pro Gly Val Gly	4.76492	C19H33N5O6	472.242	52.7	2.11019	0.0483555	0.971636	0.927338	538819	153325	373794	176593	202570	523023	246379	220949	145132	145443	125946	901346	80423.3	267061	256778	278609	144713	193455	278275	183525	203446
neg	M-H	Sedanonic acid	8.69517	C12H18O3	209.119	62.9	2.27278	0.1735	10.1653	0.0155071	424.788	1606.69	1157.84	450.532	827.37	973.734	399.675	308.721	1363.37	314.579	6034.52	5429.99	10142.2	32339.9	5120.63	3857.74	5237.69	1709.77	2555.19	10037.9	5058.16
neg	M+Na-2H	PS(PGD1/20:4(5Z,8Z,11Z,14Z))	4.77673	C46H76NO13P	902.476	63.3	-4.12722	0.115821	1.21012	0.825769	346037	16075.3	25945.2	38143.4	14141.1	28714.1	5823.54	35075.6	40562.3	926.838	27481.6	459172	8557.02	30155.6	46549.5	65235.3	910.867	21590.4	16002.4	21330	37057.4
pos	M+H	Tyramine	1.02453	C8H11NO	138.091	60.6	0.0714184	0.207579	18.0517	0.180277	2134.38	1510.5	1347.68	1849.15	3117.89	1581.72	249.465	1999.34	568.336	3209.07	12992.8	26931.7	1806.58	69125.4	1032.58	226946	1310.61	739.751	2811.34	2169.69	2969.9
neg	M-H	Ala Glu Val Asp	1.92758	C17H28N4O9	431.18	67.5	4.00333	0.071379	1.01427	0.954425	32776.8	36809.8	145926	72314.1	130807	105770	121653	10885.8	90369.9	64151.2	68274.3	76159.9	28523	129141	183491	19630.8	49278.6	101354	73823.2	81167.2	94501.1
neg	M-H	Chenodeoxycholyltyrosine	9.22755	C33H49NO6	554.349	67.8	0.844993	7.00119	0.690644	0.000345317	4.02986e+07	3.4381e+07	3.67802e+07	2.95757e+07	2.90036e+07	3.07041e+07	2.61668e+07	3.50223e+07	2.36938e+07	3.36436e+07	1.91705e+07	1.36375e+07	2.44372e+07	1.66797e+07	2.0686e+07	2.58647e+07	3.22982e+07	2.50196e+07	2.52022e+07	1.65849e+07	2.29714e+07
neg	M-H2O-H	gamma-Glutamylglutamic acid	1.03158	C10H16N2O7	257.078	53.4	0.266459	0.757027	2.22277	0.104652	147751	178569	208704	246021	240802	213850	251956	107258	229595	200119	271455	1.77233e+06	273530	423580	170947	516750	147335	284897	532588	248048	308853
neg	M-H	PE(22:6/0:0)	8.71987	C27H44NO7P	524.278	76.1	0.0840473	1.47224	0.591813	0.0145236	1.58095e+06	1.39361e+06	2.8944e+06	2.03701e+06	1.65507e+06	1.27124e+06	1.3231e+06	1.27386e+06	1.54105e+06	1.99922e+06	1.19336e+06	107619	587510	114515	1.18525e+06	450370	1.39727e+06	1.05618e+06	1.2587e+06	1.32865e+06	2.36764e+06
pos	M+H	Fenoterol	5.7534	C17H21NO4	304.157	57.6	8.98876	0.072391	1.24057	0.281977	11783.1	18000.2	17570.1	22321.6	9985.59	31067.1	25479	31140.4	12893.2	20701	12108.3	18383.4	22446	50684	26799.8	31952.5	40754.6	17806.1	18221.1	16887.9	18166.6
pos	M+H	Malonyltryptophan	5.24307	C14H14N2O5	291.097	62.5	-1.9614	0.165205	8.95131	0.180605	843.767	651.653	2511.37	2091.39	2431.96	498.398	1688.53	758.366	559.087	2450.39	3860.19	90857.9	6181.08	8361.41	2034.79	4552.63	923.195	467.021	8435.53	13796.1	3154.94
pos	M+H	Adenosine	1.5607	C10H13N5O4	268.104	92.2	-1.58776	0.55088	1.45792	0.340009	136862	940295	350255	284299	679859	935604	201565	241426	574427	1.63116e+06	346688	790948	2.22138e+06	541922	490635	275619	2.29534e+06	311089	727996	187046	1.39472e+06
pos	M+H, M+Na	4',7-Dihydroxyisoflavone	6.1406	C15H10O4	255.065	94.8	-2.39408	2.57994	2.18507	0.0118512	2.36944e+06	1.22586e+06	1.91095e+06	1.97142e+06	2.44714e+06	316659	3.35755e+06	667067	1.45416e+06	2.39724e+06	6.18774e+06	7.21787e+06	1.80707e+06	3.28997e+06	1.38358e+06	3.75596e+06	1.3725e+06	2.92082e+06	7.64421e+06	5.21687e+06	2.75023e+06
neg	M-H2O-H, M-H	Prostaglandin A1	8.88733	C20H32O4	335.223	51.3	1.57176	0.623081	0.466197	0.00164741	62012.7	127950	99552.3	235818	116281	242960	78505.6	158088	197828	170447	50352.5	57319.1	39618.9	94470.8	75111.2	40627.1	143062	70811.3	105863	38123.2	48451.4
pos	M+H	Dodec-8-enedioylcarnitine	5.59517	C19H33NO6	372.237	55.2	-2.45365	0.648123	0.174502	0.00275234	19843.1	139900	51562.1	284824	236911	19194.6	206872	150281	133620	11213.6	14191.7	52951.2	3588.67	15963.7	12366.7	46010.9	12229.7	5887.81	56173.5	17110.1	4275.89
neg	M-H	3-(3,5-dihydroxyphenyl)-1-propanoic acid sulphate	4.63963	C9H10O7S	261.008	53.5	0.498933	0.142512	3.45198	0.0773719	634.616	2199.76	6295.61	6563.97	5604.05	466.438	5046.49	6272.98	8370.34	417.32	4561.23	31217.7	39247.4	4297.41	430.721	10662.9	4036.75	2065.58	49550.8	6726.41	6196.89
pos	M+H, 2M+ACN+H	p-Acetaminobenzaldehyde	4.52528	C9H9NO2	368.16	56.3	-1.23485	0.238367	2.21245	0.302191	143237	3928.33	10166.5	1863.31	10739.8	28655.6	46645.7	3825.12	8197.28	4280.83	19813.8	296140	19636.9	33635.6	25863.7	114996	8148.29	12534.1	65167.7	20645.8	19926.2
pos	M+H	Glu Glu Ile	3.57442	C16H27N3O8	390.186	81.7	-1.97198	0.105585	0.953002	0.868601	375256	143652	158015	191201	165950	340504	413452	126279	102732	66788.8	143988	417102	43602.6	238567	465288	54888.9	67618.6	100901	154529	290852	207147
neg	M+FA-H	Gentiobioside	0.7836	C13H24O11	401.131	74.5	3.04535	0.300551	2.31806	0.433105	13551.8	98140.8	6.1947	8378.92	6.23912	118667	265296	349256	62943.1	39904.7	22942.8	500442	16296.8	108152	433.839	1.61113e+06	244.171	5.71473	1363.06	85846.4	91198.8
pos	M+CH3OH+H	Hexadecadienylcarnitine	9.55912	C23H43NO3	414.357	55.6	-1.37615	0.327914	0.323056	0.0181751	5144.48	18717	58919.1	57452	75714.8	10483	68123	39555.3	165203	69043.9	27019.9	1306.85	737.965	1132.35	38097.8	1040.5	32591	16060.9	2817.11	39546.8	41620.7
pos	M+H	Glu Phe	3.58542	C14H18N2O5	295.128	85.5	-2.01762	0.46162	1.63152	0.562882	1.77512e+06	88685.8	64773.6	87210.2	45964.6	114132	164227	86922.2	81024.9	58096.4	76199.9	2.46768e+06	88228.9	263214	90585.3	725610	45859	160819	244775	199951	242483
pos	M+H-2H2O	Ribostamycin	1.10757	C17H34N4O10	419.213	64.7	-1.83912	0.0672548	1.01416	0.950431	353099	280228	138341	364108	211502	99810.3	626842	307948	537997	87709	220603	361119	141979	423272	491953	485758	173333	223111	181093	380737	272214
neg	M-H	Gentianine	1.84673	C10H9NO2	174.057	52.2	2.86689	0.111775	1.2821	0.550403	14234.5	88893.1	103468	155891	75944	1056.22	10244.3	10541.2	54802	40208.8	114660	15034.1	62094.6	162830	975.34	4529.46	928.711	67923.2	123941	49145.1	181059
pos	M+H	Tyr Thr	0.959517	C13H18N2O5	283.128	70.8	-1.64374	0.531077	2.05239	0.311337	837524	22425.1	31748.2	58439.2	38997.1	68602.7	383829	62129.3	42367.8	22800.7	108320	1.29487e+06	90606.1	242207	113449	1.0797e+06	22162.4	94014.5	180533	123227	192817
pos	M+H	Pro Val Gln	2.52272	C15H26N4O5	343.197	55.8	-1.79387	0.152595	1.403	0.40935	55867.4	29437.3	8067.41	30895.3	16687.8	699.621	116201	58066.7	58171.5	6845.74	29892.2	110499	14782.8	83176.8	40124.5	156787	2520.26	31284.3	25817.1	67536.7	25484.3
pos	M+H	PC(12:0/0:0)	7.50548	C20H42NO7P	440.277	85.3	-1.41411	0.309147	0.779489	0.297088	93929.7	291570	114460	139216	142798	106235	445396	208744	210457	144279	236934	80996.9	113068	69636	122559	175836	202043	278548	136956	131432	78626.2
pos	M+H-H2O	Docosadienoate (22:2n6)	10.4789	C22H40O2	319.299	82.6	-1.54592	0.321894	0.404501	0.0106987	102796	37023.8	89422.8	71684.6	17438	42031.7	40079.5	98591.1	11545.8	54150.8	14766.2	5620.14	32056.2	7592.54	20591.5	9109.24	43644.7	13329.7	21927.8	7161.16	75493.5
pos	M+ACN+H, 2M+H, M+H	Isoleucine	1.02453	C6H13NO2	132.102	84.8	-1.87571	2.60683	0.993802	0.938965	1.16475e+08	1.55361e+08	1.51644e+08	1.56635e+08	1.62038e+08	1.76589e+08	1.25274e+08	1.47375e+08	1.31944e+08	1.87665e+08	1.20059e+08	1.16981e+08	1.33718e+08	1.90433e+08	1.4185e+08	1.79895e+08	1.55308e+08	1.50203e+08	2.12462e+08	1.17868e+08	1.33019e+08
neg	M-H	Docosahexanoic acid	12.0856	C22H32O2	327.234	65.4	1.78048	0.0976799	0.657326	0.220339	7366.58	9117.57	13842.7	31286.7	8469.9	22525.4	15836.3	14916.8	24197.6	5635.66	30151.4	1361.74	750.753	1004.28	14809.9	928.321	10070.7	17562.5	5519.39	24551.3	4058.88
neg	M-H	PE(17:1/0:0)	8.97387	C22H44NO7P	464.279	85.3	2.18928	0.106778	0.793665	0.391671	84147.9	71474.1	120407	165373	128652	64116.9	157867	80141.2	174776	68300.1	181670	1977.03	110184	13278.9	117959	36572.3	63672.9	133731	16881.1	222265	75463.5
pos	M+NH4	Tuliposide A	4.4006	C11H18O8	296.135	61.3	3.66608	0.245672	1.75548	0.0975442	3453.24	31412.3	66660.1	88509.6	162372	119686	32982.6	10660.3	83092.3	43066.8	90939.3	4257.21	47495.5	179101	131660	127866	26427	195681	245108	81295.3	109689
neg	M+Cl	PA(20:2(11Z,14Z)/22:5(7Z,10Z,13Z,16Z,19Z))	5.44542	C45H75O8P	809.487	78.6	-3.66798	0.0497976	0.990233	0.988477	11427.1	78577	10248.3	53016.3	34630.2	4348.5	5566.61	4299.81	88617.8	259394	17579.6	9374.51	183543	9186.97	54923.4	6390.75	271387	13917.9	14790.2	7183.25	10951.4
pos	M+H	Asn Asp Phe	3.21642	C17H22N4O7	395.156	55	-1.49684	0.266013	1.34826	0.136356	116218	47024.7	50003.3	35051	60642.9	39725.1	90388.8	44550.9	41803.4	39313.3	50427.8	133637	53430.5	104296	85812	86579.6	19686.5	52306.7	71020.2	90075.8	90259.4
neg	M-H2O-H	6-Hydroxykaempferol 3,6-dimethylether	5.59175	C17H14O7	311.057	56.8	1.5161	0.0932714	1.49932	0.552224	8311.11	6572.44	3060.5	5325.08	7304.99	13629.7	18348.9	44385.1	11427.9	14598.6	1640.46	112374	3018.24	36817.2	5227.57	27051.3	2502.73	530.007	11398.7	11822.7	6908.69
pos	M+H	LPC 18:1	11.2063	C26H52NO7P	522.355	66.4	-0.656242	0.117309	0.777672	0.337417	49174.5	68067.1	44941.6	59871	57278.4	35887.2	41959.6	91766.3	70950	36867.7	88773	3499.96	49855.7	9006.04	72837.3	4073.62	37065.2	75399.1	11868.7	100093	23805.4
pos	M+H-H2O, M+H	PE(14:0/0:0)	8.28192	C19H40NO7P	426.261	95.2	-1.69409	0.477874	0.683908	0.10064	230974	249272	176638	486865	243601	201002	345184	323934	453786	228722	414630	43609	191518	27730.2	308922	69804.2	202257	379189	78273.5	305316	190495
pos	M+H	Methoxycinnamic acid	5.28307	C10H10O3	179.07	50.6	-1.77205	0.100508	0.115958	6.03147e-05	2001.84	4434.99	2576.28	977.191	3520.84	1958.24	2164.96	5466.41	510.757	3142.32	105.109	231.33	872.404	466.834	142.835	238.614	596.078	162.658	146.976	299.193	150.531
neg	M-H	Xanthosine	1.058	C10H12N4O6	283.069	89.3	0.756319	0.709703	0.906059	0.6544	1.68489e+06	3.40727e+06	6.77373e+06	4.21749e+06	3.93727e+06	6.09606e+06	1.46192e+06	1.77882e+06	3.00087e+06	5.38071e+06	2.07439e+06	1.08212e+06	2.54671e+06	5.57625e+06	3.34712e+06	1.7099e+06	4.89914e+06	3.11656e+06	6.59888e+06	2.68493e+06	3.97719e+06
pos	M+H-2H2O, M+NH4, M+Na, M+H, M+H-H2O, M+K, 2M+NH4, 2M+H	Tauro-alpha-muricholic acid	6.5326	C26H45NO7S	533.325	70.9	-1.7186	3.63728	1.08031	0.52311	1.22302e+08	1.18518e+08	1.93255e+08	1.00671e+08	9.31886e+07	1.14918e+08	1.27717e+08	1.78744e+08	9.37687e+07	1.23749e+08	1.60494e+08	1.49306e+08	1.45368e+08	2.12007e+08	9.16417e+07	1.31783e+08	1.6897e+08	9.52341e+07	1.39969e+08	8.51442e+07	1.25507e+08
pos	M+H	Lys Asp Glu Leu	4.14715	C21H37N5O9	504.265	67.1	-2.08706	0.199898	0.854085	0.401771	482038	386326	431816	212082	395958	180429	300064	323222	268076	117892	144316	385557	121776	260942	425160	504285	142868	218600	241770	257620	207567
pos	M+H	Leu Asp Phe	4.79587	C19H27N3O6	394.197	56.3	-1.07792	0.193607	1.57204	0.259626	13652.9	12167.2	34834.1	88057	31814.3	50668.9	42475.4	40235.8	26841.6	10617.4	17116	179167	16286.9	88817.8	53848	96601.5	9263.35	23414.9	34477	41203.8	47398.2
neg	M-H2O-H	Prasterone enanthate	11.8179	C26H40O3	381.281	51.7	1.82148	0.142301	0.933993	0.604913	434680	349044	368235	292680	300550	347328	254151	400313	208426	428808	216499	524853	289180	441562	175198	427694	315705	254217	367006	173798	291201
neg	M+FA-H	(E,Z)-Farnesol	8.804	C15H26O	267.197	65.2	0.365679	0.413441	5.33557	0.114765	2435.44	9377.92	5735.17	18351.9	25972.9	1979.87	5076.92	5058.48	29914.4	10802.1	21491.9	28474.2	164028	313666	20410.5	14736.1	18500.9	6532.2	16442.4	43638.8	25296.9
pos	M+H	Trp Pro	4.60498	C16H19N3O3	302.15	58.5	-0.51883	0.368155	1.81782	0.0506644	68287.4	46698.4	40860.2	37825.7	62551.1	28917.7	85461.7	34499.3	55184.8	91271.5	42246.8	278058	78592.4	99456.9	89727.4	143951	44360.4	83040.6	74203	71907.3	97353.3
pos	M+H	Piperidine	1.03437	C5H11N	86.0969	75.6	5.28286	0.759154	0.994958	0.949017	1.18242e+07	1.53977e+07	1.50809e+07	1.53263e+07	1.64297e+07	1.79991e+07	1.28764e+07	1.47964e+07	1.3275e+07	1.89117e+07	1.19205e+07	1.22002e+07	1.33926e+07	1.8987e+07	1.4144e+07	1.84437e+07	1.53951e+07	1.50449e+07	2.10232e+07	1.20294e+07	1.36857e+07
pos	M+H	Cholylhistidine	8.9631	C30H47N3O6	546.354	64.8	0.833324	0.273729	1.27267	0.467477	198663	221036	196385	128179	188663	257384	217305	177471	171780	179357	306928	96024.2	193656	62924.8	798009	55776.8	184852	367918	129697	427923	86874.1
pos	M+H-H2O, M+H	Enterolactone	5.72735	C18H18O4	299.127	68.5	-1.88631	0.281847	1.98165	0.0145796	24422.7	49698.6	66190.6	41830.1	42538.4	6494.89	11247.4	30442.1	69211.2	13001.3	98064.3	112330	26127.1	47229.6	62257.9	128438	46773.1	41535	109373	60049.8	41826.2
neg	M+Na-2H	Cumambrin A	3.90022	C17H22O5	327.12	53.3	-3.17054	0.335612	5.36184	0.334627	27.3342	17406.8	703.737	22.2697	19.1893	20.0905	42266.7	5043.87	16667.9	10246.1	8214.96	91898.4	426349	31.9418	18.5521	4042.49	4730.03	17.5764	645.558	20.7795	9149.13
pos	M+H, 2M+H, M+Na	PC(15:0/0:0)	8.7639	C23H48NO7P	482.323	84.7	-1.646	4.72556	0.626345	0.0465905	1.43309e+07	1.97754e+07	2.62096e+07	2.80167e+07	2.16296e+07	3.66622e+07	1.72469e+07	1.69755e+07	1.33594e+07	1.24123e+07	2.50798e+07	4.68789e+06	9.66241e+06	1.88228e+06	2.18928e+07	5.93334e+06	1.57321e+07	2.85269e+07	7.58777e+06	1.31964e+07	8.17416e+06
pos	M+H	Val Asn Val	3.10388	C14H26N4O5	331.197	53.3	-2.08687	0.462253	1.67829	0.176664	234871	53381.2	46697.8	106864	83669.1	31530.9	342674	167137	139717	19634.6	133060	484338	66223.2	307162	169984	488632	23698.6	111433	79838.7	239410	159890
neg	M-H2O-H	2-Deoxy-2-fluoro-alpha-D-galactopyranose	5.21723	C6H11FO5	163.041	58.3	-3.88508	0.257872	3.52765	0.14361	11256	11511.8	13262.2	10025	10944.6	9976.42	10004.9	15022.1	7402.89	16695.4	19472.9	220828	16780.4	37351.8	11596.3	46474.9	13838	15271.9	29438.5	23674.4	15794.5
neg	M-H	Dihyroxy-1H-indole glucuronide I	3.29048	C14H15NO8	324.073	52.6	2.07946	0.183886	0.338386	0.134161	5183.42	4224.4	16937.7	4615.3	113703	3441.74	28331.2	64302.8	23142.2	826.947	3908.22	3060.23	2427.31	1469.51	1793.8	13067.7	5665	10038.4	18185.7	10400.7	28514.4
neg	M-H	Ala Ala Ala	0.774767	C9H17N3O4	230.115	54.6	1.30088	0.221745	1.59482	0.654502	551088	7277.69	13354.2	15231.6	6457.35	9645.89	15842.3	4728.18	11576.6	16854	15712.7	728969	12659.3	59169.3	22500.8	204729	4204.46	13644.8	14503.6	21919.9	45889.1
neg	M+Na-2H	Tetracosapentenoic acid	7.79365	C24H38O2	379.261	53.3	-1.57455	0.135667	3.69165	0.0256447	2140.98	802.34	1234.7	811.073	3357.37	731.703	16231	723.511	4540.21	654.651	17469.1	1577.41	4841.62	5594.46	4107.54	1075.34	2917.45	25493.8	27659.4	18092	17980.9
neg	M-H	2'-Deoxyadenosine 5'-monophosphate	1.17262	C10H14N5O6P	330.061	55.5	1.55902	0.245159	1.21639	0.525434	29936.5	141189	248945	126021	133310	231547	255837	52831.6	203941	19611.7	136778	349569	23192.3	444854	226096	139397	98792.7	183660	95153.6	184557	48953.5
neg	M+FA-H	Paeonol	4.27785	C9H10O3	211.062	64.3	2.67935	0.158756	0.35136	0.0534135	7968.22	2509.55	9585.23	4515.72	14868.5	1867.38	36489.3	53012	23947.4	8395.84	2297.79	8945.16	4506.74	4274.8	1724.38	4137.82	6424.9	3539.84	8207.74	6895.24	12105.9
pos	M+ACN+H	Libenzapril	5.12268	C18H25N3O5	405.213	57.7	-1.19737	0.303171	1.76685	0.236756	69287	27601.6	16809.8	61045.9	36902.6	20189.9	66513.4	57890.4	72030.1	11816	33662	302051	35395.9	149077	73100.3	54546.5	2416.6	28490.8	27093.8	90276.7	59212.1
neg	M-H	6-Oxopiperidine-2-carboxylic acid	1.08953	C6H9NO3	142.051	50.4	1.57416	0.431223	6.38109	0.248616	12843.1	9211.2	14458.4	11258.6	8452.56	17785	31216.1	25777.5	15455.6	15757.2	19664.5	797647	53779.1	73893	11723.1	34581.5	11661.9	9755.14	38382.6	64177.9	23354.5
pos	M+H	Lys Leu Glu	4.09853	C17H32N4O6	389.239	61.6	-1.21079	0.390797	1.17608	0.635256	1.9343e+06	555659	331174	679938	415093	250760	1.67708e+06	829295	795137	173069	433420	2.01603e+06	283189	1.08746e+06	913077	2.25919e+06	218935	621796	526371	1.0158e+06	510471
pos	M+H-H2O, M+H	1,23,25-trihydroxyvitamin D3	7.92717	C27H44O4	415.32	62.5	-0.586245	0.437224	1.4914	0.0673878	389531	125223	253455	278471	304910	166327	316988	304727	256953	111919	351561	592592	124093	476384	235025	609762	304779	282052	661361	260279	217402
pos	M+H	Val Phe Ile	5.13638	C20H31N3O4	378.238	58.4	-1.13283	0.565951	3.12118	0.140691	67431.8	13087.1	27591.7	90163.9	37761.7	59964.7	120682	48972.8	74005.1	7141.35	48990.6	823713	34787.9	328918	100430	195749	4054.05	47097.1	45146.2	154418	94033.8
pos	M+2H	Sirolimus	4.33917	C51H79NO13	457.786	71.3	3.36284	0.246882	0.717876	0.399887	199739	272104	18648.1	320367	47090	45797.1	33840.9	297078	458326	9408.02	16289.6	206591	78125.9	271842	231904	93094.8	20286.2	53352.8	52057	153962	166816
neg	M-H	3-(Hydroxymethyl)-5-oxopentanoic acid	10.2823	C6H10O4	145.051	64.5	2.34721	0.0165312	1.08384	0.764566	40369.1	31845.1	29075.8	22638.8	18889.5	22601.5	19818.8	40397.4	11153.3	36641.2	6904.76	63315.1	18680.4	64544.2	8058.76	46872.7	26631.9	15964.5	45192	6033.88	23792
pos	M+H-H2O, 2M+H	2-Lysophosphatidylcholine	10.2726	C26H54NO7P	1047.73	91.4	-0.977041	0.281448	0.902771	0.694336	1.64546e+06	2.27234e+06	2.02045e+06	3.03573e+06	2.5808e+06	1.93304e+06	1.52895e+06	2.3324e+06	3.15496e+06	1.82518e+06	3.59532e+06	42311.5	2.36804e+06	36661.8	4.13041e+06	120118	2.36908e+06	3.11914e+06	468880	4.1184e+06	1.80572e+06
neg	M+Na-2H, M+Cl, M-H	9-Hydroperoxy-10E,12E-octadecadienoic acid	9.2139	C18H32O4	311.223	73.3	1.35416	1.74565	5.62842	0.161623	224217	174299	205685	212341	616596	172207	138367	94661.7	261422	194770	259189	1.08849e+06	1.32649e+06	8.12558e+06	221493	569453	310555	211861	476387	785772	830971
pos	M+H	5-hydroxyindole thiazolidine carboxylate	4.11043	C13H14N2O3S	279.08	61.1	-0.578308	0.829599	0.453467	0.0913064	11762.6	775214	1.17865e+06	1.03942e+06	340114	147586	21203.6	152597	317439	379290	142744	6006.51	192114	282533	99774.3	4782.35	326853	247195	368972	68370.1	437114
pos	M+H	Phthalic acid	7.70175	C8H6O4	167.034	84.3	-1.09673	0.0315465	1.30222	0.710069	2398.03	3000.34	6894.34	2079.21	3793.32	876.737	1355.64	63664.5	4276.41	599.949	3518.76	2947.3	7815.8	49415.6	5392.45	10201.3	10592.1	5141.38	12288	12407.6	7678.7
pos	M+H	Ser Val Leu	4.29135	C14H27N3O5	318.202	60.4	-1.61111	0.992229	2.13371	0.204089	1.06856e+06	94508.7	113901	287202	182531	135126	737136	281888	320019	81207.8	168478	2.93037e+06	168619	1.26856e+06	435146	1.16682e+06	54566.1	210289	192597	698968	455835
pos	M+H	Tributyl citrate	10.5307	C18H32O7	361.221	80.6	-2.1559	0.182008	0.775989	0.173716	63588	53270.9	49431.9	50855.5	28794.3	38423	27153.4	86489.6	24124.2	73518.5	20797.4	37336.9	43387.2	49433.5	24445.3	55881.2	55682.5	25334.9	57032.6	15755.4	37993.7
neg	M-H	Phe Thr	1.1422	C13H18N2O4	265.119	53.7	-0.11096	0.794479	2.81074	0.141891	1.1109e+06	15996.5	27511.7	53965	56269.2	71839.1	219113	35466.2	70721	33681.2	169754	1.44925e+06	63706.7	542823	177875	1.62147e+06	50508.2	227365	291559	181851	465876
pos	M+H	6-Hydroxydodeca-8,10-dienoylcarnitine	5.59517	C19H33NO5	356.242	55.3	-2.23033	0.148359	0.296883	0.0384732	1253.65	10362.5	12657.9	11518.8	10734.2	4924.07	13.0292	35175.9	10440.8	2086.04	9.93969	8532.35	594.401	3978.94	2882.1	17.4174	3760.7	11.4246	4777	3627.58	4193.13
neg	M-H	Emodin	5.93458	C15H10O5	269.046	61.8	-0.0730925	0.183827	2.81688	0.32733	14973.3	9388.28	9586.94	15393.8	11190.2	5713.11	10419.5	5422.77	6157.53	17372.4	13396.1	209826	3251.09	11037.4	8553.84	24119.9	6921.54	2827.53	15608.6	19937.6	11784.2
pos	M+H	S-(2-Benzothiazolyl)cysteine	7.08893	C10H10N2O2S2	255.025	70.9	-1.91202	0.801446	0.639189	0.0158577	318292	481175	368737	512209	381594	319359	282888	519734	239305	700176	195485	308717	291377	205219	189972	216721	556640	222993	340109	102102	269904
pos	M+H-2H2O	7-Epi-12-hydroxyjasmonic acid	5.98587	C12H18O4	191.106	68.8	-1.18828	0.163071	11.2775	0.0250503	364.352	281.394	1758.22	394.035	1103.48	215.216	1105.32	327.474	1131.98	209.163	7945.08	4637.91	4563.16	34032.4	238.429	7303.12	2637.36	1905.52	4459.3	8806.43	8951.56
neg	M+FA-H	alpha-Campholonic acid	5.33175	C10H16O3	229.109	63.4	2.29118	0.184879	6.52015	0.0117621	1546.47	401.16	3522.69	434.598	2967.97	392.069	3216.03	387.679	1696.93	657.549	7927.79	4599.21	6249.47	35151.1	1166.42	8340.5	5539.91	2760.07	7477.65	14232.1	15738.8
pos	M+ACN+H	Voglibosa	0.655933	C10H21NO7	309.165	52.9	-2.17581	1.12815	3.11162	0.000178148	33389.6	92076	137018	105547	290795	246724	74237.4	51155.2	104595	73317.9	418347	702118	340541	543177	262146	230027	134252	339515	373734	344193	449603
pos	M+H	Gly Pro Tyr	2.1648	C16H21N3O5	336.155	66.6	-1.79093	0.530515	1.5475	0.0101392	141758	180678	63201.5	105460	186130	66722.8	207595	171801	185138	168049	175628	191300	219113	228747	306828	394290	189695	169949	127011	279671	231190
pos	M+2Na-H	Cholylvaline	7.12765	C29H49NO6	552.329	69	2.77999	0.264993	0.537223	0.053244	66436.3	41697.7	10337.8	70043.3	5621.19	84067.2	65803.4	132042	42626.8	123639	40887.7	16136.1	44279.6	42797.7	82099.9	15143.4	52207.3	23428.6	15085.6	41011.4	6496.08
pos	M+H	Pro Pro Thr	0.988867	C14H23N3O5	314.17	55.6	-2.04668	1.12835	1.70244	0.00910204	434560	515213	170371	324256	402645	227095	731665	662800	304031	585984	502298	982530	900045	908442	507134	1.19038e+06	472038	477728	393065	1.0651e+06	763549
neg	M-H	19,20-Dihydroxy-4Z,7Z,10Z,13Z,16Z-Docosapentaenoic acid	9.45777	C22H34O4	361.239	70.6	1.25277	0.214682	2.19438	0.153838	3887.67	22704.6	10544.6	16837.9	27412.3	9530.42	13332.2	5577.83	44885	15014.5	17492	11050.5	21218	151048	8480.51	10422.7	48849.9	12967.7	35484.2	61773.9	30902.1
neg	M-H2O-H	Cichorioside D	1.53627	C27H38O13	551.213	83.7	-0.297572	0.399513	1.95353	0.152972	140016	70947.9	87094.9	53372.1	72606	42917.5	250493	54389.6	35805.4	4243.58	70501.9	344616	36768.4	145692	222836	518260	17807.4	95691.4	100067	97601.9	94802.6
pos	M+H	Retrorsine	5.59517	C18H25NO6	352.175	71.7	-1.96439	0.184404	26.6091	0.022851	40.7034	31.4358	23.7485	33.0722	26.7825	24.0428	2309.96	36.5836	911.416	23.3666	14736.2	503.062	949.217	37738.2	752.755	7451.36	665.329	2742.07	5183.34	16282.5	14302.7
pos	M+H-H2O, M+Na	MG(18:1(12Z)-2OH(9,10)/0:0/0:0)	7.64433	C21H40O6	371.279	69.2	-1.13857	0.214819	154.141	0.188825	205.214	34.1497	24.3924	33.9689	199.768	24.6947	89.3671	60.672	27.7017	313.315	610.099	44.3084	42965.1	116840	47.4359	2240.83	24.0009	82.7519	28.1515	25.6031	8891.58
pos	M+H	2-[4,7,10-Tris(carboxymethyl)-6-[4-[3-(2,5-dioxopyrrol-1-yl)propanoylamino]butyl]-1,4,7,10-tetrazacyclododec-1-yl]acetic acid	4.13495	C27H42N6O11	627.298	63.5	-0.774422	0.277498	3.87258	0.126547	18536.3	12450.7	601.874	12134.7	3095.13	609.332	93013.8	8469.91	7026.91	592.194	496.76	51140.8	617.374	36978.3	69490.4	291465	6045.54	71294.4	11536.9	114204	13527.2
neg	M-H2O-H	Arlacel	8.75467	C24H44O6	409.296	65.9	1.19089	0.170475	1.30116	0.493306	33002.9	17915.1	28984.4	76485.8	86824.5	30185.8	172337	14554.8	69221.5	36641	33534.2	211014	40655.7	60750.8	23691.3	164614	27993.1	14103.6	60233.2	93556.8	80176.4
pos	M+K	Rosamicin	6.07565	C31H51NO9	620.321	70.7	1.66565	0.255149	4.23847	0.293178	4079.63	6229.38	1238.81	8630.69	2458.94	33701	1340.27	3777.83	14249.8	5249.29	16911.3	2250.28	48533.5	259748	8130.6	1791.66	6680.51	3287.87	8378.01	16660.1	5069.24
pos	M+H-H2O	Rothin B	6.60872	C15H20O4	247.132	71.1	-1.42901	0.138199	13.0844	0.00175208	702.251	542.358	409.73	570.591	462.075	414.807	443.285	631.173	465.317	403.14	2648.43	4544.87	7990.26	10198.1	5271.17	2000.79	403.154	7132.96	19598.2	3755.71	9064.24
pos	M+NH4	Arctiol	14.2919	C16H28O	254.247	76.6	-1.76141	0.126903	0.696562	0.0876457	18973.3	33733	32788	31506.9	29037.1	23425.7	17229.1	16031.4	22332.6	25733	21102.7	912.092	28566	2896.95	20404.5	2823.07	28782.1	20440.9	9824.45	20360.1	36047.2
pos	M+H, M+ACN+H	Thr Leu Thr	1.50093	C14H27N3O6	375.223	65.1	-1.94695	0.705315	2.01599	0.104769	444997	89548.9	75923.2	207067	120978	57831.1	356473	166897	184101	53911.7	162304	1.01435e+06	108999	620556	301115	747850	43992.5	179226	156584	294586	268356
pos	M+H	Leu Thr Val	4.27858	C15H29N3O5	332.218	65.7	-1.33255	0.989901	2.24662	0.195653	1.03496e+06	58424.2	89006.5	228024	153460	104414	808801	271091	233398	41158.7	164305	2.83718e+06	133394	1.10457e+06	427972	1.3022e+06	18245	217680	170968	649789	443759
pos	M+H	Leu His Leu	4.18255	C18H31N5O4	382.244	60.4	-1.89927	0.0950395	1.40866	0.605152	37614.7	7173.73	817.284	25686	1457.53	4735.65	5830.2	10514.8	29021.6	3829.71	959.024	96684.9	7538.16	34345.3	21445.6	4121.94	804.168	1061.68	943.236	22475	5916.57
neg	M-H	Prostaglandin D1 Alcohol	11.3511	C20H36O4	339.255	64.7	1.839	0.0847524	1.08986	0.399621	261809	275412	257714	273372	226489	256379	255796	262347	158052	257040	304285	107813	298432	239728	190368	261986	357283	363003	250364	272713	332462
neg	M+Na-2H	Methyl-[12]-gingerdiol	9.06032	C24H42O4	415.282	51.3	-2.19056	0.429737	4.5477	0.38189	608.6	2486.9	112146	7898.34	13796.8	3434.44	85479.4	1461.28	9919.21	400.212	23645.9	964.327	23355.3	2411.14	1383.72	10197.5	64993.4	391.341	6635.29	993637	61127.6
neg	M+FA-H	Allysine	1.0681	C6H11NO3	190.072	63.1	2.75626	0.532952	1.51459	0.0790619	58459.5	156772	280679	156839	593547	589436	117354	47880.7	307901	280162	526159	244847	314059	407192	611161	318557	321758	426483	564189	232020	347017
pos	M+H	3-(4-Hydroxyphenyl)-3,5,6,8-tetrahydro-2H-chromene-4,7-dione	5.88167	C15H14O4	259.096	65.5	-1.76339	0.0114901	1.00395	0.99107	6329.86	11495	10118.9	1881.93	25324.6	3636.03	5564.8	3790.44	6342.71	3519.41	11726.4	17884.3	3378.5	5996.9	4062.43	3531.48	3235.62	1622.23	16510.5	9655.69	8538.85
neg	M-H, M+Cl	20-Hydroxyeicosatetraenic acid	9.11282	C20H32O3	319.229	66.7	2.18643	0.108603	0.916718	0.779008	41599.3	150279	203218	123925	165625	86354.1	99628.3	83732.1	355076	122212	131670	31482.5	82999.7	235379	150265	38788.6	384972	81529.5	76108.4	156207	74258.1
pos	M+H-H2O	Arabinofuranosylguanine	1.04308	C10H15N5O5	268.104	50.8	-1.71739	0.800019	1.65899	0.00461946	62268.3	385315	255816	256409	365894	422053	393780	158545	372761	537705	413108	309356	782050	552446	349530	697179	749954	462770	510778	418251	613472
pos	M+H	9-Octadecenamide	14.2919	C18H35NO	282.279	65.9	-1.10261	0.141171	0.702161	0.0905944	23234.4	42138.7	43302.8	37284.5	36744.5	30150.6	21173	21458.5	29269.6	30894.2	28815.7	1657.29	33632	3889.3	24276.2	3888.62	36261.6	26281.6	13179	25348.7	46571.6
pos	M+H-H2O, M+H, M+Na	LysoPI(0:0/18:0)	10.9828	C27H53O12P	583.323	64.5	-1.14794	0.950278	0.630799	0.113159	1.56194e+06	1.27686e+06	433948	1.84328e+06	1.09326e+06	1.01043e+06	427632	1.53652e+06	1.116e+06	640548	1.29052e+06	432.866	773634	9886.83	1.87006e+06	15410.2	773525	1.05849e+06	63437.4	994852	741072
neg	M+FA-H	7-Hexadecynoic acid	8.8273	C16H28O2	297.208	50.7	2.3149	0.0942541	1.65933	0.45017	1333.81	4924.22	6381.19	7563.81	16124.4	5036.64	4989.16	2603.13	7870.31	3787.75	5431.8	1229.43	14216	56371	3159.59	838.122	3306.82	2597.77	7554.27	5355.61	10576.9
pos	M+H	3-Methyloxyindole	4.11043	C9H9NO	148.076	55.8	-0.596413	0.15819	0.485501	0.131589	1120.39	26603.8	63992.9	43657.9	16284.3	7129.27	707.228	6925.52	15091.4	15656	7231.66	1187.42	7941.34	14101.6	4717.58	945.42	13111.2	13026.8	19804.2	3540.49	19690.5
pos	M+H	PC(24:4/0:0)	10.3898	C32H58NO7P	600.402	88.3	-0.739175	0.0792737	1.40042	0.470539	7225.49	13237.3	4983.45	20291.3	1373.14	10318.7	21543	41063.4	14782.8	4898.04	52746.1	2211.73	7845.29	1916.41	37897.2	1760.97	17477.9	29466.3	1405.23	56972.1	5528.58
pos	M+H	NEPSILON,NEPSILON,NEPSILON-TRIMETHYLLYSINE	0.7046	C9H20N2O2	189.16	86.8	-1.34957	0.368868	1.28542	0.134923	88438.3	348473	365595	337108	512605	579414	307675	135955	362103	284056	366362	283134	270506	521797	584104	339345	344258	466949	686536	460443	372950
pos	M+H	Jasminoside	5.36085	C14H16O3	233.117	55.5	-1.0848	0.145725	9.94271	0.0332482	510.818	867.657	298.038	770.24	485.363	1347.07	583.314	459.116	838.378	1635.55	3978.86	36176.9	4248.54	7469.51	3529.17	6748.1	3239.06	2676.91	7065.85	5998.62	4128.18
neg	M-H	Oroxindin	5.1262	C22H20O11	459.094	53.4	0.868185	0.328838	1.86913	0.175298	11909.6	51154	129348	49315.8	64864.5	36271.1	90769.5	20564.9	89453.3	63418	214854	390718	40759.9	23217	72246.3	156317	60506.6	7734.44	169514	74548.4	37743.6
pos	M+H-H2O	Rioprostil	8.8509	C21H38O4	337.273	77.4	-1.79024	0.698786	1.59665	0.074821	194316	243883	231225	239938	238652	254045	244562	227773	286484	226474	594378	84602.8	775521	136816	504755	94181	321172	455286	161014	615490	449733
neg	M-H	Baicalin	5.21723	C21H18O11	445.078	94.7	1.74838	0.772202	2.99018	0.330098	25790.7	214679	596654	51861	290563	41103.8	184985	18033.4	29371	29137.9	150747	3.07856e+06	17892	49491.3	57954.1	125637	221638	13548.1	184550	956399	18764.4
neg	M+FA-H	Octadeca-2,4,6,8-tetraenoic acid	8.91357	C18H28O2	321.208	59.7	2.50501	0.031988	1.93061	0.23909	3879.27	7126.45	2446.39	9563.81	7695.51	2408.74	2135.46	2236.4	4397.28	3444.08	7895.21	3596.24	1629.26	4190.73	3608.29	3464.07	4665.8	12923.1	39469.1	6701.37	8130.12
neg	M-H	Chrysin	7.80662	C15H10O4	253.051	63	0.922665	0.0189901	1.24167	0.598292	22059.6	8745.21	7623.52	12355.4	3527.87	14219.6	2153.97	4325.27	10161.6	4485.4	21811.7	5577.33	9530.15	1746.76	945.624	9471.67	3510.34	36804.5	6247.83	3342.43	23469.1
neg	M+FA-H	3-Oxodecanoic acid	5.51837	C10H18O3	231.124	64.3	2.31764	1.04999	16.4088	0.0309022	11962.2	10534.9	44313.8	12029.6	15525.2	11400.6	42994.7	13204	32609.2	8359.5	237423	181148	155191	1.55484e+06	27750.1	273508	161315	57392.4	215416	339204	459701
pos	M+H	N-Benzyloxycarbonylglycine	4.83513	C10H11NO4	210.076	62.4	-0.740002	0.111267	7.02703	0.337609	462.483	1239.77	269.837	375.775	304.31	273.18	1325.32	595.87	1828.03	1048.78	222.711	6288.43	50086.4	424.706	302.646	390.258	814.722	255.982	311.421	283.23	318.955
pos	M+H	N2-Methylguanosine	1.98347	C11H15N5O5	298.114	88.5	-1.67253	0.0294647	1.06797	0.782846	191875	268252	394936	522752	658786	734805	259448	284092	486544	810058	506586	34876.6	411745	702369	547194	241172	339936	706305	1.13276e+06	369831	424705
pos	M+H	Solidagenone	9.69767	C20H28O3	317.208	61.2	-9.13561	0.279048	6.78502	0.149108	15909.8	4550.89	590.269	7223.63	3405.73	3851.23	609.933	5835.87	2935.07	4553.71	1261.73	36710.4	22285.4	207473	2056.78	36682.3	7927.24	1775.34	7367.91	2071.74	43579.9
pos	M+H-H2O, M+H	PE(16:1/0:0)	8.54418	C21H42NO7P	452.277	91.6	-1.44889	1.37657	0.432229	0.000655643	783257	832342	469483	1.331e+06	676093	445110	631046	862335	693811	756086	487844	60559	587699	35695.4	299257	167585	299446	779610	121511	416635	300807
pos	M+ACN+H	LysoPA(i-19:0/0:0)	9.87818	C22H45O7P	494.324	77.7	-1.14982	0.223127	1.17353	0.596396	217330	135680	166772	144082	203728	99193.4	134800	148663	191473	92603.8	287389	8706.44	308659	16579.5	340929	21717.9	141505	291012	26444.8	408965	128724
pos	M+H, M+CH3OH+H	Leu Pro Ala	4.65408	C14H25N3O4	332.218	63.5	-1.19623	0.723571	2.09664	0.238529	511411	75768.1	40503.5	195013	96522.9	55303.9	427279	216118	205648	58311.3	98614.4	1.77924e+06	134410	761402	202028	559158	32887.2	90190.4	92400.7	384832	205033
pos	M+H-H2O, M+Na, M+H	MG(18:1(9Z)/0:0/0:0)[rac]	11.3755	C21H40O4	339.289	54.2	-1.32451	0.253448	2.60067	0.111251	8024.31	17365	10519.9	32157.2	8579.84	3868.46	3083.83	8959.85	18522.3	4063.97	48176.1	5121.78	108258	6547.96	16395.2	3636.42	3868.96	23878.3	1743.91	51854.1	59918.5
pos	M+H	Ergothioneine	0.8263	C9H15N3O2S	230.095	63.6	-1.23241	0.167828	0.870404	0.501681	589495	434233	317055	302781	253657	565683	318128	366992	292602	831919	233315	172066	842063	298073	468011	376108	532521	262991	333331	308391	263855
pos	M+NH4	Benzo[b]thiophene-2-carboxylic acid	5.90768	C9H6O2S	196.042	64.2	-1.76604	0.82572	0.705992	0.0631897	409585	585914	525757	655518	529129	347431	385956	798589	291564	710103	292462	342264	381572	293188	237195	320053	834032	329446	597107	143386	298279
pos	M+H, M+Na, M+K	LysoPC(0:0/20:4(5Z,8Z,11Z,14Z))	8.77553	C28H50NO7P	544.339	88.1	-1.28483	3.98544	0.522698	0.0225631	4.32937e+06	9.42144e+06	8.28228e+06	1.19148e+07	1.6835e+07	6.98169e+06	9.95729e+06	1.06686e+07	1.43927e+07	2.2041e+07	8.2218e+06	414358	3.59091e+06	931363	6.7851e+06	1.35498e+06	7.26478e+06	5.74986e+06	6.11371e+06	7.15997e+06	1.84333e+07
pos	M+ACN+H	Tyr Gly Gly	2.06993	C13H17N3O5	337.15	67.9	-2.69058	0.330665	1.66315	0.126558	146753	25963.5	35257.6	53475.9	52333.5	19557.7	86032	66588.6	48984.4	23089	45549.4	186232	59039.9	178805	63792.2	193828	22646.8	45818.5	41530.2	89611	94053.4
pos	M+H	Linoleic acid	8.13105	C18H32O2	281.247	68.5	-1.32982	0.251428	9.20548	0.00146356	3047.96	886.712	578.945	805.411	2804.97	460.659	1086.15	3002.17	1708.54	1850.86	17285	28574.1	16854.7	29402.5	1955.14	29133.1	1697.07	3165.03	4813.03	9547.88	21941.9
pos	M+NH4	Bolandiol	8.86065	C18H28O2	294.242	81.8	-1.84203	0.320714	0.345701	0.000767832	72606.3	48842.8	35275.6	36668.9	29858.1	30353.4	14136.6	56820.2	11339.5	31075.2	4273.99	20186.9	12814.4	11058.8	6997.77	16982.7	21429.6	5438.87	21294.5	3623.91	15449.3
neg	M-H	2-[(1S,2S,4aR,8aS)-1-hydroxy-4a-methyl-8-methylidene-1,2,3,4,5,6,7,8a-octahydronaphthalen-2-yl]prop-2-enoic acid	8.55203	C15H22O3	249.15	81.2	0.809931	0.34129	0.615576	0.000109249	67522.7	66446.6	65596	66873.9	53824	48822	40140.6	52665.1	58727.4	57038.5	22145	41675.7	36482.5	40920.5	27137.1	36408.7	54017.8	29113.4	52487	17120.9	33642.2
pos	M+CH3OH+H	2'-Deoxyadenosine cyclic 3',5'-(hydrogen phosphate)	1.37608	C10H12N5O5P	346.091	50.5	-1.64584	0.0858165	1.35586	0.564869	1621.52	1252.32	6038.51	15858.1	1066.95	141671	4779.43	1457.4	95846	7809.77	39540.6	22364.4	9068.29	93695.1	68438.2	42718.8	37417.6	23680.3	43437.9	12235.1	21133.8
pos	M+H, M+ACN+Na, M+Na, 2M+Na, M+K	Bis(2-ethylhexyl) phthalate	13.8541	C24H38O4	391.284	64.2	-1.80338	2.63437	0.708051	0.0180215	6.24831e+06	8.53895e+06	6.15399e+06	6.20462e+06	5.85483e+06	5.15008e+06	3.37893e+06	9.48873e+06	3.45074e+06	8.58103e+06	3.18889e+06	4.60844e+06	5.36071e+06	5.4798e+06	3.04858e+06	5.05899e+06	6.12571e+06	3.56998e+06	5.30326e+06	3.22845e+06	4.13426e+06
pos	M+H	Lipoyllysine	5.32168	C14H26N2O3S2	335.145	60.9	-1.79052	0.0867945	1.2681	0.28809	4440.39	23469.1	36921.3	60383.3	86500.6	56533.6	50558.4	14247.3	44671.1	43690.5	56761.5	11306.5	31457.5	63022.1	54590.6	62674.6	34809	64951.7	103719	54972.9	49571.3
pos	M+H	Gly Tyr	1.02453	C11H14N2O4	239.102	84	-1.90846	0.465124	1.1978	0.502895	2.5177e+06	387608	527259	488053	627346	736477	1.30418e+06	834061	377374	699511	599498	1.25516e+06	1.10786e+06	1.16633e+06	566801	2.18574e+06	563254	758021	1.19792e+06	651572	1.1467e+06
neg	M-H2O-H	4'-O-methyl-(-)-epicatechin-5-O-beta-glucuronide	4.9885	C23H26O11	459.131	62.4	2.80958	0.367347	17.2482	0.205282	417.992	2387.58	5259.01	5170.73	6392	616.175	2280.97	840.816	2677.7	12159.1	33284	514061	19000.9	24232.4	5634.7	20782.3	5523.6	258.663	38853.4	42207.4	20971
pos	2M+ACN+H	2,6-Diaminopurine 2',3'-dideoxyriboside	4.73133	C10H14N6O2	542.27	58.4	1.21474	0.651695	12.3599	0.256102	72444.4	8944.18	3634.2	10477.9	11000.3	14844.7	20947.8	22010.2	5623.43	12783	9723.07	1.90459e+06	136289	111208	13494.3	131655	54436.1	15689.7	6271.35	58558	42194.8
neg	M-H, 2M-H, M+Cl	(4E,7E,10Z,13E,16E,19E)-Docosa-4,7,10,13,16,19-hexaenoic acid	11.0219	C22H32O2	327.233	70.5	1.65133	8.08942	0.550798	0.000224936	2.8866e+07	2.95657e+07	3.23026e+07	3.26226e+07	2.29328e+07	3.31634e+07	2.89746e+07	3.13422e+07	2.37612e+07	1.99067e+07	2.06516e+07	2.59098e+06	1.03578e+07	3.79619e+06	1.67148e+07	1.31918e+07	2.78746e+07	2.18638e+07	1.99843e+07	1.95576e+07	1.51452e+07
pos	M+H-H2O, M+H	Ursolic aldehyde	7.10303	C30H48O2	423.361	69.4	-2.03541	0.397453	2.05828	0.302846	60084.4	22856.1	64258.9	42948.6	137070	58598.2	50399.9	12696.9	38581.2	260163	85255.8	816618	64321.3	80253.2	68595.4	108904	57792.9	7819.08	162852	181871	58496.4
neg	M-H	20-Hydroxy-4Z,7Z,10Z,13Z,16Z,18E-docosahexaenoic acid	9.9597	C22H32O3	343.229	69.4	2.77065	0.207261	0.424934	0.00059201	14588.8	16400.2	6056.7	28443.2	11036.2	18050.6	23747.8	16340.7	15232.9	10902	12629.5	3123.43	3427.8	3690.72	3575.21	10625.5	8929.45	8080.55	8478.3	10086.3	2515.24
pos	M+H	Ser Leu Val	3.00415	C14H27N3O5	318.202	51	-1.83394	0.397736	2.69659	0.147666	111287	1486.53	12031.4	15753.8	14352.6	11789.7	111948	38495	15553.9	22.1215	25356.4	364299	17591	168840	40302.2	193349	22.1223	23445.8	17110.9	75117.8	61495.6
neg	M+FA-H	Cannabigerol	8.76618	C21H32O2	361.239	73.1	2.26144	0.59335	0.502348	0.049198	55186	146724	138146	403325	155973	250803	42129.7	112063	153780	291732	109891	24492.2	42230	22546.8	178884	16696.7	251797	96825.7	151152	37642.5	34785.8
pos	M+H	Myrcene	16.981	C10H16	137.132	56.8	-1.1721	0.541216	0.701606	0.01001	220954	268607	194716	236150	184574	220893	151550	344272	154276	315783	103005	174971	189854	188463	121669	189063	232208	138026	204773	108571	118112
pos	M+H	Ala Glu Ile	3.255	C14H25N3O6	332.181	54.5	-1.70177	0.578862	1.45274	0.234762	460060	152929	143992	328522	220084	175218	435887	143517	312096	86854.5	182396	912173	109703	647705	433179	370752	50756.9	183827	190054	509682	339549
pos	M+H-H2O, M+H	18-Nitrooctadeca-9,12-dienoic acid	6.48247	C18H31NO4	326.232	59.9	-1.87015	0.811271	26.4363	0.0579435	1153.01	5240.71	6879.89	3848.05	20054	9890.95	5623.76	17056.8	13787.8	10271.6	140163	1.35116e+06	103555	213695	68519.1	316219	83025.9	71360.2	154109	114323	111751
pos	M+H	1-cyclohexyl-3-[2-(4-ethoxyphenoxy)ethyl]urea	6.57158	C17H26N2O3	307.201	58.1	-2.83964	0.00757635	1.07205	0.91837	11209.9	1499.93	10.2646	3385.67	11178.7	880.43	17509.1	8223.29	15461.3	2519.23	1594	300.778	127.719	3928.48	1940.87	50625.6	10.0999	7626.07	5559.68	7203.27	5846.06
pos	M+H-2H2O	Glucitol-lysine	4.55198	C12H26N2O7	275.16	68.2	-0.497177	0.245655	1.89473	0.096818	90124.9	9100.16	12136	7934.5	16719.2	10745.3	29074	18504.6	11824.1	5677.65	37060.8	99404.1	17705.8	67392.4	33831.5	32630.7	10950.9	22445.4	41767.7	38324.4	40004.3
neg	M-H2O-H	Fructosamine	1.03158	C6H13NO5	160.062	64.1	1.87851	0.0797906	1.19526	0.40433	30273.8	92790.1	73356.8	64001	63211.9	122628	88304.4	46826.9	85416.4	64806.2	60901.4	185257	54849.5	69734.4	56399.9	110993	64353.1	72194.4	165589	45550.4	76096
pos	M+2H, M+H	Leu Val Lys	3.87798	C17H34N4O4	180.136	79	-0.316957	0.347021	1.47579	0.592648	1.0426e+06	9007.87	31583.1	72079.7	51557.1	16539.4	205282	72001.4	34713.8	3578.92	76355.1	1.03601e+06	26638.7	472979	43033.3	263650	746.11	143479	129262	186396	119724
pos	M+H	Caffeic acid	5.40115	C9H8O4	181.049	69.9	-1.73185	0.124333	5.31032	0.171929	351.374	271.371	3199.71	2322.92	2994.17	252.469	418.099	361.629	1505.89	3645.86	3955.29	51385	2093.61	5136.11	1729.56	3232.39	201.72	194.483	8247.46	8707.83	4626.48
neg	M-H	Ile Asp Leu Arg	1.76795	C22H41N7O7	514.299	56.8	-0.155215	0.170459	1.20817	0.717987	289994	57864.5	8236.11	89661.6	8295.17	14617.4	54186.9	68110.4	68416.4	95151.9	9373.44	389449	42291.8	148285	136644	64236.8	8211.49	25692.2	9484.03	100070	69030.6
neg	M-H	PC(2:0/20:3(6,8,11)-OH(5))	8.79033	C30H54NO9P	602.348	79.8	2.10348	1.8449	0.431844	0.00373235	809414	1.46265e+06	1.70519e+06	1.48306e+06	1.83012e+06	1.02229e+06	697718	1.58655e+06	1.65464e+06	3.15309e+06	868006	56971	430516	138991	997843	83736.8	1.12489e+06	889183	711794	285171	1.73058e+06
neg	M+FA-H	3-Methylthymine	0.99635	C6H8N2O2	185.057	57.3	2.74918	0.378052	2.6545	0.0118123	12306.6	26787.4	21102.7	25438	25643	23265.8	50036.1	12128	33811.4	54850.6	33658.4	196028	41342.4	117348	12805.5	117971	52878.2	50658.7	90119.7	55041.2	65413.7
pos	M+H	DL-Dopa	0.997767	C9H11NO4	198.076	85.7	-1.64437	0.152811	1.55508	0.22614	39292.2	45493.1	26734.9	41432.7	12552.2	129828	70482.4	21311	18378.6	30310.4	15193	69794	4374.14	74249	102187	117140	179519	38826.4	20246.8	48309.4	75662.1
pos	M+H	Auramine	6.63472	C17H21N3	268.18	86.7	-1.86472	0.175569	40.1735	0.277958	21.1113	2933.86	1789.24	2943.96	13.891	2737.22	13.3262	2137.72	462.015	6635.38	134754	330.705	2861.43	380.424	13.8151	17.8144	4949.76	11.685	724646	12.9288	2039.14
pos	M+H	Formononetin	7.27872	C16H12O4	269.08	80	-1.47484	0.0842844	2.35298	0.100289	3481.68	879.215	2348.01	1871.32	12664.5	672.442	3720.28	1023.19	2203.86	3964.21	8638.18	14808.5	3022.95	5950.74	1487.93	6729.49	653.553	4233.19	26819	6826.4	5799.9
pos	M+H	Didesethyl Chloroquine	5.2562	C14H18ClN3	264.126	51	-1.12647	0.502824	0.170206	0.0011055	4961.32	61122	135790	82032.2	158775	37468	87499.6	75208.3	166940	6440.17	9477.3	21862.6	3951	12267.2	16870.7	6821.94	11741	9164.02	36492	16698.9	7474.4
pos	M+2H, M+H	Asp Leu Arg	1.32917	C16H30N6O6	403.229	66.6	-1.46305	0.423846	1.23738	0.285366	606717	273172	282279	271150	291144	433615	637679	253821	266468	185474	292492	621652	135255	576014	594817	708904	201825	314095	447641	524052	349237
pos	M+H	Glu Leu Thr	1.6429	C15H27N3O7	362.191	66.6	-2.07247	0.532932	1.74084	0.119168	197978	68434.1	69631.9	164332	73891.4	96144.4	267011	143334	105006	74808	110237	618008	52564.6	356765	244998	314832	51562.4	105750	95504.9	262838	200834
pos	M+H-H2O, M+NH4	Gentiobiose	0.7801	C12H22O11	360.149	55.7	-1.87631	0.443516	15.9673	0.209889	59465.5	1151.2	4449.76	2252.34	3667.82	1546.25	12013.5	16305.8	2458.67	1804.93	3822.89	392059	10785	66293.4	4593.22	1.26768e+06	855.73	7528.23	17789.2	13271.9	61585.4
pos	M+H	Leu Gly Phe	4.7551	C17H25N3O4	336.192	59.3	-0.67535	0.155767	1.33849	0.489833	131390	14493.7	19108.3	35391.3	20630.9	23317.6	30334.9	52126.9	27932.2	9430.73	23589.1	165685	30379.3	65839.5	30934.5	72810.8	5389.2	20751.9	23778.9	54185.5	42818.7
pos	M+H	Indolelactic acid	5.45377	C11H11NO3	206.081	77.5	-0.870735	0.111223	3.80848	0.043556	291.367	2029.45	1526.44	236.741	2985.62	460.907	2362.14	2750.91	978.604	2245.34	1902.03	6874.75	10622.6	4838.09	1635.29	23224.4	1635.38	687.55	3674.45	7133.12	4246.7
pos	M+H	Ile Tyr Asp	3.3036	C19H27N3O7	410.191	73	-1.83203	0.239468	9.51888	0.0777855	7867.79	231.441	1794.29	1623.04	1415.35	1399.51	4562.48	916.373	1426.35	642.59	5583.83	101167	1672.47	54911.8	5420.31	32085.9	172.039	1546.16	1696.02	9877.85	14959.3
neg	M+FA-H	Bardoxolone methyl	8.13635	C32H43NO4	550.316	57.7	-3.36685	0.745499	1.71545	0.0122418	418721	165743	218029	141661	178962	191259	320668	125211	169891	165887	639016	585441	239726	241447	491593	307968	264878	382757	296841	296024	209517
pos	M+H	Asn Leu	1.10757	C10H19N3O4	246.144	62.4	-1.72867	1.48844	1.53994	0.390488	1.12268e+07	526076	398338	1.08834e+06	873164	584877	3.69099e+06	1.30182e+06	1.23198e+06	549223	1.14582e+06	7.16041e+06	847770	5.64958e+06	1.36912e+06	7.83239e+06	464810	1.87621e+06	1.49702e+06	3.06365e+06	5.46474e+06
pos	M+CH3OH+H	Delmopinol	7.61838	C16H33NO2	304.284	62.6	-2.10144	0.509054	0.460265	0.0325205	52872.4	132079	203192	106798	108297	205517	48661.8	354185	67124.3	158117	29614.8	27617.6	80289	24756.2	146824	24611.2	201778	59462.1	44695.8	13135.7	74678.1
pos	M+H	3,6-Dimethoxyapigenin	6.79662	C17H14O7	331.081	60	-1.80928	0.194904	2.33925	0.0780774	66499.5	1076.14	1565.87	7345.94	6666.95	823.054	879.559	1252.36	4402.54	9155.23	24658.9	33314.6	16602.3	34168.4	9034.25	45984.3	11939.3	10186.2	15846.8	20219.9	34505.7
pos	M+H	Ser Phe Asp	2.60788	C16H21N3O7	368.145	63.8	-1.73503	0.343613	1.83614	0.118107	81058.5	6349.07	15824	32654.1	25184.6	18084	136504	40037.9	38356.7	12681.3	45340.7	166336	17147.6	150261	61585.9	107125	6470.18	36011.6	37476.6	115851	77897
neg	M-H	Serylvalylglycylglutamic acid	2.59982	C15H26N4O8	389.169	56.8	2.23708	0.320128	2.13935	0.190305	55433.9	26694.1	10172.8	50176.5	11037.1	2479.89	86653.8	21847.7	59771.2	11593.9	27275.8	298111	7288.67	98806.3	97401.5	98857.4	7068.69	17241	3508.41	86170.1	48646.3
pos	M+H	Flavin adenine dinucleotide	4.2549	C27H33N9O15P2	786.163	88.4	-1.5139	0.292736	0.677349	0.33912	26724.9	115316	180540	138947	336404	207565	9480.66	54982.3	46264.8	458477	67506.8	7873.22	170259	78681.3	148901	12410.1	302189	61804.4	185025	41206.8	97427.1
pos	M+H	Gln Leu Thr	1.66697	C15H28N4O6	361.207	61.8	-1.93602	0.31181	1.3741	0.419698	315407	126050	49537.8	171920	55906.8	17182.4	203049	190337	207466	34788.2	78400.5	588582	91838.7	339804	139286	362871	22878.1	83640.7	36032.9	184345	145567
pos	M+NH4	Seneciphylline	5.17718	C18H23NO5	351.191	52.4	-1.9075	0.244587	0.229787	0.0712469	6146.29	4279.55	14486.8	3955.12	91430.3	579.531	21796.5	117224	56734.3	563.231	6038.35	4540	887.886	9558.78	5345.08	15850.6	1952.55	2870.62	11107.1	7010.58	15014.8
pos	M+H, M+CH3OH+H	Pro Ala Val	1.76127	C13H23N3O4	286.176	70.8	-2.09957	0.882718	2.4307	0.0316192	241008	54834	10989.6	123251	65330.3	11028.5	276269	230313	202852	68040.8	165867	734488	388673	579721	221169	504993	31612.4	98222.8	25317.9	369790	313041
pos	M+H-H2O, M+Na, M+H	MG(18:3(9,11,15)-OH(13)/0:0/0:0)	9.11257	C21H36O5	351.252	60.7	-1.87309	0.766484	8.27831	0.0851614	56561.7	16458.3	12340.8	30383.2	10044.4	29307	9541.34	45168.7	12340	6195.9	26836.2	249237	428247	969476	18381.6	116510	16975.8	17855	46521.9	55103	134165
pos	M+H	Tyr Val Thr	2.25297	C18H27N3O6	382.197	51.8	-1.26818	0.178027	5.15696	0.127694	13717.7	842.652	2119.05	2513.35	98.372	875.179	6696.29	418.821	318.308	85.8252	3407.61	76831.2	89.4745	22057	8734.78	24434.3	912.342	846.731	100.671	9954.8	9681.46
pos	M+H	Ile Ile Asp	4.0862	C16H29N3O6	360.212	65.7	-1.27091	0.428176	7.97718	0.151151	13886.7	4984.65	9754.31	5341.07	11312.1	12757.2	37131.4	3424.53	10876	7411.55	10229.5	578129	9020.31	96149.5	23765.4	210001	4014.84	22156.1	17588.3	28203.5	26347
pos	M+H	9-Oxo-12,13-Epoxy-10-Octadecenoic Acid	6.60872	C18H30O4	311.221	81.4	-1.87568	0.685305	9.44178	0.0406436	925.25	9077.17	11795.7	10977.1	11143.9	47662.2	19527.7	6799.05	21382.9	14132.9	94526.5	117562	99372.1	687738	46957.6	87218.7	74728.2	31059.2	40509.9	121855	191926
neg	M-H	4,5-dehydro Docosahexaenoic Acid	10.6165	C22H30O2	325.217	76.9	0.201414	1.18979	0.414114	0.0022742	317887	536818	416837	1.02705e+06	468554	949957	567584	560274	501480	295921	469063	12820.1	72483.5	18952.3	289418	97418.3	447069	414548	175411	459628	113426
neg	M-H, 2M-H	PE(18:1(9Z)/0:0)	9.4448	C23H46NO7P	478.294	96.3	0.752089	0.0300941	0.959897	0.82649	3.35585e+07	2.48881e+07	2.36251e+07	2.50812e+07	2.62065e+07	1.58654e+07	2.31877e+07	2.04558e+07	2.9111e+07	1.75011e+07	2.98229e+07	3.61957e+06	3.91587e+07	7.49895e+06	3.60937e+07	1.28997e+07	2.45224e+07	3.25001e+07	8.57128e+06	3.35844e+07	2.45922e+07
neg	M-H	Umbelliferone	5.35553	C9H6O3	161.025	82.4	2.28811	0.08733	0.0359267	0.104964	3071.76	160.019	27134.7	981.564	23588.6	156.392	200.202	154.641	176.148	139.924	141.033	337.151	124.435	248.648	144.417	229.841	314.672	136.822	170.786	161.756	194.196
neg	M-H	Thr Ala Val Asp	2.5387	C16H28N4O8	403.184	61.5	2.23017	0.543786	1.26529	0.309629	671771	396828	379044	358690	470237	224777	1.03091e+06	201325	665536	253002	419018	1.0496e+06	252141	687749	914863	956793	283836	445268	345569	637144	482951
neg	M-H, M+Cl	kaempferol 7-O-glucoside	5.13958	C21H20O11	447.094	92.1	1.77487	1.15305	0.387135	0.140247	37785.3	675196	89278	500276	82861.9	1.57088e+06	1.30514e+06	3.96268e+06	610024	1.19642e+06	197708	2.12233e+06	54582.6	56834.7	283301	545423	235642	124954	409129	133374	108208
pos	M+NH4	Ile Cys	10.9271	C9H18N2O3S	252.138	63.3	0.972598	0.0823306	0.815775	0.286104	13601	17590.9	12195	14097.8	8162.5	8755.73	4649.85	22124.4	4999.73	15842.7	6742.06	7388.48	11048.4	13959.3	6123.41	10749.8	12578.7	8178.93	16616.6	4665.89	11443.2
pos	M+H	(4E,14Z)-2-Aminooctadeca-4,14-diene-1,3-diol	7.78038	C18H35NO2	298.274	81.5	-1.37211	0.346114	12.0795	0.0579189	11562.1	462.071	3506.88	883.672	6625.32	416.04	6295.08	670.325	396.435	635.538	43464.2	3772.24	53443.1	549.424	16054.3	18451.7	2763.94	19749	402.872	74636.5	184648
pos	M+NH4	Manool	10.6594	C20H34O	308.294	59.2	-1.89217	0.220322	0.443721	0.00498812	28461.3	25076.4	37471	24145.8	10979.6	19329.3	21143.6	44867.3	13410.8	22287.6	3605.3	1226.08	9259.11	7813.26	14934	3371.17	22414	11025.5	6105.05	7223.36	33666.3
pos	M+H	Phe Gly Ile	5.54367	C17H25N3O4	336.191	51.8	-1.81646	0.202456	0.0342859	0.0684838	144.085	4501.53	3950.45	2642.97	21901.5	85.1084	8044.59	83951.8	30118.8	1196.46	266.76	1825.02	86.2317	1331.89	152.04	893.29	82.7176	79.7503	526.367	406.504	253.159
neg	M+Cl	Val Pro Gly Pro Arg	3.93768	C23H40N8O6	559.276	53.1	-1.12864	0.183795	1.0951	0.753171	448589	190527	123934	234602	119460	145321	511910	234819	301805	52658.6	195273	646526	52769	280179	374070	407432	53057.7	174935	165832	309778	187405
pos	M+H	Alanine	0.7627	C3H7NO2	90.0554	54.9	4.78839	1.53496	0.721482	0.0140924	1.63188e+06	2.48111e+06	2.29771e+06	1.99658e+06	1.73308e+06	1.88964e+06	1.38558e+06	2.36449e+06	1.0261e+06	2.52195e+06	990151	964736	1.58564e+06	1.73957e+06	1.08291e+06	1.33143e+06	1.80182e+06	1.76453e+06	2.08933e+06	918777	1.0705e+06
neg	M+Na-2H	Pinolidoxin	9.13913	C18H26O6	359.148	53.3	1.74784	0.189117	1.25396	0.522222	193156	103713	99929.3	67768.3	71998.5	71641.3	66343.6	214286	48589.1	107782	96767.6	218502	80001.8	430351	25707.5	201278	83566.8	44890.1	113289	32865.6	114488
pos	M+NH4	Purine	11.3892	C5H4N4	138.077	70	-1.09903	0.106406	0.683133	0.022811	10006.9	15024.6	9114.63	11845.2	8683.76	7233.64	2984.81	12140.7	5810.51	10539.2	5685.12	4066.23	8812.48	7177.61	4502.2	5318.58	8978.54	8572.53	4857.59	4543.33	7658.8
pos	M+NH4	2-(12-O-beta-D-glucosyl-11-hydroxy-11-methylethyl)-6,10-dimethylspiro[4.5]-dec-6-en-8-one	5.92115	C21H34O8	432.257	58.9	-4.72091	0.158228	18.4408	0.0739643	3086.99	190.732	140.333	4.89954	267.623	77.9689	21.6591	5.41975	53.4727	265.659	1385.06	13259.8	850.646	17020.8	209.308	4801.31	1414.45	474.209	1051.9	39381.7	3618.27
pos	M+ACN+H	Oleoyl	9.52272	C21H41O7P	478.292	83.8	-1.56399	0.204643	1.39104	0.31294	50290	49123.1	27025.6	61186.9	47125.2	45225.6	38567.9	46267.5	39406.8	65556.1	86977.6	30339.7	59319.3	19278.9	204104	19020.3	39491.9	48792.1	22822.4	109822	78852.3
pos	M+Na	Deoxycholylproline	7.54257	C29H47NO5	512.335	56.9	-0.184729	0.382833	5.65466	0.00285061	4159.57	2904.41	4711.21	6794.57	5865.71	13488.8	4994.11	5875.87	8841.54	5027.78	24873.6	26324.3	89054.3	82029.4	36155.8	34136.1	23458.1	13530.7	7552.23	39280.5	13380.7
pos	M+H	Protoporphyrin IX	11.4561	C34H34N4O4	563.265	77.1	-1.18089	0.547365	1.46716	0.431919	289809	314484	366460	302711	574672	111757	208004	188932	278403	104694	882675	4085.14	102626	2949.96	590895	6413.91	98867.9	309227	20038.9	1.15969e+06	1.24442e+06
pos	M+H-H2O	Methyl Deoxycholate	9.4081	C25H42O4	389.305	82.2	0.483202	0.0879597	1.26	0.502315	10566.1	14725.3	17847.3	14157.5	9565.88	11491.5	13363.1	6203.84	16144.1	19029.2	13756.5	11303	14821.6	27139.8	6864.25	1998.04	9492.81	12432.4	7248.2	20630.4	58781.5
pos	M+H	Val Arg Leu	3.49298	C17H34N6O4	387.271	51.4	-1.36086	0.21649	2.30857	0.285291	82059	629.652	475.678	15549.1	536.448	2619.2	5973.27	16821.8	22129.4	6826.8	6683.05	180176	10730.8	78561.5	15864.1	36180.9	468.044	8241.17	4871.9	26400	21931.3
neg	M+K-2H	PA(6 keto-PGF1alpha/10:0)	5.59175	C33H59O12P	715.323	53.4	0.238466	0.198905	1.76174	0.193481	52671.1	17960.6	1630.6	38826.1	33769.9	3074.09	7002	1700.17	75371.1	7071.94	61694.2	11433.4	22857.6	39346.5	134728	19454.9	11460.7	22104.7	37535.2	48759.7	53937.4
pos	M+H	Ile His Thr	0.997767	C16H27N5O5	370.208	71.1	-1.81407	0.620165	2.38705	0.1342	305745	7790.22	15946.5	149892	22227.6	10658.6	188796	128049	114904	5790.55	47976.3	821228	43302.4	498660	156107	326520	5790.76	88481.8	32803.7	244007	229063
pos	M+H-H2O, 2M+NH4, M+NH4, M+H-2H2O	3beta,7alpha-Dihydroxychol-5-en-24-oic Acid	8.23322	C24H38O4	355.262	70.4	-1.76638	0.392327	1.6231	0.375565	23194.5	37876.4	37295.3	143449	129608	31297.8	373108	20449.2	177498	37642.3	68904.9	146345	146030	50818.3	47107	330948	18071	14601.2	64143.2	654301	264528
pos	M+H	2-O-ethyl PAF C-16	11.0087	C26H56NO6P	510.391	60.5	-0.901984	1.41858	0.722427	0.386889	3.50344e+06	9.02719e+06	5.58042e+06	9.14328e+06	4.24959e+06	9.4481e+06	9.90734e+06	9.01148e+06	1.90539e+07	2.70217e+06	1.41527e+07	28165.4	4.28151e+06	172586	8.58765e+06	174077	5.88632e+06	8.77633e+06	969792	2.06955e+07	1.14194e+06
pos	M+H	(12E)-10-Hydroxytetradec-12-enoylcarnitine	7.2155	C21H39NO5	386.289	67.3	-2.04296	1.14487	0.124894	0.00615271	515967	114945	26172.5	985894	357029	1564.66	396897	396092	972609	88036.8	20146.6	31014.4	4431.4	27890.8	102189	24504.6	8740.66	13624.4	197083	60517.9	39498.6
pos	M+CH3OH+H	Leukotriene D4	6.12845	C25H40N2O6S	529.293	54.2	-1.76963	0.215337	1.60051	0.157635	63717.4	13562.3	67328.9	53786	145561	32348.2	62016.3	67951.4	21149.4	10189.9	33931.2	179404	33389.9	66526.4	112096	198973	63884	62883	111371	55323.6	28716.2
neg	M+K-2H	SM(d16:2(4E,8Z)/PGJ2)	5.41992	C41H71N2O8P	787.445	66.6	2.54394	1.05188	2.08905	0.0218163	324966	310995	141169	651864	233597	164898	978173	108126	619422	6925.93	487129	1.06329e+06	26053.6	938858	1.13961e+06	1.22235e+06	111399	785577	651468	836078	873247
pos	M+ACN+H	LysoPA(22:4(7Z,10Z,13Z,16Z)/0:0)	9.17703	C25H43O7P	528.307	88.6	-2.25362	0.438515	0.465293	0.00923595	98711.2	100054	123949	75498	80257.9	63769.8	68472.4	119693	99743.1	189793	29895.8	1315.86	9913.81	9178.41	16924.6	33580.5	42448.4	42317.1	101172	74293.9	160989
neg	M-H	8-Oxo-2'-deoxyadenosine	1.04042	C10H13N5O4	266.089	56.6	-0.0737314	0.403623	1.95485	0.0862524	12707	69222.4	128699	109340	113607	118695	262825	27616	134538	8356.04	202637	112959	20942.7	286305	97390.1	563317	58769.6	267963	196341	172385	140374
pos	M+H, 2M+H, M+2Na-H, M+Na, M+H-H2O	LPE 18:2	8.70625	C23H44NO7P	478.292	50.4	-1.60442	3.39083	1.6744	0.0982616	3.8593e+06	5.39725e+06	6.78739e+06	5.72978e+06	9.09195e+06	4.61776e+06	3.66753e+06	3.70285e+06	6.4921e+06	8.41437e+06	1.1904e+07	1.58977e+06	1.58776e+07	3.05539e+06	1.25476e+07	2.26371e+06	8.80475e+06	1.00528e+07	4.29079e+06	1.16025e+07	2.43963e+07
pos	M+H	Tridecanoylcarnitine	7.90277	C20H39NO4	358.294	64.6	-3.0327	0.349252	0.0891078	0.0358947	32431.8	8260.42	18562.3	29328.8	29574.9	2989.38	85604.1	54814.1	226663	10414.1	3124.2	1973.09	508.326	1534.87	8299.4	1031.5	8740.83	2186.18	8050.28	6589.22	6838.38
pos	M+H	5-Hydroxy-3-indoleacetic acid	4.49912	C10H9NO3	192.065	93.7	-0.768287	0.247176	0.626312	0.426054	1330.28	95513.9	191399	100077	37183.3	151113	6018.86	30879.9	18254.1	129036	7776.42	3302.12	56121.9	12092	48816.7	2730.21	314068	16759.2	26452.7	3045.15	32987.5
pos	M+ACN+H	Alanine betaine	11.3622	C6H13NO2	173.128	50.2	-1.47164	0.144509	0.83937	0.117161	32485.6	45796.3	31787.4	34259.1	34719.6	32668.4	20782.5	54247.6	26962.6	35835.6	30887.1	15822.3	30680.1	28856.9	26619.5	24813.8	32079	34392.8	41050.7	29634.8	27900.4
pos	M+H	Propionylcarnitine	1.26245	C10H19NO4	218.138	66.1	-1.17661	0.842408	0.402332	0.00365898	242617	454750	300996	161440	239154	181553	243454	318277	374531	824965	127723	103856	195246	155372	64408	94215	187313	206117	104378	77085.1	163223
neg	M-H	2-Mercaptobenzothiazole	5.99732	C7H5NS2	165.979	80.4	2.51826	0.567901	0.64306	0.104191	236373	237641	426431	427251	145106	374723	163426	276394	90136	349719	61360.3	100198	269897	115045	166023	143440	549255	184445	178069	27291.9	134106
pos	M+H	Trp Trp	5.62245	C22H22N4O3	391.176	78.4	-0.800305	0.0553921	1.6746	0.583937	44074.4	2974.02	16529	4797.26	19098.4	7.124	14070.4	19916.5	4479.99	6.92363	3569.69	12735.3	12409.3	5442.66	1658.84	160516	6701.34	4579.39	10722.7	6736.81	6942.69
pos	M+H	PC(17:0/0:0)	9.35737	C25H52NO7P	510.355	76.6	-1.759	0.0950074	0.640347	0.166723	11807.1	14916.4	16524.7	10694.8	19875.2	14745.7	44030.7	16282.1	47912.1	17924.2	25049.5	2057.01	15168.9	3348.59	23473.4	1637.78	14745.9	24542.5	1306.93	32856.6	7052.77
pos	M+H	Ala Ser Ile	2.54763	C12H23N3O5	290.171	69.2	-1.19665	0.504127	2.63857	0.213597	213358	22731.4	15972.5	59330.1	31189.5	17368.5	130175	90466.3	73708.3	18292.1	43376.5	905746	33071	257335	90680	341919	9521.69	37418.8	29023	131928	72131.9
neg	M+K-2H	PS(20:2(11Z,14Z)/20:4(5Z,8Z,11Z,14Z)-OH(19S))	4.08885	C46H78NO11P	888.48	82.1	-0.410233	0.360978	0.372946	0.152599	63957.6	153883	13887.2	145357	31249.6	2744.75	3269.67	47676	418288	48720.1	24779	5506.32	81776.5	49328.8	95050.3	3753.74	31080	27069.1	13258.8	26549.3	22975.2
neg	M-H2O-H	Dopamine glucuronide	3.72277	C14H19NO8	310.094	63.7	1.16744	0.19426	22.1858	0.259006	1028.56	773.511	716.929	837.985	722.07	755.982	1747.63	747.518	851.478	676.373	1345.15	172539	4065.57	7446.68	698.093	7644.41	664.718	661.381	5081.65	14282.5	1745.5
pos	M+NH4	Eicosa-11,14,17-trienoic acid	10.1422	C20H34O2	324.289	80.5	-1.62539	0.428729	0.421491	0.0118864	240892	88977.2	166877	112041	60025.9	76959.5	92645.5	178912	40349.8	79440.6	36827.6	23779	51072	21843.3	29518	20383.1	52160.6	44393.8	44184	23192	179861
neg	M+FA-H	DG(PGE2/0:0/8:0)	4.74003	C31H52O8	597.363	53.7	-2.40104	0.25195	0.456436	0.405375	5787.11	77336.2	11209	51557.5	14296	12665.3	5028.16	7433.89	456392	27038.7	10768.2	2.83605	46783.8	66329.5	30141.1	5654.78	78632	15526.9	62735	2239.59	16949.1
neg	M+FA-H	1-[(3R,4R,5R)-3-Fluoro-3,4-dihydroxy-5-(1-hydroxyethyl)oxolan-2-yl]pyrimidine-2,4-dione	2.28312	C10H13FN2O6	321.073	54.7	-1.94443	0.296763	50.3589	0.255914	649.179	488.205	452.493	588.982	611.96	544.974	610.8	471.8	1196.46	3200.22	4465.37	397016	20659.8	18504.9	2203.19	9956.86	11189.1	417.434	5426.78	17494.9	974.766
pos	M+H-H2O	Deoxycholyl-L-dopa	8.16898	C33H49NO7	554.346	70.4	-2.70371	0.42821	1.94569	0.012583	121092	39844.4	44509.5	18318.7	64582.4	218263	47927.7	80250.9	54312.1	186531	134265	224418	89135.1	174134	61073.3	296081	164182	241978	217252	161752	109806
pos	M+H	Luteolin-4'-O-glucoside	5.14967	C21H20O11	449.107	87.7	-1.82068	0.176401	0.116481	0.000392624	1912.21	8760.62	3683.32	4986.55	11555.7	11830.7	4725.07	17567.3	3560.77	17866.9	330.693	1579.82	3067.99	630.625	449.384	579.474	1688.97	1393.13	462.414	420.554	473.6
pos	M+H, M+Na	PE(P-20:0/0:0)	12.1793	C25H52NO6P	494.36	66.9	-1.4917	1.36302	0.411122	0.00771736	355587	1.30502e+06	1.01219e+06	1.1016e+06	791144	1.85001e+06	1.40994e+06	755162	1.49524e+06	312805	830357	1848.53	302363	1601.71	578899	5038.34	727060	709305	50346.3	1.34859e+06	142716
pos	M+H	Tyramine glucuronide	1.03437	C14H19NO7	314.123	79.3	-2.29061	0.0770607	1.34351	0.3571	63074.1	48713	130553	131256	179304	281709	94732.3	56690.1	144260	151665	130039	66848	156091	77718.4	289325	53224	319851	244448	437434	48043.9	71531.2
pos	M+H	Naringenin	6.63472	C15H12O5	273.075	77.8	-2.28681	0.463811	3.95764	0.0205217	6813.97	27620	931.335	26702.6	15415.6	1008.12	19984.8	43258.6	119766	34271.3	194900	269814	52637.1	1762.68	127848	171583	2932.59	16808.5	268242	15807.6	165280
neg	M-H	6-[4-(carboxymethyl)phenoxy]-3,4,5-trihydroxyoxane-2-carboxylic acid	2.22208	C14H16O9	327.073	68.6	1.87937	0.137028	3.46227	0.209652	2500.92	2545.44	12966.7	8272.94	12342.5	563.414	32078.5	11284.2	13905	504.084	27296	38705.8	38001.8	4852.24	5041.39	25358.2	1396.4	2204.83	201319	12210.1	12899.8
neg	M-H	Cellobioside	4.37595	C14H26O10	353.146	57.7	2.63517	0.386405	3.92338	0.0657767	3025.38	16826.1	15438.7	8419.26	41609.5	33022.7	18881.5	13658.9	17413.6	5529.23	19128.1	273320	63110	13900.4	9533.06	85764.3	8127.71	21300.4	73631.6	154568	27796.4
pos	M+ACN+H	Phthalic anhydride	13.8541	C8H4O3	190.05	59.6	-1.66834	0.257201	0.784586	0.100221	105356	139070	99859.2	108666	90163.3	86319.6	50445.3	161445	47604.9	144917	54662.7	88095.8	93450.4	106065	53808.5	95556.4	100825	63995.7	95700.8	62226.4	77868.3
pos	M+H-H2O, M+H	2-Aminoacetophenone	0.307533	C8H9NO	136.076	64.9	-1.03339	0.103078	0.937435	0.600965	64950.3	79814.7	56046.3	57532.9	51749.1	59760.1	40281.8	107265	45266.5	88787.3	41918.1	53311.1	53096.9	83026.4	43854.7	62051.2	67791.4	63144.4	84877.9	63869.6	54824
neg	2M+FA-H	Arginylhydroxyproline	4.7021	C11H21N5O4	619.318	52.3	2.30651	0.595196	2.36002	0.178435	237801	25937.7	55351.7	166436	42315.1	157093	133493	110612	188344	33653.4	46818.9	1.22909e+06	53372	123869	422039	396887	24524.6	153078	86385.1	303230	148824
pos	M+H	2,3-Dipalmitoyl-S-glycerylcysteine	11.7518	C38H73NO6S	672.525	73.8	2.60233	0.211599	0.800431	0.0908112	70447.3	74980.9	64281.2	60896.2	64794.5	54696.8	49763.6	119899	39014.4	70938.5	39523.1	58734.5	52908.6	61323.8	41601.7	56816.8	57607.9	49863.5	81587.2	41297.4	48400.3
pos	M+NH4	Ipecoside	5.57017	C27H35NO12	583.254	60.3	7.39448	0.413058	0.347507	0.0128118	63955.4	54805.2	95158.7	133440	126624	19562.1	27239.7	20427.4	49584	185133	13978.8	4341.82	3877.82	59431.9	22186.8	78680.4	13158.8	36673.3	34306.2	6220.39	23749.1
neg	M-H	Cotinine glucuronide	3.96425	C16H20N2O7	351.121	52.3	2.78112	0.210515	152.686	0.295644	20.3113	218.377	33.6898	13.5285	53.3237	1.76487	895.393	0.273359	121.5	178.264	1203.65	229277	4298.18	3863.47	10.1215	2291.68	790.561	9.99624	2991.92	13150.6	162.886
pos	M+NH4	Chenodeoxycholic acid 3-beta-D-glucuronide	7.35422	C30H48O10	586.358	53.6	-0.859046	0.0915634	1.31643	0.67595	11882.1	3504.98	4800.54	17201.8	24186.2	3179.93	125542	2007.05	5156.62	8184.31	8365.05	49174.8	4337.8	18974.5	1461.31	95883.4	1281.98	3380.19	29355.6	75564.8	10009.4
pos	M+H-H2O	7-Oxolithocholic acid	8.14293	C24H38O4	373.273	70.7	-2.39967	0.0319634	1.13412	0.879329	695.92	537.468	406.036	565.447	457.909	411.067	19309.9	625.483	740.826	399.506	1191.71	9898.18	840.878	2408.18	455.406	2765.37	399.52	385.188	750.996	9434.73	1597.25
pos	M+NH4	3,4-Dimethyl-5-pentyl-2-furantridecanoic acid	11.9928	C24H42O3	396.347	63.3	-1.50395	0.12834	1.19066	0.71491	7544.78	68218	67187.2	92406.8	123400	86777.8	24116.7	4646.48	301766	29582.5	270123	1912.65	49396.1	1657.27	117415	1522.84	35482.6	141811	4004.68	220081	211768
pos	M+H	Ile Thr Gly	2.80292	C12H23N3O5	290.171	56.8	-1.38366	0.573745	1.9129	0.149321	207564	35622.8	45694.6	103226	93686.8	30612.5	505554	146285	114073	11190.2	104958	518751	81769.8	436516	173160	641888	37704.5	118632	69466.2	351296	187639
pos	M+H	Glycine	10.7844	C2H5NO2	76.0399	56.1	7.57882	0.00677685	1.05221	0.727656	4856.69	8513.31	6754.33	7457.55	6591.93	7492.06	3698.72	9202.93	4856.39	9620.59	5022.44	5544	6206.48	11096.3	4918.61	6706.89	7160.82	7221.45	12452.2	4356.69	9228.18
pos	M+H	PE(15:0/0:0)	8.719	C20H42NO7P	440.277	75.5	-1.2684	0.671642	0.669857	0.16801	354296	541171	669517	1.16162e+06	756138	832014	442477	441611	482945	367856	693723	60344	213610	19090.4	505852	91583.7	486273	1.02603e+06	108689	999553	252891
neg	M-H	Madecassic acid	7.93525	C30H48O6	503.338	86	-0.426926	0.313357	3.44806	0.0496531	63709.5	989.024	2031.57	6725.87	1224.18	1132.39	11870.3	2756.52	31819.5	864.823	46639.2	111572	16626.5	37592.8	10560.8	51170.7	4938.68	18443.5	18895.1	22642.5	127910
pos	M+H-H2O	5-Hydroxyprocurcumenol	7.74088	C15H22O3	233.153	82.2	-1.42735	0.0938192	1.39452	0.0694247	14440	19468.8	14074.2	14111.8	20557.6	9098.93	20177.5	20862.5	9309.55	17526.5	12304.2	23802	20270.1	29798.6	9822.56	40406.3	16075.3	25548.6	33071.2	19848.7	13916.9
neg	M-H	Hemiphloin	4.33848	C21H22O10	433.115	65	2.64718	0.565864	66.3089	0.222582	1368.36	1029.06	4037.7	3328.66	3617.04	1005.74	1287.47	994.476	2280.11	4369.55	43965.3	1.30064e+06	51890.1	56546.5	12441.4	53654.7	6146.95	879.882	72447.1	78667.7	23537.8
pos	M+Na	Normorphine 3-glucuronide	0.988867	C22H25NO9	470.143	54.7	2.71358	0.0604111	1.01714	0.963042	40622.4	328734	85033.1	58724.7	99296.1	83084.5	40052.2	102138	101623	240786	128479	82692.7	407956	149876	52584.3	62409.8	154043	30421.8	92045.3	88001.6	71841.4
pos	M+H-2H2O	2-Ethylbenzothiazoline sulfonic acid	10.9688	C9H11NO3S2	210.004	55.4	-1.28629	0.188236	0.485913	0.0283052	20550.3	19132.6	24538.5	41524.3	11013.2	15348.3	10251.5	40148.8	11822.9	11294.5	8724.98	1422.04	16928.2	960.695	9298.55	1959.02	17898.4	15041.2	2869	6737.18	28068.3
neg	2M+Hac-H	Palmiticacid	5.13958	C16H26O5	655.372	58.7	3.04507	0.319265	1.72732	0.0595237	98293.4	27864.2	10365.6	43829.7	32522.3	134.373	37783.7	24731.9	64119.4	22554.8	90479.3	104126	56040.3	64742.1	103725	79476.4	15967.9	29509.3	16059.2	73152.5	54919.5
neg	M+FA-H	Norgestrel	9.02362	C21H28O2	357.208	61.2	2.25643	0.0375508	1.34944	0.587838	32322.9	35441.5	34921.2	59559.4	57574.8	27508.3	39911.4	31885.8	37596.4	18998.3	27400	1740.07	7389.38	29347.4	34440.5	19990	28385.4	111115	257024	22301.2	18581.4
neg	M-H	4-Ethoxy-4-oxobutanoic acid	13.858	C6H10O4	145.051	56.9	2.3216	0.117565	0.878932	0.241921	80227.7	63912.6	65884.4	51315.9	54606	56223.7	42571.8	65129.1	39566.4	65239.9	32617.5	76682.3	48613	63055	37344.7	65283.7	54351.6	42912.8	63490.9	33511.5	47417.9
neg	M-H, M+Cl	alpha-Zearalenol	7.55627	C18H24O5	319.156	70.7	2.64083	1.91661	7.37708	9.80142e-05	363300	91516.4	50798.2	205336	154242	99614.7	94673.3	99620.2	331680	115546	1.29595e+06	1.98065e+06	495908	1.10011e+06	463995	1.89033e+06	411368	1.17586e+06	2.10321e+06	503443	1.6142e+06
pos	M+H	Ataprost	8.55627	C21H32O4	349.237	70.7	-1.51878	0.205121	18.2244	0.0653273	2147.83	511.578	386.477	538.208	435.851	391.266	418.128	595.353	438.909	380.261	592.479	24274.5	33163.3	51791.2	548.138	3316.87	380.275	366.633	1674.35	3270.99	5791.01
neg	M-H	6-(2-Hydroxyethoxy)-6-oxohexanoic acid	5.03912	C8H14O5	189.077	57	2.67639	0.141204	0.643741	0.00630585	18149.1	17836.2	12279.2	12202.8	10406.7	16181.4	9718.79	14395.9	11945.4	20172.1	5932.15	16367.3	10318.4	11226.4	4066.53	8986.51	14010.8	11816.9	8561.8	4167.88	6009.39
pos	M+H-2H2O	Selachyl alcohol	10.8902	C21H42O3	307.299	65.1	-1.46491	0.121282	0.452671	0.0385742	21249	12626.3	15675.8	16819.6	6793.99	6612.97	5104.2	12809.6	4506.11	8178.08	3082.69	804.073	6256.21	1431.57	3749.33	1320.99	5257.33	4611.99	1777.49	2232.35	24436.2
pos	M+H	N-[4-[Acetyl(3-aminopropyl)amino]butyl]-N-(3-aminopropyl)acetamide	7.12765	C14H30N4O2	287.244	56.4	-2.08204	0.578648	0.699967	0.0180788	219460	257828	238531	311331	252069	182168	222024	339705	169328	340984	163853	197857	184135	139232	135502	160585	361954	147889	217445	66764.8	175432
neg	M-H	Glu Val Phe	4.77673	C19H27N3O6	392.184	57.5	2.93804	0.254803	1.63319	0.18617	42035.2	15699.4	49641.8	88663.2	48256	69682.8	74826.9	44330.3	50252.4	22969.1	32467.3	259143	18938.8	119787	82966.5	146173	20342.8	58130.9	59402.7	43661.8	68659.9
neg	M-H	Ile-Glu-Thr-Asp-fluoromethyl ketone	4.12688	C20H33FN4O9	491.217	52.3	3.11166	0.0271751	1.02631	0.921098	215397	137332	45592.4	275925	65286.2	50879.5	116828	96974.8	161084	31920.4	70650.9	232541	27101.9	200465	142982	189753	60400.3	105339	134845	102648	84869
pos	M+H	3,17,20-Trihydroxypregnane	10.0792	C21H36O3	337.273	79.5	-1.80757	0.778043	1.40585	0.0978589	509815	1.6483e+06	783208	1.91304e+06	1.20717e+06	2.05533e+06	633701	730335	1.47749e+06	1.82023e+06	2.41222e+06	501904	2.26671e+06	1.02366e+06	1.8149e+06	755549	2.78959e+06	2.16943e+06	2.14244e+06	1.41649e+06	2.4684e+06
pos	M+NH4	Calcifediol lactone	8.37055	C27H40O4	446.326	71.3	-1.89866	0.444039	0.0819395	0.097795	51104.6	4428.89	385.346	30769.7	22677.6	2143.28	186247	115907	553208	9666.56	5202.8	7212.77	1669.09	6091.24	28054.9	1936.63	3516.03	2171.16	23681.3	4319.41	4163.44
pos	M+H	Thr Leu	1.81542	C10H20N2O4	233.149	67.6	-1.68672	0.699881	1.54385	0.668466	6.14004e+06	197224	57512.9	116819	106499	248809	158108	208797	206727	221143	111763	8.29496e+06	216671	660109	178286	2.19176e+06	203839	200783	261045	168877	523218
neg	M+Cl	Cholyltryptophan	5.07502	C35H50N2O6	629.339	52.5	4.13083	0.191131	0.493159	0.152427	129017	41027.1	23187.9	33667.9	14766.7	9555.23	7140.85	35990.7	154886	27659.1	6613.5	57580.8	38305.3	21016.8	32357.3	26111.4	8929.75	8076.31	7114.45	27700	24899.4
pos	M+ACN+H	Tyr Gln	3.40683	C14H19N3O5	351.166	65.6	-2.19625	0.157527	2.48557	0.248529	32824.7	341.568	1103.92	3613.45	3171.37	793.344	8280.13	2076.53	11593.5	65.7211	1585.79	70986.6	3869.6	51993.8	3447.59	11112.1	65.7235	4294.17	5115.44	9333.6	12808.8
pos	M+H	N-Acetyl-methionine	4.00288	C7H13NO3S	192.069	63.4	-0.233854	0.292493	1.57357	0.0640397	64170.9	14271.9	84314.8	41401.4	46924.9	74670.8	78231	47256.3	23282.3	31323.3	42791.1	147012	51146.5	143116	35707.8	102127	32415.5	77939.8	96581.1	54868.1	91879.3
pos	M+H	Kynurenine	1.93718	C10H12N2O3	209.092	82.9	-1.49403	0.00587443	1.02163	0.925617	7559.57	44089.1	15306.5	15889.8	12001.5	26753.9	18784.3	11755.7	21493.1	47205.1	16381.6	32685.7	32291.1	20695.7	22053.4	23861.1	41883.2	13481.9	17892.1	12803.8	14146.6
pos	M+Na	Trihydroxycholestanoic acid	7.64433	C27H46O5	473.326	77.9	4.20643	0.155935	2.09569	0.173005	10253.6	4510.82	7187.16	4364.78	4653.94	20548.2	10697.1	4356.26	28400.3	6292.43	21632.3	87297	4728.96	17018.8	9583.31	8785.99	23110.9	4631.84	16115.4	8751.82	31784.8
pos	M+H	Aspartame	1.74997	C14H18N2O5	295.128	57.1	-1.91121	0.799034	4.08615	0.243462	763933	10149.3	20906.1	25950.1	30808	59414.5	91391.1	17183.4	35954.3	28955.9	74813.8	2.85987e+06	7864.87	259679	69759.2	1.01336e+06	23748	125426	101588	114054	225060
neg	M-H	13,14-Dihydroprostaglandin E1	7.79365	C20H36O5	355.25	62.2	2.85062	0.206365	0.134039	0.0560703	121099	15453	14889.3	23143.1	21457.2	90.3758	9912.56	18555.4	9122.65	13353.1	2289.56	194.833	2855.57	11608.3	714.556	132.82	89.038	1840.46	98.6933	758.527	15847.1
neg	M-H	His Val	0.748033	C11H18N4O3	253.131	53.2	0.443381	0.092955	1.06095	0.909133	279983	12432.2	16329.7	27121	22069.9	22187.1	314361	27817	40793.7	12804.5	18901.6	151883	28517	123573	41447.6	226823	6395.18	68478.9	49835.4	69252.8	120403
pos	M+CH3OH+H	Cyclo(glycylleucylvalylleucylprolylseryl)	4.7551	C27H46N6O7	599.375	75	-2.21917	0.237914	0.254146	0.272038	202.16	57162.4	117.95	34957.7	9453.37	119.412	127.61	3326.5	273922	11236.2	97.351	214.255	33503.6	17547.3	3975.91	170.589	30145.6	4305.29	14781.6	4322.46	139.421
neg	M-H	Asn Val	0.98635	C9H17N3O4	230.115	70.4	1.4311	1.10998	3.86099	0.0176405	151917	57236.3	77463.2	218185	108024	65626.5	528095	79494.3	145364	26334.8	209053	819927	60896.7	1.09842e+06	211239	1.62126e+06	24276.6	558921	331324	474356	781479
neg	M-H	Dhv-PGE2	7.83123	C22H34O5	377.234	56.9	2.28964	0.149976	0.287833	0.0531869	59548.8	14775.5	12771.2	13264.4	11934	3043	4118.37	10630.8	10753.4	5812.01	2708.03	1590.63	6726.09	6333.64	1291.38	1736.99	1591.54	1381.71	8668.54	763.14	13640.6
pos	M+H	Tumonoic Acid E	7.06618	C18H31NO4	326.232	51.5	-1.496	0.296679	21.7659	0.00313262	1451.83	1121.27	847.072	1179.63	955.29	857.568	1025.76	1304.88	961.992	1331.24	19180.1	57945.6	9682.35	50756.2	7488.76	59831	833.478	9968.67	16103.1	15357.9	17094.7
neg	M+Na-2H	24,24-Difluoro-1alpha,25-dihydroxyvitamin D3	13.1133	C27H42F2O3	473.283	55.9	-3.54169	0.879327	0.568937	0.000107211	563871	398743	543208	441989	284862	491241	541562	486997	321070	349741	236830	171723	232843	165181	256866	156095	413179	222855	247705	336345	328607
pos	M+H	3-Deoxyguanosine	1.42032	C10H13N5O4	268.104	93.2	-1.52259	0.78553	2.02845	0.0356778	39367.7	202522	242784	282069	343819	369084	671022	69704.7	373759	104880	581540	270492	147007	804450	356788	1.38408e+06	235110	648952	621842	598937	373085
neg	M-H	trans-Caffeic acid	4.689	C9H8O4	179.035	64.2	2.65335	0.173279	1.68177	0.0641725	18736	20737.5	30263.7	17979.1	26118.8	20660	12974.7	26871.3	13815.9	25943.3	23606.9	87165.9	23691.8	46074.1	9705.39	60763.9	25821.9	22579.7	50923.2	20606.9	25135.4
pos	M+H-2H2O	11'-Carboxy-gamma-chromanol	8.94998	C25H40O4	369.278	60.6	-1.65577	0.244084	16.5791	0.00733589	717.677	157.405	60.7336	435.54	31.8704	1755.92	781.704	1174.45	5454.77	209.281	42194.7	44348.1	577.077	37829.1	16590.7	8128.49	31369.8	472.068	8188.41	5629.01	1255.57
pos	M+H	LysoPC(17:0/0:0)	10.4789	C25H52NO7P	510.355	52.9	-0.634383	0.26737	1.26006	0.460062	130533	155442	158689	254246	242972	160010	137181	166532	259235	129869	516906	707.647	286357	10547.8	475470	12307.6	186555	333789	61401.7	379257	224281
pos	M+K	9-HydroxyNonadecanoylcarnitine	14.8622	C26H51NO5	496.339	57.2	-1.42112	1.10321	0.581073	0.0370888	531123	2.15725e+06	834223	1.05668e+06	824829	959976	921710	856717	1.12948e+06	645215	920262	77047	732275	89761.7	1.18691e+06	119451	674952	992653	226143	879918	439500
pos	M+H	Rimantadine	6.78345	C12H21N	180.174	55.2	-1.71955	0.348232	0.647095	0.00813487	67127.8	117695	104511	101108	81339.7	78604.5	35110.7	120961	52021.6	96706	34096	44916	69939.1	70425.8	51225.6	26402.9	85822.3	50103.6	70743.2	41779.6	63270.7
pos	M+NH4	2-Cyclohexen-1-one, 3-(15-hydroxypentadecyl)-2,4,4-trimethyl-	12.4069	C24H44O2	382.367	84.7	-1.93272	0.022839	1.01996	0.956948	6156.97	14619.3	19605.7	12083.7	14492.7	7069.63	2064.23	1144.02	10577.9	7140	17007.5	1349	13748.5	1168.88	8700.59	1074.07	7867.86	10511.6	857.094	11949.3	32299.9
neg	M+Cl	MG(0:0/20:3(8Z,11Z,14Z)-2OH(5,6)/0:0)	12.6596	C23H40O6	447.252	82.2	0.958941	0.115079	0.690525	0.33949	4714.57	36067.6	54113.6	23037.3	72146.1	54641.4	4435.85	3426.38	39154.4	25980	27887.3	7470.24	31319.4	5509.28	33986.6	5092.58	76805.4	7674.56	7359.56	4440.4	33785.7
neg	M-H	Cysteineglutathione disulfide	0.792483	C13H22N4O8S2	425.081	67	1.36501	0.333715	0.750036	0.493033	495409	317468	262369	389536	50992	264155	31260.1	367858	63932.1	580404	10186.9	564818	348288	172712	154662	16601.6	822227	60680.8	94666.7	11683.7	72876.2
pos	M+ACN+H	Phe Pro Arg	8.43053	C20H30N6O4	460.269	54	4.78958	0.66769	0.773785	0.0953647	697386	672084	462112	505713	444187	565110	271939	697266	274850	631563	209160	460632	405096	503011	223368	469548	661495	395870	565332	219454	331989
pos	M+2H, M+H	Coproporphyrin I	7.6321	C36H38N4O8	655.275	68	-1.69405	0.241207	0.488434	0.193446	371463	46788.9	62146.6	36261	85323.6	98971.5	48097.1	110037	55022.9	23451.3	12218.1	201395	16330.4	17918.8	80016.3	83152.6	18107.3	25214.6	19478.7	7997.53	21901.9
neg	M+FA-H	1,2-Cyclohexanedicarboxylic acid, 4-methyl-	3.03695	C9H14O4	231.088	57	1.55602	0.119559	6.22367	0.22266	1384.69	1041.33	965.16	1128.13	972.081	1017.73	1367.39	1006.34	1246.48	910.562	917.78	4376.81	809.772	3668.3	939.801	1495.71	894.871	890.378	4377.9	49899.3	7308.87
pos	M+K	lysoPE 19:0	9.27927	C24H50NO7P	534.295	66.2	-0.329101	0.696322	0.619902	0.0153466	305639	573650	270730	267541	245210	262285	164163	462673	144460	321008	122254	141576	226879	232954	137192	197015	282044	206916	254309	115302	141074
pos	M+Na	PC(P-16:0/2:0)	9.3301	C26H52NO7P	544.337	98.4	-1.22	0.43394	0.725984	0.130279	292155	458312	449430	279859	367512	236140	254856	361251	314555	517572	245173	29444.5	327808	86624	282083	93069.4	369877	328102	152555	262696	642873
pos	M+H	2-Linoleoyl Glycerol	9.03692	C21H38O4	355.284	76.8	-1.42377	0.440246	20.6983	0.0475759	13012.6	1417.38	695.319	733.586	1949.13	1281.18	569.914	2583.96	598.24	852.631	4247.03	77618.5	197483	162460	1766.28	41796.6	1057.95	1124.11	4300.44	11323.8	36288
neg	M+FA-H	Cys Pro	1.33395	C8H14N2O3S	263.071	61.7	-0.168834	0.185717	2.89839	0.301735	54170.5	1143.52	3935.35	3551.57	6752.14	3424.98	9805.9	1366.89	3778.26	999.921	8843.28	168056	1400.27	19048.4	8467.17	23357.5	982.691	10595.2	7207.77	13702.3	21865.5
pos	M+H-2H2O	Fumagillol	5.94787	C16H26O4	247.169	53.5	-1.65211	0.0629668	0.782422	0.525307	1750.11	12323.7	4340.96	6500.9	2757.06	4411.78	4363.25	23706.1	20175.1	3998.68	2448.2	8333.64	2724.22	6062.62	1668.77	8310.07	1776.34	16984.9	4815.8	14596.4	4856.78
neg	M+FA-H	Supinidine	4.9885	C8H13NO	184.098	55.9	3.91577	0.0294501	1.18697	0.650177	773.299	3431.29	7056.52	4929.19	3070.98	21466.1	1792.78	2805.02	5041.23	7046	3248.33	8942.55	3054.67	18891.2	5954.16	7788.03	8058.58	2441.65	7871.03	1699.82	7011.64
pos	M+H	1-Methylguanosine	1.71618	C11H15N5O5	298.114	90.2	-1.7269	0.149397	0.991082	0.965303	127580	222172	288327	367125	388227	427150	169661	323529	335353	557771	301864	43140.1	350312	419280	299287	176885	360593	355149	703150	200996	285470
pos	M+H	2-(beta-D-Mannopyranosyl)-L-tryptophan	3.76505	C17H22N2O7	367.15	70.9	-1.06131	0.584109	14.2325	0.000114574	1756.98	1356.94	1690.26	3597.9	29942.3	1037.81	1109.06	7373.46	1164.19	1008.62	119958	72271	87584.3	148243	10032	60174.5	6976.82	64957.5	52937	59845	100396
neg	M-H2O-H	Brefeldin A	8.96265	C16H24O4	261.15	62.8	0.435074	0.158543	7.25029	0.00805769	721.628	5327.29	4150.47	1086.02	2513.29	3755.81	678.967	524.454	2121.28	474.539	11573.2	5765.43	5682.86	20249.6	10753	7365.55	7421.71	27703.3	52926.2	7889.24	12972.7
pos	M+ACN+H	Acetophenone, 4'-hydroxy-3'-methoxy-2-(2-piperidyl)-	6.22868	C14H19NO3	291.17	62.7	-2.85292	0.203177	0.12687	0.0351003	16198.1	23347.4	7154.02	55938.9	9462.42	416.687	1668.17	13269.2	2541.14	1957.16	339.705	747.64	422.186	647.812	461.631	3889.16	404.981	1267.39	3284.38	6452.74	497.309
neg	M-H	O-methoxycatechol-O-sulphate	2.464	C7H8O5S	203.002	50.3	2.19199	1.10467	0.291226	0.0539452	186895	149320	481299	262523	2.39247e+06	105418	842497	1.87037e+06	826337	98249.9	119909	72055.7	94031.2	174069	7890.27	69324.8	149785	253667	373166	301218	696320
neg	M+Cl	PGP(18:2(9Z,12Z)/20:4(5Z,8Z,11Z,14Z)-OH(20))	4.17738	C44H76O14P2	925.436	62.7	-4.48455	0.124865	0.879647	0.866021	5374.07	171234	6476.06	49426.3	39828.8	2500.01	3200.32	18869	15366	162359	2254.47	5389.52	117627	14242.1	2308.57	3674.12	278361	2187.16	27527.4	2585.75	3104.31
pos	M+H	Mesobilirubinogen	7.991	C33H44N4O6	593.333	51.4	-1.2852	0.148317	0.756757	0.560801	83603.5	25298.8	13445.3	135106	90263.8	1222.42	11405.5	26755	59951.8	14196.6	23305.2	25170.6	1238.55	63051	4332.46	150460	16624.9	13031.5	51854.8	19604.9	15284.5
neg	M-H	Ala Arg	0.701083	C9H19N5O3	244.142	57.2	0.675002	0.0143333	0.742476	0.788098	318822	919.299	488.199	570.634	491.701	514.793	35123.5	509.029	7081.87	1016.76	464.234	169190	9496.74	10794.9	2739.28	90731.5	1107.87	450.373	1707.71	532.449	11328.8
pos	M+H-2H2O	Butirosina	1.36248	C21H41N5O12	520.261	78.1	-1.22311	0.245151	0.616381	0.29224	54982	159743	22769.6	140363	71664	30378.4	321046	149925	507615	12332.2	89956.2	3922.44	53713	154698	231074	106902	17063.9	45698	36780.6	159780	97654.1
neg	M-H	PE(18:2/0:0)	8.85197	C23H44NO7P	476.279	95.7	1.15727	4.38247	1.58901	0.0876077	8.61901e+06	9.02004e+06	1.07479e+07	8.09047e+06	1.00426e+07	1.00021e+07	1.07902e+07	6.41149e+06	1.20009e+07	6.80127e+06	2.32251e+07	3.50673e+06	3.02472e+07	4.47629e+06	2.20225e+07	5.05624e+06	1.29877e+07	1.73183e+07	4.46152e+06	2.34552e+07	1.49706e+07
pos	M+2H, M+H	Glutathione (oxidized)	0.93135	C20H32N6O12S2	307.083	93.3	-1.7661	1.63271	0.217094	0.0861127	1.08054e+06	1.48291e+06	83204.9	890221	133508	130410	1737.01	4.42917e+06	52077.5	4.07306e+06	14381.9	2916.41	1.31047e+06	41467.3	29037.3	2322.03	1.53479e+06	6895.83	4991.53	1685.21	1897.77
neg	M-H	PG(16:0/0:0)[U]	10.7931	C22H45O9P	483.273	60.3	0.676915	2.83271	1.46373	0.162308	9.32134e+06	8.85278e+06	5.0331e+06	1.22103e+07	3.76138e+06	7.91276e+06	1.01679e+07	5.63508e+06	1.42783e+07	5.39015e+06	1.4772e+07	681250	2.21005e+07	1.60737e+06	1.41647e+07	5.96325e+06	1.87853e+07	1.08503e+07	5.31438e+06	1.98322e+07	1.88641e+07
neg	M+Na-2H, M+FA-H	Tanespimycin	4.65195	C31H43N3O8	630.305	54.1	2.90995	0.0708897	0.99709	0.990875	354240	145066	214870	254104	146294	218516	329809	190185	179242	79764.2	112782	350972	29927.6	227853	537398	325787	92112.2	149569	96733.8	234363	159042
neg	M-H2O-H	(7Z,10Z)-Hexadecadienoylcarnitine	10.4799	C23H41NO4	376.287	56.4	2.5371	0.203177	2.34669	0.00931222	4680.61	1264.17	6699.26	9563.94	14755.3	19673.1	8116.28	1221.69	15844	5437.03	33682.8	2663.54	12364	17231.8	36031.5	5439.31	14177.3	27565.6	17504.9	29168.7	29407.7
pos	M+H	Asp Leu Val	3.44367	C15H27N3O6	346.197	50.9	-1.5018	0.179601	2.36992	0.220957	34268.8	2181.81	2659.2	3786.27	3847.58	5399.11	25141.8	3538.48	4417.33	1197.76	5504.09	97781.6	164.125	26408.8	16100.5	20696.1	6.53043	4023.8	8503.01	27293.5	18854.2
neg	M+FA-H	Myelopeptides	4.33848	C35H48N6O8	725.354	55.2	4.23219	0.190031	0.41294	0.253002	287825	37536.1	17780.1	43195	18824.2	23203.7	332.332	29411.3	59680.4	3179.7	48629.3	14288.7	16775.4	45516.3	33602.9	3273.9	10377	18576.5	23216.1	2572.64	19812.8
neg	M+FA-H	Eltoprazine	2.94882	C12H16N2O2	265.119	54.2	0.266095	0.857674	2.0082	0.452635	3.47957e+06	90879.5	72484	97663.7	93327.9	376833	176484	60915.5	252883	150204	131748	6.05476e+06	194643	552146	338672	1.75058e+06	175029	256965	445050	240075	576824
neg	M-H	Tetranor-12-HETE	8.6676	C16H26O3	265.181	57.5	0.560392	0.113961	5.05738	0.127663	388.787	1627.46	270.994	2143.03	329.013	285.755	365.802	305.756	2862.72	799.296	1060.73	2281.81	17008.7	22278.4	2344.51	1258.57	891.006	459.162	1063.96	1919.3	1608.08
neg	M-H	PE(20:1/0:0)	10.3826	C25H50NO7P	506.326	75	0.853297	0.112544	0.85109	0.60391	1.63531e+06	399963	526910	464160	254937	269447	852777	598217	534758	330235	699408	4250.8	970683	59486.2	687240	195829	545783	824064	135927	896063	473678
neg	M+FA-H	Deoxycholylcysteine	6.47415	C27H45NO5S	540.299	54.4	-1.56179	0.168205	0.614512	0.263332	201685	49358.6	28479.7	9128.98	120267	17301.7	96855.1	48884.5	97580.7	11788.9	7426.79	107367	39399.6	13093.8	79350.3	122027	15685.9	11085.1	46100.9	8518.1	10498.5
pos	M+H	Thr Pro Lys	2.26427	C15H28N4O5	345.213	67.9	-1.63688	0.356335	2.08068	0.0984876	75214.7	9766.23	9937.59	47585.5	21835	3595.66	128949	22824.2	56184.8	6755.35	46272.5	215047	27521.8	135583	71958.2	159996	4506.96	44099.9	28866.2	88480.4	53452.6
pos	M+H, M+Na	Asperglaucide	8.3199	C27H28N2O4	445.212	64.3	-1.36882	0.196602	23.66	0.369245	4229.1	457.102	645.145	785.739	703.454	1066.38	654.445	528.208	713.309	471.175	616.516	264542	38.7195	57.5484	762.811	52.8806	107.477	370.265	43.2515	236.387	43.2189
pos	M+H	Hydroquinone	9.62338	C6H6O2	111.044	50.6	1.83032	0.0567316	0.872336	0.279744	9511.9	12572.9	8930.3	9120.81	8279.75	8909.75	6367.21	15213.6	5220.95	12759.8	5669.52	9005.61	9463.13	11122	5648.01	10068.8	9918.33	7932.79	10225.2	5634.72	8281.71
pos	M+H	N-Arachidonoyl Valine	10.9271	C25H41NO3	404.315	52.9	-1.49544	0.284828	0.381166	0.00610069	12893.9	30816.7	32254.9	83288.5	37044.6	37731.9	10678	14361.9	44913	28329.2	25422.5	10506.8	6083.04	9103.92	9144.49	8365.48	11943.4	14679.9	13779.9	6071.25	24232.4
pos	M+H-H2O	4-Bis(2-hydroxyethyl)amino-L-phenylalanine	6.39425	C13H20N2O4	251.138	56.1	-2.10096	0.125198	0.296222	0.078185	4318.64	832.343	8516.24	1089.98	37289	945.503	9701.81	27617	13960.2	618.689	518.985	1142.21	1564.14	5280.61	705.258	909.421	1252.17	3925.44	5502.51	1004.92	12372
pos	M+2H, M+H	Phe Arg	0.997767	C15H23N5O3	322.187	63.3	-1.85136	0.453722	1.7431	0.590097	1.49875e+06	4629.36	2548.86	38946.7	5811.2	122214	106735	22880.7	66772.6	16685.7	33209.8	2.32202e+06	87282.1	206732	120933	532190	2507.96	24771.8	61416	65830	159287
neg	M-H2O-H	DHMBOA hexose	4.08885	C16H21NO10	368.1	60.9	3.15883	0.653871	37.0416	0.0860208	1743.05	1958.36	3981.32	1420.09	6323	2412.3	8958.53	5607.83	5334.43	4928.03	28319.8	902956	38383	290118	1183.03	271446	7697.88	6921.78	42693.9	119330	29446.3
pos	M+H	Gly Ala Gly Lys Gly	0.875783	C15H28N6O6	389.214	71.4	-0.963521	0.243251	1.18374	0.350177	251273	128809	112296	116739	139311	237199	264568	89710.1	113579	107813	171763	209724	39531.6	263013	278660	196776	96247.3	152453	226574	219426	178818
neg	M-H2O-H	Ethyl glucuronide	3.81127	C8H14O7	203.057	56.6	2.58377	0.0287013	0.79386	0.641529	880.477	5874.96	993.738	717.342	984.143	4285.15	2474.36	18448.7	1874.23	3320.38	1234.08	5044.07	1157.61	6297.37	3100.45	6850.23	1742.48	1175.83	2126.53	3129.79	2943.44
pos	M+H-H2O	(2S,3R)-Sphinganine 1-phosphate	10.7352	C18H40NO5P	364.263	85.6	4.27849	0.046693	1.02837	0.821713	88491.3	105390	77450.6	88825.4	72135.1	80052.4	50560.2	156948	74501.1	123093	75322.6	77058.8	107091	112872	74603.9	92474.7	111241	92280.5	140804	68279.9	85798.1
pos	M+H, M+CH3OH+H	Fructosyl-valine	0.875783	C11H21NO7	280.139	77.7	-1.84457	1.1226	7.17666	0.00181734	44442.4	48719	12248.2	41966.6	116266	5264.48	52992.7	50595.4	35214.6	33290.2	396149	328216	328769	813612	31921.3	517885	52517	160170	116172	226380	509607
neg	M-H	2-Hydroxyoctadecanoic acid	11.9879	C18H36O3	299.26	69.3	1.4109	0.300896	1.39942	0.408695	60072.3	80465.4	443513	89629.8	264252	186629	121594	28081.8	159743	91579.2	340553	8353.84	108285	15753.6	264721	21758.9	143845	464935	86714.7	304038	589432
pos	M+2Na-H	N-Nervonoyl Tyrosine	10.0792	C33H55NO4	574.386	61.8	2.91139	0.0332016	1.0468	0.889791	26201	48989.2	20620.4	39186	28356.5	33731.6	45094.6	45409.8	55542.1	19684.8	84660.5	1794.52	37022.7	1554.9	69003.2	1428.78	28550	69687.4	6057.88	97993.7	20020.1
pos	M+H	Val Leu Gln	1.50093	C16H30N4O5	359.228	68.5	-1.73926	0.605137	3.26106	0.051805	91039.3	16622.3	31419.3	57645.7	51032	33294.3	103212	34200.9	54103.6	16385.2	58139.4	555863	49809.2	327375	79292.3	282097	8013.58	54158.2	57981.9	122078	159154
pos	M+ACN+H	5-Methoxytryptophan	4.87488	C12H14N2O3	276.134	53.9	-0.786134	0.240318	2.45033	0.00949099	47942.8	15445.3	4604.87	15303.3	4888.81	8148.3	18209.3	3355.74	15453.3	2143.36	18968.1	29761.8	39865.2	30269.5	15466.1	22371.3	4871.26	58779.3	52166.3	38470.8	54218.5
pos	M+H	Leu Gln Ala	1.63215	C14H26N4O5	331.197	60.9	-1.56211	0.439742	2.31598	0.105317	108262	14912.3	20378.3	66574.5	38017	19140.8	94180.6	62460.4	69705.5	5949.38	44352.9	369284	31283	270164	82230.7	216464	8209.4	47420.5	28622.9	100788	73904
pos	M+K	lasalocid	6.50752	C34H54O8	629.345	73.7	0.725479	0.591934	0.178601	0.00391758	88375.3	85549.3	83035.3	103183	103333	277716	12850.1	226673	13957.5	66954.3	1775.44	7597.93	24656.7	3205.68	2284.37	4025.35	22594.3	51715.9	78863.1	2137.82	9712.23
neg	M+FA-H	1,3-Di-tert-butylbenzene	9.92078	C14H22	235.171	51.1	1.69467	0.24576	0.348424	0.000455589	8396.1	16270.4	21909.2	31040.4	21464.4	32750.2	13452	23769.4	16814.7	47475.8	6103.78	3633.77	9599.26	11715.2	10770.4	3814.95	14712.2	5076.31	6133.13	6242.39	11631
pos	M+ACN+H, 2M+H	Dodemorph	11.3503	C18H35NO	563.55	55.4	-1.76219	0.26191	0.169547	0.0254908	87324.5	87476.5	15155.2	9965.32	66358.1	9733.19	1089.88	17507.2	9514.05	6134.41	15827.7	343.864	5769.1	297.949	15090.4	273.782	7813.98	1897.05	218.475	3917.48	6414.09
neg	M+Na-2H	Stachyflin	5.69362	C23H31NO4	406.2	50.9	-0.82541	0.00461837	1.07675	0.804291	28166.4	93060.3	13616.3	17291.3	49799.2	8547.35	24858.5	19440	33456.3	13769	17603.1	49959.8	13954.5	61682	33914.3	32147.3	58090.8	19299	22103.9	23215	25733.4
neg	M-H	2-Isopropylmalic acid	4.05137	C7H12O5	175.062	82.7	3.32854	0.356422	0.136165	0.0485915	8498.76	45781.8	7789.9	17441	4952.69	51596.7	83649.2	237713	17367.8	40055	6206.29	10417	2382.43	3339.12	993.718	8127.4	10866.9	9149.59	8578.48	1898.11	15155.3
pos	M+H	Cirsimaritin	7.42903	C17H14O6	315.086	61.1	-1.67663	0.247224	13.8758	0.000824754	3560	752.805	568.714	791.993	641.371	575.761	615.29	1306.04	2149.27	2165.11	26638.4	34963.1	5852.22	14267.5	7940.69	46702	3092.57	13219.1	18645.3	8247.99	20783.3
neg	M-H	N-(Alpha-Linolenoyl) Tyrosine	9.72058	C27H39NO4	440.281	77.8	1.73627	0.201244	3.8104	0.00822569	1066.24	4778.93	2827	5766.71	7703.6	7863.98	5086.74	72.117	7931.84	65.2533	12897.3	904.011	4659.45	42974.1	11542.5	12709.3	7035.19	17665.5	18354	16604.9	35566.4
neg	M-H	Phe Leu Asp Lys	3.49368	C25H39N5O7	520.277	80.6	-0.498069	0.0925299	1.20691	0.615881	10265.7	223113	92273.8	247740	98106.4	101617	3239.72	21164	176640	1667.57	98259	58823.5	31517	273157	225526	30097.3	58367	25555.8	189078	100074	205054
pos	M+H	Val Glu Gly	0.885683	C12H21N3O6	304.15	60.3	-0.230105	0.905324	2.16797	0.0301918	213678	108487	179132	166106	215918	182414	447446	178540	133924	134261	195287	861827	167566	878197	240819	829908	174635	214224	207313	464971	439172
neg	2M-H	Ifenprodil	8.2868	C21H27NO2	649.4	52.2	-1.34374	0.347219	17.8783	0.046404	2606.36	1148.49	1954.92	1244.22	5787	1122.46	6642.35	1109.9	3178.75	1004.26	48106	228343	4309.54	16477.1	18978.2	85001.5	6217.06	18208.3	28831.8	27341.8	25546.9
pos	M+H	P,P-Dioctyldiphenylamine	13.5024	C28H43N	394.346	67.2	-1.86549	0.0379198	0.952197	0.718306	66393.7	71176	68420.2	66618	63612	48919.9	27405.2	85101.6	31099.8	86442.7	64051.9	43946.4	63703.1	54642.3	37894.3	48938	55799.1	53190.3	56958	62635.1	102600
pos	M+H-H2O	3-Amino-5-(3-thiophenyl)-2-thiophenecarboxamide	6.94217	C9H8N2OS2	207.004	63.7	-0.323766	0.396286	0.660093	0.0261642	97016.4	145073	96741.5	139176	88631.7	103388	64795	148454	78896.9	181866	53656	82642.3	113743	57822.9	51343.5	54532.4	160193	55624.7	99406.4	30731.8	70992.9
pos	M+H	Ser Phe Glu	2.84138	C17H23N3O7	382.16	62.9	-1.72858	0.392795	2.74669	0.0573682	40264.5	2250.25	4688.45	13232	14516	6466.25	112151	23226.2	17517.3	1672.63	31300.5	152136	10125.7	148966	49908.1	115477	1672.69	28209	11964.7	104929	58304.1
pos	M+H	Beta-Tyrosine	4.97728	C9H11NO3	182.081	65.7	-0.914305	0.0764446	1.64812	0.393365	647.631	6806.5	6783.12	3719.29	5623.97	6413.36	3067.41	5897.95	4250.97	9386.92	45025.2	2507.28	5346.17	6461.75	5218.81	4876.32	5503.69	4818.65	5266.32	5506.74	4824.17
pos	M+H-H2O	Phenylalanyl-Gamma-glutamate	4.13495	C14H19N3O4	276.134	76.6	-0.685697	0.362574	1.55278	0.553935	1.18492e+06	42236.3	32318.4	35970	51810.5	188303	58791.1	34990.3	125221	100952	53188.4	1.46978e+06	132325	166388	126216	592369	119131	81245	161083	75633	191947
neg	M+Cl, 2M-H, M-H	Pantothenic acid	2.35672	C9H17NO5	218.104	69.5	1.654	4.16786	1.85715	0.00143321	4.27346e+06	4.27143e+06	5.12976e+06	6.62827e+06	7.40168e+06	8.33262e+06	6.45289e+06	2.45043e+06	8.26599e+06	1.0793e+07	1.04199e+07	4.331e+06	9.86551e+06	1.76544e+07	1.56138e+07	8.74431e+06	1.53758e+07	1.07386e+07	1.66007e+07	9.46838e+06	1.19299e+07
pos	M+2Na-H	18-Hydroxyeicosatetraenoic acid	6.01133	C20H32O3	365.206	60.4	-0.691819	0.13532	0.355354	0.178896	3140.07	647.286	4832.8	2188.14	36692	495.058	15095.3	74599.7	30093	481.134	2464.51	31368.3	3946.63	3318.54	548.456	4319.3	1063.13	2284.01	1897.35	7698.35	6864.25
neg	M-H	Met Glu	0.98635	C10H18N2O5S	277.087	55.9	0.906092	0.80163	2.84685	0.120798	582504	68621.8	66006.6	115890	130376	137404	170617	44280.7	90959.5	57282.7	165933	1.87117e+06	81894.1	438821	203449	548417	90045.7	261728	357359	220485	345086
neg	M-3H	PC(20:3(6,8,11)-OH(5)/24:0)	11.1986	C52H98NO9P	302.891	78.3	-3.56546	0.84899	0.51823	0.000343231	316573	453605	241411	221507	477837	371703	375900	358100	258106	290882	292285	60797.4	109782	70158	153964	155590	237695	310317	154459	234293	139245
pos	M+ACN+H	1-Stearoylglycerophosphoglycerol	10.1422	C24H49O9P	554.345	69.4	-1.03195	0.0231014	1.29	0.603263	2131.26	14052.7	17596.5	25713.6	23834.5	29347	668.55	2195.9	15339.6	38700.4	11125.1	1000.92	34901.4	1409.89	40227.9	796.924	91443	22071.2	3374.18	15622.9	18660.6
pos	M+ACN+H	epsilon-(Carboxymethyl)lysine	1.68055	C8H16N2O4	246.144	71.3	-2.09749	1.111	1.49969	0.441462	7.85119e+06	368612	307698	794157	566563	331552	2.14147e+06	1.05524e+06	754919	346615	758020	5.29506e+06	594628	3.54591e+06	859421	5.546e+06	243478	1.19009e+06	967219	1.78738e+06	3.16262e+06
pos	M+H	Baccatin	8.70625	C29H46O4	459.346	69.1	-3.02361	0.246386	2.22982	0.0787271	42579.8	2548.52	13346	12362.2	19096.1	20437.5	30148.6	16091.9	30930.6	2379.2	47619.6	137762	4460.2	69577.5	11681.9	44093.7	27984.3	11578.8	58624.9	32593.4	19862.2
neg	2M+FA-H	Gibberellin A14	4.45198	C20H28O5	741.386	72	0.194308	0.192112	1.17031	0.378328	223004	129370	94173.3	167973	132905	86005.3	96958.3	140875	200397	29783.4	194624	146783	90196.9	185818	256090	153331	77158.3	95645.6	137547	128193	210015
pos	M+H, M+Na, 2M+H	Adenosine 5'-monophosphate	0.9036	C10H14N5O7P	348.07	79.9	-1.5545	2.96769	0.387216	0.0452018	7.51411e+06	1.37389e+07	4.88083e+06	1.80403e+06	2.9537e+06	1.80794e+06	428259	6.2999e+06	1.10339e+06	8.89106e+06	677709	2.88217e+06	4.26739e+06	2.22653e+06	966385	129100	6.53505e+06	677477	1.21072e+06	495550	982681
pos	M+NH4	Pyridinoline	3.92748	C18H28N4O8	446.224	61.3	-1.11132	0.0291861	1.10516	0.606715	9029.03	40192.5	29150.2	38003.1	48538	14093.7	52216.4	45266.3	41572.1	28943.6	28412.3	47196.3	21170.3	34703.9	53146.4	74002.7	10649.6	49856.4	37821.9	37235	27651.7
neg	M+FA-H	Carboquone	1.52335	C15H19N3O5	366.132	50.9	3.03506	1.00182	1.87935	0.000493839	180848	163821	369398	212020	372909	321926	369482	70278.9	244844	398753	582899	221155	432412	693486	464645	458554	544109	433909	582042	430780	746530
neg	M-H	S-(N,N-Diethylcarbamoyl)glutathione	1.09995	C15H26N4O7S	405.146	58.7	2.24091	0.406975	1.79787	0.236036	238200	36931.4	49889.3	98352.8	62511.7	32446	178159	79500.8	110289	12840.1	53865.7	635534	49718	233823	147832	237397	12482.3	79432	97330.6	115070	115665
neg	M+Cl	PE(20:3(8Z,11Z,14Z)-2OH(5,6)/22:0)	8.7441	C47H88NO10P	892.581	61.4	-3.38822	0.3584	0.59803	0.225931	24833	123334	208963	484513	532600	136888	207930	41904.9	455398	330865	233822	10675.4	163803	7873.07	124966	28512.3	102511	94039.4	80754.3	145660	683035
pos	M+H	Gly Phe Phe	5.06922	C20H23N3O4	370.176	50.3	0.0877087	0.133767	5.59193	0.136107	4664.63	860.225	1005.62	905.777	732.89	657.918	861.269	1334.17	1119.44	639.414	636.848	34561.3	2316.39	26572.8	728.883	1462.97	639.437	616.498	750.017	4880.82	5453.74
pos	M+ACN+H	3-Carboxy-4-methyl-5-ethyl-2-furanpropionic acid	6.27952	C11H14O5	268.117	52.7	-2.27087	0.0450129	0.460744	0.0262171	3228.05	2542.16	1470.8	742.752	601.495	648.94	577.035	821.614	1370.91	3247.12	440.208	968.833	547.091	1567.12	598.206	771.379	524.796	505.97	615.552	559.828	630.442
pos	M+CH3OH+H	2-Quinolinecarboxylic acid	5.92115	C10H7NO2	206.081	77.1	-1.37142	0.0776928	2.45778	0.273037	790.192	3404.04	3234.4	3000.8	1844.05	1551.76	547.555	3310.45	639.01	4134.04	547.921	32088.9	1103.96	4562.52	1498.23	6706.6	2245.3	2042.75	1124.6	6391.1	2400.1
pos	M+H	Tyrosine	4.57732	C9H11NO3	182.081	96.2	-0.421921	0.116795	1.97408	0.365582	4605.92	17112.6	8479.25	8791.33	6889.82	10988.3	4890.31	9765.19	5638.11	10217.6	103745	7649.76	6408.14	10954.6	9199.86	8552.93	8842.1	7584.25	13009.5	6717.55	7077.69
pos	M+H	Leu Val Ala	3.53908	C14H27N3O4	302.207	54.7	-1.62825	0.329636	6.11104	0.105398	40462.1	420.896	317.97	3192.3	358.593	321.91	24476.1	918.265	6577.15	312.856	3210.18	231886	1611.07	91126.7	17317.3	112762	312.867	2236.68	4706.96	33552.5	21289.7
pos	M+H-H2O, M+H	N,N-Dimethylsphingosine	9.00063	C20H41NO2	328.32	59	-1.55874	0.256007	0.45389	0.0484996	34295.6	62261.3	201577	42271.7	74542.3	40524.3	41072.4	57591.1	40850.8	55169	33638.4	3592.24	60138.1	7273.54	24541.1	5686.2	46385.7	33946.8	8513.07	20693.3	80200.3
neg	M-H	Gly Ser	0.72965	C5H10N2O4	161.057	52.3	2.2392	0.209391	1.31512	0.148431	146939	76265.7	116540	144950	127990	123825	183091	44780.2	87142	118325	99298.3	96630.5	70360.7	213629	112977	229974	84172.6	205024	250836	118616	210820
pos	M+H	Equol	6.20462	C15H14O3	243.101	77.1	-2.09741	0.222513	0.16167	1.00295e-05	16215.5	14888.4	4949.28	13028.4	16269.7	8539.58	2684.12	16190.3	17837.5	7921.29	2313.3	476.833	2474.67	2836.55	1836.36	1133.06	258.29	1325.19	4781.43	1333.27	2309
pos	M+H	Leu His Ile	4.51228	C18H31N5O4	382.244	56.4	-2.27745	0.280027	17.8212	0.172473	1766.85	0.893867	1755.17	0.940398	87.8509	0.683649	9168.61	1.04024	0.766895	4994.76	17289	227767	0.692672	40450.2	10159.9	2849.85	0.664444	563.013	2474.06	33631.6	13313.4
neg	M-H2O-H	9-Hydroxy-10E,12Z-octadecadienoic acid	12.062	C18H32O3	277.218	69.3	0.984142	0.34318	4.34288	8.84923e-05	6807.69	5555.87	3367.35	6521.9	6051.89	7005.74	7331.13	2987.78	12891.6	5740.6	37824.1	13591.1	41596.4	25612.6	34584.4	13252.8	10429	26513	16969.2	51981.3	34634.3
neg	M-H	Uridine 5'-monophosphate	1.17262	C9H13N2O9P	323.029	76	0.300336	0.259928	0.217008	0.192909	458484	46453.7	57063.6	16399.9	27844.3	6450.73	14190.5	40599.9	12045.4	44745.2	1034.21	92995.6	26122.1	13255.7	13440.4	956.545	20520.7	569.42	710.768	2477.95	808.196
pos	M+H	Phe Ala Thr	3.46995	C16H23N3O5	338.17	52.2	-2.17852	0.351076	3.89058	0.14862	86970.1	1434.41	6314.13	1509.08	7856.15	6804.42	13191.2	4893.89	12333.8	1803.8	4689.28	266168	25104.5	156266	10096.5	67580.1	1066.25	7585.78	2527.19	38440.4	32938
neg	M-H2O-H	PC(2:0/18:1(12Z)-2OH(9,10))	9.2535	C28H54NO10P	576.333	89.8	4.20778	0.222617	0.496576	0.0204442	94011.9	44324.1	27077.1	12566.2	23508.4	33882.5	44902	37131.2	30188.1	61226.1	27038.1	4215.7	29120.2	10504.5	22023.1	18813.2	51390	7672.02	6485.48	27465.4	18581.9
neg	M-H, 2M-H	PE(18:0/0:0)	10.1942	C23H48NO7P	480.31	95.6	0.585886	3.94271	0.803334	0.17196	4.87961e+07	5.21588e+07	6.11341e+07	5.25385e+07	5.71851e+07	4.71363e+07	4.6397e+07	4.05566e+07	5.21486e+07	4.44679e+07	5.93661e+07	2.54168e+06	5.25542e+07	1.05385e+07	5.96925e+07	2.15143e+07	5.03662e+07	5.67802e+07	2.60486e+07	5.83197e+07	4.63375e+07
neg	M-H	N-Arachidonoyl-L-Serine	9.93443	C23H37NO4	390.266	72.9	1.61172	0.354504	0.332028	0.017357	1734.09	22640.2	30561.9	92212.8	51901.8	97316.5	58533.8	3914.93	112126	36968.2	29279.5	30.0013	11.0729	22.1259	15491.9	1537.75	21690	58036.1	30632.4	12953.7	15820
pos	M+H	Phe Leu Phe	6.31637	C24H31N3O4	426.238	87.9	-2.56822	0.365071	0.127113	0.000918933	752.474	50474.2	46765.1	89502.9	30460.4	57085.7	6475	21741.2	43830.6	22265.7	4116.92	24640.9	1535.18	691.011	492.415	2177.27	431.987	416.491	2133.38	8464.38	6544.57
neg	M-H	2-Indolecarboxylic acid	5.66857	C9H7NO2	160.041	73.3	4.08329	0.0353845	0.853559	0.526869	4158.87	2283.85	4483.69	3116.71	10269.2	4479.34	4212.35	9712.28	3952.2	5170.46	4712.28	1994.48	4049.33	2697.53	2322.91	3282.96	2624.78	5734.59	9948.25	2400.43	8904.84
pos	2M+Na	Ser Val	1.1366	C8H16N2O4	431.213	54.7	3.51754	0.695863	1.90973	0.0407245	230085	133388	74889.1	130223	117110	66629.9	267258	148563	178467	58330.2	140246	266192	201182	442038	244109	545064	64973.2	117128	60999.4	392604	476835
pos	M+ACN+H	Erucamide	14.2781	C22H43NO	379.368	95.3	0.276781	0.0390619	0.77594	0.35932	5925.12	13562	15766.8	11875.2	15239.5	9702.19	8003.18	3139.13	10878.9	2612.85	15963.6	993.978	12023.3	861.257	8798.01	791.399	11720.6	8910.32	631.528	8187.86	13659
pos	M+H-H2O	N-Palmitoyl Cysteine	5.9724	C14H22O4	237.148	64.5	-1.83083	0.138418	7.22651	0.0153242	679.62	524.88	424.124	552.203	447.184	401.439	2847.42	610.833	624.608	390.149	1955.18	8649.22	1743.65	16561.8	444.739	4556.68	3207.39	376.166	2858.81	14270.9	5013.75
pos	M+H	Guanine	0.9408	C5H5N5O	152.056	90.8	-1.43728	0.49173	1.52323	0.256517	293527	384345	366664	606331	516634	443316	901954	217664	315097	519724	606448	976084	213946	835901	382869	2.29781e+06	188726	387713	1.09565e+06	442546	221625
neg	M-H, 2M-H, M+Cl	Pantothenate	2.67377	C9H17NO5	218.104	72.8	1.7227	3.7117	1.8298	0.00152785	4.30627e+06	3.67618e+06	4.32191e+06	5.21301e+06	4.89662e+06	6.52581e+06	4.09476e+06	2.55409e+06	5.44104e+06	9.94164e+06	8.9449e+06	4.67755e+06	8.28683e+06	1.52899e+07	9.59504e+06	8.01862e+06	1.1693e+07	7.14827e+06	1.30934e+07	6.31695e+06	9.52953e+06
neg	M-H2O-H	[(S)-1-Carboxy-2-phenyl-ethyl]-carbamoyl-Arg-Val-Arg-aldehyde	4.72715	C27H44N10O6	585.328	68.6	1.54534	0.0599862	1.07221	0.870612	64743.3	28574.6	23012.7	47806.6	12826.7	7958.1	182406	27829.9	52078.3	5019.48	21275.1	97145.1	6493.25	67761.2	64825.1	126166	3706.55	42184	24186.9	50467.9	29190.7
neg	M+Na-2H	Digitoxigenin bisdigitoxide	4.08885	C35H54O10	655.346	56.1	-0.572976	0.0466589	0.938049	0.788286	105723	162594	43226.3	67322.3	45620.4	21250.1	57825.1	44716.7	72722.7	76620.4	39297.5	105973	90047.1	111716	41978.4	94779.6	85308.4	22213.1	54303.5	27100	47126.3
pos	M+H-H2O	5beta-Cholanic acid	7.61838	C24H40O2	343.299	50.4	-1.81316	0.274099	0.419285	0.0268832	91755.6	22434.9	19475.6	58515.2	13109.1	32563.1	20659.9	38592.5	12681.7	36388	12419.8	9288.68	7610.87	5524.29	6252.03	31251	16048.3	13341.7	45452.8	4116.63	8354.64
neg	M-H	Ala Val Asp Asp	1.01415	C16H26N4O9	417.163	53.2	1.55857	0.361188	1.32839	0.120425	154608	143793	267172	246578	232186	211736	393440	81481.5	194012	209824	234836	163943	124781	447234	226374	330359	161790	413874	346650	275790	393838
neg	M-H	Thymidine-5'-monophosphate	1.19528	C10H15N2O8P	321.05	68.7	2.08016	0.423423	1.25663	0.498278	90947.9	430238	697045	381853	299683	443440	832338	174431	413478	52503.4	262162	1.15551e+06	55683.2	1.19469e+06	487353	554195	165341	488399	285017	482101	144307
neg	2M+Hac-H	cyclic 6-Hydroxymelatonin	1.08953	C13H14N2O3	551.213	66.7	-3.90179	0.361058	1.49763	0.319777	195448	161408	181874	105765	159777	118087	521547	148028	77680.6	27140.4	91950.6	511370	70578.7	212289	442718	779814	49421.1	162812	181784	160698	131791
pos	M+H-H2O, M+H	Gln Ile	1.10757	C11H21N3O4	260.16	76.4	-1.68451	1.8356	2.19857	0.427544	1.19444e+07	392874	283794	521723	520459	481818	1.0953e+06	646636	735314	456319	566746	2.47567e+07	702111	2.818e+06	775287	6.62366e+06	351988	776519	829780	1.17481e+06	1.92796e+06
pos	M+CH3OH+H	11b-PGF2a	7.00237	C20H34O5	387.274	80.4	-1.49674	0.588252	9.52738	0.197421	20106.3	15528.4	11731.1	16336.7	13229.8	11876.4	12691.8	18071.3	13322.6	11542.4	26556.3	21309.3	247747	989323	13157.4	64177.4	11542.8	11128.7	13539	27869	87363.4
neg	M-H	Phosphoric acid	0.0610833	H3O4P	96.9697	58.9	0.481677	0.591945	0.673773	0.00101024	372042	288031	322341	233294	237258	251750	214095	304035	198005	306986	141343	268483	178196	230309	106769	214699	206605	160680	231724	127301	155628
pos	2M+Na	3-alpha,20-alpha-Dihydroxy-5-beta-pregnane 3-glucuronide	6.73447	C27H44O8	1015.59	67.1	-3.16268	0.17655	0.999704	0.999199	2.62589e+06	543131	770997	605392	1.25191e+06	839487	1.26987e+06	972275	501000	340653	469168	1.09334e+06	499303	619204	657758	2.00662e+06	307912	1.4539e+06	2.12211e+06	465110	995073
pos	M+H, M+NH4	Vidarbine	0.854117	C11H16N4O4	286.15	51.8	-2.20076	0.358683	1.42453	0.277228	251150	114477	80450.8	121402	257801	88593.7	399258	157414	197088	3826.12	159929	534710	48892.6	342570	118757	524349	26457.1	190559	230075	235948	206911
neg	M+FA-H	Inecalcitol	8.2868	C26H40O3	445.297	68.3	1.63602	0.0755771	1.25021	0.65325	153159	8486.63	2660.87	25063.2	18247	2266.3	24426.4	15300.9	14139.6	4137.87	28395.9	11337.1	28224.3	53736.2	24971.3	64531.2	4141.7	46498.8	33227	31837	41507.2
pos	M+Na	GPCho(16:0/20:4)	12.0057	C44H80NO8P	804.55	98.5	-1.93668	0.465912	0.117863	0.0433922	69752	20821.9	79288.9	14626.1	41587.9	137267	484989	355733	8853.91	11643.5	9221.51	1864.34	54726.5	728.643	35085.4	14056.5	36368.3	1052.81	2617.08	863.424	2178.84
neg	M+FA-H	(5Z)-(15S)-11-alpha-hydroxy-9,15-dioxoprosta-13-enoate	4.01347	C20H29O5-	394.2	50.1	-0.421677	0.361552	4.11091	0.144733	65965.4	4074.83	7067.89	16042.8	15239.7	16216.8	38342.4	13080.8	9686.83	3942.28	27439.1	407912	13900.8	81931.6	17073.4	188060	9415.98	17911.9	40774.6	19187.4	34036.8
pos	M+H	Sissotrin	4.88855	C22H22O10	447.128	71.4	-1.06523	0.13866	4.62354	0.279762	3564.91	2753.23	2079.95	2896.55	2345.68	2105.73	2250.29	3204.09	2362.14	2046.5	1716.7	90749.4	9579.71	6426.98	2332.86	3008.18	2046.58	1973.16	2400.5	7552.38	2458.57
neg	2M+FA-H	Fructose-lysine	6.29095	C12H24N2O7	661.313	53.8	-3.10245	0.186458	426.34	0.331212	58.3296	43.8659	40.6572	47.5223	40.9487	42.8718	54.8813	42.3919	48.2875	38.3573	38.6613	205318	34.1115	5012.87	39.589	63.0065	37.6963	37.507	46.8175	4161.35	53.2349
neg	M-H2O-H	beta-D-Glucopyranuronic acid	4.9164	C13H14O9	295.047	68.8	2.23465	0.617543	0.0626209	0.0295241	7795.02	92152.8	5832.59	47469.9	5407.58	182512	242234	607061	65715.3	127221	2480.94	44408.6	809.199	1616.95	939.136	9203.78	18990.1	4238.35	4936.86	4649.73	3019.19
pos	M+H	Mdpbp	9.77667	C15H19NO3	262.143	65	-1.47651	0.138827	0.641302	0.00632197	15489.5	13933.2	11573.2	10360	10003.6	10032.4	9603.63	18994.2	9106.59	16897.5	3859.37	10822.8	9965.01	9377.24	3863.85	10924.8	11108.2	9652.95	9886.42	2287.1	7132.13
neg	M-H	cannabigerolate	9.2139	C22H32O4	359.223	55.8	1.23735	0.0477903	0.994425	0.989105	18828.3	55046.7	14617.9	49278.2	37963.3	37452.4	70592.5	222874	118471	52743.9	25703	26719.3	28270.9	211442	21282.9	26193.5	68158.7	41535.7	152769	104289	35133.3
pos	M+H	Riboflavin lumichrome	5.7015	C12H10N4O2	243.087	74	-1.76519	0.0601641	0.860829	0.512206	7262.2	17194	21264.9	32190.3	34874.5	33221.6	12995.8	13613.7	20327.4	53139.7	14900.9	3471.82	27393.1	32703.1	34743	15585.6	24520.8	16852.5	31087	15407.7	16354.4
neg	M-H	Chlorogenic acid	5.35553	C16H18O9	353.089	57.2	2.17255	0.177994	0.031898	0.11132	7752.35	515.721	112326	3864.1	106265	504.034	645.225	498.391	567.704	2052.58	454.531	1086.6	401.04	1043.61	465.438	740.751	696.507	440.961	550.421	1739.58	625.87
pos	M+H-2H2O	Guanidine, N-((2S,3S,4R)-6-amino-2-(dimethoxymethyl)-3,4-dihydro-3-hydroxy-2-methyl-2H-1-benzopyran-4-yl)-N'-cyano-N''-(phenylmethyl)-	5.68815	C22H27N5O4	390.194	57.8	2.72949	0.24826	3.9733	0.0463882	2253.96	7967.13	4183.48	13004.1	972.706	9401.32	5025.91	8906.49	3044.18	848.643	6464.57	17053	81717	54295.8	4503.59	10210.8	10887.3	5222.32	17494.9	12192.5	22999.6
neg	M-2H, M-H	PIP(18:0/TXB2)	4.95055	C47H86O20P2	515.251	64.1	-1.23501	0.271207	1.22147	0.495515	771133	261681	292281	547182	118126	372926	267463	307100	347480	19166	213883	914909	44752.6	425366	755612	617190	92943.1	357504	321769	339970	356117
neg	M+Cl	PE(14:1(9Z)/20:5(5Z,8Z,11Z,14Z,16E)-OH(18))	4.10267	C39H66NO9P	758.416	56.9	-1.39587	0.0279707	0.875817	0.749408	69023.3	35338.9	8350.35	70166.7	9332.82	12682.1	31451.3	63322.8	193721	25564.4	24506.8	124304	69168.9	85540.7	38892.7	8090.54	20823.4	31518.6	19772.4	42685.5	34655.5
pos	2M+Na	Lys Ser	6.59615	C9H19N3O4	489.262	50.3	-4.85181	0.215202	4.03022	0.172849	7404.72	5718.77	4320.3	6016.46	4872.25	4373.84	4674.12	6655.26	4906.43	4250.82	5008.96	24223.1	5334.37	125336	4845.61	9139.93	4250.97	4098.48	4986.11	35182.8	13410.9
neg	M-H	2-Amino-5-[[1-[carboxymethyl(sulfo)amino]-1-oxo-3-sulfanylpropan-2-yl]amino]-5-oxopentanoic acid	1.1422	C10H17N3O9S2	386.034	62.8	1.37822	0.551014	0.525642	0.0960578	615737	995340	170821	586868	724500	3633.66	142933	69319.4	550986	516209	365934	281801	673021	455580	3355.42	28412.4	3389.38	99638.6	116970	314527	187802
neg	M-H	Asn Met	1.01415	C9H17N3O4S	262.087	50.6	0.141726	0.373487	1.62597	0.35279	639074	29213.5	32019.2	74024.6	37093.4	36995.4	203185	78292.1	44401.9	29100	74339.4	181297	58194.8	469188	59941.7	447692	4830.58	151017	125957	136860	443039
neg	M-H2O-H	Deca-Durabolin	14.4121	C28H44O3	409.312	52.1	1.88672	0.45981	0.679762	0.00393505	249866	197506	154618	151324	150308	122580	214366	194042	149073	167607	70559.1	196552	112948	124383	76497.2	158328	158783	124933	108036	70315.3	108173
neg	M-H	5-(4-acetyloxy-3-hydroxy-2,5,5,8a-tetramethyl-3,4,4a,6,7,8-hexahydronaphthalen-1-yl)-3-methylpentanoic acid	10.443	C22H36O5	379.248	66.2	-3.90214	0.294325	8.53336	0.0369693	8716.86	2854.66	2561.87	1811.96	773.613	4943.05	1687.95	1944.12	2897	724.654	6408.47	11050.5	46251.8	81538.4	5197.94	18210.6	6233.39	2966.82	884.486	11880.1	80800.8
pos	M+H	Thr Phe Ser	2.20342	C16H23N3O6	354.165	70.1	-1.92556	0.193526	4.59029	0.280506	39613.2	175.744	132.767	184.892	624.423	853.302	6013.91	1546.86	150.78	130.632	2092.41	165761	822.463	38892.5	2913.76	25214.9	130.637	3657.62	766.787	4084.01	5234.24
neg	M-H2O-H	PI(20:1(11Z)/PGJ2)	5.65543	C49H83O15P	923.529	74.8	-0.0016128	0.0936516	1.24304	0.666918	9731.23	40085.5	6782.9	131413	18887.1	7152.38	62813.8	7072.31	287894	6399.2	95741.2	15419.1	21550.6	81668.9	182690	11319	42526.5	42723.2	57281.3	143011	96708.5
pos	M+ACN+H	Dimethylsphingosine	6.80815	C20H37NO4	397.307	56.5	1.94751	0.14644	1.56903	0.311131	4174.78	3224.24	12639.9	6900.59	16316.6	8730.78	9684.64	9410.73	7942.91	40370.8	20974.7	39642.6	9138.52	28273.8	14227.8	3522.81	12249.2	5485.19	3758.17	60907.8	7888.21
neg	M-H	Uridine-5'-diphospho-N-acetylgalactosamine	1.16365	C17H27N3O17P2	606.075	89.3	1.33751	0.265388	0.38557	0.282483	817156	191438	64051.6	8776.26	7562.28	7917.43	11485.5	193820	33356.8	112514	7139.84	187056	298526	12587.9	54244.8	11635.8	9385.01	6926.67	8646.09	8188.98	9831.25
pos	M+H	Lyoniside	1.5607	C27H36O12	553.228	67.3	0.459184	0.249735	1.54713	0.278613	65321.7	79570.4	71933	53700.5	72617.9	61915.3	214061	101842	33656.2	4740.53	49016	244633	37310.7	89654.1	183014	366669	27372.1	74631.5	81012.3	82012.9	56985.7
pos	M+H-H2O	Linoleylanilide	13.4623	C24H37NO	338.284	61.9	-1.54	0.433111	1.33057	0.312602	149410	294881	415930	340159	412526	204281	89862.6	202225	221886	299605	596375	101099	393271	123243	315917	103836	248956	397473	144850	574262	851190
pos	M+H	Thr Gly Ile	3.1672	C12H23N3O5	290.171	72.7	-1.70016	0.430656	1.91342	0.172531	204120	10654.2	27126	53289.5	41405.5	17228.4	242461	116385	44324.2	8658.22	50267.4	348259	59775.8	225257	78011.4	404944	8600.76	71084	34102.4	219947	111264
pos	M+H	Thr Ile Ala	1.70398	C13H25N3O5	304.186	54.8	-1.76012	0.505789	5.39117	0.119848	87907.6	8433.23	7673.32	8872.23	7184.9	7434.49	47978.9	24974.2	7235.31	6268.5	9955.13	602802	10773.5	231983	49146.8	205899	6268.73	6043.85	16552.9	56294.2	73140.6
neg	M+Na-2H	3,7-Dihydroxycholan-24-oic acid	11.94	C24H40O4	413.268	64.9	1.74007	0.715984	0.409532	0.000162315	300378	226076	205584	156753	145185	140301	122712	222531	84531.4	174777	68251.2	3247.33	67301.1	17991.7	65424.1	84515.6	135292	121977	89869.4	56449	91016.7
pos	M+H	Leu Met Glu	3.3036	C16H29N3O6S	392.184	59.7	-1.69108	0.210601	12.7764	0.16425	7773.49	640.912	484.184	818.812	546.041	490.184	2877.16	919.04	902.931	476.397	399.624	136130	954.664	37223.3	543.056	35140.5	476.414	459.323	558.802	3332.01	8650.89
pos	M+Na	PC(18:3/0:0)	8.43053	C26H48NO7P	540.306	93.6	-1.07079	1.05645	1.92456	0.07522	167629	397752	315008	271271	334883	247580	562790	462448	517038	266860	810067	222680	2.04467e+06	288006	1.13153e+06	171746	592017	633823	367539	777214	461857
pos	M+H	Phenethylamine	11.2441	C8H11N	122.096	50.4	0.385039	0.0403338	1.10771	0.457606	131952	148363	109829	147420	106664	109089	68619.4	185365	74231.6	177209	89733.7	161430	137056	207139	87730.4	167432	167782	116757	185483	82184.9	131032
neg	M+Na-2H	Nonactin	6.7607	C40H64O12	757.413	66.3	-1.42702	0.224034	0.116848	0.271276	6663.23	5010.99	4644.44	5428.67	412262	4897.43	6269.31	4842.6	39348.9	4381.71	4416.44	10557.9	3896.7	7786.42	4522.41	7197.49	4306.2	4284.58	5348.15	5065.4	6081.25
neg	M-H	3-Indoxyl sulfate	3.96425	C8H7NO4S	212.003	71.5	1.6609	0.363568	0.166921	0.0285252	22345.7	11506.7	36161.1	18158.8	130567	4248.24	59001.6	213573	51104.3	22337.8	5573.19	1464.55	12273.5	1339.88	5542.48	1906.55	19165.3	3361.85	11850.6	24201	17797.4
neg	M-H	PE(20:5/0:0)	8.3113	C25H42NO7P	498.263	61.6	0.824129	0.717465	0.463885	0.0184691	177719	279647	317681	275659	556368	308700	222097	175711	419568	619936	274871	4815.56	90042	6360.9	100419	12185.4	172221	206467	171719	89776.5	582113
pos	M+NH4	Ile Pro Tyr Ile	4.49912	C26H40N4O6	522.328	51.6	-1.00748	0.346662	5.379	0.186351	18774	14499.4	10953.8	15254.2	12353.2	11089.5	11850.8	16873.8	12439.8	10777.6	9040.74	458491	34267.6	22813.4	12285.6	165145	10778	10391.3	12641.9	11497.4	50637.8
neg	M-H	C16-Ceramide	14.8029	C34H67NO3	536.504	71.9	-1.06927	0.624361	0.749162	0.422938	1.92295e+06	188365	1.22981e+06	830812	5105.64	1.20839e+06	1.2454e+06	2.04358e+06	146995	770977	1.20399e+06	11523.7	667680	215275	808497	1.78614e+06	1.05781e+06	4676.51	1.58666e+06	5528.76	557096
pos	M+H	Adenine	14.8027	C5H5N5	136.062	79.2	-1.25537	0.0539101	0.804794	0.110654	4481.82	7067.48	3774.53	6288.28	3340.81	4610.61	2613.53	5086.34	2867.68	6679.93	2784.85	3583.96	4756.48	4632.65	2196.17	3614.56	5000.02	3626.86	4141.46	3437.36	3666.15
neg	M-H	Xanthurenic Acid	4.48802	C10H7NO4	204.031	74.8	2.54312	0.216822	0.576062	0.35881	4202.75	79503.5	189653	66287.9	42093.6	80884	4124.28	17512.2	19505.3	63183.3	6238.32	1214.03	40649.1	4480.16	47200.9	827.625	210725	8852.48	13762.7	1659.82	23648.4
neg	M+FA-H	6-Fluoromevalonate	6.1079	C6H9FO3	193.051	60	-4.13984	0.122919	4.4639	0.0727908	411.253	1749.53	1936.01	1959.92	1992.08	880.908	1775.95	2240.1	945.403	3315.11	2313.82	35323.8	2468.99	9892.5	2171	12838.2	1802.69	2505.66	6381.35	2487.49	6302.27
neg	M-H	MG(a-15:0/0:0/0:0)	12.0126	C18H36O4	315.255	78.8	2.30761	0.276495	1.1886	0.391579	177636	216763	320637	275335	244345	233126	183773	157660	294999	209223	355862	62378.4	381468	108286	299527	99221.4	263141	343644	178215	391965	541098
pos	M+H	Riboflavin	4.617	C17H20N4O6	377.145	94.7	-1.08804	0.0267177	1.01591	0.936166	380577	466492	578436	854117	1.13009e+06	1.12339e+06	585000	436026	548785	1.56489e+06	609666	245629	812371	1.16995e+06	934452	631520	787977	722936	1.32249e+06	520097	811670
neg	M-H	Glu Asp Lys Glu	3.68475	C20H33N5O11	518.211	54.2	0.51355	0.135028	0.508657	0.463711	18764.8	40589.3	6681.9	54934.1	37093.4	5489.91	825332	15573.4	194068	17219.9	45188.3	44973.8	9055.38	34413.4	269455	57235.2	10868	25527.1	9490.72	116958	57073.3
neg	M-H	N-Linoleoyl Tyrosine	10.182	C27H41NO4	442.297	60.7	2.73312	0.180011	1.30747	0.400516	2154.03	50669.9	74377.5	62111.4	60029.1	98732.9	134597	15303.1	124588	32002	176781	3413.07	15876.3	73964.8	77241.5	41947	50044	114364	81754.3	197199	108819
pos	2M+Na	N,O-Didesmethylvenlafaxine glucuronide	4.52528	C21H31NO8	873.397	55.2	-2.62864	0.333769	0.120927	0.257913	948726	3916.43	2958.71	4668.38	3606.3	2995.37	3201.01	79626.9	3360.11	126737	28147	67301.8	10486.7	9281.72	6995.88	5508.49	2911.23	4899.54	7713.26	3105.56	10584.5
neg	M-H2O-H	Tetracosanedioic acid	13.8696	C24H46O4	379.323	58.7	2.08601	0.224307	1.78226	0.209191	591.766	2241.38	66925.7	3654.23	45222.3	42570.5	49798.2	813.006	20709.7	8667.62	90496.5	937.654	44562.7	691.517	52099.9	1947.36	26913.8	78028.5	9806.04	52369.8	115004
pos	M+H	Dephospho-CoA	2.718	C21H35N7O13P2S	688.155	83	-1.65097	0.217319	0.379376	0.288039	481115	230063	4770.52	2398.51	52282	1743.66	1863.37	107615	13312.7	82473	1421.53	43294.6	330977	5534	1931.74	2490.95	12333.5	1633.89	1987.75	4340.19	2035.83
neg	M-H	Pro Val	4.81553	C10H18N2O3	213.125	51.8	1.9115	0.116427	5.72062	0.221249	325.722	2220.94	227.036	265.372	228.664	239.403	1999.55	236.723	2249.33	1217.39	954.926	11329	36417.3	3530.62	221.071	806.721	995.018	209.445	800.242	1588.18	1103.99
pos	M+H	3-Indoleacetic acid	5.98587	C10H9NO2	176.07	66.3	-1.57836	0.0851151	3.22456	0.00152149	397.922	927.562	232.169	553.077	1221.64	1329.5	251.182	677.646	631.764	1412.1	5825.12	2615.06	1085.88	3504.24	2637.32	3191.65	836.969	1530.37	1941.18	2156.77	1755.36
pos	M+H	Phloracetophenone 4'-O-Glucoside	6.65955	C14H18O9	331.102	51	-2.07578	0.347366	3.35856	0.109317	4851.13	8226.6	20863.8	21403.2	42916.3	10701.7	10626.9	4776.19	6431.04	46933.5	47398.9	284990	39198.6	53956.3	30342.8	15400.9	38594.9	738.184	43452.1	76609.9	25927.4
neg	M-H2O-H	3-Methyl-5-pentyl-2-furantridecanoic acid	12.4579	C23H40O3	345.281	91.6	2.43858	0.0414024	1.30345	0.603898	2226	2431.66	2117.75	2378.06	678.958	1889.79	6784.82	2269.97	8186.04	576.579	10191.6	601.863	395.146	443.872	7144.25	410.299	514.239	4350.9	451.44	14382.3	3467.95
neg	M+K-2H	1-Heneicosanoyl-glycero-3-phosphoserine	6.19427	C27H54NO9P	604.3	66.9	-4.54521	0.0298199	0.97871	0.955232	84468.6	8013.24	3365.73	6072.69	50710.1	46792.5	3541.4	6142.18	102254	82246.2	39708.4	5963.93	37829.9	83872.7	80364.9	4065.7	34700.3	23492.5	31661.4	14061.4	68028.4
neg	M-H, M+Cl	Borapetoside	4.67615	C26H34O12	537.197	55.5	-1.09217	0.604286	0.227393	0.053897	7172.69	76139.5	14352.9	90222.8	2084.25	300272	243686	725866	84154.6	286151	24075.3	189976	9399.86	60668.1	11268	32018.2	44267.5	21389.9	24748.2	28790	11166.8
pos	M+H	Pro Phe Asp	3.85387	C18H23N3O6	378.167	66.1	2.4953	0.361741	3.15728	0.0200704	39453.7	2468.86	12055.6	10818.3	14334.1	9409.19	29181.1	14957.5	9910.02	4696.74	21523.8	118896	21069	86952.3	36972.9	86293.6	1502.39	15882.4	13270.7	69340.4	39819.8
pos	M+H-H2O	Vertilmicin	4.8483	C22H43N5O7	472.312	52.6	-1.38185	0.111051	0.769804	0.403202	78296.3	56296.8	23362.9	101170	21872.7	18430.3	37389.7	94500.3	80818.7	22252.1	7696.18	120724	22984.1	80140.5	40374.8	24072.3	31526.7	20848.5	15597.9	52461.7	36086.1
pos	M+K	Glycolipids	8.33167	C24H50N2O6P+	532.303	53.9	-1.00076	0.394329	9.24182	0.00272874	6064.24	3468.1	3000.09	3682.11	6575.89	2343.67	5955.83	1344.07	7894.76	2405.38	42489.8	13848.5	38837.7	47192.3	79042.1	14631.6	47327.7	26640.2	4928.33	110858	8639.17
neg	M-H	Striastisporolide A	6.21837	C11H16O4	211.098	62.2	2.27459	0.170773	0.465025	0.00893918	5884.04	8557.75	8447.33	22793.9	17123.6	28989.8	4838.56	19440.1	15538.4	19980.5	5796.52	3042.11	4828.44	9274.58	18166.9	2073.85	8972.39	8501.88	6707.34	3340.66	6839.85
pos	M+H-H2O	N-(3,5-Dichlorophenyl)succinimide	12.3937	C10H7Cl2NO2	225.981	52.8	-4.7229	0.0121904	0.932519	0.705802	3884.54	5348.98	4120.65	5740.07	2097.78	2325	2350.6	4245.63	1966.65	2390.57	3106.64	3145.63	3066.36	2725.61	2793.87	2504.53	3018.51	2972.87	1998.59	2786.61	7239.62
neg	M-H	PE(18:3/0:0)	8.24767	C23H42NO7P	474.263	92.8	1.57394	1.38055	3.89537	0.00589618	113181	134328	184315	154359	265805	133919	133866	65764.1	165013	211133	705430	153492	969356	315386	806433	225069	394630	455015	296534	619636	1.75068e+06
pos	2M+ACN+H	N-Monodesmethyl-rizatriptan	9.31778	C15H19N5O	612.35	62	-2.81641	0.274075	2.81966	0.0623992	3521.2	4218.77	11802.3	15029.6	29144.2	35859.8	11067.3	3164.8	40584.5	5199.61	58304.9	3731.88	52106.5	3233.58	134434	2971.3	48266.9	82805.5	7365.02	91247	10528
pos	M+H	Succinyladenosine	2.20342	C14H17N5O8	384.114	61.4	-1.66165	0.0690227	1.09964	0.79298	237449	1.14917e+06	951396	855064	1.49131e+06	1.40951e+06	516103	361794	602590	1.65934e+06	419252	292122	1.34836e+06	1.03413e+06	1.34366e+06	166152	3.71928e+06	709309	1.04307e+06	451348	642509
neg	M-H	Epothilone A	11.2429	C26H39NO6S	492.243	54.4	0.115655	0.0102447	1.02886	0.935306	10530.3	33101.1	75204	43611.9	75113.4	80000.6	23266.5	2367.67	93239.1	23900	99117.6	5162.03	21209.2	7940.78	90952.5	3686.71	36589.8	116135	18659.4	59331.7	62197.4
neg	M+Na-2H	Cyclo((2R)-2-aminobutanoyl-N2-methyl-L-arginylglycyl-L-alpha-aspartyl-3-(aminomethyl)benzoyl)	8.14978	C25H36N8O7	581.243	58.3	-4.62527	1.7316	0.518581	0.0318963	5.49191e+06	1.25432e+06	2.16758e+06	1.61018e+06	4.81683e+06	2.19105e+06	1.48684e+06	1.35913e+06	2.7627e+06	1.63429e+06	1.0467e+06	2.31827e+06	305113	961505	1.32189e+06	3.10092e+06	1.6057e+06	801638	1.14205e+06	773007	755742
pos	M+H-H2O	4'-Phosphopantothenoylcysteine	1.87982	C12H23N2O9PS	385.084	53.6	1.77744	1.01221	0.652788	0.00730761	474630	852252	783940	601249	654645	768465	435709	875575	370358	798879	320092	195149	530307	501534	251014	438882	672136	450316	716511	276008	398568
pos	M+H	beta-Nicotinamide mononucleotide	0.789333	C11H15N2O8P	335.063	64.7	-2.03611	0.401188	0.498667	0.0468259	155841	153806	202065	114433	215406	63508.7	4859.08	252327	32328.2	90395.7	25104.9	154758	87792.4	73267.4	26885.4	8557.16	170157	8232.83	29774.5	39647.2	80672.1
neg	M-H2O-H	6-Hydroxy-5-methoxyindole glucuronide	4.71518	C15H17NO8	320.078	82.5	2.22614	0.0871091	23.7282	0.346941	646.814	486.427	450.845	526.973	454.079	475.404	7551.86	470.082	535.458	2943.64	13038.1	1981.35	378.261	755.845	439	698.676	552.467	415.913	360208	491.709	590.32
pos	M+H	Ser Asn Thr Ile Leu	5.71415	C23H42N6O9	547.31	63.6	3.2049	0.208687	3.81686	0.141047	22735.5	1976.53	6216.48	6152.43	6501.63	1280.38	12223.8	5129.95	1436.29	2254.41	12779.7	134018	1829.42	18060.4	6395.12	34210.3	2867.58	8495.44	21953.1	28852.3	7253.48
pos	M+NH4	Polidocanol	10.6329	C30H62O10	600.467	64.7	-1.32368	0.834695	0.669943	0.00254557	473751	631386	464745	394935	478515	431400	317467	711793	324274	598564	219111	344221	360511	388993	199943	310846	397274	314084	454096	291338	276656
pos	M+H	Cordycepin	1.70398	C10H13N5O3	252.109	73.5	-1.48144	0.287643	1.67506	0.10283	3162.63	17712.1	20518.5	46650.4	59570.7	244575	85411.4	129121	163954	12760	110440	115943	34855.6	140186	196917	272346	124983	122801	102204	73655.9	149199
neg	M+FA-H	DG(20:5(5Z,8Z,11Z,14Z,16E)-OH(18R)/10:0/0:0)	8.96265	C33H54O6	591.392	53.3	3.24751	0.372824	12.8119	0.0624848	5463.03	4108.39	3807.86	4450.84	3835.17	4015.29	5140.06	3970.33	4522.5	3592.46	43648.1	291210	21327.2	14604.5	29810.5	84133.7	17416.7	14813.5	23790.6	35503.5	28420.4
neg	M+Na-2H	Kirenol	10.8045	C20H34O4	359.221	70.6	2.07355	0.65895	0.649421	0.0305448	636809	478462	467436	377735	366883	338560	313750	420696	233073	323137	61303.1	326871	267529	503414	97259.7	394935	398565	168233	332908	22972.9	252414
neg	M-H, 2M-H, M+Cl	4,7,10,13,16-Docosapentaenoic acid	11.5566	C22H34O2	329.249	50.7	1.6762	4.94604	0.505758	0.00060019	1.01384e+07	1.1687e+07	9.21597e+06	1.21469e+07	9.59962e+06	1.04781e+07	1.16619e+07	1.18531e+07	1.30661e+07	7.56203e+06	9.8542e+06	202272	2.70595e+06	473104	6.59202e+06	4.04377e+06	6.73731e+06	1.11242e+07	4.59791e+06	9.98926e+06	3.43526e+06
neg	M-H	N-Stearoyl Isoleucine	13.1006	C24H47NO3	396.349	59.7	2.49949	0.259691	0.618581	0.258059	12730.8	40137	135713	141678	113137	150237	79645.9	15604.3	321430	49165	138284	1042.85	14429.5	784.009	67670.9	710.929	49490.2	175402	24142.4	89908.5	159046
neg	M+FA-H	Lysylhydroxyproline	1.82338	C11H21N3O4	304.152	60.6	1.13659	0.334619	3.59741	0.265256	111990	2444.57	2265.75	11854.2	2282	2389.17	30225.4	13716	14946.1	2137.58	7936.21	460955	10716	116467	15731.7	86582.4	2100.75	6687.07	5055.18	35130.2	21318.1
pos	M+NH4, M+CH3OH+H	N-[(3s)-2-Oxotetrahydrofuran-3-Yl]butanamide	1.10757	C8H13NO3	189.123	58.7	-1.60463	1.4222	1.78372	0.16291	2.56582e+06	451866	329179	717119	653299	370737	3.75981e+06	831437	785887	443549	733212	3.89575e+06	645765	2.65855e+06	1.05425e+06	5.27661e+06	458333	1.2798e+06	1.10788e+06	2.19488e+06	2.09884e+06
neg	M-H	Gln Ala Glu Asp	0.766067	C17H27N5O10	460.168	50.3	-1.94951	0.302955	3.42921	0.268356	19348.1	7185.39	10488.4	33855.4	6707.54	83730.7	96985.3	20731.6	29035.8	6283.05	53893.6	111984	5587.58	82850.2	25712.8	727968	6174.78	18465.9	7668.86	90938.6	54531.6
pos	M+H	Glutamate	4.97728	C5H9NO4	148.06	78.3	-1.50029	0.0934644	2.09373	0.426301	297.813	5150.68	6856.95	3460.82	5975.67	6218.36	2369.12	4192.52	2762.04	9543.36	69128.7	1429.77	5498.9	4898.26	3453.4	2374.74	5534.81	3281.96	4638.58	4136.6	3472.47
neg	M+FA-H	1,1,1-Trifluorohenicosa-6,9,12,15-tetraene	11.6542	C21H33F3	387.252	70.1	2.0644	0.999136	0.444059	7.91046e-05	521446	507927	439582	366160	369766	288625	261494	421953	239524	320539	210151	6818.91	174980	27720.3	158107	199135	221163	307587	113756	138863	267120
pos	M+H	2-(14-methylpentadecanoylamino)-3-phenylpropanoic acid	11.6844	C25H41NO3	404.315	92.7	-1.77784	0.0124269	0.933682	0.874334	691.416	7571.35	10336.4	17289.8	14567.5	9397.01	2451.95	999.447	20095.2	3637.98	17524.4	732.785	1317.43	634.94	4581.88	583.439	3130.41	18470.5	887.117	16234.9	25294.6
pos	M+Na	1,4-Benzothiazine-O-quinonimine	3.49298	C12H12N2O5S	319.037	62.5	3.26982	0.433977	0.583457	0.00786241	115856	161879	101946	101225	86483.6	104033	65860	191958	41772.3	137703	43956.1	55223.8	94911.4	68627.9	14691.5	85961.9	91341	53825.7	96499.2	49946.9	56590.5
pos	M+Na	GPCho(18:1/18:2)	13.4753	C44H82NO8P	806.567	95.8	-0.330766	0.474179	0.491992	0.013494	105683	231577	125187	122206	72872	148294	104030	214999	50122.3	40028.7	26014.4	48286.5	85609.1	22446.1	58745.2	52277.1	156969	42941.6	29143.4	86306.7	48808.1
neg	M+Cl	PE(18:1(12Z)-2OH(9,10)/22:0)	8.73185	C45H88NO10P	868.582	79	-2.22035	0.496985	3.06496	0.144715	8709.29	6549.69	9246.8	28281.7	121293	6401.27	65285.4	6329.6	95518.4	25889.2	114956	13799.9	169109	12844.6	67944.5	24287.5	25465.6	30056.5	12950	282783	505058
pos	M+NH4	Dialdehyde	5.49373	C21H24N2O4	386.207	66.3	-2.22495	0.0911781	7.25849	0.259232	937.577	724.103	547.032	761.797	616.918	553.81	591.831	842.681	621.246	538.233	1120.64	39199.9	561.119	4172.42	613.545	2763.62	538.253	658.608	1342.06	1219.26	1586.9
neg	M+FA-H	Lefamulin	6.46157	C28H45NO5S	552.299	63.4	-3.00752	0.2892	1.4995	0.305027	404426	98213.2	129320	78247.4	239483	88258.1	224010	139463	426765	46737.3	47107.8	691546	202687	172626	130766	808110	188819	169577	406898	103826	170620
neg	M-H	Brevifolincarboxylic acid	4.46403	C13H8O8	291.015	51.6	1.005	0.419037	0.303732	0.0159654	26407.5	30299.4	17938.4	60564	15978.1	97871.1	105646	227010	62725.6	111270	12338.1	54789.5	6853.28	20460.6	7953.75	32561.7	39737.5	19185.1	20331.5	19429.9	18845.5
neg	M-H	(11R,16S)-misoprostol	8.24767	C22H38O5	381.265	59.6	2.14037	0.214021	0.175367	0.040224	108799	22246.2	20270.6	15858.4	22131	623.454	7237.36	37795.5	7153.84	12927	4034.53	1615.79	4367.78	8162.49	1238.88	3090.47	508.82	1102.2	631.937	2119.95	22325.6
pos	M+H	Fukinanolide	9.55912	C15H22O2	235.169	61.9	-1.3936	0.130666	0.822221	0.172486	40905.8	43161.4	31917.8	32879.4	28078.6	29849.5	24758.1	54517.2	21001.8	45487	15751.2	32374.6	31246.8	45160.7	19478.1	32063.6	36495.7	22720.4	39644.2	14777.8	29154.3
pos	M+Na	PC(19:0/0:0)	11.3248	C27H56NO7P	560.368	91.9	-0.780729	0.0619674	1.31188	0.467575	3988.2	8113.22	21558.8	12546.8	26352.8	11887.6	4377.7	1582.52	11495	7047.61	26268.5	1866.08	9707.93	1616.91	22340.8	1485.76	25376.6	24108.9	1624.12	34557.1	8270.25
pos	M+H	Thr Ala Ile	2.42473	C13H25N3O5	304.186	59.7	-1.60137	0.492688	3.60414	0.0162385	38358.5	14639	9852.87	19810.2	35695	21008.2	33460.1	4676.03	48297.6	810.39	71443.6	171891	22943.8	77898.7	151846	39823.9	10054.4	31332.8	30058.1	72310.7	218796
pos	M+H	Creatinine	10.7075	C4H7N3O	114.066	70.4	1.46563	0.662587	0.884843	0.401187	1.24016e+06	1.66934e+06	1.17083e+06	1.76055e+06	1.1092e+06	1.1894e+06	658106	2.00563e+06	837162	2.08788e+06	832408	1.12638e+06	1.48796e+06	1.67938e+06	734064	1.28238e+06	1.55194e+06	1.0972e+06	1.65069e+06	699070	1.2206e+06
pos	M+Na	Verdamicin	4.35133	C20H39N5O7	484.276	69.2	4.55294	0.280067	1.95486	0.174668	96416.1	7077.62	2632.73	13897.2	9195.09	3608.57	72457.9	10169.9	42317.4	8062.97	14438.8	87270.9	28164.1	75993	59528.2	104418	8036.58	30694.1	1959.08	148897	12240
neg	M-H	Cyclic ADP-ribose	0.875167	C15H21N5O13P2	540.053	81.1	-1.33738	0.0415117	0.905343	0.779204	803901	244064	203380	185346	840464	162742	126069	145333	200439	517575	263724	410460	662422	129242	266578	10330	845213	94217.1	178729	268277	285985
neg	M-H2O-H	Thymopentin	5.707	C30H49N9O9	660.346	77	-1.80398	0.596599	59.662	0.0439345	19247.1	39.9687	37.045	1990.28	37.3107	39.063	50.0054	38.6256	893.47	34.9494	99861.6	428617	65426.3	67538.7	2945.75	567804	34.3472	34.1747	1898.11	38695.1	197730
pos	M+H	DG(LTE4/a-17:0/0:0)	10.1298	C43H75NO8S	766.531	60.5	3.47894	0.431436	0.676146	0.00823068	127362	151810	128729	105866	117095	124683	143078	223156	87295.9	177855	46441.4	115402	100299	97614.1	56263.9	112922	125038	82909.7	149214	69836.9	75602.1
pos	M+H	Soyasaponin Ba	7.00237	C48H78O19	959.519	76.9	-2.12313	0.0837606	1.27046	0.764945	9224.49	5451.65	4118.51	30549.9	42256	34902.8	4455.8	6344.4	4677.26	243090	29539	289140	23379.2	15278.5	4619.28	6396.31	31199.1	3907.04	80549.8	49261	4868.19
neg	M-H	PE(20:4/0:0)	8.7441	C25H44NO7P	500.278	70.5	-0.676649	2.7304	0.575953	0.0338099	2.69812e+06	5.48289e+06	8.45428e+06	9.52369e+06	9.42692e+06	4.71039e+06	3.50163e+06	4.0036e+06	8.03746e+06	1.00461e+07	4.85024e+06	930858	3.66472e+06	1.01689e+06	3.94992e+06	1.36956e+06	4.13839e+06	4.03601e+06	3.19107e+06	3.41512e+06	1.11786e+07
neg	M-H2O-H	beta-L-Dioxolane-cytidine	4.86763	C8H11N3O4	194.058	57.7	2.80969	0.174052	0.162355	0.0177469	1623.91	6301.19	1310.84	5351.68	1521.51	15675.3	12607.1	40051.8	9512.17	15287	726.179	4749.05	645.084	2099.5	311.051	3268.84	3643.55	1618.05	1229.75	702.805	515.842
pos	M+H	1-acyl-PAF	7.76557	C26H52NO8P	538.349	51.2	-1.99155	0.275467	1.56477	0.364086	42484	23287.3	23098	54258.4	34950.2	11507.9	14306.2	64447.9	52176.5	112592	41074.4	59389.5	265919	164496	37167.3	14396.2	11758.8	39088.1	15834.1	54189.9	42170.2
pos	M+H	Farnesyl acetone	8.14293	C18H30O	263.237	54.1	-1.30426	0.401134	17.2367	0.00259923	6976.66	501.304	378.715	857.782	3640.92	493.733	477.993	5277.68	1240.71	1795.23	39755.6	92003.2	46463.7	64889.7	3846.97	76924.9	4163.02	5697.67	5534.96	18995.3	52040.9
pos	M+NH4	gamma-Glutamyl-5-hydroxytryptophan	2.62117	C16H19N3O6	367.161	55.6	-1.68804	0.171114	1.8989	0.339391	80261.4	5268.81	1603.46	7646.39	791.494	839.28	11713	22210.4	12899.1	5134.7	5444.12	127004	17762.4	48731.8	17631	46107.5	763.79	7546.51	2842.02	16360.3	19716.2
neg	M-H	4-O-beta-D-Glucosyl-4-hydroxycinnamate	4.32525	C15H18O8	325.094	74.2	2.39407	0.32456	0.152621	0.0835553	1610.17	36979.5	1006.99	12069.6	775.937	69491.4	76640.5	267346	13334.5	48507.2	1.08715	7182.73	1.96228	30161	1.11323	6723.27	7869.51	1.05469	1961.18	30448.4	4250.82
neg	M-H2O-H	aldehydo-D-glucosamine	0.884133	C6H13NO5	160.062	57.4	1.48965	0.160826	2.20332	0.0869386	3613.91	12282.3	6717.88	6311.22	9824.99	3475.21	3400.26	5996.68	8956.46	30874.3	11093	21519.5	60004.8	17091.9	11663.2	4853.96	46216.7	9542.85	13206.2	3917.45	22540.8
neg	M-H, M+Cl	2-[3-[4-[1,3-dihydroxy-1-(4-hydroxy-3-methoxyphenyl)propan-2-yl]oxy-3-methoxyphenyl]propoxy]-6-(hydroxymethyl)oxane-3,4,5-triol	4.7524	C26H36O12	539.213	76.2	-0.568165	1.14809	0.106662	0.0200285	41984.8	204786	26836.5	234958	28289.9	763041	615953	1.78582e+06	225305	744055	28242.1	110003	12504.9	31898.2	19212.4	59639.2	134774	36809.9	46246.8	42258.8	26456.3
pos	M+H	Nicotinamide adenine dinucleotide	0.875783	C21H27N7O14P2	664.115	95.3	-1.48968	0.126588	0.863475	0.756958	881757	245133	134098	194393	1.52457e+06	239738	88674.7	22600	232312	842508	309731	203749	896211	121249	277351	21218.2	1.34821e+06	122251	206546	326044	352143
pos	M+H	S-Adenosyl-L-homocysteine	1.02453	C14H20N6O5S	385.128	60.2	-2.10683	0.119643	0.942495	0.8776	13514.7	177629	97319.4	88098	118591	145507	8517.31	61693.2	150320	379785	79017.9	14300.4	249754	112227	85059.4	11385.9	346043	106886	167708	18606.7	95585
neg	M-H, M+Na-2H	9-Hydroperoxy-11,12-octadecadienoic acid	10.5676	C18H32O4	333.205	72.7	1.71637	0.370128	1.59483	0.0202476	63707.8	82744	78386	75827.2	65184.5	52449.8	72607.7	66385	78459.1	75246	104425	44532.8	175829	147070	117286	74373.3	100097	74349.8	141060	55833.2	212457
neg	M-H2O-H	Fluticasone propimonate	1.24258	C28H35F3O6S	537.194	51.3	2.41251	0.362777	54.1402	0.169252	172.752	4233.74	1053.5	2778.69	1346.4	126.971	162.539	2597.52	2243.61	113.601	1068.95	444560	2836.29	2990.59	4310.43	419366	3515.77	111.082	853.279	3379.3	157.663
pos	M+H	Glycodeoxycholic acid	7.71483	C26H43NO5	450.321	92.8	-1.2745	0.233476	2.42903	0.121323	48035.5	9736.09	16247.5	4243.76	24047.6	2165.22	42077.6	9411.61	18806.8	1197.46	20938.3	60581	32669.9	22730.3	23621.9	172276	8675.45	10297.3	32242.9	62800	23345.1
pos	M+H	Cromakalim	7.59257	C16H18N2O3	287.138	58.7	-1.8706	0.171885	0.39255	0.0016039	26404	5437.77	6362.86	16111.6	21853.2	17169.1	7469.88	6580.89	16196.7	12941	4382.44	4486.22	7056.39	4862.78	2811.45	9559.73	6854.96	4923.16	4902.24	2381.21	6732.48
neg	M-H, M+Na-2H	Eicosanedioic acid	12.1972	C20H38O4	341.271	54.3	2.62051	0.436735	0.844662	0.105709	1.04361e+06	752959	814444	673650	613281	540224	528561	671263	662135	659816	664606	264873	752676	492229	574310	602442	544119	705799	479038	640579	746005
pos	M+H	Imperialine	11.8857	C27H43NO3	430.331	52.8	-1.39954	0.0481045	1.29048	0.619954	556.696	4909.07	4570.71	9014.8	9612.81	5393.3	5121.09	54.5311	18151.7	2022.72	18687.7	64.3021	1278.75	59.9899	5435.98	51.197	1343.08	11962.5	200.306	24704.3	20542.5
pos	M+H	Tyr Val Ala	1.57227	C17H25N3O5	352.188	59.3	2.857	0.271019	5.86049	0.268041	32701.2	974.861	1802.57	3682.53	390.519	1125.04	19333.6	4720.87	7362.29	231.346	3784.53	330890	1356.11	40095.3	15781	36416.1	1925.87	2475.5	2592.76	19396.6	11530.9
neg	M-H	Supiculisporic Acid	8.5276	C17H28O6	327.182	71.3	1.76863	0.579521	25.6625	0.00297713	7717.9	1908.77	2055.5	3008.47	1934.33	2709.64	7784.81	1858.81	4237.98	2500.23	48182.4	195644	42962.2	159009	16940.4	258495	25358	14166.4	65117.6	126251	56104.2
neg	M+FA-H	Testosterone phenylpropionate	11.209	C28H36O3	465.263	50.9	-3.45704	0.5338	0.623492	0.0687082	672392	470065	637447	399895	731272	746707	536437	240111	486336	189255	568297	20910.1	437633	15421.1	500427	14254.7	502857	457965	22867.5	674344	289615
neg	M-H	D-(+)-3-Phenyllactic acid	4.9164	C9H10O3	165.056	50.1	2.65987	0.453572	0.189063	0.00485255	8900.98	54960.8	10639.8	52297.9	8115.83	105348	87831.1	180468	44926.2	111114	8090.69	26901.4	1587.58	10339.5	673.31	19938	29360.1	10074.8	14144.5	8760.18	8347.33
pos	M+Na	PC(20:3/0:0)	9.08835	C28H52NO7P	568.337	94.3	-1.23482	0.24814	0.629053	0.13364	34720.9	108661	137385	81852.1	103698	68034.1	102250	75501.9	102945	131985	64809.3	3439.76	31095.6	2569.01	73980.8	28894.6	32662.1	98149.7	31844.5	54573.6	233288
neg	M-H	1,6-di-O-Galloylglucose	4.37595	C20H20O14	483.079	57.6	1.23726	0.855274	0.0619761	0.0220158	11852.2	122768	11380	119394	6510.23	347170	418020	1.04009e+06	135311	296444	6067.08	35347.6	2674.43	5344.07	3103.87	32486	52642.8	10157.7	10635.9	7055.94	5528.28
pos	M+H-H2O	PI(18:1(9Z)/0:0)	10.1422	C27H51O12P	581.308	73.8	-1.12673	0.145721	1.506	0.392846	37511	18257.9	1527.08	31744.2	5983.08	9043.95	6173	43410.2	24530.1	14079.4	61393.6	2773.93	37814.4	2772.11	70561.6	2208.58	1663.51	27682.5	1762.42	91284.1	18581.6
pos	M+H	Ala Leu	1.09705	C9H18N2O3	203.139	74.3	-1.26069	1.37418	1.7594	0.519789	1.15142e+07	631145	284322	579056	527957	745589	758258	709447	1.06365e+06	787251	510850	1.92171e+07	845220	2.05435e+06	772148	5.62857e+06	726022	676115	959032	825211	1.84899e+06
pos	M+H	(E)-5-(4-methoxy-5-methyl-6-oxopyran-2-yl)-3-methylhex-4-enoic acid	5.7015	C14H18O5	267.122	61.8	-3.99606	0.0694095	6.02692	0.122688	452.69	349.619	264.123	367.818	297.866	267.396	286.748	406.871	299.956	259.875	217.995	6456.22	270.925	718.83	568.861	1622.82	259.884	250.562	465.635	9893.52	840.636
neg	M+FA-H	Mangiferol	4.6138	C19H18O11	467.084	73.7	2.16575	1.17122	0.0687305	0.0254822	17143.4	211569	14715.9	210195	13478.9	718312	761277	2.03788e+06	288311	543378	10421.1	70804.2	5957.91	11905.2	6914.61	60637.2	101897	25891.8	30610.9	26045.3	13040.7
pos	M+H-H2O	17alpha-Trenbolone	10.4654	C18H22O2	253.158	62.2	-1.48839	0.324606	0.27744	0.00077302	33516.9	61500.6	71358.2	18941.8	36943.8	16377.2	33817.2	80074.2	21688.9	31978.4	13168.9	655.018	20010.8	2421.53	17922.6	521.521	24187.9	6477.98	1278.87	19230.4	18089.3
neg	M+Cl	PC(22:0/18:1(12Z)-2OH(9,10))	8.7441	C48H94NO10P	910.627	60.4	-4.28081	0.679772	1.26714	0.404542	297233	556951	1.04965e+06	912057	1.5134e+06	411741	828493	269351	1.33438e+06	1.33725e+06	1.0843e+06	206279	1.84019e+06	535366	1.18299e+06	487511	998046	736833	856754	1.11462e+06	2.81952e+06
pos	2M+H	13-Docosenamide	14.6494	C22H43NO	675.675	89.1	-1.37637	0.0827429	0.720591	0.352883	14505.9	35487	70044.1	64902.4	40125.4	9331.66	11859.4	2398.02	39222	12931.1	38521.2	2827.7	35571	2450.13	29563.5	2251.4	26954.7	21653.5	1796.59	34081.9	42763.1
pos	M+H-2H2O	9-Hydroxylinoleic acid	8.92428	C18H32O3	261.221	81.6	-0.851468	0.108063	5.73879	0.0700966	4055.63	496.803	288.782	402.159	401.7	292.361	312.432	444.858	327.961	284.138	238.348	7396.67	5236.35	18227.4	323.895	7964.42	284.148	273.955	535.765	512.161	5132.39
neg	M+FA-H	Anthralin	6.74935	C14H10O3	271.061	54.2	-0.0617391	0.701061	2.85638	0.032773	14135.1	34834.8	50015.3	82482.4	76420.2	10389.2	72394.6	55391	150843	85796.3	383255	483191	59995.5	235824	194974	15268.5	29430.5	38439.5	59876.9	228422	259286
pos	M+H	Stercobilin	5.88167	C33H46N4O6	595.348	86.7	-1.64997	0.198971	0.69271	0.533757	107394	10324.9	140282	69494.3	435131	125630	126819	108642	48553.1	17607.6	9354.42	101797	20931.1	26122.3	36270.4	499112	99072.6	28351.1	48889.7	15756.8	21007.1
neg	M-H2O-H	3-(5-Methoxy-4-oxocyclohex-2-en-1-yl)prop-2-enoic acid	4.9164	C10H12O4	177.056	71.3	2.46332	0.182174	0.493618	0.0435069	6599.96	17888.4	7256.45	14271.8	6755.71	31353.8	28147.6	54027.7	12384.9	36010.1	6442.99	17027.4	5506.23	11800.7	4178.52	22767.3	14313.4	7664.45	10433.5	6640.32	9800.99
pos	M+H	Pro Val Asn	0.91275	C14H24N4O5	329.182	65.3	-1.18908	0.10991	0.832885	0.428298	175101	146541	60074.6	107380	83050	47494.4	101185	116519	272143	57515.3	59026.2	118484	133669	168440	94897.1	147046	46811.9	62060.1	58332.7	99354.9	81055.7
pos	M+H-H2O	Fructosyl-lysine	2.38777	C12H24N2O7	291.155	58.4	-0.947256	0.131649	8.24077	0.279572	1801.61	2413.78	1104.95	1404.36	656.936	447.973	1613.07	681.639	2663.33	435.374	2480.5	91811.3	2030.58	4679.5	496.293	13987	435.389	419.771	2537.03	464.453	523.036
pos	2M+ACN+H	Neomenthol-glucuronide	6.69765	C16H28O7	706.4	71.6	-1.50819	0.285346	12.543	0.276727	4877.24	3766.75	2845.63	3962.84	3209.18	2880.9	3078.68	4383.59	3231.7	2799.87	4288.82	386130	2918.92	23838.7	3191.63	4115.57	3728.74	2699.52	3284.18	30811.3	18401.9
neg	M-H	4-Acetyl-3-hydroxy-5-methylphenyl beta-D-glucopyranoside	5.28148	C15H20O8	327.109	63.8	2.39431	0.290602	0.136165	0.0178914	619.178	16256.4	1495.4	16008.6	697.062	50265.5	46060.4	107809	18322	45004.2	1471.01	4274.51	362.099	4999.64	420.243	11739.5	8124.58	2570.11	4580.5	4424.6	2347.75
neg	M-H2O-H	Serylhydroxyproline	1.04912	C8H14N2O5	199.073	59.5	1.76441	0.228489	1.91211	0.148598	58263.4	16919.1	17579.7	24855.4	16894.9	12563.1	79539	2318.74	46135.8	2098.06	38753.7	57879.8	14685.9	96921.1	25719.4	174962	3644.18	40198.2	36434.4	42884.9	50887.2
pos	M+H-H2O	Saikogenin A	6.07565	C30H48O4	455.351	87.3	-2.7856	0.117848	0.350366	0.0768751	42278.7	7842.85	5934.69	7172.78	9810.55	1033.32	5613.02	1325.65	17771.7	10285.1	3500.3	12701.2	882.715	1354.46	965.187	6583.83	846.743	2306.73	5864.44	5023.84	2005.81
neg	M-H	N-Palmitoyl Serine	10.2823	C19H37NO4	342.266	64.8	2.5407	0.0632374	0.820783	0.568071	33301.3	17801	60691.3	29845.7	46079.5	30861.5	24056.8	3579.84	45904	13992	30505.8	2297.75	16457.1	1694.58	22019.4	4059.91	20606.2	69413.4	9547.63	25440.2	74335.6
neg	M+FA-H	(2E,4E)-Nonadeca-2,4-dienoic acid	10.0093	C19H34O2	339.255	52.2	3.29298	0.266228	8.46424	0.0902374	634.251	3295.51	2502.27	4111.18	5965.38	2581.64	1830.04	847.749	3198.09	1564.8	5951.86	6727.31	47157.6	118769	4518.26	2486.34	9125.89	3818.92	2771.76	32523.3	13170.2
pos	M+H-H2O, M+H, M+H-2H2O	2-(14,15-Epoxyeicosatrienoyl) Glycerol	10.1422	C23H38O5	377.268	66.4	-1.64775	0.336429	0.397308	0.00357245	23073.3	46409.8	61276	60743.9	52230.4	65746.2	29785.5	102925	53832.4	16213.6	46492	4288.19	16334.2	11085.2	3349.76	3767.59	11043.9	28432.9	23698.6	19906	55468.8
neg	M-H	Caffeoylquinic acid	4.55187	C16H18O9	353.089	61.2	2.10662	0.196606	0.216439	0.0105947	3510.01	5109.83	19855.3	38247.8	39159.4	3479.41	3302.5	10921.8	7521.45	21936.5	2326.46	5561.62	2052.67	4101.68	2382.28	3791.44	2766.49	2257	2817.26	5176.74	3203.44
neg	M-H	PE(22:4/0:0)	9.40742	C27H48NO7P	528.309	92.2	-1.06945	0.113899	0.845605	0.568646	164035	210017	321700	161533	146006	136557	172855	125538	224524	200124	171822	61564.3	85913.4	41402.4	107588	84163	114001	171083	126742	192861	575657
neg	M-H2O-H	2,3-Dinor-6,15-dioxo-13,14-dihydroprostaglandin F1alpha	8.23575	C18H30O6	323.187	58.7	1.34603	0.260998	27.4834	0.103898	786.738	591.655	548.376	640.971	552.309	2059.06	746.923	571.773	1259.8	517.355	8779.93	15072.3	13571.4	143253	6552.32	17481.1	1160.31	2141.06	5398.59	18402.7	18353.3
pos	M+H-2H2O	17-Dimethylaminogeldanamycin	5.80578	C32H48N4O8	581.332	56.3	-1.90188	0.134972	0.590428	0.184535	14201.6	19795.9	39655.2	6980.95	73669.1	9569.31	68208.6	47265.3	15551.3	8609.84	6424.58	32525.5	12644.5	16771.9	10313.5	56883.2	2450.46	22287.4	19413.9	7000.15	10403.9
pos	M+ACN+H	Uric acid	0.959517	C5H4N4O3	210.062	82.2	-2.05601	0.265531	0.275274	0.0371689	86994.5	18064.7	20322.2	16361.8	12710.5	20477.7	11830.8	95334.2	6813.1	30838.7	4103.34	3325.8	8344.94	3513.83	9155.43	2647.98	44970.3	4451.28	5084.01	4146.96	7076.35
neg	M-H	DG(2:0/18:1(12Z)-2OH(9,10)/0:0)	9.30507	C23H42O7	429.287	55	2.32329	0.509409	79.9166	0.0300802	935.539	703.558	652.094	762.202	656.77	687.615	880.232	679.917	774.475	615.206	9849.49	89185.9	222541	188979	1373.78	35407.8	604.605	601.569	9184.59	56235.9	31952.1
pos	M+H	Val Ala His Glu	1.01515	C19H30N6O7	455.224	56.7	-1.40764	0.189452	1.09556	0.71762	322569	143240	65163.7	210515	173430	147792	488361	264996	205791	94220.6	146204	384663	136342	302429	294558	473592	48053.8	167633	94706.7	241227	260710
pos	M+H	Leu Glu Thr	1.15935	C15H27N3O7	362.191	72.2	-2.05428	0.247639	1.22425	0.510418	225794	117477	80459.5	236898	113149	64657.5	313535	183568	261282	45765.6	108884	554695	82180.1	350352	187637	302831	35663	136707	101728	179192	172170
pos	M+NH4	Pregnan-20-one, 3,17-dihydroxy-, (3alpha)-	10.504	C21H34O3	352.284	51.7	-1.60462	0.0394832	1.37038	0.280414	1203.97	5238.16	9379.43	12543.8	9005.58	16550.8	6452.63	1195.23	8126.54	5454.26	17561.3	297.747	7095.51	6175.57	12626	3270.41	19538.7	11941.6	15623.6	3702.78	15450.3
pos	M+H	N-Benzoyl-L-Phenylalaninol	6.67178	C16H17NO2	256.133	68	-1.95241	0.118079	5.78002	0.360695	790.203	610.284	4892.6	642.053	519.947	1701.48	2109.81	1376.55	3437.79	453.63	1917.24	89361.8	562.043	725.657	517.104	666.798	453.647	437.373	1133.67	483.929	8866.56
pos	M+H	S-Adenosyl-methionine	1.15935	C15H22N6O5S	399.144	74.9	-1.61975	0.0362466	1.31657	0.427265	20875.2	100472	158303	45922.2	94713.2	108260	76655.6	44616.2	49227.3	157663	107554	7757.2	110706	116443	28028.2	119802	179879	139894	350379	23806.4	56459.9
pos	M+H	Asp Tyr	1.57227	C13H16N2O6	297.108	83.4	-1.04238	0.190987	1.96654	0.337984	59725.1	12834.2	20794.4	11399.3	23215.3	30410.7	11525.7	4222.71	13652.6	24602.8	12883.8	233881	16123.2	27176.8	20232	32352.2	11182.4	23831	36639.7	26410	18713.5
pos	M+H-H2O	Cafestol	6.75847	C20H28O3	299.2	71.6	-1.9898	0.083368	0.236223	0.165265	2256.4	1742.65	12718	3772.96	38446.2	1332.82	1424.32	2028.02	1495.11	1295.33	1086.58	2391.41	1350.41	2072.1	1476.58	1904.03	1295.38	1248.91	1519.39	1381.85	1556.14
pos	M+CH3OH+H	Ethyltestosterone	10.1808	C21H32O2	349.273	57.7	-1.41814	0.279844	2740.91	1.33243e-06	7.34031	5.66902	4.28272	5.96413	11.2968	4.33579	4.63346	6.59737	5.04759	4.21384	17234.8	6314.59	11054.4	27999	25395.4	16767.7	6459.79	14980.2	23234.2	19810.8	9782.75
neg	M-H	Sweroside	4.9164	C16H22O9	357.12	55.1	2.56014	0.671755	0.192599	0.00946388	9457.07	128754	17271.9	127292	13803.3	259426	214976	470848	88411.4	273660	9807.99	39762.3	80754.4	10609.1	6161.84	44503.7	68236	22162.8	31821.7	15792.8	10187.3
neg	M-H	N-Arachidonoyl Threonine	10.1453	C24H39NO4	404.282	67.7	2.66121	0.340265	0.227177	0.00212223	419.154	20165.6	33025.2	64055.5	49540.9	75998.1	27420	7139.32	70729.3	32720.1	23448.2	664.151	245.124	489.809	6714.41	452.762	12048.4	20202	14207.5	7994.47	8796.45
pos	M+K	2-Hydroxydocosanoylcarnitine	11.193	C29H57NO5	538.386	78.1	-1.18005	0.582858	1.22403	0.61255	592613	1.00239e+06	1.69298e+06	1.15689e+06	2.29606e+06	1.29828e+06	512374	619898	1.20479e+06	637973	3.52218e+06	562.375	721637	32893.5	2.02177e+06	31095.9	1.4762e+06	1.9553e+06	159262	4.01373e+06	895266
pos	M+H	Trp Asn Ile	5.10913	C21H29N5O5	432.224	55.8	-0.904627	0.268852	1.78918	0.0290518	30033.6	21647.1	10798.5	28817.7	23506.9	18692.7	30840.2	51882.6	37957.8	9909.73	39011.2	64292.5	23369.2	101214	47501.7	57293	16067.8	34202.6	31821.2	74272.7	30703
pos	M+H	Sphingosine	10.7213	C18H37NO2	300.289	82.1	-1.50915	0.163103	1.30706	0.38309	66631	78636.3	100933	78190	92745.2	67347	36650.2	65961.1	63379.3	81391.5	201300	8069.76	53268.7	22142.4	63698.2	14880.2	86423	154903	63920.2	149803	233838
pos	M+H	3-Amino-2-methoxynonadec-5-en-4-ol	11.8593	C20H41NO2	328.32	74.1	-1.79046	0.0657936	1.17624	0.65489	9198.25	30696.5	46787.1	29989.3	52542	23415	4928.76	7963.51	42172.7	33504.4	74519.8	208.989	26450.4	708.117	31007.2	456.917	36118.3	54481.6	5731.64	46302.9	87846.5
neg	M-H	PE(20:0/0:0)	11.5082	C25H52NO7P	508.341	87.2	0.5679	0.32654	1.25551	0.492367	291750	282033	325264	295233	273388	148799	282352	118646	390560	162423	603517	1427.6	528484	1052.85	510130	9491.87	359772	578014	10423.8	737081	210561
pos	M+H	PC(22:2/0:0)	10.7969	C30H58NO7P	576.402	87.6	-0.588442	0.348897	4.40807	0.0566626	15436	12938.5	6648.15	8616.41	5970.83	9209.5	17263.7	11698.8	21110.4	948.369	150548	1750.86	42663.4	1517.07	85791.1	1394.02	25535.4	63769.5	1112.41	150660	7862.54
neg	M+FA-H	Hypochoeroside A	0.935417	C21H32O9	473.201	60.3	-4.89861	0.160254	1.14618	0.635837	113485	111935	180982	197288	110873	91593.8	509708	57785.5	353894	83815.9	167629	232231	93354.2	230546	278984	469941	54969.3	206701	173708	213075	162615
neg	M+FA-H	Satranidazole	0.945517	C8H11N5O5S	334.046	56.8	-0.0952484	0.255445	0.373689	0.00545471	20325.4	31692.7	33571.8	6294.67	63439	19737.8	50643.2	70599.3	32805.3	16469.6	11452.9	10884.1	9395.98	19329	10864.1	3268.93	33925.5	4701.96	4319.95	13820.2	20090.6
neg	M-H	16-Hydroxyicosa-5,8,11,14-tetraenoic acid	10.2429	C20H32O3	319.229	68.5	2.31179	0.634079	0.263231	7.92985e-06	86233.7	83284.1	57269.9	169876	85281.1	87926.5	101510	144202	64315.4	137653	27438.2	10711.6	5449.35	26910.6	8000.01	35553.1	26985.5	24884.1	64111.6	16786.3	47805.4
neg	M-H	N-Palmitoyl Threonine	10.5312	C20H39NO4	356.281	54.2	1.87805	0.0715087	0.814863	0.564838	13985.8	6863.18	15874.7	23516.7	13918.4	25407.2	12336.8	1959.41	40942.4	9297.31	16534.7	902.662	3960.26	665.711	12306.5	7168.04	11284.4	41414.3	7505.86	15263.7	30086.6
pos	M+H	13-epi-12-oxo Phytodienoic Acid	8.81187	C18H28O3	293.211	88.7	-1.53438	0.2214	5.37169	0.05399	3956.53	4605	1124.11	3336.73	4482.46	3111.83	2132.8	4027.7	3281.34	2663.43	4074.87	25638.3	20906.7	80211.2	3986.48	15045	6948.82	3817.72	8848.64	12872.8	10998.9
pos	M+H-2H2O	2-Hydroxycampholonic acid	10.3508	C10H16O4	165.091	66.5	-0.912072	0.10888	0.849337	0.5168	47683.1	43654.6	38945.8	31035.3	23761.5	31486.3	25407.8	96193.6	13749	51770.7	13521.8	50243.6	35111.2	53976.1	11526.4	51246.6	43632.2	15951.8	61623	7919.63	32401.4
neg	M-H	Gly Val Ala Asp Val	1.53627	C19H33N5O8	458.226	62.2	0.30125	0.232851	1.21836	0.626566	580267	66599.8	66945	176743	54647.3	31528	278043	118606	202589	17668.6	120457	529731	48786	287089	203035	387341	37417.3	103378	75844.6	175906	166805
neg	M-H	Isoquercitrin	5.13958	C21H20O12	463.089	85	0.852921	0.212984	0.541828	0.338017	1171.07	44692.3	11062.9	60064.8	10290.5	124469	106450	300192	57177.2	126975	20229.7	318101	10286.2	16616.1	5368.75	16876.8	28470.5	9076.06	22389.5	33762.6	20988.2
pos	M+H, M+Na	Aurofusarin	8.2085	C30H18O12	571.086	51.9	-1.08356	0.472459	82.0191	0.270161	3249.87	1540.65	1163.9	1620.85	1312.6	1178.32	1259.22	1792.95	1321.81	1145.18	960.633	1.1649e+06	1193.88	1831.91	1305.42	229742	1145.22	1104.14	1343.27	1221.67	1375.77
pos	M+H	Dihydrosphingosine	11.3755	C18H39NO2	302.305	96.7	-1.46771	0.143704	1.95694	0.174608	18763.7	18514.6	16265.5	12687.9	14063.2	10349.8	6999.53	22441.8	10995.3	12027.9	70528.1	2186.61	11750	6189.18	9930.39	2360.93	8564.12	81783.3	11020.9	39801.7	63946.3
neg	M+Cl	N-Linoleoyl Leucine	11.2311	C24H43NO3	428.295	84.8	2.54651	0.142715	1.21426	0.543372	19507.2	101501	202954	134809	166308	275754	160367	21755.1	241893	91838.9	331501	30909.2	56764.9	42819.7	238404	23534	136540	400039	114988	252569	264182
pos	M+H	Lyso-PAF C-18	11.193	C26H56NO6P	510.391	53.9	-0.986899	1.27036	0.618761	0.131572	1.07539e+06	2.98119e+06	1.98572e+06	2.38872e+06	1.56584e+06	2.74071e+06	1.75662e+06	2.30149e+06	4.10088e+06	1.05904e+06	3.208e+06	2667.35	1.09962e+06	46613	1.64636e+06	37238.2	1.65317e+06	2.42475e+06	214721	4.19038e+06	420268
pos	M+H	Thr Glu Ile	3.49298	C15H27N3O7	362.191	71	-2.58216	0.597922	1.62468	0.149545	252298	66287.7	128222	174217	173308	121999	365221	61983.9	162007	20889.1	124084	591107	137146	480412	240786	325985	31209.3	99441.4	85387.7	342661	269750
neg	M+K-2H	6-Hydroxytetrahydroharman	11.8785	C12H14N2O	239.06	57.3	3.51464	0.199555	0.803722	0.205871	136076	91323.2	100263	62191.5	58478.6	82750.5	72921.1	120210	44099.2	112960	36483.9	123701	60845.5	75651.9	46681.9	101707	102923	47846.7	97143.4	36842.5	49303.9
pos	M+NH4	(2E,4E,12Z)-N-(2-methylpropyl)octadeca-2,4,12-trienamide	8.23322	C22H39NO	351.336	61.2	-1.83	0.207656	2.47551	0.10582	1264.86	2353.21	7464	14669.5	20461.7	26351.3	3127.97	1136.84	18241.2	12499.3	52944.2	1340.54	19820.5	1161.54	48725.7	1067.33	11147.8	35219.6	3114.19	29136.5	89241.4
pos	M+H	Gln Leu Ala	1.94917	C14H26N4O5	331.197	60.3	-2.08443	0.477831	1.74692	0.26245	266861	59669.6	51052	95544.9	94159.3	42885.2	264477	154472	164398	23133	44797.7	597039	76846.8	699738	74217.4	345200	26861.8	84087.6	88648.4	189329	111161
pos	M+ACN+H	Aminopentol	12.2448	C22H47NO5	447.379	86.5	-1.54234	0.225354	0.358386	0.000175878	17082.9	30553.7	18193	31527.4	18233.3	13707.6	11781.3	25949.7	10131.6	10575.8	9168.32	5788.25	12090.2	5015.38	3573.96	4608.57	5430.16	4140.72	3677.59	9841.63	10675.5
neg	M+FA-H	2,6-Dimethylocta-cis-2,7-diene-1,6-diol	6.70008	C10H18O2	215.129	51.1	2.95365	0.425728	3.08621	0.03878	7666.31	33747.9	33357.7	19587	24549.8	5634.68	39705.8	17162.4	29504.5	24569.7	110495	61418.5	32179.3	225466	20065.7	20736.4	17072.6	48645.3	38222.1	51077.5	174055
pos	M+H-2H2O	Iridal	8.01725	C30H50O3	423.362	68.8	-1.26197	0.11694	2.24199	0.267931	8685.98	2990.98	10119.5	4056.27	14103.9	709.979	3302.09	907.552	669.071	4950.5	6829.9	60818.1	5199.59	4159.5	8162.42	7103.31	4734.96	1162.54	10254.3	13764.3	2343.62
pos	M+NH4	Ethylestrenol	9.4081	C20H32O	306.279	65.2	-1.77247	0.118492	0.558989	0.106623	53186.1	24845.2	34347.3	19452.1	6464.38	22334.4	4483.5	14409.6	2725.45	20735.8	2978.56	22061	18342.3	7728.32	678.011	6174.67	8047.17	7690.92	13800.9	9559.31	27751.2
pos	M+K	19-Hydroxyprostaglandin E2	5.29645	C20H32O6	407.184	58.2	2.60645	0.239932	9.40268	0.0531568	2391.4	1846.91	1395.27	1943.05	1573.52	1412.56	1509.54	2149.36	1584.56	1372.83	1632.27	7721.8	49307.9	66977.9	1564.92	6876.21	6201.22	1323.63	1610.29	10895.8	23569.6
pos	M+H-H2O, M+H	Gly Leu	1.30615	C8H16N2O3	189.123	97.2	-1.33708	2.80017	2.05579	0.0427871	7.43754e+06	1.2667e+06	774677	2.3056e+06	1.79023e+06	1.26483e+06	5.11588e+06	2.31829e+06	1.64975e+06	1.23579e+06	2.24958e+06	7.64823e+06	1.83965e+06	8.44133e+06	2.419e+06	1.12792e+07	759337	4.48067e+06	4.06129e+06	6.30558e+06	7.41065e+06
pos	M+H	Tulipalin A	0.48205	C5H6O2	99.0444	53.3	3.40375	0.0436285	1.13265	0.336466	42551.4	36248.4	33722	33692.7	30351.4	30746.3	22276.7	54270.5	21438.4	42848.3	25586	34456.5	26082.3	62873.6	44517.8	45019.4	36946.8	40379.8	53125.6	30457.4	34314
neg	2M+FA-H	2,2'-Anhydrocytidine	1.00513	C9H11N3O4	495.147	61.1	-2.46858	0.648503	20.9501	0.216157	21979.3	16529.2	15320.1	17907	15430	16154.6	20679.9	15973.8	18195.3	14453.5	132658	175865	232268	159506	14917.6	2.91205e+06	14204.4	40473.4	17641.4	154459	124060
pos	M+H-2H2O, M+NH4	Ascorbic acid	0.9036	C6H8O6	141.018	61.9	-0.924502	0.291483	0.388174	0.00277612	47905.7	59368.7	43950.9	15461.4	18834	40403.4	17748.7	42536.6	11825.8	58587	12730.4	8431.41	21687.2	15919.4	5699.85	7039.12	40037.2	11851.6	17916.4	4065.46	6896.73
neg	M+FA-H	[12]-Shogaol	7.4922	C23H36O3	405.266	62.1	3.48843	0.605733	2.92158	0.154076	3065.13	2305.08	2136.47	5959.57	230343	2252.85	305255	2227.63	72319.4	2015.61	68119.1	656080	20918.8	145088	16121.1	280559	1980.88	11604.9	89324.3	595057	132985
neg	M+Na-2H	28-Norbrassinolide	8.70777	C27H46O6	487.306	67.1	4.18932	0.0889032	1.95553	0.375438	11543.3	5091.37	6946.27	3611.77	1853.65	5855.64	2537.06	6984.58	7196.92	2549.36	4028.26	62522	6040.77	4400.32	2827.01	18086.4	5776.94	3907.12	2086.11	3756.18	3093.17
neg	M-H	Propylene carbonate	1.54743	C4H6O3	101.024	52.8	0.590314	0.367366	1.44294	0.110078	173916	187945	148589	95104.7	126901	181813	197538	428284	95790.9	153993	171891	314162	112367	422427	245060	502585	134399	221149	274187	179930	262789
neg	M-H	PE(19:0/0:0)	10.7341	C24H50NO7P	494.325	73.9	-0.0632061	0.289583	0.776106	0.357683	649542	500979	1.27213e+06	710976	868719	747547	355798	272787	413930	321561	540494	35410.1	1.03036e+06	26114.9	706634	123327	708366	620137	148326	386078	894352
neg	M-H	Dodecyl benzenesulfonate	10.7222	C18H30O3S	325.185	51.9	2.21397	2.04231	0.904817	0.412748	2.15458e+07	2.58639e+07	2.25433e+07	2.27372e+07	1.59164e+07	1.56696e+07	2.95204e+07	1.98831e+07	2.63068e+07	2.15398e+07	1.45648e+07	1.49508e+07	2.86097e+07	1.98962e+07	1.24552e+07	1.95528e+07	2.34512e+07	1.74472e+07	3.14852e+07	1.12954e+07	2.67764e+07
pos	M+CH3OH+H	3-(Hydroxymethyl)-5,5-diphenylimidazolidine-2,4-dione	6.12845	C16H14N2O3	315.133	52.8	-2.91537	0.176223	0.599064	0.0111737	27200.7	20969.4	14541.8	25170.6	38069.5	15727.5	16915.8	10343.1	20229.5	23376	7270.12	14238.4	5243.41	13540.2	11151.6	28672.7	12915	11749.9	14206.5	9056.01	12016.3
pos	M+H	Cycloate	11.8593	C11H21NOS	216.141	62.4	-1.39293	0.447199	0.647878	0.120592	197653	314117	336093	408917	162489	210893	104142	305280	176465	185610	204403	12454.5	215671	8392.63	144310	10432.9	291923	218260	14587.1	159703	431445
neg	M-H	Uridinediphosphateglucose	1.15327	C15H24N2O17P2	565.05	73.5	3.99212	0.195001	0.364203	0.274896	368312	65663	9344.66	10922.5	9411.68	9853.68	12613.9	77318.7	11098.4	32893.2	8885.93	86639.9	58105.7	15666.4	9099.14	14481.4	8664.13	8620.63	10760.5	10191.6	12235.5
neg	M-H	Serylphenylalanine	2.43952	C12H16N2O4	251.104	50.8	0.733675	0.565888	1.47749	0.646065	4.84559e+06	109688	77769.4	121907	91009.2	175686	237905	132768	169266	109187	162072	4.38751e+06	155331	877853	172684	2.56164e+06	115133	226052	374362	247320	586487
neg	M+Na-2H	13,14-Dihydroprostaglandin F2alpha	9.92078	C20H36O5	377.232	67	2.43251	0.541384	12.2063	0.0228287	9890.42	4853	3416.12	5501.67	13425.5	1933.05	7388.06	5012.96	5520.14	7496.41	23746.6	94352.7	153472	306992	18041.1	127687	12294.3	4458.15	13028.1	22854.9	88268.4
neg	M-H, M+Cl	N-Linoleoyl Serine	9.90743	C21H37NO4	366.266	69.1	2.66954	0.0140987	1.06312	0.847735	1696.7	70742.8	128791	158159	133349	306346	147875	10288.6	308378	78248.7	241754	18274.4	50408	58311.6	211458	41994.4	154017	319927	155802	166142	153483
pos	M+CH3OH+H	N-(1,3-Dihydroxyoctadec-4-en-2-yl)acetamide	4.88855	C20H39NO3	374.326	51.5	-1.71518	0.0648426	3.96428	0.403271	5527.31	4268.82	3224.92	4491.03	3636.92	38272.8	3489.03	4967.87	3662.44	3173.05	15453.4	5858.02	3307.97	5075.83	3617.04	4664.12	273852	3059.34	3721.92	3384.99	3811.95
neg	M+Cl	1-Methylpseudouridine	1.29048	C10H14N2O6	293.055	64.6	0.0875215	0.00852548	1.18173	0.590412	4076.35	41828.3	56513.3	156772	120096	105993	42429.4	13304.7	98337.6	157083	57593.7	14260	95752.1	110909	107644	111113	32572.9	136693	251139	47642.5	69969.1
pos	M+H	Asp Ile Asp	1.76127	C14H23N3O8	362.155	71.4	-2.29357	0.102741	0.95837	0.886859	189279	52674	80605.4	79197.6	89488.8	124663	257485	72029.9	54919.9	101206	80136.5	226735	5378.6	218685	133881	7583.63	61210.9	71091	36929.3	158025	161604
pos	M+Na	N-Stearoyl Valine	12.1532	C23H45NO3	406.329	68.8	-1.49795	0.0362286	0.883606	0.58929	22850.9	52439.5	25802.6	20372	30409.5	12227.4	3023.03	21267.8	18673.2	29966	29914	11969	29534.1	19840.9	13710.9	9428.23	13952.2	25245	12446.3	22624.8	41721.7
neg	M-2H, M-H	3,4-Di-O-galloylquinic acid	4.16385	C21H20O14	495.078	57.1	0.741869	0.599233	0.05349	0.021263	2305.79	60364.9	10396.3	57119.8	2054.92	188756	169042	495570	49985.4	161279	921.756	11089.8	55.373	110.647	64.2645	10294.7	24591.8	8217.68	10259.5	3860.62	956.678
neg	M-H2O-H	7-O-Galloyl-sedoheptulose	1.17262	C14H18O11	343.068	60.9	2.25331	0.837637	0.0663732	0.0175525	7897.05	132033	12410	110791	9756.01	379223	377126	928231	126546	278372	12298.7	40909.1	919.607	6925.83	2754.77	24914	49621.8	6289.48	15887.2	4950.04	7008.3
pos	M+Na	GPCho(18:1/18:1)	14.8158	C44H84NO8P	808.582	95.1	-0.807777	0.851996	0.522127	0.0118727	389343	397573	228669	404100	163084	328207	272611	876632	227078	439523	143290	224005	176829	162586	153275	311153	219198	125193	327617	116024	181293
neg	M-H, M+Cl, M-2H	Kaempferol-7-neohesperidoside	5.08773	C27H30O15	593.153	70.3	2.92332	1.92457	0.14262	0.0247219	47469.4	806457	91888.9	778451	57395.6	2.12123e+06	1.63544e+06	5.2328e+06	753844	1.89399e+06	130077	432130	13367.3	124103	9614.59	249757	340212	238256	289449	147310	130921
pos	M+H	Ser Gln Phe	2.82907	C17H24N4O6	381.176	64.4	-2.07351	0.197972	3.75458	0.177253	31716.5	1555.41	4203.16	5362.65	5522.36	798.361	2460.71	2846.16	3150.58	775.906	6640.92	121521	4147.13	37657.4	5773	30726.3	775.934	6522	4218.88	5406.05	17771.8
pos	M+H	Asp Ala Ile	3.68068	C13H23N3O6	318.166	57.3	-1.27891	0.150376	1.54331	0.408801	69704.5	8237.13	13430.5	9666.54	7517.57	10287.4	27943.7	5604.27	10550.6	11989.6	9458.81	111323	3422.09	38871.9	17157.2	19556.1	6060.37	12636.1	11784.4	35091.4	31610
pos	M+2Na-H	Oryzalexin F	6.29212	C20H32O2	349.211	53.7	-0.644925	0.223729	0.233416	0.148853	2505.65	1100.58	19090.6	4110.82	45846.8	677.725	16418.6	169080	48378.8	658.664	1151.44	17011.1	5524.98	13283.5	750.826	4964.76	2374.07	8869.92	4547.5	9298.24	11271
neg	M+FA-H	1-O-Feruloyl-beta-D-glucose	2.15817	C16H20O9	401.11	59.4	2.80745	0.362707	0.0709709	0.0315242	1224.57	24610.2	853.557	20697.7	859.679	70653	84725.3	215642	27106.4	46218.8	811.656	20728.6	716.137	1783.91	831.131	1322.76	6612.26	787.423	982.886	2761.19	1117.61
pos	M+H	Glu Glu Lys	1.77253	C16H28N4O8	405.197	66.8	-2.0355	0.33707	1.30757	0.391747	486757	213865	31070.4	263488	157008	9670.09	399267	309405	415902	150102	187592	561602	158939	618927	281798	734414	52478.2	287063	103312	286794	231624
pos	M+H-H2O	3-keto Petromyzonol	8.92428	C24H40O4	375.288	73.2	-2.32103	0.104941	4.08799	0.112743	1635.71	1263.28	954.358	1329.04	1076.28	966.184	1702.54	1470.15	1083.83	939.009	3597.36	9420.33	978.936	1502.1	1070.4	9427.93	939.042	905.356	1101.43	24688.5	2220.41
pos	M+2Na-H	Virginiamycin m1	6.59615	C28H35N3O7	570.217	61.2	-2.85811	0.392355	0.822249	0.252443	425897	520257	528190	248154	263743	278839	322391	704648	233195	364825	181887	203464	311961	423967	225342	273407	494981	237420	471508	419678	274914
neg	M-H, M+Cl	Triethylene glycol bis(3-tert-butyl-4-hydroxy-5-methylphenyl)propionate	10.23	C34H50O8	585.346	54.3	4.80325	0.0714761	0.890268	0.801018	107528	56680.6	61219.5	9996.99	19596.1	25537.1	35902.2	157096	7715.57	66859.1	1278.85	128934	3403.97	128792	2507.9	111992	14253.2	6471.97	122235	1466.76	15446.7
neg	M+FA-H	6beta-Hydroxystigmasta-4,22-dien-3-one	9.37005	C29H46O2	471.349	73.5	2.20369	0.222357	0.0871254	0.051219	7248.95	26470	3644.86	9347.69	930.698	10209.1	15807.3	88759.4	3630.53	12237.8	878.709	2100.63	775.299	1549.21	899.793	1432.03	5316.59	852.474	1064.08	1007.83	1209.94
neg	M-H2O-H	Embelin	9.63508	C17H26O4	275.165	53.4	0.339272	0.102276	0.767201	0.0455298	18138.6	15153.8	15293.9	16006.7	11710.9	13878.5	11658.6	15978.3	8725.25	18495.4	7324.55	16908	9465.35	15777.5	7674.07	15647	12799.6	8512.9	13686.1	4716.73	9890.41
pos	M+H-H2O	Fuziline	6.27952	C24H39NO7	436.268	65.2	-2.36001	0.104667	4.8286	0.25962	30.8205	4592.5	5508.7	25.0422	45.0584	1351.4	147.864	20893.5	20.4219	11097.6	14.8418	15198.1	18.4454	57043.3	20.1688	1207.69	146696	17.059	20.7536	10759	1183.74
neg	M-2H, M-H	Ambocin	5.25617	C26H28O14	563.143	62.8	4.94656	0.827707	0.139113	0.0181532	3837.19	128803	4913.43	144919	6113.75	405286	381959	877294	148047	358087	21033.1	42692.9	50.3456	29075.6	354.22	40111.3	61151.1	43761.5	53978.1	61792.5	22325.3
pos	M+Na	PC(18:0/0:0)	12.1793	C26H54NO7P	546.352	94	-1.10497	0.00827262	0.952557	0.883786	27439.9	66436.9	38832.1	66973.9	72737.5	28990.7	27114.1	24283.7	80265.9	21130.1	95191	541.361	43694.3	469.076	77971	431.029	33574.1	80492.5	2011.9	103123	38422
pos	M+H	Glu Ile Glu	3.11698	C16H27N3O8	390.186	56.3	-1.70452	0.0520766	1.0136	0.97657	10032.5	21484.8	11681.6	34147.1	26828.5	28013.5	120934	21992.3	35049.4	1615.19	20316.4	31848	3539.18	20373.9	113225	17210.4	10785.2	15889.8	17271.7	69135.8	28025.4
pos	M+H	delta-24-Cholesterol	9.94195	C27H44O	385.346	73.6	-1.93904	0.0639958	0.755811	0.691736	235216	16221	7233.18	9477.76	24039.5	9871.27	25131.1	33380.2	7760.33	1440.11	27606.7	36673	3916.61	32738.9	1641.61	76186.3	6492.63	23297.5	48603.2	3942.85	46324.8
pos	M+Na	SM(d14:1/20:0)	14.8158	C39H79N2O6P	725.556	97	-0.865074	0.336433	0.917246	0.829684	405731	711566	17109.1	487671	23643.2	89218.8	78829	551921	131166	215454	187635	344333	10122.9	635674	7004.19	290406	312962	346281	563241	4503.51	34476.6
neg	M-H	4-Pyridoxic acid	1.30153	C8H9NO4	182.046	58.5	2.39802	0.0481026	1.25978	0.653543	1992.82	785.887	2910.55	4299.85	8166.65	4155.46	15232.7	36994	12040.8	8752.14	5269.49	47984.2	22883.1	5811.31	709.262	12107.2	3239.15	1938.8	16786.9	3002.25	12374.4
neg	M-H2O-H	p-Coumaroyltriacetic acid lactone	5.29328	C15H11O5-	252.043	64.8	1.37203	0.0437012	1.07457	0.9123	23093.1	19320.6	17484	5663.86	18903.5	19469.4	921.662	8352.78	25650.9	13953.6	4408.58	109419	1756.05	16399.9	4839.12	9576.99	2701.53	2503.26	4063.33	17553	7409.27
pos	M+2H, M+H	His Lys	4.31453	C12H21N5O3	142.589	50.1	-0.176601	0.132811	9.85959	0.379309	1832.05	800.078	1006.22	4274.07	931.669	1.20385	18125.9	1106.2	2516.37	1.16999	192.091	1908.03	1628.03	2242.45	2701.3	316153	1.17003	2576.43	881.689	2978.75	555.912
pos	M+ACN+Na	Sisomicin sulfate	4.38745	C19H37N5O7	511.287	53	4.68791	0.317363	0.374297	0.0187337	28990.3	78509.6	5143.97	98746.9	28948	72334.4	14304.3	41531.1	95776.6	17834.9	4777.5	4044.28	18383.9	27640.9	57827.8	4533.7	22810	7892.55	2399.72	25996.1	22195.2
neg	M+Na-2H	PC(2:0/5-iso PGF2VI)	14.828	C28H50NO11P	628.29	73.1	4.7211	0.488401	0.52695	0.0121941	245243	186872	392539	158037	266273	250876	254172	139386	257511	88824.7	154482	3227.17	136134	2380.03	265661	19287.9	182024	140803	34882.7	212530	146839
neg	M-H	Pelargonidin 3-O-glucoside	5.44542	C21H20O10	431.099	70.5	2.53127	1.21215	0.206624	0.00806472	45756.6	472456	41198.3	361020	38693.9	809577	697471	1.4442e+06	402909	626021	76991.8	212792	8475.16	79829.8	2453.32	121003	184087	126227	161835	73519.7	75420.5
pos	M+H, M+Na, M+H-2H2O	PC(P-18:0/20:5(5Z,8Z,11Z,14Z,16E)-OH(18))	12.0057	C46H82NO8P	808.582	85.2	-3.91366	1.12668	0.419009	0.00013431	237143	529135	359340	597161	283736	769603	369715	493388	440575	435566	174090	106338	284427	76301.9	217504	95446.9	366476	271557	153623	130425	204985
pos	M+H	Trp Phe	5.40115	C20H21N3O3	352.165	83.9	-1.00701	0.0857805	5.66324	0.386978	4532.73	669.532	505.805	704.385	570.425	512.073	10297.2	4607.61	574.427	497.67	2157.82	7839.31	518.831	2125.63	567.306	130321	497.688	479.834	583.755	530.91	597.876
neg	M+Cl, 2M-H	Baicalein	6.77257	C15H10O5	305.023	55.2	1.99248	0.281262	3.22528	0.209055	3180.61	2391.93	9165.05	20587.3	20609.3	2337.72	6097.48	6347.97	23926.8	20335.3	66559.8	20332.3	14883.6	67092.3	15003	3435.62	5476.3	2045.19	2552.87	207642	2902.8
pos	M+H	1-O-hexadecyl-2-C-methyl-3-phosphatidylcholine	9.86557	C25H54NO6P	496.375	94.7	-1.64645	0.263259	0.467124	0.0398892	20113.8	22899.1	29152.4	18413.4	33319.5	56457.8	109805	62791.6	108227	65307.3	37690.2	8366.54	16440.7	7249.4	18574.5	6661.39	10359.4	71992.4	25144.6	62605.2	5444.3
pos	M+H	GPEtn(22:5/16:1)	12.4492	C43H74NO8P	764.521	97.5	-1.73631	1.17428	0.152604	0.0793843	438408	1.44227e+06	22999.7	279477	15451.8	108628	303387	2.51933e+06	708.117	281982	25391.2	346947	7131.56	22160	73453	144516	261575	8398.43	719.616	654.472	17644.4
neg	M+FA-H	LysoPA(22:2(13Z,16Z)/0:0)	11.009	C25H47O7P	535.304	60.1	-1.05873	0.17257	2.19356	0.295671	1713.61	7159.68	1194.43	2457.97	5912.2	97399.2	5092.03	1245.39	11856.2	14502.8	66990.9	2715.21	34126.1	2002.46	1557.29	1851	85396.2	30051.3	1375.4	130768	1563.93
neg	M+Na-2H	Glyceryl monolinoleate	11.8538	C21H38O4	375.252	72.5	2.25597	0.090461	1.76198	0.135751	8191.75	4041.25	6474.63	1829.55	3293.45	4389.06	4256.22	1274.2	5179.25	543.406	15934	1309.36	6135.42	965.649	9892.17	898.161	5026.34	13109.6	663.262	13290.8	9280.57
neg	M-H	10-Hydroxy-2E-decenoic acid	6.68757	C10H18O3	185.119	53.8	2.46779	0.443453	42.113	0.000250078	1122.61	844.24	782.485	914.611	788.097	825.108	1056.24	815.871	929.337	738.221	35906.9	17431.9	64366.2	74896.2	63796.9	1212.62	5545.08	32926.2	16682.1	36402.8	59266.3
neg	2M+FA-H	Trp Thr	1.3127	C15H19N3O4	655.274	63.3	1.42186	0.102929	0.263128	0.376212	144.339	917.683	150.194	5108.05	101.33	168.785	252129	104.901	39049.9	94.9169	1236.88	228.706	84.4106	182.455	35743.8	9668.48	93.2813	92.8129	115.852	38665.9	131.732
pos	M+H	Arg Leu Val Glu	1.1705	C22H41N7O7	516.313	55.8	-1.57012	0.404236	1.39136	0.267085	510102	128444	21719.4	189379	60906.6	56698.7	213551	153037	213539	193688	111816	445996	103447	362574	327910	272294	47611.6	178497	172870	432340	209344
pos	M+H	3-Oxo-alpha-ionol	11.9251	C13H20O2	209.153	60.8	-1.6295	0.0768751	0.454421	0.0861668	1890.61	6758.39	4141.94	1561.94	13908.9	8493.1	490.374	2377.29	2152.83	1798.72	1719.12	823.329	1638.57	975.976	2794.26	777.137	4238.67	3281.8	2686.15	777.161	2068.89
neg	M-H, M+Na-2H	Docosanedioic acid	13.6301	C22H42O4	391.284	59.6	1.43724	0.169692	1.17063	0.588328	107798	88770.4	108367	59104.8	50330.1	41890.6	89107	32554.2	111037	33986.8	119351	405.312	156318	10141	103533	31512.5	71547.8	98552.7	12499.9	147304	179770
pos	M+H	Aspartic acid	4.57732	C4H7NO4	134.045	74	-0.206242	0.0803847	3.64384	0.410276	266.079	3764.32	1390.62	1299.94	780.43	2509.57	993.864	310.314	250.94	2919.2	48385.4	281.999	931.012	962.961	1478.66	743.683	965.276	660.049	1733.62	1010.77	906.738
neg	M-H	MG(18:1(9Z)-O(12,13)/0:0/0:0)	9.01058	C21H38O5	369.266	52.2	2.79523	0.174339	12.167	0.0222763	895.763	673.646	624.369	729.796	628.847	658.38	842.807	651.009	741.547	589.049	3020.23	35217	9533.58	15260	1729.95	10241.4	1716.76	575.992	2134.39	7895.71	6832.35
neg	M+Cl	N-Oleoyl Isoleucine	11.9754	C24H45NO3	430.31	79.7	2.58521	0.262516	0.407754	0.0350457	5756.92	24558.2	24768.6	40517	59248.6	93785.2	69289.5	1635.64	95870.6	23220.4	27660.2	2158.34	5492.74	1591.77	29876.3	1471.38	22191.1	51584.1	7818.62	18257.4	28645.7
neg	M+Na-2H	Tricoumaroyl spermidine	3.61112	C34H37N3O6	604.242	58.9	-1.60551	0.0475047	0.955267	0.921889	287087	562012	86912.5	708276	378526	64536.5	1.93513e+06	281699	2.56126e+06	161497	775932	274366	475620	426303	2.30107e+06	631526	173552	584777	266900	937653	536156
neg	M+Cl	Loganic acid	1.19528	C16H24O10	411.107	65.7	2.20779	0.813321	0.0100678	0.08216	2652.05	250572	2604.78	54386.4	1861.8	282659	174078	1.49166e+06	41543.7	202715	1757.8	4202.17	1550.93	3099.09	1799.97	2864.69	4193.87	1705.31	2128.63	2016.09	2420.41
neg	M+Na-2H	MG(i-18:0/0:0/0:0)	14.475	C21H42O4	379.284	77	2.22495	0.0877126	1.15166	0.739104	8333.87	29658.9	94375.4	26375.1	52555.9	13637.4	15658.3	3104.44	28319.2	9870.25	60018.2	1913.75	27729	1411.38	30834.7	1304.63	32293.8	36497.1	3926.14	73407.5	87767.4
pos	M+H, M+Na	PC(P-18:0/20:4(5Z,8Z,11Z,14Z)-OH(17))	12.1793	C46H84NO8P	810.598	89.4	-3.00957	0.917128	0.545043	0.0491398	207636	951075	268075	562986	731095	213297	205537	867576	852043	963919	75066.5	497398	819113	44934.5	404862	391299	219197	578624	230979	179212	50623.6
pos	M+ACN+H	Naepaine	3.72668	C14H22N2O2	292.201	58.8	-2.17562	0.0232756	1.74836	0.445926	691.293	533.895	8348.94	11090	47870.2	511.937	436.368	1489.89	951.664	25946.4	15048.4	2146.23	14469.2	5386.73	452.378	15354.5	2015.89	37963.3	87336	1045.92	7005.38
pos	M+H, M+Na	(2-Acetyloxy-3-octadecoxypropyl) 2-(trimethylazaniumyl)ethyl phosphate	13.4753	C28H58NO7P	552.402	82.9	-1.15234	0.952424	2.26777	0.11813	192343	202472	291987	200404	376898	154564	163624	87785.5	349310	147518	1.20635e+06	17082.1	553082	14801.2	903388	13600.7	348133	402775	10853.2	1.5366e+06	398786
pos	M+H	Bilirubin	14.1185	C33H36N4O6	585.27	68.6	-1.43298	0.357191	0.273388	0.00408654	50326.8	18383	27770.1	68325.6	108621	109621	18483	42379.2	69684.8	15508.2	45076.2	489.954	2322.21	1030.41	27963.7	390.098	31205.9	7738.46	6396.76	8607.64	27893.8
neg	M-H	Prunin	5.50507	C21H22O10	433.115	70.8	2.55994	0.197613	0.523776	0.0473453	6829.02	31222.7	10003	37533.2	6242.87	44357.6	37938.7	68407.2	21913.3	42794.1	30276.5	41146.6	14099.4	10592.9	783.992	15418.5	12218.4	9560.2	16414.9	17664	8843.14
neg	M-H2O-H	Threoninyl-Gamma-glutamate	0.966817	C9H17N3O5	228.099	60.5	0.790475	0.0887132	1.25503	0.647646	4710.31	52845.1	5250.86	20434.2	23107.3	1798.03	1684.21	1300.94	21724.2	40966.4	23237.3	3496.74	60088.7	78819	16131.4	1981.31	7624.06	4475.31	16650	14662.2	12801.1
neg	M-H	Azelaic acid	10.3452	C9H16O4	187.098	73.7	2.23793	0.0458026	1.30425	0.235953	9754.91	5590.47	6066.11	5659.04	3427.3	4445.97	4875.43	8541.59	2567.27	6645.02	3966.86	11433.2	5789.78	15409.5	3170.96	9711.7	6848.93	5250.89	11096.4	2438.28	7482.22
pos	M+H-H2O, M+H	1-Arachidonoyl-sn-glycerol	10.6329	C23H38O4	379.284	72.3	-1.48004	0.621024	0.50108	0.0300737	74207.6	254366	298657	511589	257895	212264	148722	421842	235885	69037	248925	11892.5	139923	28906.9	54029.6	30002.2	114313	153352	90508.8	154226	343326
pos	M+H	(7Z,13Z)-Hexadeca-7,13-dienedioylcarnitine	6.59615	C23H39NO6	426.284	52.9	-2.22517	0.276653	0.0968865	0.0568729	7341.19	3505.8	1437.66	51790.9	10026.7	1455.47	47362.4	40111.8	150471	1414.54	1186.58	14550.5	1474.68	2262.79	1612.46	2079.25	1414.59	1363.84	1864.03	4054.33	1699.35
pos	M+Na	GPCho(18:2/20:1)	11.3503	C46H86NO8P	834.599	74	0.658165	0.387693	0.543377	0.0885511	25618.8	101625	106004	102113	81906.5	281143	24323.6	153726	259769	79169.9	6405.88	58657.6	139209	28716.7	66266.6	86036.3	168244	67204.6	27459.8	73252.2	5009.04
pos	M+H	His Phe	3.75248	C15H18N4O3	303.145	62	-0.751091	0.0754399	2.20657	0.452965	24879.5	576.802	380.289	1785.82	621.46	2805.96	20366.7	1079.38	6617.93	628.075	2120.2	17784.3	2329.91	4351.91	8258.21	97609.3	41.0392	1729.94	2187.2	4220.14	4374.79
pos	2M+K	2-Cyclooctyl-2-hydroxyethylamine	11.8593	C10H21NO	381.289	61.7	4.6228	0.00959201	1.09672	0.531435	16938.5	23943	17164.7	21454	15904.7	15032.4	6008.46	27449.2	10697.9	27308.6	18284.9	18698.4	20177.6	30275.4	10599.6	17056.2	23290.7	21322.8	25572.9	11828.4	22337.1
neg	M+Cl	4-Hydroxyatorvastatin	10.8526	C33H35FN2O6	609.219	50.6	3.32074	0.426638	1.89808	0.132783	92013.1	64563.9	86278.9	92177.7	85755.6	35941.9	87609	10277.1	140870	71709	224342	10286.9	465897	8651.25	159083	7012.73	198878	124296	104081	78537.8	220759
pos	M+H-H2O, M+H	Isochlorogenic acid A	5.34767	C25H24O12	499.122	77.5	-2.35243	0.255703	0.010711	0.120224	733.705	8666.69	218480	596.148	242175	2209.72	463.14	659.443	486.159	2504.79	353.319	777.604	439.106	673.774	480.132	619.124	421.212	406.102	494.054	449.329	506.005
neg	M+FA-H	1,2,3,4-Tetrachlorodibenzofuran	9.22755	C12H4Cl4O	348.901	78.8	2.82871	0.123224	0.236342	0.00756864	17124.6	10744.4	16109.5	1208.88	3743.36	3596.37	2337.76	8359.23	2838.66	4628.63	463.284	4496.93	2964.76	816.795	474.4	3699.37	2881.63	449.452	586.736	531.36	1013.4
neg	M+FA-H	Octadecyl ferulate	8.26062	C28H46O4	491.338	59.2	0.61361	0.377746	2.27087	0.0215305	46999.4	9609.47	17204.5	8143.53	27110.9	36053.1	33806.8	15366.2	56870	34097	105111	152568	10762.1	109484	48020.6	33535.6	30791.3	32160.4	51406.6	52518.7	86210.8
neg	M+K-2H	24-Nor Ursodeoxycholic Acid	11.3402	C23H38O4	415.226	55.3	1.23849	1.0084	0.675971	0.365458	539904	3.62397e+06	1.78337e+06	1.32141e+06	5.37227e+06	3.78271e+06	465324	460710	3.96151e+06	2.06378e+06	769526	240030	4.10904e+06	142813	3.82135e+06	537243	5.71042e+06	293429	364598	265961	1.12645e+06
neg	M+FA-H	Loliolide	5.97248	C11H16O3	241.109	69.1	2.2046	0.128232	11.7693	0.0137497	398.332	299.56	575.327	324.529	496.109	292.771	374.783	289.494	332.949	261.941	2245.32	4561.67	1697.73	14437.3	270.352	4201.09	1937.44	256.135	1533.54	11241.3	4817.55
neg	M-H	2,2'-(3-Methylcyclohexane-1,1-diyl)diacetic acid	6.5096	C11H18O4	213.114	67.6	2.1957	0.151478	1.79771	0.0700936	5396.01	5724.28	8696.81	7886.83	9023.31	9171.4	5077	12380	10558.2	9231.05	15421.9	8549.98	33020.9	33601.3	3662.33	12427.4	19761.7	5652.24	4331.03	8281.85	19706.9
pos	M+H	Hypoxanthine	6.22868	C5H4N4O	137.046	56.5	-1.59208	0.0658729	1.35467	0.363142	4877.69	13165.6	8220.57	11628.4	8758.75	9889.87	5776.01	12494.2	7418.64	13062	7843.21	6469.8	8776.58	11658.2	6907.85	9587.03	10889.4	10113.5	15859.5	45390	8502.7
neg	2M-H	6-(4-Azanyl-4-Methyl-Piperidin-1-Yl)-3-[2,3-Bis(Chloranyl)phenyl]pyrazin-2-Amine	0.7389	C16H19Cl2N5	701.199	53.8	3.6151	0.718969	27.351	0.235893	13263.9	9974.93	9245.27	10806.4	9311.58	9748.88	12479.8	9639.74	10980.4	8722.28	8791.42	2.35812e+06	16454.1	50916.6	9002.37	572690	8571.98	8528.94	10646.1	78337.5	12105.4
pos	M+H-H2O	trans-4-Coumaric acid	3.7919	C9H8O3	147.044	55.3	-0.429366	0.13133	2.56181	0.0309388	1981.59	3605.93	5153.71	5656.24	12210.2	3372.55	1505.39	3407.07	1698.14	10552.3	10622.6	33844.7	7164.07	11698.3	2291.53	9850.22	3850.43	12218	28595.6	9973.02	8376.37
pos	M+H, 2M+H	Gly Ile	1.6082	C8H16N2O3	189.123	95.6	-1.49464	1.36477	2.1311	0.0829947	1.32861e+06	201899	169668	467615	397717	193059	2.23932e+06	613739	342588	162762	606508	2.39335e+06	348824	1.60246e+06	1.11487e+06	3.65545e+06	126918	902102	717721	1.53606e+06	1.3352e+06
pos	M+H	PC(20:0/0:0)	14.8158	C28H58NO7P	552.402	92	-1.22683	0.380423	2.1219	0.146775	45095.2	45515.6	53953.6	31231.9	69183.8	31864.5	33502.4	13836.8	68162	29408.6	220031	2560.91	99067.5	2405.89	146002	2070.32	65485.4	91590.5	4982.35	295597	54621.5
neg	M+FA-H	Rosin	3.86263	C15H20O6	341.125	52.8	3.72278	0.15586	0.312669	0.157052	186.038	14044.5	2625.46	3555.52	3446.55	20437.6	22883.4	92451.4	8713.27	16703.2	1199.36	29309.8	14342.3	3273.46	126.266	4393.59	490.973	1312.12	5810.79	1605.63	1780.03
neg	M+FA-H	Nitrendipine M (dehydro)	5.35553	C18H18N2O6	403.116	52.3	2.62718	0.19266	0.0829633	0.0161878	56.9907	6310.61	39.7239	6043.35	40.0088	23492.1	20372.9	48263.3	9800.92	17070.1	297.701	7534.67	171.744	544.317	47.5011	1413.16	687.249	36.646	512.092	261.333	493.32
neg	M+FA-H	Furylacryloylalanyllysine	4.65195	C16H23N3O5	382.163	51.9	2.05345	0.137677	5.99836	0.384039	59.8845	5474.89	5.25527	26.8223	5.29296	36.8391	6324.41	5.4795	1633.39	1178.01	30.7405	7972.46	86925	303.521	173.502	57.3265	1596.67	69.3772	86.5715	93.8382	16.1856
neg	M-H	Rutin	4.9885	C27H30O16	609.147	77.7	2.24541	0.280997	0.40354	0.0529645	11023.7	9030.16	7683.77	45520.6	7738.88	62066.9	40156.5	123149	35757.7	109472	20313.6	39369.6	6446.71	16913.9	7481.89	27812.8	25488.2	10047.4	24365.3	12161.9	10060.8
neg	M+K-2H	DG(20:3(8Z,11Z,14Z)-2OH(5,6)/0:0/2:0)	10.4542	C25H42O7	491.242	76	-0.295065	0.0825064	1.42493	0.51862	175469	56077.2	212983	151053	127250	84705.3	75757.1	12886.9	17992.8	54969.2	149906	67849.8	123813	130920	35414.5	33325.9	124706	28872.5	683193	24923.9	116129
neg	M+K-2H	MG(0:0/i-20:0/0:0)	9.54537	C23H46O4	423.289	56.7	1.31014	0.00880844	1.4479	0.616565	1120.42	4648.83	780.959	20401.2	786.559	3937.98	7611.71	16465.8	6172.64	75407.8	5213.74	20137.4	3930.62	3226.49	2981.03	2071.86	724.085	105477	46891.1	19785.3	8290.76
pos	M+H	Gln Tyr	1.26245	C14H19N3O5	310.139	56.2	-0.87373	0.145194	1.86261	0.531573	155628	2775.59	1072.49	1098.85	2452.72	13397.4	29.6816	42.2623	3142.41	10235	1872.68	228174	9904.71	22248	30.7706	72601.6	15633.3	6370.97	13979.8	7737.55	10474.3
neg	M+Cl	22-Hydroxydocosanoic acid	11.128	C22H44O3	391.299	80.1	2.70158	0.0814385	1.93203	0.339512	1037.93	40664	363.747	436.469	24044.4	8018.25	277.894	176.746	1734.14	9492.72	210.418	5592.88	8274.99	61932.5	9.08981	1647.68	214.863	13058	56941.2	9686.59	25725.3
pos	M+H	Myristoylcarnitine	9.4081	C21H41NO4	372.31	63.4	-2.13084	0.159242	0.305185	0.116908	7922.34	6507.66	3479.84	11728.7	5564.42	2873.13	15459.5	17728.6	74504.7	7426.6	2902.61	6771.43	2512.24	7266.84	1448.93	6604.92	5346.83	873.408	9550.81	3845.7	4304.45
neg	M-H, M+Cl	Diosmin	5.36857	C28H32O15	607.168	80.4	1.23583	1.26497	0.154379	0.00370762	24034.9	455611	29696.4	391094	20437.2	829544	621482	1.23478e+06	367487	779894	53281.2	92985.9	2014.47	49605.3	2337.94	102408	181683	99995.1	105443	58714.9	58849.3
neg	M+Cl	2-Hydroxyphytanic acid	13.4291	C20H40O3	363.268	67.3	1.99095	0.0210144	0.878483	0.820314	0.180011	0.135375	39119.2	0.146658	17797.5	10333.6	19107.1	0.130826	7729.26	3527.85	16638.1	0.285227	1941.18	0.210354	10761.5	0.194444	0.116334	14510.1	0.144483	17181	33295.7
pos	M+H	Tyr Tyr	2.38777	C18H20N2O5	345.144	64.4	-1.61368	0.244392	2.18892	0.322652	138297	1712.45	6743.63	1801.6	7975.74	24140.3	52489.1	1992.88	22795.7	2831.54	17315.8	297538	20388.4	21187.2	52032.1	135010	8682.49	7524.37	23458.9	23517.8	21253.1
pos	M+Na	GPCho(18:1/16:0)	11.193	C42H82NO8P	782.568	81.7	0.790515	1.04275	0.284238	0.0317882	956750	160318	690867	118589	510883	456259	2.38507e+06	1.61362e+06	170524	322846	124638	160837	423664	112927	388868	326632	531521	28692.7	91325.6	74672.2	45457.9
pos	M+NH4	Arlacel A	10.6461	C24H42O5	428.337	72.2	-1.17914	2.88101	0.402185	0.000102475	3.87016e+06	4.19116e+06	3.08232e+06	1.97089e+06	2.91572e+06	2.20649e+06	1.67054e+06	5.05626e+06	1.67283e+06	2.8957e+06	654664	1.41944e+06	1.3345e+06	1.17777e+06	754536	1.34717e+06	1.95259e+06	1.08214e+06	1.44858e+06	864775	1.02891e+06
neg	M-H	GPA(2:0/18:0)	12.1972	C23H45O8P	479.278	67	0.822918	0.726224	0.567838	0.0515093	871582	567126	1.48762e+06	611548	1.02489e+06	978223	1.07078e+06	372937	1.00992e+06	266185	574178	12871	636545	9492.33	1.35488e+06	109266	650976	496961	48473.2	823490	442760
neg	M+Na-2H	Monoelaidin	12.8476	C21H40O4	377.268	76.2	1.80604	0.10685	1.58063	0.237982	8337.84	8709.92	12550.2	4739.76	5610.96	3820.51	6437.24	3071.3	12185.3	2651.38	19339.6	646.005	14359	476.427	12805.8	1556.63	5124.64	14177.2	327.236	26265.9	23351.3
neg	2M+FA-H	(5S,6R)-Methyl 5,6,7-trihydroxyheptanoate	11.422	C8H16O5	429.196	50.4	-4.68229	1.05218	0.551365	0.0111699	1.28219e+06	614523	818773	728362	927245	1.30254e+06	693568	448466	1.05954e+06	504814	611492	46634.2	430587	81184.9	1.07007e+06	123044	831345	465470	472528	511363	438769
pos	M+NH4	Baohuoside I	5.86958	C27H30O10	532.22	61.3	4.58085	0.201633	0.146875	0.146434	7492.41	8307.05	105676	6087.71	202484	4425.63	4729.47	6734.07	4964.53	4301.16	3608.01	7940.69	4484.04	6880.41	4902.99	6322.33	4301.31	4147.01	5045.15	4588.44	5167.19
pos	M+K	Gentamicin C	5.8432	C19H39N5O7	488.247	67.3	-2.74714	0.113559	0.190335	0.21063	470.971	3427.74	3055.74	4225.04	3784.99	2435.81	5274.24	2445.61	53630	33.8025	744.805	656.741	35.2398	2532.47	749.563	1134.3	33.8037	123.724	8785.12	287.283	1411.81
pos	M+CH3OH+H	Cyclo(D-trp-D-asp-pro-D-val-leu)	6.10207	C31H42N6O7	643.347	51.9	3.68168	0.0641963	0.80531	0.662995	51415.3	13259.9	571.727	13900.7	3117.79	2387.62	618.549	67317.3	45331.1	17780.2	1598.44	10153.5	34932	58207.2	11071.2	826.874	41907	7909.52	17202.1	600.104	6668.26
neg	M-H2O-H	Bafilomycin A1(Baf-A1)	8.8628	C35H58O9	603.391	50.5	1.74126	0.0691837	0.473887	0.31913	3490.94	12090.4	78107.6	2844.14	14765.8	33349.8	52795.8	6030.01	2953.4	2295.63	2313.82	79847.1	2041.52	4079.39	2369.34	3770.84	3494.09	2244.74	2801.96	2653.82	3186.03
pos	2M+H	Hydroxyprolyl-Gamma-glutamate	2.42473	C10H17N3O5	519.24	64.9	-1.53291	0.0579769	1.03531	0.933563	50428.2	50816.6	18596.4	31956.5	24075.7	1299.62	164128	71892.9	40058.5	16512.9	16641.3	120398	2571.16	64296.6	34575	122110	862.064	18403.9	16379.3	77743.1	61005.4
pos	M+Na	O-Linoleoylcarnitine	8.80063	C25H45NO4	446.324	70.1	-0.812105	0.262137	0.181975	0.0880303	12853.2	6600.69	6.4063	30685.1	13140.4	32.5228	30155.6	74393.3	156371	2781.64	8206.38	15.4572	1066.68	1151.43	23205.5	33.9521	6.30349	7267.8	8956.2	10719.3	4831.38
neg	M+Cl	Heptacosanoylcarnitine	13.858	C34H67NO4	588.478	65.5	3.55454	0.00759992	1.41491	0.462341	166280	361912	5146.38	193429	27905.3	27936.5	32595.6	249009	182710	111396	152436	211247	4317.83	476531	5011.17	132612	168864	261311	659783	5612.84	36363.4
neg	M-H	1-(4-(5-Maleimidopentyl)aminobenzyl)ethylenediaminetetraacetic acid	2.62502	C26H34N4O10	561.219	57.5	-2.47072	0.0208817	0.937472	0.901967	1442.49	69113.7	46900.8	58938.5	45839	47993.7	93936.5	1048.35	104171	948.577	58183	2285.63	5213.04	1685.65	219324	1558.15	97617.4	4409.84	23830.4	40541.4	30367.7
neg	M-H, M+Cl, M-2H	Rhoifolin	5.31955	C27H30O14	577.158	93.5	3.83529	4.70967	0.163447	0.0103304	269293	5.54588e+06	397078	5.04091e+06	322962	1.26151e+07	1.10702e+07	2.3231e+07	4.97628e+06	1.07365e+07	828000	1.62631e+06	109807	932335	40182.1	1.35425e+06	2.68263e+06	1.91139e+06	1.82224e+06	1.23118e+06	803164
pos	M+H	Asp Ile Cys	3.72668	C13H23N3O6S	350.138	52.4	-0.744391	0.122749	1.47693	0.398503	42176.1	5809.24	6213.44	10192.9	6935.37	4866.1	17858.9	2004.63	7304.95	5813.07	6534.67	6683.39	5269.2	36261.4	14638.9	8242.1	1280.44	8642.79	8074.64	45177.8	36562.7
neg	M+Cl	Cholylglycyltyrosine	6.04402	C35H52N2O8	663.342	54.5	0.0681746	0.693775	0.154607	0.00873912	2186.3	85259.3	28773.1	136665	16958.7	217513	214611	510481	130571	233407	12302.7	41823.6	262.734	29033.4	304.923	44903.2	52356.4	18839.3	27461.6	24409	16402.9
pos	M+H	Cadinene-gamma	11.193	C42H76NO8P	754.537	61	-1.80613	0.197532	0.0578789	0.102775	8708.85	38510.3	12.0011	10814.4	13.5343	12.1498	3259.59	77565.5	13.6293	51.7143	9.90516	2172.95	35.0293	18.889	13.4603	552.802	5992.21	11.3849	13.8506	12.5968	14.1856
neg	M+FA-H	Propargylone	1.41883	C9H10O2	195.067	67.8	3.37268	0.187341	0.32008	0.0228287	9515.64	11932.2	8225.25	8765.95	3827.46	15951.7	17957.2	53081	7926.43	19022.2	3911.4	7501.09	3842.13	4588.95	1584.33	5617.78	10601	3977.3	5831.62	2870.54	4671.83
neg	M-H	Thr Met	0.895917	C9H18N2O4S	249.092	52.1	0.937573	0.18229	6.80197	0.340709	18134	1680.71	1557.77	1820.8	1568.94	1642.62	2102.76	1624.23	1850.12	1469.65	1481.3	210331	1306.97	4033.09	1516.84	20177.1	1444.32	1437.07	1793.8	1698.96	5070.51
neg	M-H	2-Amino-5-((1-((carboxymethyl)amino)-3-(methylthio)-1-oxopropan-2-yl)amino)-5-oxopentanoic acid	2.66247	C11H19N3O6S	320.094	59.1	4.71755	0.179214	0.521989	0.0629556	19709	29217.7	28064.2	26388	30713.8	36748.4	1567.07	17411.1	25422.2	51136.9	2244.21	4471.15	31126.7	31064.5	11798.3	2521.92	50348.1	2319.98	7122.19	1298.05	8636.3
pos	M+H	PE-NMe2(15:0/22:5(7Z,10Z,13Z,16Z,19Z))	11.2063	C44H78NO8P	780.551	84.9	-3.05476	0.368478	0.447681	0.0394163	89200.3	95627.2	65478.8	32264.2	41457.6	110022	115421	223164	30197.8	22220.1	851.086	38760.9	35871.9	18885.2	33064.4	69140.3	108134	26553.5	10461.1	53744.7	10829.4
neg	M-H	PS(18:1(9Z)/0:0)	10.3582	C24H46NO9P	522.283	63.9	-0.622647	0.800091	0.269402	9.32826e-05	246087	179737	201885	153077	122438	249173	408641	240170	268789	128801	18979.9	25406.7	130579	2946.53	108127	54809.1	209962	31990.1	2023.84	39098.9	27674.7
neg	M-H	Val Ile Asp Lys	1.58193	C21H39N5O7	472.278	68.7	0.850156	0.171585	0.6473	0.457151	47504.4	71551.9	5376.11	139015	10226	2365.2	102762	26260.7	385388	1881.01	29005.4	64351.6	16753	118139	61083.9	46588.2	8724.98	33204.9	43039.2	99813.4	43459.2
neg	M-2H, M-H	1,3,6-tri-O-galloylglucose	4.55187	C27H24O18	317.042	63.5	2.79736	0.470511	0.0699213	0.0316005	492.752	29960.8	3015.46	36516.9	2698.48	121715	102346	343282	31926.7	109201	1721	4259.17	579.379	4085.71	334.436	12331.6	14629.5	8000.7	10902.7	2376.24	861.015
neg	M-H	Luteolin-3',7-di-O-glucoside	4.38842	C27H30O16	609.147	65.8	2.21763	0.808556	0.110936	0.0307872	2819.06	115705	4018.43	122543	4566.27	348603	336676	992388	114234	327275	18086.6	34136.7	1648.6	9503.12	1913.33	53045.7	56117.7	41202.2	39226.2	17382.3	16804.6
neg	M-H	(2Z)-4,6-dihydroxy-2-[(4-hydroxy-3,5-dimethoxyphenyl)methylidene]-1-benzofuran-3-one	6.7842	C17H14O7	329.067	55.7	1.08862	0.125908	1.9005	0.2252	4049.4	3928.88	2822.53	9843.26	4288.99	2976.28	3810	16994.9	5631.31	8080.53	2683.97	6416.27	17362.7	48276.6	11184.5	4374.08	6843.19	2603.84	3250.19	21097.2	6412.39
pos	M+H	6-Hydroxyheptanoylcarnitine	4.78258	C14H27NO5	290.196	53.4	-1.16175	0.122386	15.1039	0.187486	509.955	393.845	297.535	414.347	335.546	301.221	321.901	458.34	337.901	292.749	245.572	540.467	1075.98	14728.9	333.712	430.317	550.572	282.257	343.388	39090.3	3242.34
neg	M+FA-H	2-Hydroxymethylolanzapine	9.15205	C17H20N4OS	373.134	68.9	-1.24384	0.0343216	0.859338	0.517837	30218	11628.1	14117.3	9136.95	8861.95	7088.98	11554.9	21022.2	10112.2	8469.21	14467.7	13536.4	9541.18	16537.1	4507.77	22652.4	8449.65	5788.61	11056.2	3581.67	14855.6
neg	M-H2O-H	2-decyl-3-hydroxypentanedioic acid	9.2535	C15H28O5	269.176	63.1	0.573593	0.0771698	0.539647	0.480867	2215.06	354.24	366.09	383.767	1143.59	346.212	45032.8	1024.03	49357.8	309.754	312.21	1407.11	327.542	7000.08	319.701	20486.7	1818.13	22070.2	4848.91	657.324	429.899
neg	M+Cl	Gallic acid	1.4979	C7H6O5	204.991	67.3	2.65003	0.131655	0.101049	0.0134531	448.933	5060.85	434.217	4397.88	315.162	11504.1	1640.09	18374.4	3074.08	8576.06	297.556	711.335	262.539	524.608	304.696	484.929	1997.26	288.672	360.33	341.28	409.722
pos	M+Na	GPCho(16:0/16:0)	13.4753	C40H80NO8P	756.552	93.1	0.591031	0.255956	0.662492	0.260534	68171.8	106946	65800.4	99092.3	73033	37206.7	49089	313270	84417.2	60446.2	44892.4	20274.8	174086	18054.4	85160.8	98936.9	75390.6	37252.8	62272.3	23857.6	57570.1
pos	2M+ACN+H	4-Amino-1-[(2R,5R)-3,4-dihydroxy-5-(hydroxymethyl)oxolan-2-yl]-5-methylpyrimidin-2-one	1.18102	C10H15N3O5	556.235	63.6	-1.48124	0.0319106	0.87672	0.738483	8019.31	217287	146664	113626	114368	84288.8	370645	119658	191522	4603.64	106543	107912	38675.3	18294	445408	30508.5	126765	43436.4	65225.3	178983	160124
pos	M+CH3OH+H	Thiamine disulfide	6.90433	C24H34N8O4S2	595.249	76.8	1.56651	0.169231	0.421443	0.41192	390101	2100.64	20095.2	267.36	30821.6	3535.67	20997.4	50746.6	9576.26	188.898	26752.3	24589.4	773.958	8524.45	19453.2	47197.4	188.905	46249.9	50248.8	10326.6	10669.3
pos	M+H	GPEtn(18:2/18:2)	14.8158	C41H74NO8P	740.521	97.9	-1.33747	0.29713	0.384569	0.197101	70361	174118	29333.6	6209.34	2049.17	10937	51634.3	256833	862.784	712.195	1172.13	71506.2	21202.6	6151.78	27572.8	60290.8	63897.3	787.711	909.469	759.764	855.596
neg	M-H	25-O-Deacetylrifabutin	4.48802	C44H60N4O10	803.424	80.4	0.815724	0.141606	0.107516	0.314447	220595	2410.23	2271.77	2142.38	1640.61	1717.66	2198.82	4109.33	1934.64	1536.78	1548.96	8648.24	2170.6	2730.91	1586.13	2524.35	1510.3	1945.45	1875.74	1776.57	2132.85
neg	M+FA-H	Nafazatrom	6.8459	C16H16N2O2	313.12	58	1.92295	0.381846	0.399569	0.00490024	17264.9	58243.6	57040.5	89248	114344	75327.7	16244.2	38200.3	57954.1	98753.5	11443.3	27356.3	22065.2	20175.2	30162.1	18649.2	82403.6	11101.7	13857.4	20687.1	15756.9
pos	M+H-H2O, M+NH4	Taurocholic acid	16.6323	C26H45NO7S	533.325	95.9	-1.09709	0.167182	15.9514	0.100222	961.995	742.962	3160.44	781.637	632.985	568.233	607.245	864.628	1012.15	552.251	85675.3	1019.55	575.733	4905.29	10561.1	24200.9	552.271	532.459	44105.1	589.137	722.831

## Sheet: HFD_vs_ND
Mode	Adducts	Metabolite	Retention time(min)	Formula	m/z	Fragmentation Score	Mass Error (ppm)	VIP	fc	pvalue	ND2211	ND2213	ND2214	ND2241	ND2243	ND2246	ND2247	ND2248	ND2250	ND2259	HFD2215	HFD2251	HFD2254	HFD2256	HFD2261	HFD2262	HFD2263	HFD2264	HFD2267	HFD2268	HFD2269
neg	M-H	3-Dehydroquinic acid	1.54743	C7H10O6	189.041	51.9	2.17807	4.59017	0.0414202	0.0307872	1.80906e+06	7.97786e+06	1.14612e+06	1.64909e+06	846968	7.54656e+06	1.21189e+07	3.39386e+07	2.24663e+06	4.31866e+06	302953	723255	14349.9	102565	4615.85	385811	819091	229681	363973	145290	261731
pos	M+H-H2O	6-Hydroxytetradecanedioylcarnitine	6.2664	C21H39NO7	400.268	59.5	-2.1389	1.23517	0.0475265	0.00355104	440325	227473	804.493	776744	134358	814.461	604849	827555	1.02608e+06	8032.03	1448.18	27234.3	11459.3	39088	12439.8	11994.1	2942.92	7893.52	66784.6	29340	950.933
neg	M+FA-H	Mangiferol	4.6138	C19H18O11	467.084	73.7	2.16575	1.17122	0.0687305	0.0254822	17143.4	211569	14715.9	210195	13478.9	718312	761277	2.03788e+06	288311	543378	10421.1	70804.2	5957.91	11905.2	6914.61	60637.2	101897	25891.8	30610.9	26045.3	13040.7
neg	M-H, M+Cl	2-[3-[4-[1,3-dihydroxy-1-(4-hydroxy-3-methoxyphenyl)propan-2-yl]oxy-3-methoxyphenyl]propoxy]-6-(hydroxymethyl)oxane-3,4,5-triol	4.7524	C26H36O12	539.213	76.2	-0.568165	1.14809	0.106662	0.0200285	41984.8	204786	26836.5	234958	28289.9	763041	615953	1.78582e+06	225305	744055	28242.1	110003	12504.9	31898.2	19212.4	59639.2	134774	36809.9	46246.8	42258.8	26456.3
pos	M+H	(12E)-10-Hydroxytetradec-12-enoylcarnitine	7.2155	C21H39NO5	386.289	67.3	-2.04296	1.14487	0.124894	0.00615271	515967	114945	26172.5	985894	357029	1564.66	396897	396092	972609	88036.8	20146.6	31014.4	4431.4	27890.8	102189	24504.6	8740.66	13624.4	197083	60517.9	39498.6
neg	M-H, M+Cl, M-2H	Kaempferol-7-neohesperidoside	5.08773	C27H30O15	593.153	70.3	2.92332	1.92457	0.14262	0.0247219	47469.4	806457	91888.9	778451	57395.6	2.12123e+06	1.63544e+06	5.2328e+06	753844	1.89399e+06	130077	432130	13367.3	124103	9614.59	249757	340212	238256	289449	147310	130921
neg	M-H, M+Cl	Diosmin	5.36857	C28H32O15	607.168	80.4	1.23583	1.26497	0.154379	0.00370762	24034.9	455611	29696.4	391094	20437.2	829544	621482	1.23478e+06	367487	779894	53281.2	92985.9	2014.47	49605.3	2337.94	102408	181683	99995.1	105443	58714.9	58849.3
neg	M-H, M+Cl, M-2H	Rhoifolin	5.31955	C27H30O14	577.158	93.5	3.83529	4.70967	0.163447	0.0103304	269293	5.54588e+06	397078	5.04091e+06	322962	1.26151e+07	1.10702e+07	2.3231e+07	4.97628e+06	1.07365e+07	828000	1.62631e+06	109807	932335	40182.1	1.35425e+06	2.68263e+06	1.91139e+06	1.82224e+06	1.23118e+06	803164
pos	M+H	Palmitoylcarnitine	9.10107	C23H45NO4	400.342	89.3	-1.56208	2.96569	0.185527	0.0123036	1.0993e+06	1.63501e+06	1.32288e+06	4.36847e+06	3.60985e+06	377464	4.10994e+06	3.21839e+06	1.14828e+07	1.75181e+06	752364	16258.1	331540	14999.1	1.42193e+06	47822.3	876294	615995	341461	1.10533e+06	1.20572e+06
neg	M-H	Pelargonidin 3-O-glucoside	5.44542	C21H20O10	431.099	70.5	2.53127	1.21215	0.206624	0.00806472	45756.6	472456	41198.3	361020	38693.9	809577	697471	1.4442e+06	402909	626021	76991.8	212792	8475.16	79829.8	2453.32	121003	184087	126227	161835	73519.7	75420.5
pos	M+H, M+Na	PC(20:5/0:0)	8.46707	C28H48NO7P	542.324	89.8	-0.439206	2.19145	0.240391	3.76546e-07	690259	1.55083e+06	1.27682e+06	746303	1.19499e+06	1.79273e+06	1.06771e+06	1.27739e+06	1.3791e+06	1.22117e+06	619632	27090.3	152452	17641.9	310410	52079.8	622524	477809	420659	274727	250310
pos	M+Na	GPCho(18:1/16:0)	11.193	C42H82NO8P	782.568	81.7	0.790515	1.04275	0.284238	0.0317882	956750	160318	690867	118589	510883	456259	2.38507e+06	1.61362e+06	170524	322846	124638	160837	423664	112927	388868	326632	531521	28692.7	91325.6	74672.2	45457.9
pos	M+H, M+Na	PC(20:4/0:0)	8.91217	C28H50NO7P	544.34	91.1	-0.446896	5.0976	0.32961	1.01858e-05	2.86117e+06	9.77579e+06	6.20922e+06	9.30792e+06	6.07675e+06	7.40388e+06	5.35734e+06	8.71496e+06	8.87727e+06	6.69511e+06	3.75862e+06	193756	1.07492e+06	458013	2.63531e+06	670973	4.75055e+06	3.38586e+06	2.30312e+06	3.5192e+06	3.09348e+06
pos	M+H	PE(O-16:0/0:0)	9.43313	C21H46NO6P	440.313	52.9	-0.936094	1.52747	0.356363	0.000414731	635996	663341	1.21284e+06	1.33411e+06	500535	1.4649e+06	1.38404e+06	891505	1.13268e+06	451916	607767	8862.82	381062	43605.9	548091	60366.3	369101	768615	87255.8	695951	220681
pos	M+Na	PE(P-16:0/0:0)	9.4571	C21H44NO6P	460.281	65.9	1.62553	1.47531	0.367051	7.25336e-05	357788	882945	707037	870510	606980	1.30264e+06	799907	675388	721266	561204	454737	19419.7	243181	74120.1	345279	94644.7	543612	461089	180115	419508	186681
neg	M-H	5'-Guanylic acid	0.895917	C10H14N5O8P	362.051	61	1.46373	1.87075	0.37383	0.0266451	5.3316e+06	3.84215e+06	2.11852e+06	1.10008e+06	1.13067e+06	782096	630432	2.44359e+06	421772	2.38236e+06	355799	2.5238e+06	520361	922299	617523	136826	1.70463e+06	454514	480816	275210	307860
pos	M+H, M+Na, 2M+H	Adenosine 5'-monophosphate	0.9036	C10H14N5O7P	348.07	79.9	-1.5545	2.96769	0.387216	0.0452018	7.51411e+06	1.37389e+07	4.88083e+06	1.80403e+06	2.9537e+06	1.80794e+06	428259	6.2999e+06	1.10339e+06	8.89106e+06	677709	2.88217e+06	4.26739e+06	2.22653e+06	966385	129100	6.53505e+06	677477	1.21072e+06	495550	982681
pos	M+NH4	Arlacel A	10.6461	C24H42O5	428.337	72.2	-1.17914	2.88101	0.402185	0.000102475	3.87016e+06	4.19116e+06	3.08232e+06	1.97089e+06	2.91572e+06	2.20649e+06	1.67054e+06	5.05626e+06	1.67283e+06	2.8957e+06	654664	1.41944e+06	1.3345e+06	1.17777e+06	754536	1.34717e+06	1.95259e+06	1.08214e+06	1.44858e+06	864775	1.02891e+06
pos	M+H, M+Na	PE(P-20:0/0:0)	12.1793	C25H52NO6P	494.36	66.9	-1.4917	1.36302	0.411122	0.00771736	355587	1.30502e+06	1.01219e+06	1.1016e+06	791144	1.85001e+06	1.40994e+06	755162	1.49524e+06	312805	830357	1848.53	302363	1601.71	578899	5038.34	727060	709305	50346.3	1.34859e+06	142716
neg	M-H	4,5-dehydro Docosahexaenoic Acid	10.6165	C22H30O2	325.217	76.9	0.201414	1.18979	0.414114	0.0022742	317887	536818	416837	1.02705e+06	468554	949957	567584	560274	501480	295921	469063	12820.1	72483.5	18952.3	289418	97418.3	447069	414548	175411	459628	113426
pos	M+H, M+Na, M+H-2H2O	PC(P-18:0/20:5(5Z,8Z,11Z,14Z,16E)-OH(18))	12.0057	C46H82NO8P	808.582	85.2	-3.91366	1.12668	0.419009	0.00013431	237143	529135	359340	597161	283736	769603	369715	493388	440575	435566	174090	106338	284427	76301.9	217504	95446.9	366476	271557	153623	130425	204985
neg	M-H	PC(2:0/20:3(6,8,11)-OH(5))	8.79033	C30H54NO9P	602.348	79.8	2.10348	1.8449	0.431844	0.00373235	809414	1.46265e+06	1.70519e+06	1.48306e+06	1.83012e+06	1.02229e+06	697718	1.58655e+06	1.65464e+06	3.15309e+06	868006	56971	430516	138991	997843	83736.8	1.12489e+06	889183	711794	285171	1.73058e+06
neg	M-H	Cytidine-5'-monophosphate	0.7836	C9H14N3O8P	322.045	55.5	1.7319	1.15021	0.432085	0.00129851	930411	664065	882755	831429	693180	541342	413159	416130	267399	1.2032e+06	222848	515923	296420	635406	280937	49319.5	473427	254378	271540	179116	73157.1
pos	M+H-H2O, M+H	PE(16:1/0:0)	8.54418	C21H42NO7P	452.277	91.6	-1.44889	1.37657	0.432229	0.000655643	783257	832342	469483	1.331e+06	676093	445110	631046	862335	693811	756086	487844	60559	587699	35695.4	299257	167585	299446	779610	121511	416635	300807
pos	M+H, 2M+H, M+Na, M+K, M+H-H2O	PC(16:1/0:0)	8.58073	C24H48NO7P	494.323	79.9	-1.65371	9.1653	0.457487	7.56716e-05	3.37096e+07	3.43734e+07	2.49895e+07	4.35578e+07	3.02721e+07	2.2925e+07	3.79185e+07	4.34769e+07	3.12393e+07	2.89795e+07	2.43498e+07	3.70084e+06	2.25064e+07	2.85017e+06	1.89688e+07	7.58404e+06	1.48115e+07	3.22039e+07	1.00879e+07	1.84807e+07	1.12491e+07
neg	M-H, M+Cl	DG(20:5(7Z,9Z,11E,13E,17Z)-3OH(5,6,15)/0:0/10:0)	8.77865	C33H54O8	577.377	75.3	3.67038	1.49869	0.488966	0.00738985	3.22581e+06	576863	1.24825e+06	1.57133e+06	2.10263e+06	1.15166e+06	2.51688e+06	965017	1.15851e+06	1.0915e+06	653183	1.00651e+06	474103	251609	662718	1.27672e+06	642165	633571	1.01616e+06	517863	1.26061e+06
pos	M+H	O-Arachidonoyl Glycidol	8.74407	C23H36O3	361.273	71.4	-2.36412	1.02477	0.492209	0.00670856	251042	546541	526191	901249	882181	437450	292853	447844	672367	866041	419548	8896.47	325209	63258	278283	52595.3	367663	298180	295782	292900	750842
pos	M+H, M+Na	PC(22:6/0:0)	8.86065	C30H50NO7P	568.339	91.6	-1.07741	1.67349	0.496171	0.00198708	562969	1.46973e+06	1.27355e+06	1.5534e+06	895964	1.11764e+06	1.11893e+06	1.45342e+06	1.36809e+06	900553	784444	33559.4	185259	35955.3	985992	166138	1.3397e+06	685455	646692	873146	657156
pos	M+H, M+NH4	13,16,19-Docosatrienoic acid	10.8902	C22H38O2	352.32	50.7	-1.80964	1.41425	0.501779	0.0152379	2.22214e+06	1.70715e+06	1.98214e+06	1.76246e+06	1.00639e+06	1.1757e+06	761071	1.62726e+06	735551	1.15947e+06	539920	147379	848080	335735	649636	287933	843763	685026	410999	430457	2.62537e+06
pos	M+ACN+H	2-(Octadecyloxy)ethanol	8.93758	C20H42O2	356.352	75.4	-2.33425	1.2676	0.505356	0.00929887	1.8457e+06	1.17098e+06	1.07513e+06	1.07967e+06	666927	786812	892923	1.46746e+06	939244	608873	944520	36338.1	840478	49278.2	683974	61961	608320	1.05151e+06	96008.1	287085	1.19615e+06
neg	M-H, 2M-H, M+Cl	4,7,10,13,16-Docosapentaenoic acid	11.5566	C22H34O2	329.249	50.7	1.6762	4.94604	0.505758	0.00060019	1.01384e+07	1.1687e+07	9.21597e+06	1.21469e+07	9.59962e+06	1.04781e+07	1.16619e+07	1.18531e+07	1.30661e+07	7.56203e+06	9.8542e+06	202272	2.70595e+06	473104	6.59202e+06	4.04377e+06	6.73731e+06	1.11242e+07	4.59791e+06	9.98926e+06	3.43526e+06
neg	M+Na-2H	Cyclo((2R)-2-aminobutanoyl-N2-methyl-L-arginylglycyl-L-alpha-aspartyl-3-(aminomethyl)benzoyl)	8.14978	C25H36N8O7	581.243	58.3	-4.62527	1.7316	0.518581	0.0318963	5.49191e+06	1.25432e+06	2.16758e+06	1.61018e+06	4.81683e+06	2.19105e+06	1.48684e+06	1.35913e+06	2.7627e+06	1.63429e+06	1.0467e+06	2.31827e+06	305113	961505	1.32189e+06	3.10092e+06	1.6057e+06	801638	1.14205e+06	773007	755742
pos	M+H, M+Na, M+K	LysoPC(0:0/20:4(5Z,8Z,11Z,14Z))	8.77553	C28H50NO7P	544.339	88.1	-1.28483	3.98544	0.522698	0.0225631	4.32937e+06	9.42144e+06	8.28228e+06	1.19148e+07	1.6835e+07	6.98169e+06	9.95729e+06	1.06686e+07	1.43927e+07	2.2041e+07	8.2218e+06	414358	3.59091e+06	931363	6.7851e+06	1.35498e+06	7.26478e+06	5.74986e+06	6.11371e+06	7.15997e+06	1.84333e+07
pos	M+NH4	Emulphor	8.70625	C20H40O2	330.336	76.9	-1.70506	2.51908	0.54256	0.0205087	8.56955e+06	6.10455e+06	7.34757e+06	5.30996e+06	3.1723e+06	3.84064e+06	4.23487e+06	6.33706e+06	6.11383e+06	3.12176e+06	4.59572e+06	156828	5.89871e+06	221303	3.7421e+06	231569	3.01739e+06	5.58404e+06	456039	1.47589e+06	6.93928e+06
pos	M+H-H2O, M+H, M+Na, 2M+H	PE(O-18:0/0:0)	10.5562	C23H50NO6P	468.344	77.5	-1.06685	2.32341	0.542588	0.0271974	2.04507e+06	6.35076e+06	4.49586e+06	4.64823e+06	3.0312e+06	4.19078e+06	4.3963e+06	3.58851e+06	5.00655e+06	1.49157e+06	2.64524e+06	30873.1	2.53616e+06	165669	2.85317e+06	130766	3.28511e+06	4.68858e+06	494086	5.63614e+06	957364
pos	M+H	Taurine	0.7627	C2H7NO3S	126.022	96.4	0.0781086	1.13224	0.543002	0.0286544	1.28723e+06	975207	581695	610445	526239	488366	396965	1.74865e+06	363454	1.25569e+06	251439	496067	606757	517732	236877	310437	1.04348e+06	341456	468474	288897	356529
pos	M+NH4	3-Hydroxy-octadecane-2-one	7.876	C18H36O2	302.305	64.6	-1.93997	2.73592	0.546584	0.00680274	7.38735e+06	5.71865e+06	6.28837e+06	5.39859e+06	3.36876e+06	4.38011e+06	4.58481e+06	7.72315e+06	5.59457e+06	3.35991e+06	4.66499e+06	570925	5.21151e+06	522389	3.62217e+06	656484	3.2975e+06	4.94546e+06	843283	2.01782e+06	5.99691e+06
neg	M-H, 2M-H, M+Cl	(4E,7E,10Z,13E,16E,19E)-Docosa-4,7,10,13,16,19-hexaenoic acid	11.0219	C22H32O2	327.233	70.5	1.65133	8.08942	0.550798	0.000224936	2.8866e+07	2.95657e+07	3.23026e+07	3.26226e+07	2.29328e+07	3.31634e+07	2.89746e+07	3.13422e+07	2.37612e+07	1.99067e+07	2.06516e+07	2.59098e+06	1.03578e+07	3.79619e+06	1.67148e+07	1.31918e+07	2.78746e+07	2.18638e+07	1.99843e+07	1.95576e+07	1.51452e+07
neg	2M+FA-H	(5S,6R)-Methyl 5,6,7-trihydroxyheptanoate	11.422	C8H16O5	429.196	50.4	-4.68229	1.05218	0.551365	0.0111699	1.28219e+06	614523	818773	728362	927245	1.30254e+06	693568	448466	1.05954e+06	504814	611492	46634.2	430587	81184.9	1.07007e+06	123044	831345	465470	472528	511363	438769
neg	M-H	PE(20:4/0:0)	8.7441	C25H44NO7P	500.278	70.5	-0.676649	2.7304	0.575953	0.0338099	2.69812e+06	5.48289e+06	8.45428e+06	9.52369e+06	9.42692e+06	4.71039e+06	3.50163e+06	4.0036e+06	8.03746e+06	1.00461e+07	4.85024e+06	930858	3.66472e+06	1.01689e+06	3.94992e+06	1.36956e+06	4.13839e+06	4.03601e+06	3.19107e+06	3.41512e+06	1.11786e+07
pos	M+K	9-HydroxyNonadecanoylcarnitine	14.8622	C26H51NO5	496.339	57.2	-1.42112	1.10321	0.581073	0.0370888	531123	2.15725e+06	834223	1.05668e+06	824829	959976	921710	856717	1.12948e+06	645215	920262	77047	732275	89761.7	1.18691e+06	119451	674952	992653	226143	879918	439500
pos	2M+ACN+H	Decan-2-ol	9.64712	C10H22O	358.367	66.4	-2.28706	1.05905	0.584799	0.0421429	1.82593e+06	1.50604e+06	1.68852e+06	1.22395e+06	952867	741520	763822	1.35522e+06	1.22851e+06	878651	1.05838e+06	18455.5	1.45961e+06	35210.2	925319	32217.4	792035	1.21198e+06	94766.3	400594	1.79694e+06
pos	M+H	Inosine	1.03437	C10H12N4O5	269.087	76.6	-2.13327	1.14049	0.590483	0.0141892	1.74081e+06	1.41146e+06	1.31838e+06	666351	851343	772352	510467	1.47939e+06	393738	1.38361e+06	599678	718056	918812	972625	274876	550011	728350	590265	828483	290097	366944
neg	M-H	PE(22:6/0:0)	8.71987	C27H44NO7P	524.278	76.1	0.0840473	1.47224	0.591813	0.0145236	1.58095e+06	1.39361e+06	2.8944e+06	2.03701e+06	1.65507e+06	1.27124e+06	1.3231e+06	1.27386e+06	1.54105e+06	1.99922e+06	1.19336e+06	107619	587510	114515	1.18525e+06	450370	1.39727e+06	1.05618e+06	1.2587e+06	1.32865e+06	2.36764e+06
pos	2M+ACN+H	4-methyl-1-hexanol	7.1796	C7H16O	274.273	68.3	-2.41009	3.31883	0.611759	0.000233882	7.26613e+06	6.41371e+06	5.96042e+06	6.67821e+06	6.19268e+06	6.47435e+06	5.87672e+06	9.7115e+06	5.68731e+06	5.43962e+06	4.4316e+06	2.64131e+06	4.93448e+06	1.97567e+06	4.00193e+06	2.29185e+06	5.3352e+06	4.94165e+06	3.23957e+06	4.17438e+06	6.2446e+06
pos	M+H, 2M+H, M+Na	PC(15:0/0:0)	8.7639	C23H48NO7P	482.323	84.7	-1.646	4.72556	0.626345	0.0465905	1.43309e+07	1.97754e+07	2.62096e+07	2.80167e+07	2.16296e+07	3.66622e+07	1.72469e+07	1.69755e+07	1.33594e+07	1.24123e+07	2.50798e+07	4.68789e+06	9.66241e+06	1.88228e+06	2.18928e+07	5.93334e+06	1.57321e+07	2.85269e+07	7.58777e+06	1.31964e+07	8.17416e+06
pos	M+Na, 2M+Na	PC(16:0/0:0)	9.2652	C24H50NO7P	518.321	96.6	-1.07796	3.92145	0.641176	0.0028554	1.02239e+07	1.19105e+07	9.13598e+06	8.74608e+06	8.33909e+06	8.57401e+06	5.88321e+06	1.48113e+07	5.36464e+06	1.05071e+07	4.51656e+06	4.14471e+06	7.63778e+06	6.08523e+06	4.74179e+06	6.23502e+06	9.47345e+06	6.17066e+06	7.39509e+06	4.47389e+06	5.06778e+06
pos	M+H	N,N-Dimethyldodecylamine N-oxide	7.22718	C14H31NO	230.247	86.2	-1.59516	1.07843	0.644523	0.00100405	955844	871254	784505	779056	559867	699510	649119	1.15253e+06	642657	732609	522918	324029	690245	344317	496582	361704	612593	654267	439439	346699	756323
pos	M+H-H2O	4'-Phosphopantothenoylcysteine	1.87982	C12H23N2O9PS	385.084	53.6	1.77744	1.01221	0.652788	0.00730761	474630	852252	783940	601249	654645	768465	435709	875575	370358	798879	320092	195149	530307	501534	251014	438882	672136	450316	716511	276008	398568
pos	M+ACN+Na, 2M+Na	2,2,2-Trifluoroethyl	14.8274	C4H2F6	351.001	70.8	-1.19639	1.83467	0.673021	0.00515772	2.69459e+06	2.86936e+06	2.38584e+06	2.31097e+06	2.07794e+06	2.32466e+06	1.50636e+06	3.39517e+06	1.60037e+06	3.17738e+06	866552	1.94615e+06	2.10531e+06	1.96595e+06	1.09347e+06	1.95419e+06	2.35402e+06	1.37158e+06	2.15197e+06	959077	1.25314e+06
neg	M-H	Chenodeoxycholyltyrosine	9.22755	C33H49NO6	554.349	67.8	0.844993	7.00119	0.690644	0.000345317	4.02986e+07	3.4381e+07	3.67802e+07	2.95757e+07	2.90036e+07	3.07041e+07	2.61668e+07	3.50223e+07	2.36938e+07	3.36436e+07	1.91705e+07	1.36375e+07	2.44372e+07	1.66797e+07	2.0686e+07	2.58647e+07	3.22982e+07	2.50196e+07	2.52022e+07	1.65849e+07	2.29714e+07
pos	M+Na, 2M+Na	Taurochenodeoxycholic acid	6.96587	C26H45NO6S	522.286	90.9	-2.10855	2.55894	0.707445	0.0144699	7.74088e+06	6.40863e+06	5.51889e+06	4.78519e+06	4.86447e+06	4.91027e+06	3.71527e+06	8.08807e+06	3.17726e+06	4.52598e+06	2.67964e+06	3.72276e+06	3.84188e+06	3.84207e+06	2.98248e+06	5.23454e+06	4.74825e+06	3.65093e+06	5.59169e+06	2.25714e+06	3.2646e+06
pos	M+H, M+ACN+Na, M+Na, 2M+Na, M+K	Bis(2-ethylhexyl) phthalate	13.8541	C24H38O4	391.284	64.2	-1.80338	2.63437	0.708051	0.0180215	6.24831e+06	8.53895e+06	6.15399e+06	6.20462e+06	5.85483e+06	5.15008e+06	3.37893e+06	9.48873e+06	3.45074e+06	8.58103e+06	3.18889e+06	4.60844e+06	5.36071e+06	5.4798e+06	3.04858e+06	5.05899e+06	6.12571e+06	3.56998e+06	5.30326e+06	3.22845e+06	4.13426e+06
pos	M+H	Alanine	0.7627	C3H7NO2	90.0554	54.9	4.78839	1.53496	0.721482	0.0140924	1.63188e+06	2.48111e+06	2.29771e+06	1.99658e+06	1.73308e+06	1.88964e+06	1.38558e+06	2.36449e+06	1.0261e+06	2.52195e+06	990151	964736	1.58564e+06	1.73957e+06	1.08291e+06	1.33143e+06	1.80182e+06	1.76453e+06	2.08933e+06	918777	1.0705e+06
pos	M+H	Cysteine	0.7801	C3H7NO2S	122.027	95.6	0.312463	1.11329	0.726852	0.0426078	1.82699e+06	2.56729e+06	1.72628e+06	1.79211e+06	1.37193e+06	940334	1.1954e+06	1.76256e+06	1.15144e+06	1.96318e+06	948253	826057	1.96337e+06	1.7433e+06	617771	1.34293e+06	652892	1.21418e+06	1.74508e+06	918061	1.05858e+06
neg	M-H	Dodecylbenzenesulfonic acid	11.1986	C18H30O3S	325.185	78.5	1.88915	1.2117	0.848096	0.0261432	4.95057e+06	3.79689e+06	4.42732e+06	3.78171e+06	3.6981e+06	4.25149e+06	3.29007e+06	3.32687e+06	3.5519e+06	3.68381e+06	3.40976e+06	2.64983e+06	3.46377e+06	2.8134e+06	4.36035e+06	2.66597e+06	4.17028e+06	3.00205e+06	3.08844e+06	2.83096e+06	3.70343e+06
neg	M-H	Glu Ile	3.86263	C11H20N2O5	259.13	68.2	0.871477	1.69719	1.55561	0.0236909	1.11298e+06	2.29212e+06	4.36361e+06	1.52235e+06	3.17065e+06	5.40678e+06	2.91278e+06	400808	3.056e+06	2.49744e+06	3.38696e+06	2.43558e+06	3.0223e+06	3.73942e+06	5.30329e+06	3.88196e+06	6.01338e+06	5.07656e+06	6.21339e+06	3.62501e+06	3.05112e+06
neg	M-H, M+Cl	Uridine	1.03158	C9H12N2O6	243.062	81.3	0.920643	2.45699	1.61313	0.0284784	3.497e+06	2.17678e+06	2.27957e+06	7.53292e+06	7.72623e+06	2.73304e+06	5.76202e+06	2.44831e+06	5.48149e+06	7.49825e+06	8.13603e+06	3.09638e+06	7.53379e+06	1.06437e+07	8.1067e+06	6.05771e+06	4.2685e+06	9.0576e+06	1.43334e+07	4.8638e+06	7.5419e+06
pos	M+Na, M+K, M+H-H2O	Glycerylphosphorylcholine	0.753783	C8H20NO6P	296.065	58.4	-1.89854	1.83208	1.65819	0.0303193	1.33722e+06	2.99112e+06	1.45458e+06	1.54416e+06	1.48655e+06	2.50321e+06	957755	1.10213e+06	2.41951e+06	1.34811e+06	2.1645e+06	2.04551e+06	2.6598e+06	5.47143e+06	5.29152e+06	1.75758e+06	2.64841e+06	2.20016e+06	2.81069e+06	3.17789e+06	1.04403e+06
pos	M+H	Pro Pro Thr	0.988867	C14H23N3O5	314.17	55.6	-2.04668	1.12835	1.70244	0.00910204	434560	515213	170371	324256	402645	227095	731665	662800	304031	585984	502298	982530	900045	908442	507134	1.19038e+06	472038	477728	393065	1.0651e+06	763549
pos	M+H	Ile Gly Glu	1.09705	C13H23N3O6	318.166	52.1	-1.39136	1.0018	1.81694	0.0252834	361875	147278	279174	426254	404941	206869	647667	320306	442020	107663	381033	972961	274626	1.06454e+06	571860	987487	53628.2	465271	455080	742066	714987
neg	M-H, 2M-H, M+Cl	Pantothenate	2.67377	C9H17NO5	218.104	72.8	1.7227	3.7117	1.8298	0.00152785	4.30627e+06	3.67618e+06	4.32191e+06	5.21301e+06	4.89662e+06	6.52581e+06	4.09476e+06	2.55409e+06	5.44104e+06	9.94164e+06	8.9449e+06	4.67755e+06	8.28683e+06	1.52899e+07	9.59504e+06	8.01862e+06	1.1693e+07	7.14827e+06	1.30934e+07	6.31695e+06	9.52953e+06
pos	M+2H, M+H	Ile Gly Lys	0.9036	C14H28N4O4	317.218	50.1	-1.54237	2.25235	1.84075	0.048899	3.82864e+06	986658	872506	1.91446e+06	1.89606e+06	862290	3.53047e+06	2.08079e+06	2.48193e+06	739080	1.96109e+06	6.0266e+06	1.58067e+06	6.39493e+06	3.41886e+06	7.42766e+06	654194	2.39752e+06	2.14683e+06	3.61457e+06	3.23925e+06
neg	M-H	N-Lactoylvaline	4.31403	C8H15NO4	188.093	53.6	2.91507	1.17428	1.85155	0.0168273	188577	366368	667854	402413	1.50354e+06	1.39847e+06	692019	109934	667813	559932	1.34671e+06	440450	768182	1.41152e+06	1.78219e+06	1.64615e+06	657747	1.70654e+06	1.85976e+06	880742	854526
pos	M+H, M+Na	Glycitein	6.24138	C16H12O5	285.075	99.6	-2.26127	1.55143	1.85569	0.0338621	1.56021e+06	1.36468e+06	1.11535e+06	956109	975100	384791	790445	640748	1.45936e+06	1.411e+06	2.74873e+06	4.07334e+06	1.15506e+06	1.36549e+06	1.45937e+06	2.5591e+06	674158	541327	3.78685e+06	2.26187e+06	1.13004e+06
neg	M+Cl, 2M-H, M-H	Pantothenic acid	2.35672	C9H17NO5	218.104	69.5	1.654	4.16786	1.85715	0.00143321	4.27346e+06	4.27143e+06	5.12976e+06	6.62827e+06	7.40168e+06	8.33262e+06	6.45289e+06	2.45043e+06	8.26599e+06	1.0793e+07	1.04199e+07	4.331e+06	9.86551e+06	1.76544e+07	1.56138e+07	8.74431e+06	1.53758e+07	1.07386e+07	1.66007e+07	9.46838e+06	1.19299e+07
neg	M+FA-H	Carboquone	1.52335	C15H19N3O5	366.132	50.9	3.03506	1.00182	1.87935	0.000493839	180848	163821	369398	212020	372909	321926	369482	70278.9	244844	398753	582899	221155	432412	693486	464645	458554	544109	433909	582042	430780	746530
pos	M+H-H2O, M+H	Gly Leu	1.30615	C8H16N2O3	189.123	97.2	-1.33708	2.80017	2.05579	0.0427871	7.43754e+06	1.2667e+06	774677	2.3056e+06	1.79023e+06	1.26483e+06	5.11588e+06	2.31829e+06	1.64975e+06	1.23579e+06	2.24958e+06	7.64823e+06	1.83965e+06	8.44133e+06	2.419e+06	1.12792e+07	759337	4.48067e+06	4.06129e+06	6.30558e+06	7.41065e+06
pos	M+H-2H2O	8-Hydroxyhexadecanedioylcarnitine	7.40623	C23H43NO7	410.289	80.1	-1.63943	1.28388	2.0566	0.013479	618601	285565	473236	764968	953553	279485	402753	393571	512663	318832	555371	2.37367e+06	361986	1.22344e+06	673404	1.11747e+06	856436	384059	1.33661e+06	1.37387e+06	1.06229e+06
pos	M+H	Leu His Glu	0.969533	C17H27N5O6	398.203	65.3	-1.50432	1.26554	2.06855	0.0177164	537788	182365	191838	476029	329148	243009	836418	296229	438570	239081	447740	1.42747e+06	396016	1.45097e+06	785253	1.29825e+06	158346	489035	397842	880688	847757
neg	M-H2O-H	(2S)-2-Amino-3-[(2S,3R)-2-amino-3-[(2S)-2-amino-3-(4-hydroxyphenyl)propanoyl]oxybutanoyl]oxypropanoic acid	4.07643	C16H23N3O7	350.137	63.4	2.72116	1.22681	2.08569	0.00233067	553779	152564	394773	310027	370697	321916	589219	153892	257440	320673	448184	838361	342718	1.17196e+06	505669	953365	352289	631242	757478	645418	1.21109e+06
neg	M+K-2H	SM(d16:2(4E,8Z)/PGJ2)	5.41992	C41H71N2O8P	787.445	66.6	2.54394	1.05188	2.08905	0.0218163	324966	310995	141169	651864	233597	164898	978173	108126	619422	6925.93	487129	1.06329e+06	26053.6	938858	1.13961e+06	1.22235e+06	111399	785577	651468	836078	873247
pos	M+H, M+Na	4',7-Dihydroxyisoflavone	6.1406	C15H10O4	255.065	94.8	-2.39408	2.57994	2.18507	0.0118512	2.36944e+06	1.22586e+06	1.91095e+06	1.97142e+06	2.44714e+06	316659	3.35755e+06	667067	1.45416e+06	2.39724e+06	6.18774e+06	7.21787e+06	1.80707e+06	3.28997e+06	1.38358e+06	3.75596e+06	1.3725e+06	2.92082e+06	7.64421e+06	5.21687e+06	2.75023e+06
pos	M+H	Phe Gly	2.35212	C11H14N2O3	223.107	65.9	-1.52085	2.28212	2.9011	0.0126304	2.4759e+06	305091	362278	774244	610653	519763	1.70983e+06	846122	443251	709993	962313	2.30281e+06	751793	5.41894e+06	870987	4.69708e+06	707996	2.43438e+06	2.65733e+06	1.96973e+06	5.17243e+06
pos	M+ACN+H	Voglibosa	0.655933	C10H21NO7	309.165	52.9	-2.17581	1.12815	3.11162	0.000178148	33389.6	92076	137018	105547	290795	246724	74237.4	51155.2	104595	73317.9	418347	702118	340541	543177	262146	230027	134252	339515	373734	344193	449603
neg	M-H	Asn Val	0.98635	C9H17N3O4	230.115	70.4	1.4311	1.10998	3.86099	0.0176405	151917	57236.3	77463.2	218185	108024	65626.5	528095	79494.3	145364	26334.8	209053	819927	60896.7	1.09842e+06	211239	1.62126e+06	24276.6	558921	331324	474356	781479
neg	M-H	PE(18:3/0:0)	8.24767	C23H42NO7P	474.263	92.8	1.57394	1.38055	3.89537	0.00589618	113181	134328	184315	154359	265805	133919	133866	65764.1	165013	211133	705430	153492	969356	315386	806433	225069	394630	455015	296534	619636	1.75068e+06
neg	M+Cl, 2M-H, M-H2O-H	12,13-Dihydroxy-9-octadecenoic acid	8.4407	C18H34O4	349.216	53.8	2.07328	1.0801	7.16092	0.0152165	105029	21915.1	27466	34676.1	58933.9	40712.9	23347.5	20247.5	53679.2	72674.9	171623	302505	468415	1.22675e+06	123557	484301	94300.8	65389.4	107479	196553	372173
pos	M+H, M+CH3OH+H	Fructosyl-valine	0.875783	C11H21NO7	280.139	77.7	-1.84457	1.1226	7.17666	0.00181734	44442.4	48719	12248.2	41966.6	116266	5264.48	52992.7	50595.4	35214.6	33290.2	396149	328216	328769	813612	31921.3	517885	52517	160170	116172	226380	509607
neg	M+FA-H	9Z-Heptadecenoic acid	8.4407	C17H32O2	313.239	54.4	1.47348	5.44549	7.29786	0.0136841	2.79189e+06	616905	745244	839756	1.42412e+06	873852	477587	429705	1.07471e+06	1.72636e+06	3.86112e+06	7.57582e+06	1.32836e+07	2.92354e+07	3.9242e+06	1.12982e+07	2.33287e+06	1.6499e+06	1.989e+06	4.8177e+06	8.33747e+06
neg	M-H, M+Cl	alpha-Zearalenol	7.55627	C18H24O5	319.156	70.7	2.64083	1.91661	7.37708	9.80142e-05	363300	91516.4	50798.2	205336	154242	99614.7	94673.3	99620.2	331680	115546	1.29595e+06	1.98065e+06	495908	1.10011e+06	463995	1.89033e+06	411368	1.17586e+06	2.10321e+06	503443	1.6142e+06
pos	M+H-H2O	9,10-Epoxy-18-hydroxy-octadecanoic acid	8.51822	C18H34O4	297.242	77.3	-1.50599	1.26924	10.3804	0.0141641	80989.9	22699.5	30836.5	29822.3	54834.5	29721.9	19584.6	32536.3	37485.1	66730.7	226348	438855	624301	1.59769e+06	122973	612984	89055.5	59927.6	93689.1	264308	497086
neg	M+FA-H	Undecanedioic acid	5.1262	C11H20O4	261.135	67.2	0.940517	1.11396	12.8115	0.0139092	6421.97	18525.6	78887.8	16584	22502.8	15134.1	42849.4	18495.2	41445.2	7467.76	282120	418145	186922	1.38774e+06	45247.1	208502	287228	48937.4	171669	322961	421778
neg	M-H, M+Na-2H, M-H2O-H	4-Oxododecanedioic acid	5.66857	C12H20O5	243.124	61.8	1.33838	2.05467	14.9782	0.0186978	40983	35234.9	191869	33516.8	68015.7	39491.1	179203	70855.8	118457	30066.3	835187	1.15147e+06	615346	5.17821e+06	135996	1.32673e+06	576611	211157	705868	1.08633e+06	1.48471e+06
neg	M+FA-H	3-Oxodecanoic acid	5.51837	C10H18O3	231.124	64.3	2.31764	1.04999	16.4088	0.0309022	11962.2	10534.9	44313.8	12029.6	15525.2	11400.6	42994.7	13204	32609.2	8359.5	237423	181148	155191	1.55484e+06	27750.1	273508	161315	57392.4	215416	339204	459701
pos	M+ACN+H	Gastrodin	1.97257	C13H18O7	328.139	81.3	-1.70615	1.37738	17.155	0.00136594	21162.8	11473	15584.8	35045	101062	853.525	2845.87	39741.1	6839.66	9096.01	457618	638340	463936	1.19556e+06	44724.8	564799	52564.9	196644	148032	324247	512344
pos	M+H, M+Na	Diferuloyl putrescine	6.01133	C24H28N2O6	441.201	59.9	-1.67544	1.22599	19.0118	0.00292067	101484	1405.64	17922.2	15085	48911.6	1952.86	8488.78	4146.26	6103.68	27637.4	156510	1.25034e+06	136261	700863	39634.7	962617	84640.9	291740	452505	489961	310516

## Sheet: Metabolites_Origin
HMDBID	KEGGID	Name	Diff	Origin	Links
HMDB0001117	C04352	4-Phosphopantothenoylcysteine	1	Host; Microbiota; Food related	Microbiota(BIGG:4ppcys ChEBI:15769 KEGG:C04352); Food related(FooDB:FDB022432)
HMDB0010375	C04230	PC(15:0/0:0)	1	Host; Microbiota; Food related	Microbiota(KEGG:C04230); Food related(FooDB:FDB027532 HMDB:HMDB0010375)
HMDB0000222	C02990	Palmitoylcarnitine	1	Host; Microbiota; Food related	Microbiota(KEGG:C02990); Food related(FooDB:FDB021910 HMDB:HMDB0000222)
HMDB0010382	C04230	PC(16:0/0:0)	1	Host; Microbiota; Food related	Microbiota(KEGG:C04230); Food related(FooDB:FDB027533 HMDB:HMDB0010382)
HMDB0008067	C00157	GPCho(18:1/16:0)	1	Host; Microbiota; Food related	Microbiota(KEGG:C00157); Food related(FooDB:FDB025258 HMDB:HMDB0008067)
HMDB0000045	C00020	Adenosine5-monophosphate	1	Host; Microbiota; Food related; Drug related	Microbiota(BIGG:amp ChEBI:16027 KEGG:C00020,D02769); Food related(FooDB:FDB030677); Drug related(DrugBank:DB00131 KEGG:C00020,D02769)
HMDB0000095	C00055	Cytidine-5-monophosphate	1	Host; Microbiota; Food related; Drug related	Microbiota(BIGG:cmp ChEBI:17361,181630 KEGG:C00055,G10621); Food related(FooDB:FDB030736 HMDB:HMDB0000095); Drug related(DrugBank:DB03403)
HMDB0003312	C10208	4,7-Dihydroxyisoflavone	1	Host; Microbiota; Food related; Drug related	Microbiota(ChEBI:28197 KEGG:C10208); Food related(FooDB:FDB002608 HMDB:HMDB0003312 T3DB:T3D3964); Drug related(DrugBank:DB13182)
HMDB0001397	C00144	5-Guanylicacid	1	Host; Microbiota; Food related; Drug related	Microbiota(BIGG:gmp ChEBI:17345 KEGG:C00144); Food related(FooDB:FDB030896); Drug related(DrugBank:DB01972)
HMDB0000195	C00294	Inosine	1	Host; Microbiota; Food related; Drug related	Microbiota(BIGG:ins ChEBI:17596 KEGG:C00294,D00054); Food related(FooDB:FDB011802 HMDB:HMDB0000195); Drug related(DrugBank:DB04335 KEGG:C00294,D00054)
HMDB0000210	C00864	Pantothenicacid	1	Host; Microbiota; Food related; Drug related	Microbiota(BIGG:pnto__R ChEBI:46905,7916 KEGG:C00864,D07413); Food related(FooDB:FDB030151 HMDB:HMDB0000210); Drug related(DrugBank:DB01783 KEGG:C00864,D07413)
HMDB0000210	C00864	Pantothenate	1	Host; Microbiota; Food related; Drug related	Microbiota(BIGG:pnto__R ChEBI:46905,7916 KEGG:C00864,D07413); Food related(FooDB:FDB030151 HMDB:HMDB0000210); Drug related(DrugBank:DB01783 KEGG:C00864,D07413)
HMDB0000251	C00245	Taurine	1	Host; Microbiota; Food related; Drug related	Microbiota(BIGG:taur ChEBI:15891 KEGG:C00245,D00047); Food related(FooDB:FDB003191 HMDB:HMDB0000251); Drug related(DrugBank:DB01956 KEGG:C00245,D00047)
HMDB0000296	C00299	Uridine	1	Host; Microbiota; Food related; Drug related	Microbiota(BIGG:uri ChEBI:16704 KEGG:C00299); Food related(FooDB:FDB007411 HMDB:HMDB0000296); Drug related(DrugBank:DB02745)
HMDB0000574	C00097	Cysteine	1	Host; Microbiota; Food related; Drug related; Environment	Microbiota(BIGG:cys__L ChEBI:17561 KEGG:C00097,D00026); Food related(FooDB:FDB012678 HMDB:HMDB0000574 T3DB:T3D4156); Drug related(DrugBank:DB00151 KEGG:C00097,D00026 T3DB:T3D4156); Environment(HMDB:HMDB0000574 T3DB:T3D4156)
HMDB0000194	C01262	Anserine	0	Host; Microbiota	Microbiota(BIGG:ans KEGG:C01262)
HMDB0002166	C03284	(S)-beta-Aminoisobutyricacid	0	Host; Microbiota; Food related	Microbiota(KEGG:C03284); Food related(FooDB:FDB030157 HMDB:HMDB0002166)
HMDB0258493	C04230	2-Lysophosphatidylcholine	0	Host; Microbiota; Food related	Microbiota(KEGG:C04230); Food related(FooDB:FDB005287,FDB023066,FDB027530,FDB027531,FDB027532,FDB027533,FDB027534,FDB027535,FDB027536,FDB027537,FDB027538,FDB027539,FDB027540,FDB027541,FDB027542,FDB027543,FDB027544,FDB027545,FDB027546,FDB027547,FDB027548,FDB027549,FDB027550,FDB027551,FDB027552,FDB027553,FDB027554,FDB027555,FDB027556,FDB027557,FDB027558,FDB027559,FDB028772,FDB029295 HMDB:HMDB000281…
HMDB0002070	C01127	4-Hydroxy-2-oxoglutaricacid	0	Host; Microbiota; Food related	Microbiota(BIGG:4h2oglt ChEBI:17742,30923 KEGG:C01127); Food related(FooDB:FDB022830)
HMDB0000017	C00847	4-Pyridoxicacid	0	Host; Microbiota; Food related	Microbiota(KEGG:C00847); Food related(FooDB:FDB021874)
HMDB0000763	C05635	5-Hydroxy-3-indoleaceticacid	0	Host; Microbiota; Food related	Microbiota(HMDB:HMDB0000763 KEGG:C05635); Food related(FooDB:FDB001403 HMDB:HMDB0000763)
HMDB0010362	C03033	6-Hydroxy-5-methoxyindoleglucuronide	0	Host; Microbiota; Food related	Microbiota(KEGG:C03033); Food related(FooDB:FDB027514)
HMDB0000054	C00486	Bilirubin	0	Host; Microbiota; Food related	Microbiota(BIGG:bilirub KEGG:C00486); Food related(FooDB:FDB021886 HMDB:HMDB0000054 T3DB:T3D4350)
HMDB0010332	C03033	Bilirubinglucuronide	0	Host; Microbiota; Food related	Microbiota(KEGG:C03033); Food related(FooDB:FDB027484)
HMDB0001013	C00190	Cotinineglucuronide	0	Host; Microbiota; Food related	Microbiota(BIGG:udpxyl KEGG:C00190); Food related(FooDB:FDB005661)
HMDB0000905	C00360	2-Deoxyadenosine5-monophosphate	0	Host; Microbiota; Food related	Microbiota(BIGG:damp ChEBI:17713 KEGG:C00360); Food related(FooDB:FDB022311)
HMDB0002092	C00490	Itaconicacid	0	Host; Microbiota; Food related	Microbiota(BIGG:itacon ChEBI:17240,30838 HMDB:HMDB0002092 KEGG:C00490); Food related(FooDB:FDB012645 HMDB:HMDB0002092)
HMDB0010379	C04230	PC(14:0/0:0)	0	Host; Microbiota; Food related	Microbiota(KEGG:C04230); Food related(FooDB:FDB027530 HMDB:HMDB0010379)
HMDB0012108	C04230	PC(17:0/0:0)	0	Host; Microbiota; Food related	Microbiota(KEGG:C04230); Food related(FooDB:FDB028772 HMDB:HMDB0012108)
HMDB0012108	C04230	LysoPC(17:0/0:0)	0	Host; Microbiota; Food related	Microbiota(KEGG:C04230); Food related(FooDB:FDB028772 HMDB:HMDB0012108)
HMDB0010384	C04230	PC(18:0/0:0)	0	Host; Microbiota; Food related	Microbiota(KEGG:C04230); Food related(FooDB:FDB027535 HMDB:HMDB0010384)
HMDB0010388	C04230	PC(18:3/0:0)	0	Host; Microbiota; Food related	Microbiota(KEGG:C04230); Food related(FooDB:FDB027539 HMDB:HMDB0010388)
HMDB0010390	C04230	PC(20:0/0:0)	0	Host; Microbiota; Food related	Microbiota(KEGG:C04230); Food related(FooDB:FDB027541 HMDB:HMDB0010390)
HMDB0010403	C04230	PC(22:5/0:0)	0	Host; Microbiota; Food related	Microbiota(KEGG:C04230); Food related(FooDB:FDB027554 HMDB:HMDB0010403)
HMDB0011149	C04317	PC(O-18:0/0:0)	0	Host; Microbiota; Food related	Microbiota(KEGG:C04317); Food related(FooDB:FDB027924 HMDB:HMDB0011149)
HMDB0010407	C04230	PC(P-16:0/0:0)	0	Host; Microbiota; Food related	Microbiota(KEGG:C04230); Food related(FooDB:FDB027558 HMDB:HMDB0010407)
HMDB0013122	C04230	PC(P-18:0/0:0)	0	Host; Microbiota; Food related	Microbiota(KEGG:C04230); Food related(FooDB:FDB029295 HMDB:HMDB0013122)
HMDB0000156	C00149	Malicacid	0	Host; Microbiota; Food related	Microbiota(BIGG:mal__L ChEBI:15589,30797 HMDB:HMDB0000156 KEGG:C00149); Food related(FooDB:FDB012047 HMDB:HMDB0000156)
HMDB0000229	C00455	beta-Nicotinamidemononucleotide	0	Host; Microbiota; Food related	Microbiota(BIGG:nmn KEGG:C00455); Food related(FooDB:FDB021912)
HMDB0007982	C00157	GPCho(16:0/20:4)	0	Host; Microbiota; Food related	Microbiota(KEGG:C00157); Food related(FooDB:FDB025173 HMDB:HMDB0007982)
HMDB0008072	C00157	GPCho(18:1/18:2)	0	Host; Microbiota; Food related	Microbiota(KEGG:C00157); Food related(FooDB:FDB025263 HMDB:HMDB0008072)
HMDB0008144	C00157	GPCho(18:2/20:1)	0	Host; Microbiota; Food related	Microbiota(KEGG:C00157); Food related(FooDB:FDB025334 HMDB:HMDB0008144)
HMDB0000593	C00157	GPCho(18:1/18:1)	0	Host; Microbiota; Food related	Microbiota(KEGG:C00157); Food related(FooDB:FDB022133 HMDB:HMDB0000593)
HMDB0009093	C00350	GPEtn(18:2/18:2)	0	Host; Microbiota; Food related	Microbiota(KEGG:C00350); Food related(FooDB:FDB026283 HMDB:HMDB0009093)
HMDB0010323	C03033	Phenethylamineglucuronide	0	Host; Microbiota; Food related	Microbiota(KEGG:C03033); Food related(FooDB:FDB027475)
HMDB0000070	C00408	Pipecolicacid	0	Host; Microbiota; Food related	Microbiota(BIGG:Lpipecol HMDB:HMDB0000070 KEGG:C00408); Food related(FooDB:FDB000545 HMDB:HMDB0000070)
NA	C09099	Prunin	0	Host; Microbiota; Food related	Microbiota(KEGG:C09099); Food related(FooDB:FDB016683)
HMDB0000269	C00836	Dihydrosphingosine	0	Host; Microbiota; Food related	Microbiota(BIGG:sphgn KEGG:C00836); Food related(FooDB:FDB030824 HMDB:HMDB0000269)
HMDB0010328	C03033	Tyramineglucuronide	0	Host; Microbiota; Food related	Microbiota(KEGG:C03033); Food related(FooDB:FDB027480)
HMDB0000299	C01762	Xanthosine	0	Host; Microbiota; Food related	Microbiota(BIGG:xtsn ChEBI:18107 KEGG:C01762); Food related(FooDB:FDB001604 HMDB:HMDB0000299)
HMDB0001227	C00364	Thymidine-5-monophosphate	0	Host; Microbiota; Food related; Drug related	Microbiota(BIGG:dtmp ChEBI:17013 KEGG:C00364); Food related(FooDB:FDB030840 HMDB:HMDB0001227); Drug related(DrugBank:DB01643)
HMDB0000034	C00147	Adenine	0	Host; Microbiota; Food related; Drug related	Microbiota(BIGG:ade ChEBI:16708 KEGG:C00147,D00034); Food related(FooDB:FDB012266 HMDB:HMDB0000034 T3DB:T3D4279); Drug related(DrugBank:DB00173 KEGG:C00147,D00034 T3DB:T3D4279)
HMDB0001263	C04076	Allysine	0	Host; Microbiota; Food related; Drug related	Microbiota(BIGG:L2aadp6sa ChEBI:17917 KEGG:C04076); Food related(FooDB:FDB010644); Drug related(DrugBank:DB02571)
HMDB0000044	C00072	Ascorbicacid	0	Host; Microbiota; Food related; Drug related	Microbiota(BIGG:ascb__L ChEBI:29073 HMDB:HMDB0000044 KEGG:C01041); Food related(FooDB:FDB001224 HMDB:HMDB0000044); Drug related(DrugBank:DB00126)
HMDB0000043	C00719	Betaine	0	Host; Microbiota; Food related; Drug related	Microbiota(BIGG:glyb); Food related(HMDB:HMDB0000043); Drug related(DrugBank:DB04455)
HMDB0001008	C00500	Biliverdin	0	Host; Microbiota; Food related; Drug related	Microbiota(BIGG:biliverd KEGG:C00500); Food related(FooDB:FDB022366); Drug related(DrugBank:DB02073)
HMDB0001903	C01673	1,25-DihydroxyvitaminD3	0	Host; Microbiota; Food related; Drug related	Microbiota(BIGG:cat KEGG:C01673,D00129); Food related(FooDB:FDB021822 HMDB:HMDB0001903 T3DB:T3D2692); Drug related(DrugBank:DB00136 KEGG:C01673,D00129 T3DB:T3D2692)
HMDB0000089	C00475	Cytidine	0	Host; Microbiota; Food related; Drug related	Microbiota(BIGG:cytd ChEBI:17562 KEGG:C00475,D07769); Food related(FooDB:FDB021809 HMDB:HMDB0000089); Drug related(DrugBank:DB02097 KEGG:C00475,D07769)
HMDB0003312	C10208	Daidzein	0	Host; Microbiota; Food related; Drug related	Microbiota(ChEBI:28197 KEGG:C10208); Food related(FooDB:FDB002608 HMDB:HMDB0003312 T3DB:T3D3964); Drug related(DrugBank:DB13182)
HMDB0033991	C10216	Daidzin	0	Host; Microbiota; Food related; Drug related	Microbiota(ChEBI:42202 KEGG:C10216); Food related(FooDB:FDB012225 HMDB:HMDB0033991); Drug related(DrugBank:DB02115)
HMDB0001202	C00239	2-Deoxycytidine-5-monophosphoricacid	0	Host; Microbiota; Food related; Drug related	Microbiota(BIGG:dcmp ChEBI:15918 KEGG:C00239); Food related(FooDB:FDB022488 HMDB:HMDB0001202); Drug related(DrugBank:DB03798)
HMDB0001373	C00882	Dephospho-CoA	0	Host; Microbiota; Food related; Drug related	Microbiota(BIGG:dpcoa ChEBI:15468 KEGG:C00882); Food related(FooDB:FDB022585 HMDB:HMDB0001373); Drug related(DrugBank:DB03170)
HMDB0006857	C00721	Dextrin	0	Host; Microbiota; Food related; Drug related	Microbiota(BIGG:dextrin,starch KEGG:C00369,C00721,C03018,D00084,D06507,G10545); Food related(FooDB:FDB012148 HMDB:HMDB0006857); Drug related(KEGG:C00369,C00721,C03018,D00084,D06507,G10545)
HMDB0000609	C00355	DL-Dopa	0	Host; Microbiota; Food related; Drug related	Microbiota(KEGG:C00355); Food related(FooDB:FDB022140); Drug related(KEGG:C00355)
HMDB0001248	C00016	Flavinadeninedinucleotide	0	Host; Microbiota; Food related; Drug related	Microbiota(BIGG:fad ChEBI:16238 KEGG:C00016,D00005); Food related(FooDB:FDB022511 HMDB:HMDB0001248); Drug related(DrugBank:DB03147 KEGG:C00016,D00005)
HMDB0001520	C00061	Flavinmononucleotide	0	Host; Microbiota; Food related; Drug related	Microbiota(BIGG:fmn ChEBI:17621 KEGG:C00061); Food related(FooDB:FDB030862 HMDB:HMDB0001520); Drug related(DrugBank:DB03247)
HMDB0000148	C00025	Glutamate	0	Host; Microbiota; Food related; Drug related	Microbiota(BIGG:glu__L ChEBI:16015 KEGG:C00025,D00007); Food related(FooDB:FDB012535 HMDB:HMDB0000148 T3DB:T3D4296); Drug related(DrugBank:DB00142 KEGG:C00025,D00007)
HMDB0000086	C00670	Glycerophosphocholine	0	Host; Microbiota; Food related; Drug related	Microbiota(BIGG:g3pc ChEBI:16870 KEGG:C00670,D07349); Food related(FooDB:FDB030952 HMDB:HMDB0000086); Drug related(DrugBank:DB04660 KEGG:C00670,D07349)
HMDB0000132	C00242	Guanine	0	Host; Microbiota; Food related; Drug related	Microbiota(BIGG:gua ChEBI:16235 KEGG:C00242); Food related(FooDB:FDB004222 HMDB:HMDB0000132); Drug related(DrugBank:DB02377)
HMDB0000133	C00387	Guanosine	0	Host; Microbiota; Food related; Drug related	Microbiota(BIGG:gsn ChEBI:16750 KEGG:C00387); Food related(FooDB:FDB003632 HMDB:HMDB0000133); Drug related(DrugBank:DB02857)
HMDB0000157	C00262	Hypoxanthine	0	Host; Microbiota; Food related; Drug related	Microbiota(BIGG:hxan ChEBI:17368 KEGG:C00262); Food related(FooDB:FDB003949 HMDB:HMDB0000157 T3DB:T3D4150); Drug related(DrugBank:DB04076)
HMDB0037362	C05623	Isoquercitrin	0	Host; Microbiota; Food related; Drug related	Microbiota(ChEBI:28299,68352 KEGG:C05623); Food related(FooDB:FDB016407 HMDB:HMDB0037362); Drug related(DrugBank:DB12665)
HMDB0000684	C00328	Kynurenine	0	Host; Microbiota; Food related; Drug related	Microbiota(BIGG:Lkynr ChEBI:16946 KEGG:C00328); Food related(FooDB:FDB022181 HMDB:HMDB0000684); Drug related(DrugBank:DB02070)
HMDB0000191	C00049	Asparticacid	0	Host; Microbiota; Food related; Drug related	Microbiota(BIGG:asp__L ChEBI:17053 KEGG:C00049,D00013); Food related(FooDB:FDB012567 HMDB:HMDB0000191); Drug related(DrugBank:DB00128 KEGG:C00049,D00013)
HMDB0003080	C05951	LeukotrieneD4	0	Host; Microbiota; Food related; Drug related	Microbiota(KEGG:C05951); Food related(FooDB:FDB023105 HMDB:HMDB0003080); Drug related(DrugBank:DB11858)
HMDB0000902	C00003	Nicotinamideadeninedinucleotide	0	Host; Microbiota; Food related; Drug related	Microbiota(BIGG:nad KEGG:C00003); Food related(FooDB:FDB022309); Drug related(DrugBank:DB14128 KEGG:C00003)
HMDB0002670	C00509	Naringenin	0	Host; Microbiota; Food related; Drug related	Microbiota(KEGG:C00509); Food related(FooDB:FDB000678 HMDB:HMDB0002670); Drug related(DrugBank:DB03467)
HMDB0000224	C00346	O-Phosphorylethanolamine	0	Host; Microbiota; Food related; Drug related	Microbiota(BIGG:ethamp KEGG:C00346); Food related(FooDB:FDB031115 HMDB:HMDB0000224); Drug related(DrugBank:DB01738)
HMDB0000214	C00077	Ornithine	0	Host; Microbiota; Food related; Drug related	Microbiota(BIGG:orn KEGG:C00077,D08302); Food related(FooDB:FDB030969 HMDB:HMDB0000214); Drug related(DrugBank:DB00129 KEGG:C00077,D08302)
HMDB0000564	C00157	GPCho(16:0/16:0)	0	Host; Microbiota; Food related; Drug related	Microbiota(KEGG:C00157); Food related(FooDB:FDB022121 HMDB:HMDB0000564); Drug related(DrugBank:DB09114)
HMDB0009617	C00350	GPEtn(22:5/16:1)	0	Host; Microbiota; Food related; Drug related	Microbiota(KEGG:C00350); Food related(FooDB:FDB026807 HMDB:HMDB0009617); Drug related(DrugBank:DB04327)
HMDB0012275	C05332	Phenethylamine	0	Host; Microbiota; Food related; Drug related	Microbiota(BIGG:peamn ChEBI:18397 HMDB:HMDB0012275 KEGG:C05332); Food related(FooDB:FDB010580 HMDB:HMDB0012275); Drug related(DrugBank:DB04325)
HMDB0004610	C12144	Phytosphingosine	0	Host; Microbiota; Food related; Drug related	Microbiota(BIGG:psphings ChEBI:191244,46961 KEGG:C12144); Food related(FooDB:FDB023381 HMDB:HMDB0004610); Drug related(DrugBank:DB14119)
HMDB0000245	C00931	Porphobilinogen	0	Host; Microbiota; Food related; Drug related	Microbiota(BIGG:ppbng ChEBI:17381 KEGG:C00931); Food related(FooDB:FDB021916 HMDB:HMDB0000245 T3DB:T3D4274); Drug related(DrugBank:DB02272)
HMDB0000241	C02191	ProtoporphyrinIX	0	Host; Microbiota; Food related; Drug related	Microbiota(BIGG:ppp9 ChEBI:15430 KEGG:C02191); Food related(FooDB:FDB004277 HMDB:HMDB0000241 T3DB:T3D4440); Drug related(DrugBank:DB02285)
HMDB0001414	C00134	Putrescine	0	Host; Microbiota; Food related; Drug related	Microbiota(BIGG:ptrc ChEBI:17148 HMDB:HMDB0001414 KEGG:C00134); Food related(FooDB:FDB001494 HMDB:HMDB0001414 T3DB:T3D4169); Drug related(DrugBank:DB01917)
HMDB0000267	C01879	Pyroglutamicacid	0	Host; Microbiota; Food related; Drug related	Microbiota(BIGG:5oxpro KEGG:C01879); Food related(FooDB:FDB014506 HMDB:HMDB0000267 T3DB:T3D4270); Drug related(DrugBank:DB03088)
HMDB0000939	C00021	S-Adenosyl-L-homocysteine	0	Host; Microbiota; Food related; Drug related	Microbiota(BIGG:ahcys ChEBI:16680,181457 KEGG:C00021); Food related(FooDB:FDB031150 HMDB:HMDB0000939 T3DB:T3D4455); Drug related(DrugBank:DB01752)
HMDB0001185	C00019	S-Adenosyl-methionine	0	Host; Microbiota; Food related; Drug related	Microbiota(BIGG:amet ChEBI:15414 KEGG:C00019); Food related(FooDB:FDB031152 T3DB:T3D4456); Drug related(DrugBank:DB00118 T3DB:T3D4456)
HMDB0000252	C00319	Sphingosine	0	Host; Microbiota; Food related; Drug related	Microbiota(KEGG:C00319); Food related(FooDB:FDB005463 HMDB:HMDB0000252); Drug related(DrugBank:DB03203)
HMDB0000254	C00042	Succinicacid	0	Host; Microbiota; Food related; Drug related	Microbiota(BIGG:succ ChEBI:15741 HMDB:HMDB0000254 KEGG:C00042); Food related(FooDB:FDB001931 HMDB:HMDB0000254 T3DB:T3D4453); Drug related(DrugBank:DB00139 T3DB:T3D4453)
HMDB0000036	C05122	Taurocholicacid	0	Host; Microbiota; Food related; Drug related	Microbiota(BIGG:tchola KEGG:C05122); Food related(FooDB:FDB012335 HMDB:HMDB0000036); Drug related(DrugBank:DB04348)
HMDB0002825	C07480	Theobromine	0	Host; Microbiota; Food related; Drug related	Microbiota(ChEBI:28946 KEGG:C07480); Food related(FooDB:FDB000455 HMDB:HMDB0002825); Drug related(DrugBank:DB01412)
HMDB0000306	C00483	Tyramine	0	Host; Microbiota; Food related; Drug related	Microbiota(BIGG:tym ChEBI:15760 HMDB:HMDB0000306 KEGG:C00483); Food related(HMDB:HMDB0000306 T3DB:T3D4435); Drug related(DrugBank:DB08841)
HMDB0000300	C00106	Uracil	0	Host; Microbiota; Food related; Drug related	Microbiota(BIGG:ura ChEBI:17568 KEGG:C00106,D00027); Food related(FooDB:FDB006426 HMDB:HMDB0000300); Drug related(DrugBank:DB03419 KEGG:C00106,D00027)
HMDB0000289	C00366	Uricacid	0	Host; Microbiota; Food related; Drug related	Microbiota(BIGG:urate ChEBI:17775 KEGG:C00366); Food related(FooDB:FDB015350 HMDB:HMDB0000289); Drug related(DrugBank:DB08844)
HMDB0000288	C00105	Uridine5-monophosphate	0	Host; Microbiota; Food related; Drug related	Microbiota(BIGG:ump ChEBI:16695 KEGG:C00105); Food related(FooDB:FDB031248 HMDB:HMDB0000288); Drug related(DrugBank:DB03685)
HMDB0000050	C00212	Adenosine	0	Host; Microbiota; Food related; Drug related; Environment	Microbiota(BIGG:adn ChEBI:16335 KEGG:C00212,D00045); Food related(FooDB:FDB003554 HMDB:HMDB0000050 T3DB:T3D4275); Drug related(DrugBank:DB00640 KEGG:C00212,D00045 T3DB:T3D4275); Environment(HMDB:HMDB0000050)
HMDB0000641	C00064	Glutamine	0	Host; Microbiota; Food related; Drug related; Environment	Microbiota(BIGG:gln__L ChEBI:18050 KEGG:C00064,D00015); Food related(FooDB:FDB030965 HMDB:HMDB0000641 T3DB:T3D4319); Drug related(DrugBank:DB00130 KEGG:C00064,D00015 T3DB:T3D4319); Environment(HMDB:HMDB0000641 T3DB:T3D4319)
HMDB0000123	C00037	Glycine	0	Host; Microbiota; Food related; Drug related; Environment	Microbiota(BIGG:gly ChEBI:15428 KEGG:C00037,D00011); Food related(FooDB:FDB000484 HMDB:HMDB0000123 T3DB:T3D4318); Drug related(DrugBank:DB00145 KEGG:C00037,D00011 T3DB:T3D4318); Environment(HMDB:HMDB0000123 T3DB:T3D4318)
HMDB0000177	C00135	Histidine	0	Host; Microbiota; Food related; Drug related; Environment	Microbiota(BIGG:his__L ChEBI:15971 KEGG:C00135,D00032); Food related(FooDB:FDB011856 HMDB:HMDB0000177 T3DB:T3D4363); Drug related(DrugBank:DB00117 KEGG:C00135,D00032 T3DB:T3D4363); Environment(HMDB:HMDB0000177 T3DB:T3D4363)
HMDB0000197	C00954	Indoleaceticacid	0	Host; Microbiota; Food related; Drug related; Environment	Microbiota(BIGG:ind3ac HMDB:HMDB0000197 KEGG:C00954); Food related(FooDB:FDB030920 HMDB:HMDB0000197 T3DB:T3D4152); Drug related(DrugBank:DB07950); Environment(T3DB:T3D4152)
HMDB0000197	C00954	N-epsilon-Acetyllysine	0	Host; Microbiota; Food related; Drug related; Environment	Microbiota(BIGG:ind3ac HMDB:HMDB0000197 KEGG:C00954); Food related(FooDB:FDB030920 HMDB:HMDB0000197 T3DB:T3D4152); Drug related(DrugBank:DB07950); Environment(T3DB:T3D4152)
HMDB0000197	C00954	3-Indoleaceticacid	0	Host; Microbiota; Food related; Drug related; Environment	Microbiota(BIGG:ind3ac HMDB:HMDB0000197 KEGG:C00954); Food related(FooDB:FDB030920 HMDB:HMDB0000197 T3DB:T3D4152); Drug related(DrugBank:DB07950); Environment(T3DB:T3D4152)
HMDB0000172	C00407	Isoleucine	0	Host; Microbiota; Food related; Drug related; Environment	Microbiota(BIGG:ile__L ChEBI:17191 KEGG:C00407,D00065); Food related(FooDB:FDB012397 HMDB:HMDB0000172 T3DB:T3D4364); Drug related(DrugBank:DB00167 KEGG:C00407,D00065 T3DB:T3D4364); Environment(HMDB:HMDB0000172 T3DB:T3D4364)
HMDB0000517	C00062	Arginine	0	Host; Microbiota; Food related; Drug related; Environment	Microbiota(BIGG:arg__L ChEBI:16467 KEGG:C00062,D02982); Food related(FooDB:FDB002257 HMDB:HMDB0000517 T3DB:T3D4289); Drug related(DrugBank:DB00125 KEGG:C00062,D02982 T3DB:T3D4289); Environment(HMDB:HMDB0000517 T3DB:T3D4289)
HMDB0000168	C00152	Asparagine	0	Host; Microbiota; Food related; Drug related; Environment	Microbiota(BIGG:asn__L ChEBI:17196 KEGG:C00152); Food related(FooDB:FDB000787 HMDB:HMDB0000168 T3DB:T3D4362); Drug related(DrugBank:DB00174 T3DB:T3D4362); Environment(HMDB:HMDB0000168)
HMDB0000673	C01595	Linoleicacid	0	Host; Microbiota; Food related; Drug related; Environment	Microbiota(BIGG:lnlc ChEBI:17351,30245 KEGG:C01595); Food related(FooDB:FDB006562 HMDB:HMDB0000673 T3DB:T3D4928); Drug related(DrugBank:DB14104); Environment(HMDB:HMDB0000673 T3DB:T3D4928)
HMDB0000929	C00078	Tryptophan	0	Host; Microbiota; Food related; Drug related; Environment	Microbiota(BIGG:trp__L ChEBI:16828 KEGG:C00078,D00020); Food related(FooDB:FDB002250 HMDB:HMDB0000929 T3DB:T3D4369); Drug related(DrugBank:DB00150 KEGG:C00078,D00020 T3DB:T3D4369); Environment(HMDB:HMDB0000929)
HMDB0000158	C00082	Tyrosine	0	Host; Microbiota; Food related; Drug related; Environment	Microbiota(BIGG:tyr__L ChEBI:17895 KEGG:C00082,D00022); Food related(FooDB:FDB000446 HMDB:HMDB0000158); Drug related(DrugBank:DB00135 KEGG:C00082,D00022); Environment(HMDB:HMDB0000158)
HMDB0000883	C00183	Valine	0	Host; Microbiota; Food related; Drug related; Environment	Microbiota(BIGG:val__L ChEBI:16414 KEGG:C00183,D00039); Food related(FooDB:FDB004905 HMDB:HMDB0000883 T3DB:T3D4370); Drug related(DrugBank:DB00161 KEGG:C00183,D00039 T3DB:T3D4370); Environment(HMDB:HMDB0000883)
HMDB0000182	C00047	Lysine	0	Host; Microbiota; Food related; Drug related; Environment	Microbiota(BIGG:lys__L ChEBI:18019 KEGG:C00047,D02304); Food related(FooDB:FDB000474 HMDB:HMDB0000182 T3DB:T3D4248); Drug related(DrugBank:DB00123 KEGG:C00047,D02304 T3DB:T3D4248); Environment(HMDB:HMDB0000182 T3DB:T3D4248)
HMDB0001406	C00153	Nicotinamide	0	Host; Microbiota; Food related; Drug related; Environment	Microbiota(BIGG:ncam ChEBI:17154 KEGG:C00153,D00036); Food related(FooDB:FDB012485 HMDB:HMDB0001406 T3DB:T3D4168); Drug related(DrugBank:DB02701 KEGG:C00153,D00036); Environment(HMDB:HMDB0001406 T3DB:T3D4168)
HMDB0006236	C00601	Phenylacetaldehyde	0	Host; Microbiota; Food related; Drug related; Environment	Microbiota(BIGG:pacald ChEBI:16424 KEGG:C00601); Food related(FooDB:FDB012238 HMDB:HMDB0006236 T3DB:T3D4805); Drug related(DrugBank:DB02178); Environment(HMDB:HMDB0006236 T3DB:T3D4805)
HMDB0000159	C00079	Phenylalanine	0	Host; Microbiota; Food related; Drug related; Environment	Microbiota(BIGG:phe__L ChEBI:17295 KEGG:C00079,D00021); Food related(FooDB:FDB004940 HMDB:HMDB0000159 T3DB:T3D4366); Drug related(DrugBank:DB00120 KEGG:C00079,D00021 T3DB:T3D4366); Environment(HMDB:HMDB0000159 T3DB:T3D4366)
HMDB0000162	C00148	Proline	0	Host; Microbiota; Food related; Drug related; Environment	Microbiota(BIGG:pro__L ChEBI:17203 KEGG:C00148,D00035); Food related(FooDB:FDB000570 HMDB:HMDB0000162 T3DB:T3D4411); Drug related(DrugBank:DB00172 KEGG:C00148,D00035 T3DB:T3D4411); Environment(HMDB:HMDB0000162 T3DB:T3D4411)
HMDB0000244	C00255	Riboflavin	0	Host; Microbiota; Food related; Drug related; Environment	Microbiota(BIGG:ribflv ChEBI:17015 KEGG:C00255,D00050); Food related(FooDB:FDB012160 HMDB:HMDB0000244 T3DB:T3D4817); Drug related(DrugBank:DB00140 KEGG:C00255,D00050 T3DB:T3D4817); Environment(HMDB:HMDB0000244)
HMDB0000187	C00065	Serine	0	Host; Microbiota; Food related; Drug related; Environment	Microbiota(BIGG:ser__L ChEBI:17115 KEGG:C00065,D00016); Food related(FooDB:FDB012739 HMDB:HMDB0000187 T3DB:T3D4367); Drug related(DrugBank:DB00133 KEGG:C00065,D00016 T3DB:T3D4367); Environment(HMDB:HMDB0000187 T3DB:T3D4367)
HMDB0249646	D01270	Carboquone	1	Drug related	Drug related(DrugBank:DB13677)
HMDB0031031	NA	Dodecylbenzenesulfonicacid	1	Food related	Food related(HMDB:HMDB0031031)
HMDB0010724	NA	3-Oxodecanoicacid	1	Food related	Food related(FooDB:FDB027872)
HMDB0246621	NA	4,7,10,13,16-Docosapentaenoicacid	1	Food related	Food related(FooDB:FDB029296)
HMDB0303837	NA	4-methyl-1-hexanol	1	Food related	Food related(FooDB:FDB029644)
HMDB0041824	C14750	alpha-Zearalenol	1	Food related	Food related(FooDB:FDB111671 T3DB:T3D4052)
HMDB0249243	C03690	Bis(2-ethylhexyl)phthalate	1	Food related	Food related(T3DB:T3D0076)
HMDB0303078	C12107	Decan-2-ol	1	Food related	Food related(FooDB:FDB007666)
HMDB0252858	NA	Glycerylphosphorylcholine	1	Food related	Food related(FooDB:FDB021802)
HMDB0061699	NA	LysoPC(0:0/20:4(5Z,8Z,11Z,14Z))	1	Food related	Food related(HMDB:HMDB0061699)
HMDB0011517	NA	PE(20:4/0:0)	1	Food related	Food related(FooDB:FDB028233 HMDB:HMDB0011517)
HMDB0304718	C12137	Pelargonidin3-O-glucoside	1	Food related	Food related(FooDB:FDB097332)
HMDB0038848	C12627	Rhoifolin	1	Food related	Food related(FooDB:FDB018285 HMDB:HMDB0038848)
HMDB0000888	NA	Undecanedioicacid	1	Food related	Food related(FooDB:FDB022300 HMDB:HMDB0000888)
HMDB0033468	NA	Diferuloylputrescine	1	Food related	Food related(FooDB:FDB011510 HMDB:HMDB0033468)
HMDB0000949	C05472	Taurochenodeoxycholicacid	1	Food related; Drug related	Food related(FooDB:FDB022335 HMDB:HMDB0000949); Drug related(DrugBank:DB08833)
HMDB0302107	C19620	9,10-Epoxy-18-hydroxy-octadecanoicacid	1	Microbiota; Food related	Microbiota(ChEBI:133381 KEGG:C19620); Food related(FooDB:FDB001865)
HMDB0062437	C16536	9Z-Heptadecenoicacid	1	Microbiota; Food related	Microbiota(ChEBI:84328); Food related(HMDB:HMDB0062437)
HMDB0062251	C01401	Alanine	1	Microbiota; Food related	Microbiota(BIGG:ala__L KEGG:C01401); Food related(FooDB:FDB000557)
HMDB0005781	C14536	Glycitein	1	Microbiota; Food related	Microbiota(ChEBI:34778); Food related(FooDB:FDB000698 HMDB:HMDB0005781)
HMDB0302730	C10077	Mangiferol	1	Microbiota; Food related	Microbiota(ChEBI:6682); Food related(FooDB:FDB005974)
HMDB0012710	C00944	3-Dehydroquinicacid	1	Microbiota; Food related; Drug related	Microbiota(BIGG:3dhq ChEBI:17947,32364 KEGG:C00944); Food related(FooDB:FDB029168 HMDB:HMDB0012710); Drug related(DrugBank:DB03868)
HMDB0029548	C10039	Diosmin	1	Microbiota; Food related; Drug related	Microbiota(ChEBI:4631); Food related(FooDB:FDB000693 HMDB:HMDB0029548); Drug related(DrugBank:DB08995 KEGG:C10039,D07858)
HMDB0241362	NA	(12E)-10-Hydroxytetradec-12-enoylcarnitine	1	Unknown	NA
HMDB0257991	NA	(2S)-2-Amino-3-[(2S,3R)-2-amino-3-[(2S)-2-amino-3-(4-hydroxyphenyl)propanoyloxybutanoyloxypropanoicacid	1	Unknown	NA
HMDB0251558	NA	(4E,7E,10Z,13E,16E,19E)-Docosa-4,7,10,13,16,19-hexaenoicacid	1	Unknown	NA
HMDB0247393	NA	(5S,6R)-Methyl5,6,7-trihydroxyheptanoate	1	Unknown	NA
NA	NA	13,16,19-Docosatrienoicacid	1	Unknown	NA
HMDB0244951	NA	2-(Octadecyloxy)ethanol	1	Unknown	NA
HMDB0244040	NA	2,2,2-Trifluoroethyl	1	Unknown	NA
HMDB0245276	NA	3-Hydroxy-octadecane-2-one	1	Unknown	NA
HMDB0241425	NA	6-Hydroxytetradecanedioylcarnitine	1	Unknown	NA
HMDB0241506	NA	8-Hydroxyhexadecanedioylcarnitine	1	Unknown	NA
HMDB0241560	NA	9-HydroxyNonadecanoylcarnitine	1	Unknown	NA
HMDB0242398	NA	Chenodeoxycholyltyrosine	1	Unknown	NA
HMDB0259541	NA	Cyclo((2R)-2-aminobutanoyl-N2-methyl-L-arginylglycyl-L-alpha-aspartyl-3-(aminomethyl)benzoyl)	1	Unknown	NA
HMDB0251781	NA	Emulphor	1	Unknown	NA
HMDB0252648	C16964	Gastrodin	1	Unknown	NA
NA	NA	LeuHisGlu	1	Unknown	NA
HMDB0062181	NA	N-Lactoylvaline	1	Unknown	NA
NA	NA	PE(O-16:0/0:0)	1	Unknown	NA
NA	NA	PE(O-18:0/0:0)	1	Unknown	NA
NA	NA	PE(P-20:0/0:0)	1	Unknown	NA
[truncated: 649 more rows]

## Sheet: Intersection_Host_Microbe
	Mode	Adducts	Name	Retention.time.min.	Formula	VIP	fc	log2FC	pvalue	Origin	Links	ND2211	ND2213	ND2214	ND2241	ND2243	ND2246	ND2247	ND2248	ND2250	ND2259	HFD2215	HFD2251	HFD2254	HFD2256	HFD2261	HFD2262	HFD2263	HFD2264	HFD2267	HFD2268	HFD2269	HMDBID	KEGGID
[truncated: 118 more rows]
