# Supplementary material for: Succinic acid-driven gut-fat axis orchestrates abdominal fat deposition in chickens via adipocyte-macrophage crosstalk
Source: J Anim Sci Biotechnol. 2025 Nov 14;16:148. doi: 10.1186/s40104-025-01278-7 (PMC12616907; doi:10.1186/s40104-025-01278-7)
Supplement: Supplementary file 4 — Additional file 4: Table S4. Metabolome results based on MALDI-MSI. [file 40104_2025_1278_MOESM4_ESM.xlsx]

## Sheet: header description
header	introduction
m/z	Mass to nucleus ratio, providing information on the mass to nucleus ratio of all detected peaks
Name	Annotated English name
Notation	Molecular addition form
Formula	Molecular formula
Co-localized with m/z	The correlation coefficient between the spatial distribution of the difference between the peak and a certain mass to nucleus ratio, the closer the value is to 1, the more the spatial distribution pattern tends to be similar, and the closer the value is to -1, the more the spatial distribution pattern tends to be opposite.

## Sheet: Diff_analysis_reg.1.vs.reg.3
m/z	Name	Notation	Formula	KEGG	HMDB	Class	Sub_class	Direct_parent	SMILES	mSigma	mzDev	ROC_HFD-KC67.region1_vs_ND-KC43.region3	T-test_HFD-KC67.region1_vs_ND-KC43.region3.-.t-Test.Corrected.p-Value	diff	HFD-KC67.region1	ND-KC43.region3	Average(HFD-KC67.region1)	Average(ND-KC43.region3)	Fold change
859.5303 m/z ± 0.0047 Da	[3-(hexadecanoyloxy)-2-[icosa-5.8.11-trienoyloxy]propoxy]({[2.3.4.5.6-pentahydroxycyclohexyl]oxy})phosphinic acid	[M-H]-	C45H81O13P		HMDB0009787	Glycerophospholipids	Glycerophosphoinositols		[H][C@@](COC(=O)CCCCCCCCCCCCCCC)(COP(O)(=O)O[C@H]1C(O)C(O)C(O)[C@@H](O)C1O)OC(=O)CCC\C=C/C\C=C/C\C=C/CCCCCCCC	67.0747	-0.00314708	0.939449	0	diff	60.7343	22.5744	60.7343	22.5744	2.6904
571.2884 m/z ± 0.0032 Da	1-hexadecanoyl-sn-glycero-3-phospho-(1'-myo-inositol)	[M-H]-	C25H49O12P						CCCCCCCCCCCCCCCC(=O)OCC(COP(=O)(O)OC1C(C(C(C(C1O)O)O)O)O)O	31.6732	-0.000634561	0.786414	0	diff	9.34317	2.6909	9.34317	2.6909	3.47213
723.4949 m/z ± 0.004 Da	1-octadecanoyl-2-(5z,8z,11z,14z-eicosatetraenoyl)-sn-glycero-3-phosphate	[M-H]-	C41H73O8P						CCCCCCCCCCCCCCCCCC(=O)OCC(COP(=O)(O)O)OC(=O)CCCC=CCC=CCC=CCC=CCCCCC	63.1932	-0.00103477	0.724236	0	diff	53.6744	32.9947	53.6744	32.9947	1.62676
437.2663 m/z ± 0.0024 Da	1-octadecanoyl-2-sn-glycero-3-phosphate	[M-H]-	C21H43O7P		HMDB0007854				CCCCCCCCCCCCCCCCCC(=O)OCC(O)COP(O)(O)=O	3.93753	-0.00076078	0.79695	0	diff	43.4687	21.6439	43.4687	21.6439	2.00836
599.3191 m/z ± 0.0033 Da	1-octadecanoyl-sn-glycero-3-phospho-(1'-myo-inositol)	[M-H]-	C27H53O12P						CCCCCCCCCCCCCCCCCC(=O)OCC(COP(=O)(O)OC1C(C(C(C(C1O)O)O)O)O)O	3.35382	-0.000778801	0.960592	0	diff	105.335	39.3311	105.335	39.3311	2.67816
480.3087 m/z ± 0.0027 Da	1-Octadecanoyl-sn-glycero-3-phosphoethanolamine	[M-H]-	C23H48NO7P	C21484	HMDB0011130	Glycerophospholipids	Glycerophosphoethanolamines		[H][C@@](O)(COC(=O)CCCCCCCCCCCCCCCCC)COP(O)(=O)OCCN	6.01634	-0.000817425	0.748984	0	diff	17.2466	8.07014	17.2466	8.07014	2.13709
695.4637 m/z ± 0.0038 Da	1,2-Di-(9Z,12Z-octadecadienoyl)-sn-glycero-3-phosphate	[M-H]-	C39H69O8P		HMDB0031092	Glycerophospholipids	Glycerophosphates	1,2-diacylglycerol-3-phosphates	CCCCC\C=C\C\C=C\CCCCCCCC(=O)OCC(COP(O)(O)=O)OC(=O)CCCCCCC\C=C\C\C=C\CCCCC	59.9012	-0.0020561	0.953988	0	diff	88.1415	32.9986	88.1415	32.9986	2.67106
861.5467 m/z ± 0.0048 Da	1,2-dioleoyl-sn-glycero-3-phospho-(1'-myo-inositol)	[M-H]-	C45H83O13P		HMDB0009837				[H][C@@](COC(=O)CCCCCCC\C=C/CCCCCCCC)(COP(O)(=O)O[C@H]1C(O)C(O)C(O)[C@@H](O)C1O)OC(=O)CCCCCCC\C=C/CCCCCCCC	60.4054	-0.00312979	0.979319	0	diff	798.985	230.931	798.985	230.931	3.45984
742.5367 m/z ± 0.0041 Da	1,2-dioleoyl-sn-glycero-3-phosphoethanolamine	[M-H]-	C41H78NO8P		HMDB0009059				[H][C@@](COC(=O)CCCCCCC\C=C/CCCCCCCC)(COP(O)(=O)OCCN)OC(=O)CCCCCCC\C=C/CCCCCCCC	51.5154	-0.00266952	0.842675	0	diff	60.1721	31.7016	60.1721	31.7016	1.89807
699.4947 m/z ± 0.0039 Da	1,2-Ethanediamine propylene oxide ethylene oxide polymer	[M-H]-	C34H72N2O12		HMDB0259449	Organonitrogen compounds	Amines	Trialkylamines	CC(COC(C)CN(CCN(CC(C)OCC(C)OCCO)CC(C)OCC(C)OCCO)CC(C)OCC(C)OCCO)OCCO	58.437	-0.00615377	0.919618	0	diff	127.07	63.7707	127.07	63.7707	1.9926
496.273 m/z ± 0.0027 Da	2-((4r)-4-((3r,5s,9s,10s,13r,14s,17r)-3-hydroxy-10,13-dimethyl-7-oxohexadecahydro-1h-cyclopenta[a]phenanthren-17-yl)pentanamido)ethane-1-sulfonic acid	[M-H]-	C26H43NO6S						[H][C@@]12C(C[C@]3([H])C[C@H](O)CC[C@]3(C)[C@H]1CC[C@@]4(C)[C@H]2CC[C@@H]4[C@@H](CCC(NCCS(=O)(O)=O)=O)C)=O	58.0478	-0.000670144	0.279123	0	diff	1.09778	6.62644	1.09778	6.62644	0.165667
386.0325 m/z ± 0.0021 Da	2-Amino-5-[[1-[carboxymethyl(sulfo)amino]-1-oxo-3-sulfanylpropan-2-yl]amino]-5-oxopentanoic acid	[M-H]-	C10H17N3O9S2		HMDB0257661	Carboxylic acids and derivatives	Amino acids, peptides, and analogues	Oligopeptides	NC(CCC(=O)NC(CS)C(=O)N(CC(O)=O)S(O)(=O)=O)C(O)=O	7.49671	-0.000697008	0.795914	0	diff	106.997	56.0999	106.997	56.0999	1.90726
399.0943 m/z ± 0.0022 Da	5-hydroxy-6,8-dimethoxy-7-[(2s,3r,4s,5s,6r)-3,4,5-trihydroxy-6-(hydroxymethyl)oxan-2-yl]oxychromen-2-one	[M-H]-	C17H20O11						O=C1OC=2C(OC)=C(OC3OC(CO)C(O)C(O)C3O)C(OC)=C(O)C2C=C1	61.5582	0.00140651	0.247665	0	diff	0.858633	8.28792	0.858633	8.28792	0.103601
351.0564 m/z ± 0.0019 Da	a-L-threo-4-Hex-4-enopyranuronosyl-D-galacturonic acid	[M-H]-	C12H16O12		HMDB0039720	Organooxygen compounds	Carbohydrates and carbohydrate conjugates	Glucuronic acid derivatives	OC1OC(C(OC2OC(=CC(O)C2O)C(O)=O)C(O)C1O)C(O)=O	77.558	-0.000690041	0.720587	0	diff	9.07041	3.41137	9.07041	3.41137	2.65888
755.4266 m/z ± 0.0042 Da	Capsicoside B1	[M-H]-	C39H64O14		HMDB0303763	Steroids and steroid derivatives	Steroidal glycosides	Steroidal saponins	CC1C2C(CC3C4CCC5CC(OC6OC(CO)C(OC7OC(CO)C(O)C(O)C7O)C(O)C6O)C(O)CC5(C)C4CCC23C)OC11CCC(C)CO1	73.3017	0.00429518	0.258019	0	diff	2.80502	15.9085	2.80502	15.9085	0.176323
391.2244 m/z ± 0.0022 Da	Carbobenzyloxy-l-norleucyl-l-norleucine methyl ester	[M-H]-	C21H32N2O5						CCCCC(C(=O)NC(CCCC)C(=O)OC)NC(=O)OCC1=CC=CC=C1	74.1155	0.000417369	0.831893	0	diff	36.5206	16.412	36.5206	16.412	2.22524
465.3032 m/z ± 0.0026 Da	Cholesterol sulfate	[M-H]-	C27H46O4S	C18043	HMDB0000653	Steroids and steroid derivatives	Cholestane steroids	Cholesterols and derivatives	C[C@H](CCCC(C)C)[C@H]1CC[C@@H]2[C@@]1(CC[C@H]3[C@H]2CC=C4[C@@]3(CC[C@@H](C4)OS(=O)(=O)O)C)C	55.1995	-0.000914904	0.898493	0	diff	55.8341	22.1507	55.8341	22.1507	2.52065
540.0529 m/z ± 0.003 Da	Cyclic ADP-ribose	[M-H]-	C15H21N5O13P2		HMDB0249529	Organooxygen compounds	Carbohydrates and carbohydrate conjugates	Pentose phosphates	OC1C2COP(O)(=O)OP(O)(=O)OCC3OC(C(O)C3O)N3C=NC4=C(N=CN4C(O2)C1O)C3=N	4.74099	-0.00122576	0.176533	0	diff	15.4707	57.7223	15.4707	57.7223	0.26802
362.0498 m/z ± 0.002 Da	Cyclic pyranopterin monophosphate	[M-H]-	C10H14N5O8P	C18239	HMDB0059639	Pteridines and derivatives	Pterins and derivatives	Pyranopterins and derivatives	[H][C@@]12COP(O)(=O)O[C@]1([H])C(O)(O)[C@]1([H])NC3=C(NC(=N)N=C3O)N[C@]1([H])O2	34.9669	-0.00120432	0.902687	0	diff	65.5485	21.7816	65.5485	21.7816	3.00936
338.9879 m/z ± 0.0019 Da	D-Fructose 2,6-bisphosphate	[M-H]-	C6H14O12P2	C00665	HMDB0001047	Organooxygen compounds	Carbohydrates and carbohydrate conjugates	Pentose phosphates	OC[C@@]1(OP(O)(O)=O)O[C@H](COP(O)(O)=O)[C@@H](O)[C@@H]1O	39.7943	-0.00100415	0.738253	0	diff	7.99957	2.64531	7.99957	2.64531	3.02406
403.2607 m/z ± 0.0022 Da	Eliglustat	[M-H]-	C23H36N2O4		HMDB0251746	Benzodioxanes	Benzo-1,4-dioxanes	Benzo-1,4-dioxanes	CCCCCCCC(=O)NC(CN1CCCC1)C(O)C1=CC2=C(OCCO2)C=C1	35.8803	0.000600975	0.749541	0	diff	52.2049	20.2399	52.2049	20.2399	2.5793
375.2293 m/z ± 0.0021 Da	Ethyl-p-((E)-2-(5,6,7,8-tetrahydro-5,5,8,8-tetramethyl-2-naphthyl)-1-propenyl)benzoate	[M-H]-	C26H32O2		HMDB0248612	Stilbenes		Stilbenes	CCOC(=O)C1=CC=C(C=C(C)C2=CC3=C(C=C2)C(C)(C)CCC3(C)C)C=C1	98.8241	-0.00362076	0.722765	0	diff	11.074	2.64568	11.074	2.64568	4.18568
442.016 m/z ± 0.0024 Da	Guanosine diphosphate	[M-H]-	C10H15N5O11P2	C00035	HMDB0001201	Purine nucleotides	Purine ribonucleotides	Purine ribonucleoside diphosphates	C1=NC2=C(N1[C@H]3[C@@H]([C@@H]([C@H](O3)COP(=O)(O)OP(=O)(O)O)O)O)N=C(NC2=O)N	9.33469	-0.00126865	0.728848	3.10531e-228	diff	23.1623	13.1374	23.1623	13.1374	1.76309
419.2557 m/z ± 0.0023 Da	Maytenin	[M-H]-	C28H36O3			Organooxygen compounds	Carbonyl compounds		O=C1C[C@]2(C)CC[C@]3(C)C([C@@]4(C)CC[C@@]3(C)C2C[C@H]1C)=CC=C(C4=C5)C(C)=C(O)C5=O	46.2457	-0.00387476	0.87043	0	diff	174.472	83.4745	174.472	83.4745	2.09012
833.5155 m/z ± 0.0046 Da	PI 34:2	[M-H]-	C43H79O13P							80.7974	-0.00233988	0.920359	0	diff	104.872	39.2643	104.872	39.2643	2.67092
863.5589 m/z ± 0.0048 Da	PI 36:1	[M-H]-	C45H85O13P							74.8911	-0.00574212	0.927613	0	diff	180.023	62.3252	180.023	62.3252	2.88844
415.2244 m/z ± 0.0023 Da	Ramipril (altace)	[M-H]-	C23H32N2O5						C1=CC=CC=C1CC[C@@H](C(=O)OCC)N[C@H](C(N2[C@H](C[C@H]3[C@H](CCC3)2)C(O)=O)=O)C	63.7057	0.000443718	0.979437	0	diff	125.749	28.0348	125.749	28.0348	4.48547
498.2886 m/z ± 0.0028 Da	Taurochenodeoxycholic acid (TCDCA)	[M-H]-	C26H45NO6S	C05465	HMDB0000951	Steroids and steroid derivatives	Bile acids, alcohols and derivatives	Taurinated bile acids and derivatives	C[C@H](CCC(=O)NCCS(=O)(=O)O)[C@H]1CC[C@@H]2[C@@]1(CC[C@H]3[C@H]2[C@@H](C[C@H]4[C@@]3(CC[C@H](C4)O)C)O)C	51.7867	-0.000552687	0.108027	0	diff	82.9748	392.638	82.9748	392.638	0.211326
514.2836 m/z ± 0.0028 Da	Taurocholic acid	[M-H]-	C26H45NO7S	C05122	HMDB0000036	Steroids and steroid derivatives	Bile acids, alcohols and derivatives	Trihydroxy bile acids, alcohols and derivatives	[H][C@@]1(CC[C@@]2([H])[C@]3([H])[C@H](O)C[C@]4([H])C[C@H](O)CC[C@]4(C)[C@@]3([H])C[C@H](O)[C@]12C)[C@H](C)CCC(=O)NCCS(O)(=O)=O	18.888	-0.000860978	0.075785	0	diff	30.9857	222.838	30.9857	222.838	0.13905
323.0275 m/z ± 0.0018 Da	Uridine 5'-monophosphate	[M-H]-	C9H13N2O9P	C00105	HMDB0000288	Pyrimidine nucleotides	Pyrimidine ribonucleotides	Pyrimidine ribonucleoside monophosphates	O[C@H]1[C@@H](O)[C@@H](O[C@@H]1COP(O)(O)=O)N1C=CC(=O)NC1=O	59.6762	-0.00130745	0.794305	0	diff	12.6264	3.74196	12.6264	3.74196	3.37428
581.3082 m/z ± 0.0032 Da	Val-Pro-Asp-Pro-Arg	[M-H]-	C25H42N8O8		HMDB0244421	Carboxylic acids and derivatives	Amino acids, peptides, and analogues	Oligopeptides	CC(C)C(N)C(=O)N1CCCC1C(=O)NC(CC(O)=O)C(=O)N1CCCC1C(=O)NC(CCCN=C(N)N)C(O)=O	67.0513	0.00315454	0.963582	0	diff	66.5899	17.7283	66.5899	17.7283	3.75613
577.2131 m/z ± 0.0032 Da	(3s,4s)-5-[(3s,4s)-4,10-dihydroxy-7,9-dimethoxy-3-methyl-3,4-dihydro-1h-benzo[g]isochromen-5-yl]-7,9-dimethoxy-3-methyl-3,4-dihydro-1h-benzo[g]isochromene-4,10-diol	[M-H]-	C32H34O10						COC1=CC2=C(C3=C(CO[C@@H](C)[C@H]3O)C(O)=C2C(OC)=C1)C4=C5C=C(OC)C=C(OC)C5=C(O)C6=C4[C@H](O)[C@H](C)OC6	40.2361	0.00503542	0.500785	0.047719	nodiff	0.0196008	0.00246976	0.0196008	0.00246976	7.93634
327.1632 m/z ± 0.0018 Da	(all-E)-Crocetin	[M-H]-	C20H24O4	C08588	HMDB0035098	Prenol lipids	Diterpenoids	Acyclic diterpenoids	C\C(\C=C\C=C(/C)C(O)=O)=C\C=C\C=C(/C)\C=C\C=C(\C)C(O)=O	86.1272	0.00309642	0.500007	0.878966	nodiff	0.00209381	0.00156661	0.00209381	0.00156661	1.33652
859.5303 m/z ± 5.52 Da	[3-(hexadecanoyloxy)-2-[icosa-5.8.11-trienoyloxy]propoxy]({[2.3.4.5.6-pentahydroxycyclohexyl]oxy})phosphinic acid				HMDB0009787	Glycerophospholipids	Glycerophosphoinositols		[H][C@@](COC(=O)CCCCCCCCCCCCCCC)(COP(O)(=O)O[C@H]1C(O)C(O)C(O)[C@@H](O)C1O)OC(=O)CCC\C=C/C\C=C/C\C=C/CCCCCCCC					nodiff	1644.61	563.885	1644.61	563.885	2.91657
463.2823 m/z ± 0.0026 Da	1-(11Z-eicosenoyl)-glycero-3-phosphate	[M-H]-	C23H45O7P		HMDB0062305	Glycerophospholipids	Glycerophosphates	1-acylglycerol-3-phosphates	[H]\C(CCCCCCCC)=C(/[H])CCCCCCCCCC(=O)OC[C@@]([H])(O)COP(O)(O)=O	29.897	-0.000654957	0.540826	1.25963e-61	nodiff	0.8153	0.157429	0.8153	0.157429	5.17886
341.179 m/z ± 0.0019 Da	1-(2,4,6-Trihydroxyphenyl)-9-phenylnonan-1-one	[M-H]-	C21H26O4			Organooxygen compounds	Carbonyl compounds		O=C(C=1C(O)=CC(O)=CC1O)CCCCCCCCC=2C=CC=CC2	20.8152	0.00311753	0.501084	0.00612613	nodiff	0.0286287	0.00302557	0.0286287	0.00302557	9.46225
516.3052 m/z ± 0.0029 Da	1-(9z,12z,15z-octadecatrienoyl)-2-hydroxy-sn-glycero-3-phosphocholine	[M-H]-	C26H48NO7P		HMDB0010388				CC\C=C/C\C=C/C\C=C/CCCCCCCC(=O)OC[C@@H](O)COP([O-])(=O)OCC[N+](C)(C)C	75.7596	-0.00433691	0.498077	0.00196951	nodiff	0.0131148	0.0458105	0.0131148	0.0458105	0.286284
423.2508 m/z ± 0.0023 Da	1-heptadecanoyl-glycero-3-phosphate	[M-H]-	C20H41O7P		HMDB0062318	Glycerophospholipids	Glycerophosphates	1-acylglycerol-3-phosphates	[H][C@@](O)(COC(=O)CCCCCCCCCCCCCCCC)COP(O)(O)=O	48.3736	-0.000823949	0.50512	2.14909e-06	nodiff	0.143313	0.0526829	0.143313	0.0526829	2.7203
508.34 m/z ± 0.0028 Da	1-Heptadecanoyl-sn-glycero-3-phosphocholine	[M-H]-	C25H52NO7P	C04230	HMDB0012108	Glycerophospholipids	Glycerophosphocholines		[H][C@@](O)(COC(=O)CCCCCCCCCCCCCCCC)COP([O-])(=O)OCC[N+](C)(C)C	27.3337	-0.000852249	0.489068	1.0456e-05	nodiff	0.171776	0.315552	0.171776	0.315552	0.544365
571.2884 m/z ± 5.52 Da	1-hexadecanoyl-sn-glycero-3-phospho-(1'-myo-inositol)								CCCCCCCCCCCCCCCC(=O)OCC(COP(=O)(O)OC1C(C(C(C(C1O)O)O)O)O)O					nodiff	37.5734	23.8789	37.5734	23.8789	1.5735
452.2777 m/z ± 0.0025 Da	1-Hexadecanoyl-sn-glycero-3-phosphoethanolamine	[M-H]-	C21H44NO7P		HMDB0011503	Glycerophospholipids	Glycerophosphoethanolamines		[H][C@@](O)(COC(=O)CCCCCCCCCCCCCCC)COP(O)(=O)OCCN	21.7339	-0.000389449	0.568316	1.25156e-120	nodiff	1.32349	0.176933	1.32349	0.176933	7.48019
701.51 m/z ± 0.0039 Da	1-octadecanoyl-2-(9z-octadecenoyl)-sn-glycero-3-phosphate	[M-H]-	C39H75O8P						CCCCCCCCCCCCCCCCCC(=O)OCC(COP(=O)(O)O)OC(=O)CCCCCCCC=CCCCCCCCC	5.99386	-0.0010406	0.487029	2.10736e-42	nodiff	50.6631	62.6874	50.6631	62.6874	0.808188
599.3191 m/z ± 5.52 Da	1-octadecanoyl-sn-glycero-3-phospho-(1'-myo-inositol)								CCCCCCCCCCCCCCCCCC(=O)OCC(COP(=O)(O)OC1C(C(C(C(C1O)O)O)O)O)O					nodiff	207.469	64.8758	207.469	64.8758	3.19794
599.3191 m/z ± 5.52 Da	1-octadecanoyl-sn-glycero-3-phospho-(1'-myo-inositol)								CCCCCCCCCCCCCCCCCC(=O)OCC(COP(=O)(O)OC1C(C(C(C(C1O)O)O)O)O)O					nodiff	207.469	64.8758	207.469	64.8758	3.19794
599.3191 m/z ± 5.52 Da	1-octadecanoyl-sn-glycero-3-phospho-(1'-myo-inositol)								CCCCCCCCCCCCCCCCCC(=O)OCC(COP(=O)(O)OC1C(C(C(C(C1O)O)O)O)O)O					nodiff	207.469	64.8758	207.469	64.8758	3.19794
524.299 m/z ± 0.0029 Da	1-octadecanoyl-sn-glycero-3-phosphoserine	[M-H]-	C24H48NO9P		HMDB0061698				CCCCCCCCCCCCCCCCCC(=O)OCC(O)COP(O)(=O)OCC(N)C(O)=O	53.7308	-0.000536972	0.502099	0.269066	nodiff	0.21063	0.182194	0.21063	0.182194	1.15607
478.2933 m/z ± 0.0026 Da	1-oleoyl-sn-glycero-3-phosphoethanolamine	[M-H]-	C23H46NO7P		HMDB0011506				[H][C@@](O)(COC(=O)CCCCCCC\C=C/CCCCCCCC)COP(O)(=O)OCCN	93.0176	-0.000687263	0.509666	0.286408	nodiff	0.49018	0.440375	0.49018	0.440375	1.1131
435.2509 m/z ± 0.0024 Da	1-oleoyl-sn-glycerol 3-phosphate	[M-H]-	C21H41O7P							23.6449	-0.000738788	0.679733	4.60367e-203	nodiff	7.83901	3.3587	7.83901	3.3587	2.33394
435.2509 m/z ± 5.52 Da	1-oleoyl-sn-glycerol 3-phosphate													nodiff	221.397	60.4177	221.397	60.4177	3.66443
885.5467 m/z ± 0.0049 Da	1-stearoyl-2-arachidonoyl-sn-glycero-3-phospho-(1'-myo-inositol)	[M-H]-	C47H83O13P		HMDB0009815				[H][C@@](COC(=O)CCCCCCCCCCCCCCCCC)(COP(O)(=O)O[C@H]1C(O)C(O)C(O)[C@@H](O)C1O)OC(=O)CCC\C=C/C\C=C/C\C=C/C\C=C/CCCCC	23.8275	-0.00335951	0.563084	1.95382e-19	nodiff	379.489	340.16	379.489	340.16	1.11562
885.5467 m/z ± 0.0049 Da	1-stearoyl-2-arachidonoyl-sn-glycero-3-phospho-(1'-myo-inositol)				HMDB0009815				[H][C@@](COC(=O)CCCCCCCCCCCCCCCCC)(COP(O)(=O)O[C@H]1C(O)C(O)C(O)[C@@H](O)C1O)OC(=O)CCC\C=C/C\C=C/C\C=C/C\C=C/CCCCC					nodiff	379.492	340.155	379.492	340.155	1.11565
885.5467 m/z ± 0.0049 Da	1-stearoyl-2-arachidonoyl-sn-glycero-3-phospho-(1'-myo-inositol)				HMDB0009815				[H][C@@](COC(=O)CCCCCCCCCCCCCCCCC)(COP(O)(=O)O[C@H]1C(O)C(O)C(O)[C@@H](O)C1O)OC(=O)CCC\C=C/C\C=C/C\C=C/C\C=C/CCCCC					nodiff	379.492	340.155	379.492	340.155	1.11565
810.5261 m/z ± 0.0045 Da	1-stearoyl-2-arachidonoyl-sn-glycero-3-phosphoserine	[M-H]-	C44H78NO10P		HMDB0012383				[H][C@](N)(COP(O)(=O)OC[C@@]([H])(COC(=O)CCCCCCCCCCCCCCCCC)OC(=O)CCC\C=C/C\C=C/C\C=C/C\C=C/CCCCC)C(O)=O	97.255	-0.00161765	0.399066	1.37344e-80	nodiff	8.0414	12.1567	8.0414	12.1567	0.661482
508.3037 m/z ± 0.0028 Da	1,2-bis(o-octanoyl)-sn-glycerylphophorylcholine	[M-H]-	C24H48NO8P						CCCCCCCC(=O)OCC(COP(=O)([O-])OCC[N+](C)(C)C)OC(=O)CCCCCCC	23.2046	-0.000647668	0.590707	9.49098e-79	nodiff	2.35819	0.853355	2.35819	0.853355	2.76344
695.4637 m/z ± 5.52 Da	1,2-Di-(9Z,12Z-octadecadienoyl)-sn-glycero-3-phosphate				HMDB0031092	Glycerophospholipids	Glycerophosphates	1,2-diacylglycerol-3-phosphates	CCCCC\C=C\C\C=C\CCCCCCCC(=O)OCC(COP(O)(O)=O)OC(=O)CCCCCCC\C=C\C\C=C\CCCCC					nodiff	428.655	211.029	428.655	211.029	2.03126
861.5467 m/z ± 0.0048 Da	1,2-dioleoyl-sn-glycero-3-phospho-(1'-myo-inositol)				HMDB0009837				[H][C@@](COC(=O)CCCCCCC\C=C/CCCCCCCC)(COP(O)(=O)O[C@H]1C(O)C(O)C(O)[C@@H](O)C1O)OC(=O)CCCCCCC\C=C/CCCCCCCC					nodiff	798.977	230.921	798.977	230.921	3.45996
861.5467 m/z ± 0.0048 Da	1,2-dioleoyl-sn-glycero-3-phospho-(1'-myo-inositol)				HMDB0009837				[H][C@@](COC(=O)CCCCCCC\C=C/CCCCCCCC)(COP(O)(=O)O[C@H]1C(O)C(O)C(O)[C@@H](O)C1O)OC(=O)CCCCCCC\C=C/CCCCCCCC					nodiff	798.977	230.921	798.977	230.921	3.45996
861.5467 m/z ± 5.52 Da	1,2-dioleoyl-sn-glycero-3-phospho-(1'-myo-inositol)				HMDB0009837				[H][C@@](COC(=O)CCCCCCC\C=C/CCCCCCCC)(COP(O)(=O)O[C@H]1C(O)C(O)C(O)[C@@H](O)C1O)OC(=O)CCCCCCC\C=C/CCCCCCCC					nodiff	1647.13	547.952	1647.13	547.952	3.00598
786.5263 m/z ± 0.0043 Da	1,2-dioleoyl-sn-glycero-3-phospho-l-serine	[M-H]-	C42H78NO10P		HMDB0012390				[H][C@](N)(COP(O)(=O)OC[C@@]([H])(COC(=O)CCCCCCC\C=C/CCCCCCCC)OC(=O)CCCCCCC\C=C/CCCCCCCC)C(O)=O	71.1955	-0.00273486	0.510712	0.0267177	nodiff	29.9189	30.5532	29.9189	30.5532	0.979241
778.5127 m/z ± 0.0043 Da	1,2-dioleoyl-sn-glycero-3-phosphoethanolamine	[M+Cl]-	C41H78NO8P		HMDB0009059				[H][C@@](COC(=O)CCCCCCC\C=C/CCCCCCCC)(COP(O)(=O)OCCN)OC(=O)CCCCCCC\C=C/CCCCCCCC	51.5154	-0.00266952	0.492889	9.51843e-09	nodiff	0.08394	0.347119	0.08394	0.347119	0.241819
699.4947 m/z ± 0.0039 Da	1,2-Ethanediamine propylene oxide ethylene oxide polymer				HMDB0259449	Organonitrogen compounds	Amines	Trialkylamines	CC(COC(C)CN(CCN(CC(C)OCC(C)OCCO)CC(C)OCC(C)OCCO)CC(C)OCC(C)OCCO)OCCO					nodiff	127.074	63.7698	127.074	63.7698	1.99269
699.4947 m/z ± 0.0039 Da	1,2-Ethanediamine propylene oxide ethylene oxide polymer				HMDB0259449	Organonitrogen compounds	Amines	Trialkylamines	CC(COC(C)CN(CCN(CC(C)OCC(C)OCCO)CC(C)OCC(C)OCCO)CC(C)OCC(C)OCCO)OCCO					nodiff	127.074	63.7698	127.074	63.7698	1.99269
664.1162 m/z ± 0.0037 Da	1,4-Dihydronicotinamide adenine dinucleotide (NADH)	[M-H]-	C21H29N7O14P2	C00004	HMDB0001478	Miscellaneous mixed metal/non-metals	na	Miscellaneous mixed metal/non-metals	C1C=CN(C=C1C(=O)N)[C@H]2[C@@H]([C@@H]([C@H](O2)COP(=O)(O)OP(=O)(O)OC[C@@H]3[C@H]([C@H]([C@@H](O3)N4C=NC5=C(N=CN=C54)N)O)O)O)O	23.3187	-0.00148136	0.611976	2.77427e-17	nodiff	22.0966	18.8273	22.0966	18.8273	1.17365
677.2537 m/z ± 0.0037 Da	15-(2-Amino-2-oxoethyl)-10,11,23-trihydroxy-18-[(3-methyl-2-oxopentanoyl)amino]-9,14,17-trioxo-N-[(1Z)-1-propen-1-yl]-8,13,16-triazatetracyclo[18.3.1.0~2,7~.0~6,10~]tetracosa-1(24),2,4,6,20,22-hexaene-12-carboxamide	[M-H]-	C33H38N6O10							54.4861	-0.0037204	0.323616	0	nodiff	0.090242	3.28735	0.090242	3.28735	0.0274513
484.2732 m/z ± 0.0027 Da	2-((3r)-3-((3r,5s,7s,9s,10s,13r,14s,17r)-3,7-dihydroxy-10,13-dimethylhexadecahydro-1h-cyclopenta[a]phenanthren-17-yl)butanamido)ethane-1-sulfonic acid	[M-H]-	C25H43NO6S						[H][C@@]12[C@@H](O)C[C@]3([H])C[C@H](O)CC[C@]3(C)[C@H]1CC[C@@]4(C)[C@H]2CC[C@@H]4[C@@H](CC(NCCS(=O)(O)=O)=O)C	54.6124	-0.000665863	0.491958	0.000215325	nodiff	0.0311277	0.0741042	0.0311277	0.0741042	0.420053
572.3253 m/z ± 0.0032 Da	2-((6r)-3-hydroxy-2-methyl-6-((3r,5s,7r,8r,9s,10s,12s,13r,14s,17r)-3,7,12-trihydroxy-10,13-dimethylhexadecahydro-1h-cyclopenta[a]phenanthren-17-yl)heptanamido)ethane-1-sulfonic acid	[M-H]-	C29H51NO8S						C[C@@H]([C@H]1CC[C@]2([H])[C@]1(C)[C@@H](O)C[C@@]3([H])[C@@]2([H])[C@H](O)C[C@@]4([H])[C@]3(C)CC[C@@H](O)C4)CCC(O)C(C)C(NCCS(=O)(O)=O)=O	35.1208	-0.000888888	0.433382	4.89416e-99	nodiff	0.0860721	0.867481	0.0860721	0.867481	0.0992208
1035.543 m/z ± 0.0057 Da	2-[2-[5-[4-[4,5-Dihydroxy-6-methyl-3-(3,4,5-trihydroxy-6-methyloxan-2-yl)oxyoxan-2-yl]oxy-1,2,4a,5-tetramethyl-2,3,4,7,8,8a-hexahydronaphthalen-1-yl]-3-methylpent-1-en-3-yl]oxy-5-hydroxy-6-methyl-3-(3,4,5-trihydroxy-6-methyloxan-2-yl)oxyoxan-4-yl]oxy-6-methyloxane-3,4,5-triol	[M-H]-	C50H84O22							70.81	0.00397479	0.474085	6.31298e-34	nodiff	0.0510043	0.315526	0.0510043	0.315526	0.161648
766.5367 m/z ± 0.0042 Da	2-arachidonoyl-1-stearoyl-sn-glycero-3-phosphoethanolamine	[M-H]-	C43H78NO8P		HMDB0009003				[H][C@@](COC(=O)CCCCCCCCCCCCCCCCC)(COP(O)(=O)OCCN)OC(=O)CCC\C=C/C\C=C/C\C=C/C\C=C/CCCCC	39.3498	-0.00163554	0.352456	2.38079e-174	nodiff	20.97	27.9271	20.97	27.9271	0.750885
347.0388 m/z ± 0.0019 Da	2-O-(6-Phospho-alpha-mannosyl)-D-glycerate	[M-H]-	C9H17O12P	C16699	HMDB0012152	Organooxygen compounds	Carbohydrates and carbohydrate conjugates	Hexose phosphates	OC[C@@H](O[C@H]1O[C@H](COP(O)(O)=O)[C@@H](O)[C@H](O)[C@@H]1O)C(O)=O	15.0412	0.000349875	0.494391	0.00462779	nodiff	11.4392	12.0365	11.4392	12.0365	0.950378
788.5413 m/z ± 0.0044 Da	2-Oleoyl-1-stearoyl-sn-glycero-3-phosphoserine	[M-H]-	C42H80NO10P	C02737	HMDB0010163	Glycerophospholipids	Glycerophosphoserines		CCCCCCCCCCCCCCCCCC(=O)OC[C@H](COP(O)(=O)OC[C@H](N)C(O)=O)OC(=O)CCCCCCC\\C=C/CCCCCCCC	21.1925	-0.00140352	0.330511	5.63599e-305	nodiff	20.8494	39.0181	20.8494	39.0181	0.534352
339.1633 m/z ± 0.0019 Da	2,2-Bis[4-(2,3-epoxypropoxy)phenyl]propane	[M-H]-	C21H24O4	C14348	HMDB0032737	Benzene and substituted derivatives	Diphenylmethanes	Diphenylmethanes	CC(C)(C1=CC=C(OCC2CO2)C=C1)C1=CC=C(OCC2CO2)C=C1	85.3912	0.0030237	0.50041	0.049578	nodiff	0.0127225	0.00227688	0.0127225	0.00227688	5.58769
351.1842 m/z ± 0.0019 Da	2,3-Dimethoxy-5-methyl-6-(9'-carboxynonyl)-1,4-benzoquinone	[M-H]-	C19H28O6		HMDB0258087	Prenol lipids	Quinone and hydroquinone lipids	Ubiquinones	COC1=C(OC)C(=O)C(CCCCCCCCCC(O)=O)=C(C)C1=O	91.6809	0.00290106	0.500292	0.10221	nodiff	0.00561254	0	0.00561254	0	#NUM!
451.0562 m/z ± 0.0025 Da	3,4-Hexahydroxydiphenoylarabinose	[M-H]-	C19H16O13		HMDB0034113	Tannins	Hydrolyzable tannins	Hydrolyzable tannins	OC1OCC2OC(=O)C3=CC(O)=C(O)C(O)=C3C3=C(O)C(O)=C(O)C=C3C(=O)OC2C1O	87.6065	0.00434855	0.55258	1.28527e-09	nodiff	9.3859	8.09492	9.3859	8.09492	1.15948
458.1645 m/z ± 0.0025 Da	4-hydroxy-2-nonenal-glutathione conjugate	[M-H]-	C19H29N3O8S		HMDB0304177	Carboxylic acids and derivatives	Amino acids, peptides, and analogues	Oligopeptides	CCCCCC(O)C(CC=O)SCC(NC(=O)CCC([N+])C([O-])=O)C(=O)NCC([O-])=O	86.438	0.00449885	0.505369	2.91919e-06	nodiff	0.120803	0.0266996	0.120803	0.0266996	4.52453
494.2576 m/z ± 0.0027 Da	6-benzoylheteratisine	[M-H]-	C29H37NO6						CCN1C[C@]2(C)CC[C@H](OC)[C@]34C5C[C@@H]6CC[C@@](O)(C5C(=O)O6)[C@H](C13)[C@@H](OC(=O)c1ccccc1)C42	49.4817	0.00268577	0.49566	0.08149	nodiff	0.0209015	0.0384358	0.0209015	0.0384358	0.543802
331.2631 m/z ± 0.0018 Da	7Z,10Z,13Z,16Z-Docosatetraenoic acid	[M-H]-	C22H36O2	C16527	HMDB0002226	Fatty Acyls	Fatty acids and conjugates	Very long-chain fatty acids	CCCCC/C=C\\C/C=C\\C/C=C\\C/C=C\\CCCCCC(=O)O	63.9458	-0.00109947	0.665323	1.57944e-215	nodiff	10.5312	3.93603	10.5312	3.93603	2.67559
325.1838 m/z ± 0.0018 Da	9-(4-Sulfophenyl)dodecane	[M-H]-	C18H30O3S			Benzene and substituted derivatives	Benzenesulfonic acids and derivatives		OS(=O)(=O)c1ccc(cc1)C(CCC)CCCCCCCC	4.46903	-0.000438922	0.529607	2.89956e-08	nodiff	2.83167	1.59823	2.83167	1.59823	1.77175
325.1838 m/z ± 5.52 Da	9-(4-Sulfophenyl)dodecane					Benzene and substituted derivatives	Benzenesulfonic acids and derivatives		OS(=O)(=O)c1ccc(cc1)C(CCC)CCCCCCCC					nodiff	81.466	28.3457	81.466	28.3457	2.87402
673.4793 m/z ± 0.0037 Da	9-Octadecenoic acid 1-[[(1-oxohexadecyl)oxy]methyl]-2-(phosphonoxy)ethyl ester	[M-H]-	C37H71O8P		HMDB0031130	Glycerophospholipids	Glycerophosphates	1,2-diacylglycerol-3-phosphates	CCCCCCCCCCCCCCCC(=O)OC(COC(=O)CCCCCCC\C=C\CCCCCCCC)COP(O)(O)=O	51.9475	-0.00206408	0.528789	0.00402456	nodiff	14.6443	15.45	14.6443	15.45	0.947854
463.9773 m/z ± 0.0026 Da	Acyclovir triphosphate	[M-H]-	C8H14N5O12P3		HMDB0247992	Imidazopyrimidines	Purines and purine derivatives	Hypoxanthines	OC1=NC(=N)NC2=C1N=CN2COCCOP(O)(=O)OP(O)(=O)OP(O)(O)=O	52.4573	-0.000788278	0.654036	5.65171e-183	nodiff	5.65343	2.09807	5.65343	2.09807	2.69459
673.1258 m/z ± 0.0037 Da	Adenosine thiamine diphosphate	[M-H]-	C22H30N9O10P2S		HMDB0013647	Purine nucleotides	Purine ribonucleotides	Purine ribonucleoside diphosphates	CC1=C(CCOP(O)(=O)OP(O)(=O)OC[C@H]2O[C@H]([C@@H](O)[C@H]2O)N2C=NC3=C2N=CN=C3N)SC=[N+]1CC1=CN=C(C)N=C1N	77.1521	0.0019025	0.359026	1.13129e-222	nodiff	10.7986	19.6946	10.7986	19.6946	0.548304
558.0634 m/z ± 0.0031 Da	ADP-ribose	[M-H]-	C15H23N5O14P2	C00301	HMDB0001178	Purine nucleotides	Purine nucleotide sugars	Purine nucleotide sugars	NC1=C2N=CN(C3OC(COP(O)(=O)OP(O)(=O)OCC4OC(O)C(O)C4O)C(O)C3O)C2=NC=N1	69.9582	-0.000589734	0.664291	6.71149e-157	nodiff	18.6422	12.3095	18.6422	12.3095	1.51446
349.0019 m/z ± 0.0019 Da	Apigenin 7-sulfate	[M-H]-	C15H10O8S		HMDB0037851	Flavonoids	Flavones	Flavones	OC1=CC=C(C=C1)C1=CC(=O)C2=C(O)C=C(OS(O)(=O)=O)C=C2O1	92.7884	-0.00043719	0.493849	2.54489e-13	nodiff	0	0.0597292	0	0.0597292	0
455.1159 m/z ± 0.0025 Da	Apiosylskimmin	[M-H]-	C20H24O12			Coumarins and derivatives	Coumarin glycosides		O=C1OC=2C=C(OC3OC(COC4OCC(O)(CO)C4O)C(O)C(O)C3O)C=CC2C=C1	46.2772	-0.00355333	0.4439	4.13244e-51	nodiff	0.678267	2.04015	0.678267	2.04015	0.33246
607.3603 m/z ± 0.0034 Da	Avenestergenin A2	[M-H]-	C37H52O7		HMDB0035262	Prenol lipids	Triterpenoids	Triterpenoids	CC1(CC2C3C(=O)CC4C5(C)CCC(O)C(C)(CO)C5CCC4(C)C3(C)CC(O)C2(C)CC1OC(=O)C1=CC=CC=C1)C=O	74.6518	-0.00373772	0.502037	3.26577e-20	nodiff	6.05162	7.84065	6.05162	7.84065	0.771826
445.0759 m/z ± 0.0025 Da	Baicalin	[M-H]-	C21H18O11	C10025	HMDB0041832	Flavonoids	Flavonoid glycosides	Flavonoid-7-O-glucuronides	O[C@@H]1[C@@H](O)[C@@H](OC2=C(O)C(O)=C3C(=O)C=C(OC3=C2)C2=CC=CC=C2)O[C@@H]([C@H]1O)C(O)=O	89.8054	-0.00175688	0.515837	0.0253091	nodiff	0.473848	0.377697	0.473848	0.377697	1.25457
520.2706 m/z ± 0.0029 Da	Batrachotoxinin A 20-alpha-benzoate	[M-H]-	C31H39NO6		HMDB0248883	Benzene and substituted derivatives	Benzoic acids and derivatives	Benzoic acid esters	CC(OC(=O)C1=CC=CC=C1)C1=CCC23OCCN(C)CC12CC(O)C12OC4(O)CCC1(C)C(CC=C32)C4	72.734	9.67858e-05	0.502822	0.00220639	nodiff	0.04119	0.00825396	0.04119	0.00825396	4.99033
401.1397 m/z ± 0.0022 Da	Benzenesulfonamide, 4-[[6-(cyclohexylmethoxy)-9h-purin-2-yl]amino]-	[M-H]-	C18H22N6O3S						C1CCC(CC1)COC2=NC(=NC3=C2NC=N3)NC4=CC=C(C=C4)S(=O)(=O)N	39.4792	-0.00042723	0.50042	0.891418	nodiff	0.0198901	0.0215773	0.0198901	0.0215773	0.921807
581.2398 m/z ± 0.0032 Da	Biliverdin	[M-H]-	C33H34N4O6	C00500	HMDB0001008	Tetrapyrroles and derivatives	Bilirubins	Bilirubins	CC1=C(C=C)\C(NC1=O)=C\C1=C(C)C(CCC(O)=O)=C(N1)\C=C1/N\C(=C\C2=NC(=O)C(C=C)=C2C)C(C)=C1CCC(O)=O	60.143	-0.000680682	0.503023	0.000264472	nodiff	0.0280299	0.00010416	0.0280299	0.00010416	269.104
429.1014 m/z ± 0.0024 Da	Bispyribac	[M-H]-	C19H18N4O8	C10915					COC1=CC(=NC(=N1)OC2=C(C(=CC=C2)OC3=NC(=CC(=N3)OC)OC)C(=O)O)OC	65.2297	-0.00377652	0.500097	0.338906	nodiff	0.00128909	0	0.00128909	0	#NUM!
531.2985 m/z ± 0.0029 Da	C28H41FN4O5	[M-H]-	C28H41FN4O5			Peptidomimetics	Hybrid peptides		CC(C)[C@@H](NC(=O)C1CCN(CC1)C(=O)[C@@H]2CCCN2C(=O)OC(C)(C)C)C(=O)NCc3ccc(F)cc3	18.3089	-0.000231322	0.395539	8.35975e-178	nodiff	0.0952105	1.61292	0.0952105	1.61292	0.0590298
862.4345 m/z ± 0.0048 Da	Casomorphin	[M-H]-	C44H61N7O11		HMDB0059787	Carboxylic acids and derivatives	Amino acids, peptides, and analogues	Oligopeptides	CCC(C)C(N=C(O)C1CCCN1C(=O)C(CCC(O)=O)N=C(O)C(N=C(O)C(CC1=CC=CC=C1)N=C(O)C1CCCN1C(=O)C(N)CC1=CC=C(O)C=C1)C(C)C)C(O)=O	91.1346	-0.00116866	0.508388	8.18499e-07	nodiff	0.1719	0.0753655	0.1719	0.0753655	2.28088
445.0521 m/z ± 0.0025 Da	CDP-Ethanolamine	[M-H]-	C11H20N4O11P2	C00570	HMDB0001564	Pyrimidine nucleotides	Pyrimidine ribonucleotides	CDP-ethanolamines	NCCOP(O)(=O)OP(O)(=O)OC[C@H]1O[C@H]([C@H](O)[C@@H]1O)N1C=CC(N)=NC1=O	25.7067	-0.0013493	0.558414	1.54606e-08	nodiff	29.4226	26.7652	29.4226	26.7652	1.09929
545.2782 m/z ± 0.003 Da	Decoside	[M-H]-	C30H42O9			Steroids and steroid derivatives	Steroidal glycosides		C[C@H]1[C@@H]([C@H](C[C@@H](O1)O[C@H]2CC[C@]3([C@@H](C2)CC[C@@H]4C3=C(C(=O)[C@]5([C@@]4(CC[C@@H]5C6=CC(=O)OC6)O)C)O)C)OC)O	48.1795	0.00263664	0.502507	1.25333e-08	nodiff	0.139676	0.0423995	0.139676	0.0423995	3.29429
346.055 m/z ± 0.0019 Da	Deoxy-GMP	[M-H]-	C10H14N5O7P	C00362	HMDB0001044	Purine nucleotides	Purine deoxyribonucleotides	Purine 2'-deoxyribonucleoside monophosphates	NC1=NC2=C(N=CN2[C@H]2C[C@H](O)[C@@H](COP(O)(O)=O)O2)C(=O)N1	3.96455	-0.00130133	0.428566	2.46083e-76	nodiff	67.0105	85.8656	67.0105	85.8656	0.780411
346.055 m/z ± 0.0019 Da	Deoxy-GMP			C00362	HMDB0001044	Purine nucleotides	Purine deoxyribonucleotides	Purine 2'-deoxyribonucleoside monophosphates	NC1=NC2=C(N=CN2[C@H]2C[C@H](O)[C@@H](COP(O)(O)=O)O2)C(=O)N1					nodiff	68.1773	86.0438	68.1773	86.0438	0.792356
426.0211 m/z ± 0.0024 Da	dGDP	[M-H]-	C10H15N5O10P2	C00361	HMDB0000960	Cinnamic acids and derivatives	Hydroxycinnamic acids and derivatives	Hydroxycinnamic acids	NC1=NC2=C(N=CN2[C@H]2C[C@H](O)[C@@H](COP(O)(=O)OP(O)(O)=O)O2)C(=O)N1	4.27922	-0.00130654	0.479951	1.83377e-86	nodiff	61.2524	91.0998	61.2524	91.0998	0.672367
505.9875 m/z ± 0.0028 Da	dGTP	[M-H]-	C10H16N5O13P3	C00286	HMDB0001440	Purine nucleotides	Purine deoxyribonucleotides	Purine 2'-deoxyribonucleoside triphosphates	NC1=NC2=C(N=CN2[C@H]2C[C@H](O)[C@@H](COP(O)(=O)OP(O)(=O)OP(O)(O)=O)O2)C(=O)N1	5.54874	-0.00123563	0.385228	3.68901e-169	nodiff	3.23747	10.4028	3.23747	10.4028	0.311212
353.1996 m/z ± 0.0019 Da	Diethylene glycol dodecyl ether sulfate	[M-H]-	C16H34O6S						CCCCCCCCCCCCOCCOCCOS(=O)(=O)O	47.7973	-0.000919892	0.500486	0.0381844	nodiff	0.00982943	0	0.00982943	0	#NUM!
480.278 m/z ± 0.0027 Da	dihydrocytochalasin B	[M-H]-	C29H39NO5		HMDB0251302	Cytochalasans	Cytochalasins	Cytochalasins	CC1C2C(CC3=CC=CC=C3)NC(=O)C22OC(=O)CCC(O)CCCC(C)CC=CC2C(O)C1=C	34.1027	0.00224003	0.499732	0.00213976	nodiff	0.251674	0.169083	0.251674	0.169083	1.48847
480.278 m/z ± 5.52 Da	dihydrocytochalasin B				HMDB0251302	Cytochalasans	Cytochalasins	Cytochalasins	CC1C2C(CC3=CC=CC=C3)NC(=O)C22OC(=O)CCC(O)CCCC(C)CC=CC2C(O)C1=C					nodiff	59.196	20.1291	59.196	20.1291	2.94082
480.278 m/z ± 5.52 Da	dihydrocytochalasin B				HMDB0251302	Cytochalasans	Cytochalasins	Cytochalasins	CC1C2C(CC3=CC=CC=C3)NC(=O)C22OC(=O)CCC(O)CCCC(C)CC=CC2C(O)C1=C					nodiff	59.196	20.1291	59.196	20.1291	2.94082
592.2922 m/z ± 0.0033 Da	Ergocristam	[M-H]-	C35H39N5O4			Ergoline and derivatives	Lysergic acids and derivatives		CC(C)[C@@H](C(=O)N1[C@H](C(=O)N2CCC[C@@H]2C1=O)CC3=CC=CC=C3)NC(=O)[C@H]4CN([C@@H]5CC6=CNC7=CC=CC(=C67)C5=C4)C	70.4923	-0.000828719	0.497896	0.55734	nodiff	0.0904947	0.101636	0.0904947	0.101636	0.890379
604.0681 m/z ± 0.0033 Da	GDP-glucose	[M-H]-	C16H25N5O16P2	C00394	HMDB0003351	Purine nucleotides	Purine nucleotide sugars	Purine nucleotide sugars	NC1=NC2=C(N=CN2[C@@H]2O[C@H](COP(O)(=O)OP(O)(=O)O[C@H]3O[C@H](CO)[C@@H](O)[C@H](O)[C@H]3O)[C@@H](O)[C@H]2O)C(=O)N1	88.6289	-0.00195533	0.41141	1.957e-152	nodiff	0.109255	1.93977	0.109255	1.93977	0.0563235
610.3023 m/z ± 0.0034 Da	Ge-20372-a/b	[M-H]-	C30H41N7O7						N=C(N)NCCCC(C(NC(C(C)C)C(N[C@@H](CC1=CC=CC=C1)C=O)=O)=O)NC(NC(CC(C=C2)=CC=C2O)C(O)=O)=O	98.8788	0.00267843	0.502043	0.000111068	nodiff	0.0290119	0	0.0290119	0	#NUM!
500.2786 m/z ± 0.0028 Da	Glycerophospho-N-Arachidonoyl Ethanolamine	[M-H]-	C25H44NO7P		HMDB0252848	Glycerophospholipids	Glycerophosphoethanolamines	Glycero-3-phospho-N-acyl-ethanolamines	CCCCCC=CCC=CCC=CCC=CCCCC(=O)NCCOP(O)(=O)OCC(O)CO	79.7141	0.000344813	0.495353	1.56776e-20	nodiff	2.4721	3.85997	2.4721	3.85997	0.640446
521.9825 m/z ± 0.0029 Da	Guanosine triphosphate	[M-H]-	C10H16N5O14P3	C00044	HMDB0001273	Purine nucleotides	Purine ribonucleotides	Purine ribonucleoside triphosphates	NC1=NC2=C(N=CN2[C@@H]2O[C@H](COP(O)(=O)OP(O)(=O)OP(O)(O)=O)[C@@H](O)[C@H]2O)C(=O)N1	32.0427	-0.00130273	0.490539	4.23737e-09	nodiff	0.183699	0.412386	0.183699	0.412386	0.445454
493.3712 m/z ± 0.0027 Da	Heptaethylene glycol monododecyl ether	[M-H]-	C26H54O8		HMDB0251574	Organooxygen compounds	Ethers	Polyethylene glycols	CCCCCCCCCCCCOCCOCCOCCOCCOCCOCCOCCO	15.9162	-0.00323401	0.500973	0.0512568	nodiff	0.0760053	0	0.0760053	0	#NUM!
479.3555 m/z ± 0.0026 Da	Heptapropylene glycol monobutyl ether	[M-H]-	C25H52O8							6.75619	-0.00333128	0.501362	0.0418791	nodiff	0.071817	0	0.071817	0	#NUM!
522.3192 m/z ± 0.0029 Da	His Val Ile Arg	[M-H]-	C23H41N9O5							99.4792	0.00331828	0.504816	0.000124454	nodiff	0.077228	0.023872	0.077228	0.023872	3.23509
478.2624 m/z ± 0.0026 Da	Lanopepden	[M-H]-	C22H34FN7O4		HMDB0253975	Diazinanes	Piperazines	N-arylpiperazines	CC1=NC(N2CCN3CCOCC3C2)=C(F)C(NNC(=O)C(CC2CCCC2)CN(O)C=O)=N1	98.2733	0.0040061	0.50041	0.282508	nodiff	0.0097549	0.00387202	0.0097549	0.00387202	2.51933
556.3304 m/z ± 0.0031 Da	Leu-Arg-Asn-Arg	[M-H]-	C22H43N11O6		HMDB0304803	Carboxylic acids and derivatives	Amino acids, peptides, and analogues	Oligopeptides	CC(C)CC(N)C(O)=NC(CCCNC(N)=N)C(O)=NC(CC(O)=N)C(O)=NC(CCCNC(N)=N)C(O)=O	32.2686	-0.001967	0.395667	2.38369e-207	nodiff	0.05249	1.49615	0.05249	1.49615	0.0350835
556.3304 m/z ± 5.52 Da	Leu-Arg-Asn-Arg				HMDB0304803	Carboxylic acids and derivatives	Amino acids, peptides, and analogues	Oligopeptides	CC(C)CC(N)C(O)=NC(CCCNC(N)=N)C(O)=NC(CC(O)=N)C(O)=NC(CCCNC(N)=N)C(O)=O					nodiff	55.423	29.8655	55.423	29.8655	1.85575
482.2936 m/z ± 0.0027 Da	Lithocholyltaurine	[M-H]-	C26H45NO5S	C02592	HMDB0000722	Steroids and steroid derivatives	Bile acids, alcohols and derivatives	Taurinated bile acids and derivatives	[H][C@@]1(CC[C@@]2([H])[C@]3([H])CC[C@]4([H])C[C@H](O)CC[C@]4(C)[C@@]3([H])CC[C@]12C)[C@H](C)CCC(=O)NCCS(O)(=O)=O	93.5996	-0.00127085	0.5013	0.00340424	nodiff	0.0320451	0.00498822	0.0320451	0.00498822	6.42415
385.1447 m/z ± 0.0021 Da	Mesoridazine	[M-H]-	C21H26N2OS2	C07143	HMDB0015068	Benzothiazines	Phenothiazines	Phenothiazines	CN1CCCCC1CCN1C2=CC=CC=C2SC2=C1C=C(C=C2)S(C)=O	52.935	0.00351829	0.624606	2.19983e-79	nodiff	10.5249	3.51252	10.5249	3.51252	2.99641
385.1447 m/z ± 5.52 Da	Mesoridazine			C07143	HMDB0015068	Benzothiazines	Phenothiazines	Phenothiazines	CN1CCCCC1CCN1C2=CC=CC=C2SC2=C1C=C(C=C2)S(C)=O					nodiff	619.912	163.591	619.912	163.591	3.7894
375.1842 m/z ± 0.0021 Da	Met-Ala-Arg	[M-H]-	C14H28N6O4S						CC(C(=O)NC(CCCN=C(N)N)C(=O)O)NC(=O)C(CCSC)N	46.8197	0.00202762	0.610613	1.73324e-213	nodiff	2.24985	0.0903968	2.24985	0.0903968	24.8886
521.3138 m/z ± 0.0029 Da	Metabolite M6	[M-H]-	C30H42N4O4		HMDB0061034	Indanes		Indanes	CC(C)(C)N=C(O)[C@H]1CNCCN1C[C@@H](O)C[C@@H](CC1=CC=CC=C1)C(O)=N[C@H]1[C@@H](O)CC2=CC=CC=C12	33.5667	0.000946094	0.500681	0.0196245	nodiff	0.00973646	0	0.00973646	0	#NUM!
538.3198 m/z ± 0.003 Da	Methionine conjugated cholic acid	[M-H]-	C29H49NO6S			Steroids and steroid derivatives	Bile acids, alcohols and derivatives		C[C@H](CCC(N[C@@H](CCSC)C(O)=O)=O)[C@H]1CC[C@@]2([H])[C@]3([H])[C@H](O)C[C@]4([H])C[C@H](O)CC[C@]4(C)[C@H]3C[C@H](O)[C@@]21C	73.0934	-0.000912929	0.500083	0.16226	nodiff	0.0267356	0.0117655	0.0267356	0.0117655	2.27236
370.1342 m/z ± 0.002 Da	Mmv676604	[M-H]-	C18H21N5O2S						O=S(=O)(C1=CC=C(C=C1)NC=2N=CC=C(N2)C3=CN=C(N3C(C)C)C)C	57.5142	-5.37411e-05	0.591679	8.10218e-131	nodiff	3.08152	0.449065	3.08152	0.449065	6.86207
616.2217 m/z ± 0.0034 Da	N-({(1s,2r)-2-[(S)-[(1r)-1-{[(Benzyloxy)carbonyl]amino}-2-Phenylethyl](Hydroxy)phosphoryl]cyclopentyl}carbonyl)-L-Tryptophan	[M-H]-	C33H36N3O7P		HMDB0257370	Carboxylic acids and derivatives	Amino acids, peptides, and analogues	N-acyl-alpha amino acids	OC(=O)C(CC1=CNC2=CC=CC=C12)NC(=O)C1CCCC1P(O)(=O)C(CC1=CC=CC=C1)NC(=O)OCC1=CC=CC=C1	66.4576	-0.000303293	0.498489	0.00250033	nodiff	0.00273474	0.014676	0.00273474	0.014676	0.186341
647.3695 m/z ± 0.0036 Da	Ncgc00380635-01![(2r,3r,4s,5s,6r)-3-acetyloxy-2-(acetyloxymethyl)-5-hexanoyloxy-6-[(2s,3r)-2,3,4-trihydroxybutoxy]oxan-4-yl] dodecanoate	[M-H]-	C32H56O13						CCCCCCCCCCCC(=O)O[C@H]1[C@H](OC(C)=O)[C@@H](COC(C)=O)O[C@@H](OC[C@H](O)[C@H](O)CO)[C@H]1OC(=O)CCCCC	54.3458	0.00478341	0.453849	3.88977e-47	nodiff	0.321312	1.10881	0.321312	1.10881	0.289782
397.2254 m/z ± 0.0022 Da	Ncgc00380992-01_c21h34o7_2(1h)-naphthalenone, 6-(hexopyranosyloxy)-3,4,4a,5,6,8a-hexahydro-4,7-dimethyl-1-(1-methylethyl)-	[M-H]-	C21H34O7						CC(C)C1C2\C=C(C)/C(CC2C(C)CC1=O)OC3OC(CO)C(O)C(O)C3O	23.1519	0.00247949	0.512078	5.07362e-16	nodiff	0.153587	0.000524405	0.153587	0.000524405	292.878
661.2782 m/z ± 0.0037 Da	Ncgc00381000-01_c30h46o16_	[M-H]-	C30H46O16						C/C=C(C)/C(=O)O[C@@H]1[C@@H](O)[C@H](O)[C@@H](COC(C)=O)O[C@@H]1O[C@]2(COC(=O)CC(C)C)O[C@H](COC(=O)C(C)C)[C@@H](OC(C)=O)[C@@H]2O	30.9463	0.00640181	0.335168	0	nodiff	0.361095	4.89495	0.361095	4.89495	0.073769
355.1945 m/z ± 0.002 Da	Niaprazine	[M-H]-	C20H25FN4O						CC(CCN1CCN(CC1)C2=CC=C(C=C2)F)NC(=O)C3=CN=CC=C3	92.607	0.00048484	0.500785	0.0106759	nodiff	0.0173231	0.000167037	0.0173231	0.000167037	103.708
328.0442 m/z ± 0.0018 Da	Nitisinone	[M-H]-	C14H10F3NO5		HMDB0014492	Organooxygen compounds	Carbonyl compounds	Benzoylcyclohexane-1,3-diones	[O-][N+](=O)C1=C(C=CC(=C1)C(F)(F)F)C(=O)C1C(=O)CCCC1=O	78.1479	0.000252509	0.601996	2.41028e-84	nodiff	3.29961	1.48052	3.29961	1.48052	2.22868
1051.5361 m/z ± 0.0058 Da	Officinalisin II	[M-H]-	C50H84O23		HMDB0302339	Steroids and steroid derivatives	Steroidal glycosides	Steroidal saponins	CC(CCC1(O)OC2CC3C4CCC5CC(CCC5(C)C4CCC3(C)C2C1C)OC1OC(CO)C(OC2OCC(O)C(O)C2O)C(O)C1OC1OC(CO)C(O)C(O)C1O)COC1OC(CO)C(O)C(O)C1O	70.0454	0.00240315	0.460555	2.83068e-48	nodiff	0.0465695	0.378805	0.0465695	0.378805	0.122938
459.0913 m/z ± 0.0025 Da	Oroxylin a-7-o-beta-d-glucuronide	[M-H]-	C22H20O11						COC1=C(O[C@@H]2O[C@@H]([C@@H](O)[C@H](O)[C@H]2O)C(O)=O)C=C3OC(=CC(=O)C3=C1O)C4=CC=CC=C4	93.635	-0.00194306	0.500111	0.274409	nodiff	0.0102089	0.00174715	0.0102089	0.00174715	5.84318
611.1435 m/z ± 0.0034 Da	Oxidized glutathione	[M-H]-	C20H32N6O12S2	C00127	HMDB0003337	Carboxylic acids and derivatives	Amino acids, peptides, and analogues	Peptides	C(CC(=O)N[C@@H](CSSC[C@@H](C(=O)NCC(=O)O)NC(=O)CC[C@@H](C(=O)O)N)C(=O)NCC(=O)O)[C@@H](C(=O)O)N	28.7503	-0.00129961	0.319542	1.45916e-287	nodiff	43.7516	77.6159	43.7516	77.6159	0.563694
611.1435 m/z ± 0.0034 Da	Oxidized glutathione			C00127	HMDB0003337	Carboxylic acids and derivatives	Amino acids, peptides, and analogues	Peptides	C(CC(=O)N[C@@H](CSSC[C@@H](C(=O)NCC(=O)O)NC(=O)CC[C@@H](C(=O)O)N)C(=O)NCC(=O)O)[C@@H](C(=O)O)N					nodiff	43.7587	77.6088	43.7587	77.6088	0.563836
521.4023 m/z ± 0.0029 Da	Panaxydol linoleate	[M-H]-	C35H54O3		HMDB0041205	Fatty Acyls	Lineolic acids and derivatives	Lineolic acids and derivatives	CCCCCCCC1OC1CC#CC#CC(OC(=O)CCCCCCC\C=C\C\C=C\CCCCC)C=C	46.0735	0.00228463	0.500486	0.0898381	nodiff	0.0269552	0	0.0269552	0	#NUM!
451.324 m/z ± 0.0025 Da	Parenabol	[M-H]-	C30H44O3		HMDB0249340	Steroids and steroid derivatives	Steroid esters	Steroid esters	CC12CCC3C(CCC4=CC(=O)C=CC34C)C1CCC2OC(=O)CCCCCCCCC=C	63.558	0.00221926	0.500292	0.166241	nodiff	0.0143361	0	0.0143361	0	#NUM!
906.631 m/z ± 0.005 Da	PE-NMe(11M5/13D5)	[M-H]-	C51H90NO10P		HMDB0113787	Glycerophospholipids	Glycerophosphoethanolamines	Monomethylphosphatidylethanolamines	[H][C@@](COC(=O)CCCCCCCCCCC1=C(C)C=C(CCCCC)O1)(COP(O)(=O)OCCNC)OC(=O)CCCCCCCCCCCCC1=C(C)C(C)=C(CCCCC)O1	26.5269	0.00877928	0.479635	5.94752e-21	nodiff	0.399976	1.13865	0.399976	1.13865	0.351272
583.2658 m/z ± 0.0032 Da	Peruvoside	[M+Cl]-	C30H44O9							42.5509	0.00241046	0.50098	0.00806155	nodiff	0.0185363	0.000314138	0.0185363	0.000314138	59.007
547.2936 m/z ± 0.003 Da	Peruvoside	[M-H]-	C30H44O9							42.5509	0.00241046	0.479672	8.68396e-13	nodiff	0.0714457	0.208712	0.0714457	0.208712	0.342318
778.5363 m/z ± 0.0043 Da	Phosphatidylethanolamine 17:0-22:5	[M-H]-	C44H78NO8P							39.0516	-0.00238119	0.45037	1.27339e-25	nodiff	9.26765	11.5721	9.26765	11.5721	0.80086
778.5729 m/z ± 0.0043 Da	Phosphatidylethanolamine alkenyl 18:0-22:4	[M-H]-	C45H82NO7P							90.1451	-0.00173194	0.392877	6.22283e-118	nodiff	1.98629	4.82581	1.98629	4.82581	0.411597
835.5296 m/z ± 0.0046 Da	Phosphatidylinositol 16	[M-H]-	C43H81O13P						CCCCCCCCCCCCCCCC(=O)OCC(COP(O)(=O)O[C@H]1[C@H](O)[C@@H](O)[C@H](O)[C@@H](O)[C@H]1O)OC(=O)CC\C=C/CCCCCCCCCCCCC	40.6942	-0.00342551	0.694531	3.50768e-120	nodiff	32.8376	24.0648	32.8376	24.0648	1.36455
833.5155 m/z ± 0.0046 Da	PI 34:2													nodiff	104.722	39.1507	104.722	39.1507	2.67484
863.5589 m/z ± 0.0048 Da	PI 36:1													nodiff	180.021	62.4946	180.021	62.4946	2.88059
863.5589 m/z ± 5.52 Da	PI 36:1													nodiff	1612.89	504.841	1612.89	504.841	3.19484
857.5155 m/z ± 0.0047 Da	PI 36:4	[M-H]-	C45H79O13P							82.8721	-0.0025371	0.650681	3.23483e-110	nodiff	26.9093	20.4807	26.9093	20.4807	1.31389
883.5307 m/z ± 0.0049 Da	PI 38:5	[M-H]-	C47H81O13P							44.4066	-0.00260074	0.604958	5.80799e-68	nodiff	28.8146	22.7807	28.8146	22.7807	1.26487
469.1319 m/z ± 0.0026 Da	Plumieride	[M-H]-	C21H26O12			Prenol lipids	Terpene glycosides	Iridoid O-glycosides	O=C(OC)C1=COC(OC2OC(CO)C(O)C(O)C2O)C3C1C=CC43OC(=O)C(=C4)C(O)C	91.993	-0.00326738	0.491514	0.000340206	nodiff	0.0863879	0.175262	0.0863879	0.175262	0.492907
540.3355 m/z ± 0.003 Da	Poststatin	[M-H]-	C26H47N5O7		HMDB0256711	Carboxylic acids and derivatives	Amino acids, peptides, and analogues	Dipeptides	CCC(N)C(=O)C(=O)NC(CC(C)C)C(=O)N(C(C(C)C)C(O)=O)C(=O)C(N)C(C)CC(=O)C(N)C(C)C	34.2329	-0.00474247	0.440663	3.30759e-93	nodiff	0.126051	1.52931	0.126051	1.52931	0.0824236
467.0306 m/z ± 0.0026 Da	Primisulfuron-methyl	[M-H]-	C15H12F4N4O7S			Organonitrogen compounds	Sulfonylureas	Pyrimidinyl-2-sulfonylureas	COC(=O)C1=CC=CC=C1S(=O)(=O)NC(=O)NC2=NC(=CC(=N2)OC(F)F)OC(F)F	35.3485	0.00174196	0.525267	0.000974676	nodiff	6.42438	5.81166	6.42438	5.81166	1.10543
838.5594 m/z ± 0.0046 Da	PS 40:4	[M-H]-	C46H82NO10P							90.7031	-0.00091692	0.450779	1.23015e-34	nodiff	2.91234	4.3851	2.91234	4.3851	0.664146
415.2244 m/z ± 0.0023 Da	Ramipril (altace)								C1=CC=CC=C1CC[C@@H](C(=O)OCC)N[C@H](C(N2[C@H](C[C@H]3[C@H](CCC3)2)C(O)=O)=O)C					nodiff	125.74	28.0319	125.74	28.0319	4.4856
415.2244 m/z ± 5.52 Da	Ramipril (altace)								C1=CC=CC=C1CC[C@@H](C(=O)OCC)N[C@H](C(N2[C@H](C[C@H]3[C@H](CCC3)2)C(O)=O)=O)C					nodiff	636.122	182.541	636.122	182.541	3.48482
536.2449 m/z ± 0.003 Da	Ser Glu Phe Arg	[M-H]-	C23H35N7O8							57.5832	-0.00270131	0.502335	1.0597e-05	nodiff	0.0354154	0	0.0354154	0	#NUM!
512.2679 m/z ± 0.0028 Da	Sulfolithocholylglycine	[M-H]-	C26H43NO7S	C11301	HMDB0002639	Steroids and steroid derivatives	Bile acids, alcohols and derivatives	Glycinated bile acids and derivatives	[H][C@@]1(CC[C@@]2([H])[C@]3([H])CC[C@]4([H])C[C@@H](CC[C@]4(C)[C@@]3([H])CC[C@]12C)OS(O)(=O)=O)[C@H](C)CCC(=O)NCC(O)=O	59.318	-0.000922334	0.302204	0	nodiff	0.546209	5.3609	0.546209	5.3609	0.101887
354.0605 m/z ± 0.002 Da	Sulforaphane-cysteine-glycine	[M-H]-	C11H21N3O4S3		HMDB0240559	Carboxylic acids and derivatives	Amino acids, peptides, and analogues	Dipeptides	CS(=O)CCCCN=C(S)SCC(N)C(O)=NCC(O)=O	59.0638	-0.0018556	0.452405	7.70349e-61	nodiff	44.6606	59.6632	44.6606	59.6632	0.748545
498.2886 m/z ± 5.52 Da	Taurochenodeoxycholic acid (TCDCA)			C05465	HMDB0000951	Steroids and steroid derivatives	Bile acids, alcohols and derivatives	Taurinated bile acids and derivatives	C[C@H](CCC(=O)NCCS(=O)(=O)O)[C@H]1CC[C@@H]2[C@@]1(CC[C@H]3[C@H]2[C@@H](C[C@H]4[C@@]3(CC[C@H](C4)O)C)O)C					nodiff	155.995	580.522	155.995	580.522	0.268716
514.2836 m/z ± 5.52 Da	Taurocholic acid			C05122	HMDB0000036	Steroids and steroid derivatives	Bile acids, alcohols and derivatives	Trihydroxy bile acids, alcohols and derivatives	[H][C@@]1(CC[C@@]2([H])[C@]3([H])[C@H](O)C[C@]4([H])C[C@H](O)CC[C@]4(C)[C@@]3([H])C[C@H](O)[C@]12C)[C@H](C)CCC(=O)NCCS(O)(=O)=O					nodiff	67.319	337.067	67.319	337.067	0.19972
339.1994 m/z ± 0.0019 Da	Tridecylbenzenesulfonic acid	[M-H]-	C19H32O3S						CCCCCCCCCCCCCC1=CC=C(C=C1)S(=O)(=O)O	3.47054	-0.000543302	0.551624	1.52309e-14	nodiff	2.85326	1.66955	2.85326	1.66955	1.709
339.1994 m/z ± 5.52 Da	Tridecylbenzenesulfonic acid								CCCCCCCCCCCCCC1=CC=C(C=C1)S(=O)(=O)O					nodiff	149.537	66.381	149.537	66.381	2.25271
559.1534 m/z ± 0.0031 Da	Trisaccharides (Hex-Hex-AcetylHexA)	[M-H]-	C20H32O18			Organooxygen compounds	Carbohydrates and carbohydrate conjugates		O=C(O)C3OC(OC1C(O)C(O)OC(CO)C1(O))C(O)C(OC2OC(CO)C(O)C(O)C2(O))C3(OC(=O)C)	46.3121	0.00175862	0.470533	1.53792e-31	nodiff	0.113471	0.636708	0.113471	0.636708	0.178215
606.0733 m/z ± 0.0033 Da	UDP-N-acetyl-D-mannosamine	[M-H]-	C17H27N3O17P2	C01170	HMDB0013112	Pyrimidine nucleotides	Pyrimidine nucleotide sugars	Pyrimidine nucleotide sugars	CC(=O)N[C@@H]1[C@H](O)[C@@H](O)[C@H](CO)OC1OP(O)(=O)OP(O)(=O)OC[C@@H]1O[C@@H]([C@@H](O)[C@H]1O)N1C=CC(=O)NC1=O	5.63519	-0.00131873	0.341144	0	nodiff	141.717	263.9	141.717	263.9	0.537009
606.0733 m/z ± 0.0033 Da	UDP-N-acetyl-D-mannosamine			C01170	HMDB0013112	Pyrimidine nucleotides	Pyrimidine nucleotide sugars	Pyrimidine nucleotide sugars	CC(=O)N[C@@H]1[C@H](O)[C@@H](O)[C@H](CO)OC1OP(O)(=O)OP(O)(=O)OC[C@@H]1O[C@@H]([C@@H](O)[C@H]1O)N1C=CC(=O)NC1=O					nodiff	141.587	263.878	141.587	263.878	0.536561
606.0733 m/z ± 0.0033 Da	UDP-N-acetyl-D-mannosamine			C01170	HMDB0013112	Pyrimidine nucleotides	Pyrimidine nucleotide sugars	Pyrimidine nucleotide sugars	CC(=O)N[C@@H]1[C@H](O)[C@@H](O)[C@H](CO)OC1OP(O)(=O)OP(O)(=O)OC[C@@H]1O[C@@H]([C@@H](O)[C@H]1O)N1C=CC(=O)NC1=O					nodiff	141.587	263.878	141.587	263.878	0.536561
402.9941 m/z ± 0.0022 Da	Uridine 5'-diphosphate	[M-H]-	C9H14N2O12P2	C00015	HMDB0000295	Pyrimidine nucleotides	Pyrimidine ribonucleotides	Pyrimidine ribonucleoside diphosphates	O[C@H]1[C@@H](O)[C@@H](O[C@@H]1COP(O)(=O)OP(O)(O)=O)N1C=CC(=O)NC1=O	2.19786	-0.00127054	0.574003	7.01738e-21	nodiff	147.42	130.936	147.42	130.936	1.1259
402.9941 m/z ± 0.0022 Da	Uridine 5'-diphosphate			C00015	HMDB0000295	Pyrimidine nucleotides	Pyrimidine ribonucleotides	Pyrimidine ribonucleoside diphosphates	O[C@H]1[C@@H](O)[C@@H](O[C@@H]1COP(O)(=O)OP(O)(O)=O)N1C=CC(=O)NC1=O					nodiff	146.187	130.776	146.187	130.776	1.11784
565.0469 m/z ± 0.0031 Da	Uridine diphosphate glucose	[M-H]-	C15H24N2O17P2	C00029	HMDB0000286	Pyrimidine nucleotides	Pyrimidine nucleotide sugars	Pyrimidine nucleotide sugars	OC[C@@H]1OC(OP(O)(=O)OP(O)(=O)OC[C@@H]2O[C@@H]([C@@H](O)[C@H]2O)N2C=CC(=O)NC2=O)[C@@H](O)[C@H](O)[C@H]1O	3.84778	-0.00122564	0.407983	5.38375e-95	nodiff	49.2951	62.2825	49.2951	62.2825	0.791477
565.0469 m/z ± 0.0031 Da	Uridine diphosphate glucose			C00029	HMDB0000286	Pyrimidine nucleotides	Pyrimidine nucleotide sugars	Pyrimidine nucleotide sugars	OC[C@@H]1OC(OP(O)(=O)OP(O)(=O)OC[C@@H]2O[C@@H]([C@@H](O)[C@H]2O)N2C=CC(=O)NC2=O)[C@@H](O)[C@H](O)[C@H]1O					nodiff	49.2936	62.2821	49.2936	62.2821	0.791457
565.0469 m/z ± 5.52 Da	Uridine diphosphate glucose			C00029	HMDB0000286	Pyrimidine nucleotides	Pyrimidine nucleotide sugars	Pyrimidine nucleotide sugars	OC[C@@H]1OC(OP(O)(=O)OP(O)(=O)OC[C@@H]2O[C@@H]([C@@H](O)[C@H]2O)N2C=CC(=O)NC2=O)[C@@H](O)[C@H](O)[C@H]1O					nodiff	86.2595	98.054	86.2595	98.054	0.879714
579.0259 m/z ± 0.0032 Da	Uridine diphosphate glucuronic acid	[M-H]-	C15H22N2O18P2	C00167	HMDB0000935	Lactones	Gamma butyrolactones	Gamma butyrolactones	O[C@@H]1[C@@H](COP(O)(=O)OP(O)(=O)O[C@H]2O[C@@H]([C@@H](O)[C@H](O)[C@H]2O)C(O)=O)O[C@H]([C@@H]1O)N1C=CC(=O)NC1=O	45.9962	-0.00123831	0.415845	2.74648e-107	nodiff	7.17956	12.6777	7.17956	12.6777	0.566314
482.9603 m/z ± 0.0027 Da	Uridine triphosphate	[M-H]-	C9H15N2O15P3	C00075	HMDB0000285	Pyrimidine nucleotides	Pyrimidine ribonucleotides	Pyrimidine ribonucleoside triphosphates	O[C@H]1[C@@H](O)[C@@H](O[C@@H]1COP(O)(=O)OP(O)(=O)OP(O)(O)=O)N1C=CC(=O)NC1=O	29.6052	-0.000904249	0.605075	1.7436e-124	nodiff	3.01066	0.865845	3.01066	0.865845	3.47713
581.3082 m/z ± 5.52 Da	Val-Pro-Asp-Pro-Arg				HMDB0244421	Carboxylic acids and derivatives	Amino acids, peptides, and analogues	Oligopeptides	CC(C)C(N)C(=O)N1CCCC1C(=O)NC(CC(O)=O)C(=O)N1CCCC1C(=O)NC(CCCN=C(N)N)C(O)=O					nodiff	160.316	54.1519	160.316	54.1519	2.96049
581.3082 m/z ± 5.52 Da	Val-Pro-Asp-Pro-Arg				HMDB0244421	Carboxylic acids and derivatives	Amino acids, peptides, and analogues	Oligopeptides	CC(C)C(N)C(=O)N1CCCC1C(=O)NC(CC(O)=O)C(=O)N1CCCC1C(=O)NC(CCCN=C(N)N)C(O)=O					nodiff	160.316	54.1519	160.316	54.1519	2.96049
581.3082 m/z ± 5.52 Da	Val-Pro-Asp-Pro-Arg				HMDB0244421	Carboxylic acids and derivatives	Amino acids, peptides, and analogues	Oligopeptides	CC(C)C(N)C(=O)N1CCCC1C(=O)NC(CC(O)=O)C(=O)N1CCCC1C(=O)NC(CCCN=C(N)N)C(O)=O					nodiff	160.316	54.1519	160.316	54.1519	2.96049
409.2353 m/z ± 0.0023 Da	Vesatolimod	[M-H]-	C22H30N6O2		HMDB0252944	Pteridines and derivatives		Pteridines and derivatives	CCCCOC1=NC(N)=C2NC(=O)CN(CC3=CC=CC(CN4CCCC4)=C3)C2=N1	7.07351	-0.000402282	0.649351	3.07242e-185	nodiff	8.22498	3.63998	8.22498	3.63998	2.25962
465.34 m/z ± 0.0026 Da	Vitamin K1 2,3-epoxide	[M-H]-	C31H46O3	C05849	HMDB0002972	Prenol lipids	Quinone and hydroquinone lipids	Vitamin K compounds	CC(C)CCC[C@@H](C)CCC[C@@H](C)CCC\C(C)=C\C[C@@]12O[C@]1(C)C(=O)C1=C(C=CC=C1)C2=O	37.6572	0.00261098	0.500778	0.139014	nodiff	0.0383327	0	0.0383327	0	#NUM!
593.208 m/z ± 0.0033 Da	Zizybeoside II	[M-H]-	C25H38O16	C17565	HMDB0034955	Organooxygen compounds	Carbohydrates and carbohydrate conjugates	Oligosaccharides	OCC1OC(OC2C(O)C(CO)OC(OCC3=CC=CC=C3)C2OC2OC(CO)C(O)C(O)C2O)C(O)C(O)C1O	94.02	-0.000738476	0.500778	0.0260689	nodiff	0.0111905	0	0.0111905	0	#NUM!
645.2848 m/z ± 0.0036 Da		[M-H]-										0.207319	0	diff	1.49714	14.7913	1.49714	14.7913	0.101217
1019.5648 m/z ± 0.0056 Da		[M-H]-										0.449594	8.39942e-95	nodiff	0.0240405	0.621779	0.0240405	0.621779	0.038664
1035.5496 m/z ± 0.0057 Da		[M-H]-										0.442519	1.10702e-55	nodiff	0.0673989	0.493123	0.0673989	0.493123	0.136678
661.2593 m/z ± 0.0037 Da		[M-H]-										0.240605	0	diff	0.635761	8.51035	0.635761	8.51035	0.0747045
618.2392 m/z ± 0.0034 Da		[M-H]-										0.37802	1.7009e-213	nodiff	0.158559	2.45103	0.158559	2.45103	0.0646906
530.2788 m/z ± 0.0029 Da		[M-H]-										0.340023	2.65642e-220	nodiff	1.513	5.81998	1.513	5.81998	0.259967
498.3154 m/z ± 0.0028 Da		[M-H-H2]3-										0.496668	4.69618e-06	nodiff	0.00362434	0.037044	0.00362434	0.037044	0.0978388
408.0111 m/z ± 0.0023 Da		[M-H]-										0.793517	0	diff	69.8139	37.4212	69.8139	37.4212	1.86562
826.5719 m/z ± 0.0046 Da		[M-H]-										0.184671	0	diff	9.00486	47.3011	9.00486	47.3011	0.190373
634.2131 m/z ± 0.0035 Da		[M-H]-										0.414569	2.38178e-157	nodiff	0.0657007	1.34401	0.0657007	1.34401	0.0488843
556.2472 m/z ± 0.0031 Da		[M-H]-										0.476814	9.22367e-25	nodiff	0.048335	0.270108	0.048335	0.270108	0.178947
384.9834 m/z ± 0.0021 Da		[M-H]-										0.706116	1.3231e-279	diff	63.5231	38.9446	63.5231	38.9446	1.63111
429.0745 m/z ± 0.0024 Da		[M-H]-										0.397651	4.38453e-144	nodiff	17.4056	28.3475	17.4056	28.3475	0.614008
340.9513 m/z ± 0.0019 Da		[M-H]-										0.631353	1.36582e-45	nodiff	48.3042	35.231	48.3042	35.231	1.37107
750.5418 m/z ± 0.0041 Da		[M-H]-										0.308619	4.74482e-254	nodiff	12.2195	22.5536	12.2195	22.5536	0.5418
881.5664 m/z ± 0.0049 Da		[M-H]-										0.376521	1.03108e-201	nodiff	15.883	26.189	15.883	26.189	0.606477
498.4221 m/z ± 0.0028 Da		[M-H-H]2-										0.492583	6.7505e-15	nodiff	0	0.0491842	0	0.0491842	0
554.3149 m/z ± 0.0031 Da		[M-H]-										0.48769	1.62429e-15	nodiff	0.0128344	0.0970616	0.0128344	0.0970616	0.13223
883.5804 m/z ± 0.0049 Da		[M-H]-										0.249318	0	diff	5.42261	23.0837	5.42261	23.0837	0.23491
697.4784 m/z ± 0.0039 Da		[M-H]-										0.905217	0	diff	57.9533	20.6771	57.9533	20.6771	2.80278
498.4564 m/z ± 0.0028 Da		[M-H]-										0.499729	0.168427	nodiff	0	0.00115913	0	0.00115913	0
687.5423 m/z ± 0.0038 Da		[M-H]-										0.314751	8.89683e-271	nodiff	2.37209	12.1969	2.37209	12.1969	0.194483
498.9539 m/z ± 0.0028 Da		[M-H-H]2-										0.498747	0.10221	nodiff	0.00215704	0.00699318	0.00215704	0.00699318	0.308448
498.601 m/z ± 0.0028 Da		[M-H]-										0.499548	0.0612449	nodiff	0	0.00203005	0	0.00203005	0
993.6188 m/z ± 0.0055 Da		[M-H]-										0.499276	0.0119862	nodiff	0	0.010858	0	0.010858	0
565.1381 m/z ± 0.0031 Da		[M-H]-										0.290394	0	diff	4.75407	13.5239	4.75407	13.5239	0.351531
1067.5291 m/z ± 0.0059 Da		[M-H]-										0.492824	3.50688e-06	nodiff	0.017264	0.0559634	0.017264	0.0559634	0.308488
857.5663 m/z ± 0.0047 Da		[M-H]-										0.241699	0	diff	1.4978	14.2206	1.4978	14.2206	0.105326
619.3387 m/z ± 0.0034 Da		[M-H]-										0.348164	2.09754e-199	nodiff	1.22259	4.89227	1.22259	4.89227	0.249902
1005.6445 m/z ± 0.0056 Da		[M-H]-										0.699822	0	nodiff	5.93216	1.00301	5.93216	1.00301	5.91436
703.0227 m/z ± 0.0039 Da		[M-H]-										0.364379	2.20837e-244	nodiff	6.14438	14.4345	6.14438	14.4345	0.425674
498.4806 m/z ± 0.0028 Da		[M-H-H2]3-										0.499457	0.10221	nodiff	0	0.00201902	0	0.00201902	0
498.4806 m/z ± 0.0028 Da		[M-H]-										0.499457	0.104917	nodiff	0	0.00200454	0	0.00200454	0
572.2216 m/z ± 0.0032 Da		[M-H]-										0.498415	0.153351	nodiff	0.00877869	0.0179303	0.00877869	0.0179303	0.489601
909.597 m/z ± 0.005 Da		[M-H]-										0.40529	2.3425e-132	nodiff	9.1891	14.9006	9.1891	14.9006	0.616693
510.2523 m/z ± 0.0028 Da		[M-H]-										0.494345	0.0493299	nodiff	0.0271449	0.0473198	0.0271449	0.0473198	0.573647
854.6036 m/z ± 0.0047 Da		[M-H]-										0.27574	0	diff	0.44097	9.03129	0.44097	9.03129	0.0488269
528.2684 m/z ± 0.0029 Da		[M-H]-										0.440007	7.1399e-18	nodiff	2.1804	3.12346	2.1804	3.12346	0.69807
527.9688 m/z ± 0.0029 Da		[M-H]-										0.513035	0.044158	nodiff	0.605381	0.506469	0.605381	0.506469	1.1953
482.2577 m/z ± 0.0027 Da		[M-H]-										0.502498	0.00044859	nodiff	0.0688436	0.0232336	0.0688436	0.0232336	2.9631
799.5266 m/z ± 0.0044 Da		[M-H]-										0.310674	0	nodiff	1.32521	7.72603	1.32521	7.72603	0.171526
616.4698 m/z ± 0.0034 Da		[M-H]-										0.461519	2.2825e-66	nodiff	5.4715	9.33453	5.4715	9.33453	0.586157
690.315 m/z ± 0.0038 Da		[M-H]-										0.476379	3.36744e-29	nodiff	0.0297238	0.283296	0.0297238	0.283296	0.104921
417.2396 m/z ± 0.0023 Da		[M-H]-										0.802576	0	diff	28.0362	10.8354	28.0362	10.8354	2.58746
543.9435 m/z ± 0.003 Da		[M-H]-										0.502276	0.144223	nodiff	0.48765	0.560115	0.48765	0.560115	0.870624
600.2287 m/z ± 0.0033 Da		[M-H]-										0.501356	0.00203989	nodiff	0.0480137	0.0186878	0.0480137	0.0186878	2.56925
448.0027 m/z ± 0.0025 Da		[M-H]-										0.809129	0	diff	18.9976	6.65572	18.9976	6.65572	2.85433
616.2025 m/z ± 0.0034 Da		[M-H]-										0.499221	0.327241	nodiff	0.00620243	0.0113208	0.00620243	0.0113208	0.54788
713.3498 m/z ± 0.0039 Da		[M-H]-										0.347687	2.92539e-258	nodiff	3.07432	9.93892	3.07432	9.93892	0.309322
633.1247 m/z ± 0.0035 Da		[M-H]-										0.552432	3.7029e-19	nodiff	12.2121	10.1828	12.2121	10.1828	1.19928
514.4187 m/z ± 0.0028 Da		[M-H]-										0.498824	0.00190867	nodiff	0	0.00489786	0	0.00489786	0
572.2417 m/z ± 0.0032 Da		[M-H]-										0.493799	1.42463e-07	nodiff	0.00792752	0.0449264	0.00792752	0.0449264	0.176456
542.315 m/z ± 0.003 Da		[M-H]-										0.499055	0.673479	nodiff	0.013542	0.010521	0.013542	0.010521	1.28714
725.5088 m/z ± 0.004 Da		[M-H]-										0.720785	8.63329e-301	diff	20.2207	11.4785	20.2207	11.4785	1.76161
620.3238 m/z ± 0.0034 Da		[M-H]-										0.501567	0.0612449	nodiff	0.0574454	0.0341341	0.0574454	0.0341341	1.68294
1021.6495 m/z ± 0.0056 Da		[M-H]-										0.500021	0.616061	nodiff	0.00193263	0.00120586	0.00193263	0.00120586	1.6027
905.5664 m/z ± 0.005 Da		[M-H]-										0.293736	0	diff	2.24361	9.9596	2.24361	9.9596	0.225271
687.0486 m/z ± 0.0038 Da		[M-H]-										0.383109	1.02506e-164	nodiff	5.21275	10.1438	5.21275	10.1438	0.513884
487.977 m/z ± 0.0027 Da		[M-H]-										0.548635	2.26473e-54	nodiff	1.16026	0.328348	1.16026	0.328348	3.53364
493.0512 m/z ± 0.0027 Da		[M-H]-										0.411741	1.51235e-78	nodiff	5.22883	8.38224	5.22883	8.38224	0.623798
1107.7486 m/z ± 0.0061 Da		[M-H]-										0.764908	0	diff	10.5633	1.98933	10.5633	1.98933	5.30997
697.3555 m/z ± 0.0038 Da		[M-H]-										0.368503	1.38806e-219	nodiff	2.71563	8.48453	2.71563	8.48453	0.320068
642.4854 m/z ± 0.0035 Da		[M-H]-										0.519521	6.92439e-06	nodiff	6.26708	7.11286	6.26708	7.11286	0.881091
324.9772 m/z ± 0.0018 Da		[M-H]-										0.707392	3.31479e-178	diff	23.6412	11.7624	23.6412	11.7624	2.0099
405.2759 m/z ± 0.0022 Da		[M-H]-										0.673401	4.38886e-13	nodiff	13.4479	10.9891	13.4479	10.9891	1.22375
751.527 m/z ± 0.0041 Da		[M-H]-										0.59036	2.48611e-38	nodiff	8.96159	6.16029	8.96159	6.16029	1.45473
418.0042 m/z ± 0.0023 Da		[M-H]-										0.864364	0	diff	38.5127	6.74518	38.5127	6.74518	5.70967
524.3403 m/z ± 0.0029 Da		[M-H]-										0.389074	2.79858e-139	nodiff	0.756994	5.02102	0.756994	5.02102	0.150765
769.4115 m/z ± 0.0042 Da		[M-H]-										0.771037	0	diff	20.1104	9.41535	20.1104	9.41535	2.13591
433.235 m/z ± 0.0024 Da		[M-H]-										0.889677	0	diff	32.5327	7.21579	32.5327	7.21579	4.50854
913.5774 m/z ± 0.005 Da		[M-H]-										0.678712	1.26241e-214	nodiff	17.726	10.0299	17.726	10.0299	1.76733
362.0038 m/z ± 0.002 Da		[M-H]-										0.567242	2.34531e-14	nodiff	7.41764	6.02238	7.41764	6.02238	1.23168
498.6235 m/z ± 0.0028 Da		[M-H-H]2-										0.49991	0.366459	nodiff	0	0.000334132	0	0.000334132	0
424.0052 m/z ± 0.0023 Da		[M-H]-										0.749399	0	diff	8.56901	0.80807	8.56901	0.80807	10.6043
570.31 m/z ± 0.0031 Da		[M-H]-										0.498405	0.537681	nodiff	0.0306926	0.0243387	0.0306926	0.0243387	1.26106
498.5747 m/z ± 0.0028 Da		[M-H-H2]3-										0.49991	0.366459	nodiff	0	0.000142263	0	0.000142263	0
744.5515 m/z ± 0.0041 Da		[M-H]-										0.450094	1.16371e-54	nodiff	6.659	9.44752	6.659	9.44752	0.704841
707.5002 m/z ± 0.0039 Da		[M-H]-										0.579569	1.40083e-52	nodiff	10.2152	6.65162	10.2152	6.65162	1.53574
632.1965 m/z ± 0.0035 Da		[M-H]-										0.497933	0.000199125	nodiff	0.00139313	0.019721	0.00139313	0.019721	0.0706419
591.366 m/z ± 0.0033 Da		[M-H]-										0.34933	1.39433e-292	nodiff	0.109673	4.99756	0.109673	4.99756	0.0219454
498.7812 m/z ± 0.0028 Da		[M-H-H2]3-										0.499729	0.147053	nodiff	0	0.00114385	0	0.00114385	0
498.7365 m/z ± 0.0028 Da		[M-H-H2]3-										0.501459	0.000537508	nodiff	0.018388	0	0.018388	0	#NUM!
878.6007 m/z ± 0.0048 Da		[M-H]-										0.465397	6.84067e-39	nodiff	0.800552	2.55122	0.800552	2.55122	0.313792
628.0551 m/z ± 0.0035 Da		[M-H]-										0.30772	6.53159e-297	nodiff	2.03746	7.97032	2.03746	7.97032	0.255631
441.1004 m/z ± 0.0024 Da		[M-H]-										0.465443	4.10948e-33	nodiff	0.264859	0.923352	0.264859	0.923352	0.286845
535.0824 m/z ± 0.003 Da		[M-H]-										0.444426	5.07525e-81	nodiff	0.175776	1.40018	0.175776	1.40018	0.125539
1089.738 m/z ± 0.006 Da		[M-H]-										0.557312	2.90009e-66	nodiff	1.53121	0.490819	1.53121	0.490819	3.11971
794.5323 m/z ± 0.0044 Da		[M-H]-										0.463298	5.53122e-15	nodiff	7.64879	9.10974	7.64879	9.10974	0.839628
462.0929 m/z ± 0.0026 Da		[M-H]-										0.585864	9.15706e-170	nodiff	1.88998	0.168227	1.88998	0.168227	11.2347
498.8091 m/z ± 0.0028 Da		[M-H]-										0.49991	0.366459	nodiff	0	2.68992e-06	0	2.68992e-06	0
368.0581 m/z ± 0.002 Da		[M-H]-										0.542052	6.80706e-07	nodiff	9.22525	8.33882	9.22525	8.33882	1.1063
497.1665 m/z ± 0.0027 Da		[M-H]-										0.487955	0.366459	nodiff	0.282493	0.378103	0.282493	0.378103	0.747131
536.0679 m/z ± 0.003 Da		[M-H]-										0.517951	0.175637	nodiff	2.21035	2.07723	2.21035	2.07723	1.06408
643.2707 m/z ± 0.0036 Da		[M-H]-										0.500448	0.0388217	nodiff	0.0330974	0.0157258	0.0330974	0.0157258	2.10466
410.236 m/z ± 0.0023 Da		[M-H]-										0.974395	0	diff	52.4338	7.26359	52.4338	7.26359	7.21873
386.2361 m/z ± 0.0021 Da		[M-H]-										0.997491	0	diff	112.689	6.33037	112.689	6.33037	17.8014
498.6235 m/z ± 0.0028 Da		[M-H]-										0.49991	0.366459	nodiff	0	0.000323517	0	0.000323517	0
498.5533 m/z ± 0.0028 Da		[M-H-H]2-										0.499819	0.207153	nodiff	0	0.000685358	0	0.000685358	0
498.7084 m/z ± 0.0028 Da		[M-H-H]2-										0.49991	0.366459	nodiff	0	0.000282755	0	0.000282755	0
832.4446 m/z ± 0.0046 Da		[M-H]-										0.506838	2.63338e-11	nodiff	0.123458	0.0218195	0.123458	0.0218195	5.65814
650.2066 m/z ± 0.0036 Da		[M-H]-										0.48617	5.01645e-26	nodiff	0.00121555	0.125371	0.00121555	0.125371	0.00969561
526.1068 m/z ± 0.0029 Da		[M-H]-										0.551077	7.55834e-10	nodiff	6.88181	5.86454	6.88181	5.86454	1.17346
498.4215 m/z ± 0.0028 Da		[M-H]-										0.492583	2.51341e-15	nodiff	0	0.0509322	0	0.0509322	0
671.4638 m/z ± 0.0037 Da		[M-H]-										0.848704	0	diff	23.1886	8.59678	23.1886	8.59678	2.69735
933.5981 m/z ± 0.0052 Da		[M-H]-										0.322852	0	nodiff	0.697929	6.20737	0.697929	6.20737	0.112436
498.0423 m/z ± 0.0027 Da		[M-H]-										0.535122	0.213316	nodiff	7.68418	7.45638	7.68418	7.45638	1.03055
1033.5372 m/z ± 0.0057 Da		[M-H]-										0.506981	5.23667e-05	nodiff	0.540005	0.37275	0.540005	0.37275	1.44871
696.1061 m/z ± 0.0038 Da		[M-H]-										0.45012	1.13772e-90	nodiff	0.0188212	1.10735	0.0188212	1.10735	0.0169965
545.969 m/z ± 0.003 Da		[M-H]-										0.505212	0.00155846	nodiff	0.131721	0.0699061	0.131721	0.0699061	1.88426
696.3532 m/z ± 0.0038 Da		[M-H]-										0.409729	7.64758e-112	nodiff	4.36374	8.88558	4.36374	8.88558	0.491104
662.2812 m/z ± 0.0037 Da		[M-H]-										0.429149	8.68253e-121	nodiff	0.0710678	0.965359	0.0710678	0.965359	0.073618
665.0673 m/z ± 0.0037 Da		[M-H]-										0.297211	0	diff	1.04411	8.17365	1.04411	8.17365	0.12774
753.381 m/z ± 0.0042 Da		[M-H]-										0.399625	4.20333e-146	nodiff	1.69672	4.94063	1.69672	4.94063	0.343422
715.5743 m/z ± 0.0039 Da		[M-H]-										0.444807	7.60376e-100	nodiff	0.0689623	1.29374	0.0689623	1.29374	0.0533046
753.4169 m/z ± 0.0042 Da		[M-H]-										0.375997	2.37413e-218	nodiff	2.29837	7.8174	2.29837	7.8174	0.294007
1035.5537 m/z ± 0.0057 Da		[M-H]-										0.4515	3.75369e-72	nodiff	0.0755812	0.61296	0.0755812	0.61296	0.123305
509.0255 m/z ± 0.0028 Da		[M-H]-										0.41871	2.52884e-116	nodiff	0.640161	2.76041	0.640161	2.76041	0.231908
498.601 m/z ± 0.0028 Da		[M-H-H]2-										0.499548	0.0612449	nodiff	0	0.00203029	0	0.00203029	0
923.5024 m/z ± 0.0051 Da		[M-H]-										0.633066	2.97106e-201	nodiff	3.14155	0.726879	3.14155	0.726879	4.32198
682.1264 m/z ± 0.0038 Da		[M-H]-										0.829341	0	diff	25.0569	6.0792	25.0569	6.0792	4.12175
660.341 m/z ± 0.0036 Da		[M-H]-										0.500799	0.0184113	nodiff	0.0192112	0.0030458	0.0192112	0.0030458	6.30744
498.5749 m/z ± 0.0028 Da		[M-H]-										0.49991	0.366459	nodiff	0	7.31134e-05	0	7.31134e-05	0
552.2991 m/z ± 0.003 Da		[M-H]-										0.498095	0.0552327	nodiff	0.0205253	0.0414129	0.0205253	0.0414129	0.495625
506.3246 m/z ± 0.0028 Da		[M-H]-										0.501813	0.263819	nodiff	0.143466	0.115256	0.143466	0.115256	1.24476
360.2565 m/z ± 0.002 Da		[M-H]-										0.477938	4.89182e-16	nodiff	1.19116	1.88269	1.19116	1.88269	0.63269
570.346 m/z ± 0.0031 Da		[M-H]-										0.500417	0.122332	nodiff	0.0121279	0.00295933	0.0121279	0.00295933	4.09819
846.4602 m/z ± 0.0047 Da		[M-H]-										0.503769	0.010496	nodiff	0.055789	0.024381	0.055789	0.024381	2.28822
585.0735 m/z ± 0.0032 Da		[M-H]-										0.444588	2.78517e-90	nodiff	0.0490586	1.21422	0.0490586	1.21422	0.0404032
674.3202 m/z ± 0.0037 Da		[M-H]-										0.501091	0.00453452	nodiff	0.0250915	0.00342668	0.0250915	0.00342668	7.32239
498.4806 m/z ± 0.0028 Da		[M-H-H]2-										0.499457	0.101305	nodiff	0	0.00202858	0	0.00202858	0
1036.5561 m/z ± 0.0057 Da		[M-H]-										0.472157	2.75711e-42	nodiff	0.0247882	0.257857	0.0247882	0.257857	0.0961317
848.4193 m/z ± 0.0047 Da		[M-H]-										0.507236	7.44711e-11	nodiff	0.131254	0.0266806	0.131254	0.0266806	4.91945
699.3653 m/z ± 0.0039 Da		[M-H]-										0.379634	3.06092e-187	nodiff	0.168835	3.25279	0.168835	3.25279	0.0519046
1049.5204 m/z ± 0.0058 Da		[M-H]-										0.498675	0.400003	nodiff	0.120422	0.140412	0.120422	0.140412	0.857633
890.6353 m/z ± 0.0049 Da		[M-H]-										0.495433	6.63225e-06	nodiff	0.0111867	0.14022	0.0111867	0.14022	0.0797795
783.4573 m/z ± 0.0043 Da		[M-H]-										0.346771	1.5049e-273	nodiff	0.624814	5.22722	0.624814	5.22722	0.119531
1017.5501 m/z ± 0.0056 Da		[M-H]-										0.500139	0.274409	nodiff	0.0156131	0.00741073	0.0156131	0.00741073	2.10683
683.2562 m/z ± 0.0038 Da		[M-H]-										0.502745	4.39209e-06	nodiff	0.042199	0.00329734	0.042199	0.00329734	12.7979
444.0812 m/z ± 0.0025 Da		[M-H]-										0.819681	0	diff	9.86995	0.329757	9.86995	0.329757	29.931
376.0424 m/z ± 0.0021 Da		[M-H]-										0.577589	4.00622e-43	nodiff	7.55937	5.21652	7.55937	5.21652	1.44912
435.3143 m/z ± 0.0024 Da		[M-H]-										0.49991	0.366459	nodiff	0	0.00186078	0	0.00186078	0
498.5532 m/z ± 0.0028 Da		[M-H]-										0.499819	0.207153	nodiff	0	0.000701134	0	0.000701134	0
599.2405 m/z ± 0.0033 Da		[M-H]-										0.500493	0.0835571	nodiff	0.0106193	0.00105478	0.0106193	0.00105478	10.0678
647.184 m/z ± 0.0036 Da		[M-H]-										0.477659	6.7561e-30	nodiff	0.077511	0.475949	0.077511	0.475949	0.162856
1068.5389 m/z ± 0.0059 Da		[M-H]-										0.497936	0.831991	nodiff	0.0120089	0.013425	0.0120089	0.013425	0.894514
634.2318 m/z ± 0.0035 Da		[M-H]-										0.472787	4.92087e-43	nodiff	0.0167468	0.31863	0.0167468	0.31863	0.0525588
498.7822 m/z ± 0.0028 Da		[M-H]-										0.499638	0.109429	nodiff	0	0.00130229	0	0.00130229	0
498.8554 m/z ± 0.0028 Da		[M-H-H2]3-										0.500097	0.338906	nodiff	0.00139341	0	0.00139341	0	#NUM!
888.6209 m/z ± 0.0049 Da		[M-H]-										0.495411	3.02517e-05	nodiff	0.00395567	0.150744	0.00395567	0.150744	0.026241
498.7365 m/z ± 0.0028 Da		[M-H-H]2-										0.501459	0.000539262	nodiff	0.0183858	0	0.0183858	0	#NUM!
663.2115 m/z ± 0.0037 Da		[M-H]-										0.500014	0.885157	nodiff	0.00167095	0.0020768	0.00167095	0.0020768	0.804577
945.4843 m/z ± 0.0052 Da		[M-H]-										0.649883	5.94686e-292	nodiff	2.67499	0.126793	2.67499	0.126793	21.0974
498.954 m/z ± 0.0028 Da		[M-H]-										0.498747	0.10914	nodiff	0.00227409	0.0070222	0.00227409	0.0070222	0.323843
514.311 m/z ± 0.0028 Da		[M-H-H]2-										0.499123	0.520865	nodiff	0.00683761	0.0101711	0.00683761	0.0101711	0.67226
498.5749 m/z ± 0.0028 Da		[M-H-H]2-										0.49991	0.366459	nodiff	0	8.97756e-05	0	8.97756e-05	0
340.027 m/z ± 0.0019 Da		[M-H]-										0.697225	1.1826e-222	nodiff	6.66984	2.35202	6.66984	2.35202	2.83579
573.0158 m/z ± 0.0032 Da		[M-H]-										0.490635	1.13343e-15	nodiff	0.00652413	0.166353	0.00652413	0.166353	0.0392186
1151.702 m/z ± 0.0064 Da		[M-H]-										0.460076	3.77014e-66	nodiff	0.0675777	1.12685	0.0675777	1.12685	0.0599707
507.387 m/z ± 0.0028 Da		[M-H]-										0.500493	0.180142	nodiff	0.0324503	0.000555631	0.0324503	0.000555631	58.4026
498.8557 m/z ± 0.0028 Da		[M-H]-										0.500097	0.338906	nodiff	0.00139341	0	0.00139341	0	#NUM!
1121.7644 m/z ± 0.0062 Da		[M-H]-										0.624779	1.06498e-276	nodiff	2.69136	0.168944	2.69136	0.168944	15.9305
762.5424 m/z ± 0.0042 Da		[M-H]-										0.464856	9.52441e-26	nodiff	1.24747	2.22127	1.24747	2.22127	0.561601
399.1841 m/z ± 0.0022 Da		[M-H]-										0.509281	5.59942e-19	nodiff	0.161301	0.0115006	0.161301	0.0115006	14.0254
620.0188 m/z ± 0.0034 Da		[M-H]-										0.43888	9.85878e-78	nodiff	0.449177	1.83556	0.449177	1.83556	0.244709
498.8793 m/z ± 0.0028 Da		[M-H-H2]3-										0.499819	0.327241	nodiff	0	0.00107447	0	0.00107447	0
734.1361 m/z ± 0.0041 Da		[M-H]-										0.453701	2.40302e-87	nodiff	0.00499718	0.936379	0.00499718	0.936379	0.00533671
862.6056 m/z ± 0.0048 Da		[M-H]-										0.495529	1.8274e-06	nodiff	0.033447	0.159673	0.033447	0.159673	0.209472
498.3151 m/z ± 0.0028 Da		[M-H]-										0.496668	5.09256e-06	nodiff	0.00346649	0.0356366	0.00346649	0.0356366	0.0972733
632.1552 m/z ± 0.0035 Da		[M-H]-										0.49991	0.366459	nodiff	0	0.00104962	0	0.00104962	0
748.32 m/z ± 0.0041 Da		[M-H]-										0.50313	5.58183e-06	nodiff	0.0703674	0.0158583	0.0703674	0.0158583	4.43725
596.1793 m/z ± 0.0033 Da		[M-H]-										0.49993	0.809649	nodiff	0.00481352	0.0037523	0.00481352	0.0037523	1.28282
634.4078 m/z ± 0.0035 Da		[M-H]-										0.481531	6.89086e-26	nodiff	0.0869735	0.438587	0.0869735	0.438587	0.198304
1077.6043 m/z ± 0.0059 Da		[M-H]-										0.501034	0.0534284	nodiff	0.0266994	0.0113504	0.0266994	0.0113504	2.35228
644.4998 m/z ± 0.0036 Da		[M-H]-										0.484517	1.48511e-10	nodiff	1.10283	1.60704	1.10283	1.60704	0.686251
712.2963 m/z ± 0.0039 Da		[M-H]-										0.500326	0.0775583	nodiff	0.0137848	0.00316574	0.0137848	0.00316574	4.35437
349.0343 m/z ± 0.0019 Da		[M-H]-										0.48789	1.17953e-13	nodiff	0.0172824	0.141594	0.0172824	0.141594	0.122057
627.3048 m/z ± 0.0035 Da		[M-H]-										0.507145	6.59172e-14	nodiff	0.117084	0.0059059	0.117084	0.0059059	19.825
492.3088 m/z ± 0.0027 Da		[M-H]-										0.539939	8.27026e-48	nodiff	1.07006	0.36545	1.07006	0.36545	2.92808
523.9116 m/z ± 0.0029 Da		[M-H]-										0.500007	0.519751	nodiff	0.000566784	0.00227467	0.000566784	0.00227467	0.249172
794.568 m/z ± 0.0044 Da		[M-H]-										0.463334	6.14202e-30	nodiff	0.841757	1.70741	0.841757	1.70741	0.493001
904.616 m/z ± 0.005 Da		[M-H]-										0.490555	1.34152e-15	nodiff	0.0128622	0.212739	0.0128622	0.212739	0.06046
860.4752 m/z ± 0.0047 Da		[M-H]-										0.561027	2.31339e-138	nodiff	0.910207	0.0176579	0.910207	0.0176579	51.5468
666.0582 m/z ± 0.0037 Da		[M-H]-										0.499471	0.0579978	nodiff	0.0020641	0.01236	0.0020641	0.01236	0.166998
578.3095 m/z ± 0.0032 Da		[M-H]-										0.500527	0.156196	nodiff	0.020452	0.00835462	0.020452	0.00835462	2.44799
374.0401 m/z ± 0.0021 Da		[M-H]-										0.601032	1.83477e-94	nodiff	3.85073	1.64662	3.85073	1.64662	2.33856
494.2881 m/z ± 0.0027 Da		[M-H]-										0.501706	0.111341	nodiff	0.0285375	0.0135337	0.0285375	0.0135337	2.10863
1033.5276 m/z ± 0.0057 Da		[M-H]-										0.503791	0.00152198	nodiff	0.0505028	0.0199642	0.0505028	0.0199642	2.52967
722.3865 m/z ± 0.004 Da		[M-H]-										0.463068	9.02694e-40	nodiff	1.3941	2.64286	1.3941	2.64286	0.527498
437.2932 m/z ± 0.0024 Da		[M-H]-										0.499923	0.442586	nodiff	0.00309572	0.000760858	0.00309572	0.000760858	4.06873
451.282 m/z ± 0.0025 Da		[M-H]-										0.504441	4.02114e-08	nodiff	0.0748281	0.009926	0.0748281	0.009926	7.53859
818.429 m/z ± 0.0045 Da		[M-H]-										0.509304	1.78439e-14	nodiff	0.179322	0.030455	0.179322	0.030455	5.88811
678.0949 m/z ± 0.0037 Da		[M-H]-										0.474586	2.9318e-49	nodiff	0.000577564	0.524174	0.000577564	0.524174	0.00110185
1009.6138 m/z ± 0.0056 Da		[M-H]-										0.500104	0.286793	nodiff	0.00254696	0.000454619	0.00254696	0.000454619	5.6024
421.2695 m/z ± 0.0023 Da		[M-H]-										0.600229	4.7767e-122	nodiff	4.607	1.59297	4.607	1.59297	2.89209
498.8815 m/z ± 0.0028 Da		[M-H]-										0.499819	0.284223	nodiff	0	0.00097991	0	0.00097991	0
989.6494 m/z ± 0.0055 Da		[M-H]-										0.505196	2.25714e-09	nodiff	0.0909514	0.0178007	0.0909514	0.0178007	5.10943
806.5432 m/z ± 0.0045 Da		[M-H]-										0.498844	0.0117944	nodiff	0.00491687	0.0403282	0.00491687	0.0403282	0.121921
498.5532 m/z ± 0.0028 Da		[M-H-H2]3-										0.499819	0.207153	nodiff	0	0.000698175	0	0.000698175	0
892.6172 m/z ± 0.0049 Da		[M-H]-										0.481348	2.20352e-21	nodiff	0.203742	0.768461	0.203742	0.768461	0.26513
373.0385 m/z ± 0.0021 Da		[M-H]-										0.531862	4.89548e-42	nodiff	0.751667	0.212242	0.751667	0.212242	3.54156
696.302 m/z ± 0.0038 Da		[M-H]-										0.500451	0.149225	nodiff	0.0148406	0.00542722	0.0148406	0.00542722	2.73448
421.0277 m/z ± 0.0023 Da		[M-H]-										0.497083	0.147053	nodiff	0.120795	0.156893	0.120795	0.156893	0.76992
325.1475 m/z ± 0.0018 Da		[M-H]-										0.500007	0.522424	nodiff	0.00115269	0.000342228	0.00115269	0.000342228	3.36819
1038.5477 m/z ± 0.0057 Da		[M-H]-										0.500173	0.304445	nodiff	0.0154972	0.00887365	0.0154972	0.00887365	1.74643
424.9754 m/z ± 0.0023 Da		[M-H]-										0.727771	0	diff	9.38787	3.1491	9.38787	3.1491	2.98112
498.4561 m/z ± 0.0028 Da		[M-H-H2]3-										0.499729	0.157834	nodiff	0	0.00122597	0	0.00122597	0
1091.7516 m/z ± 0.006 Da		[M-H]-										0.586262	1.05373e-173	nodiff	1.69692	0.150698	1.69692	0.150698	11.2604
556.2668 m/z ± 0.0031 Da		[M-H]-										0.437729	1.83804e-114	nodiff	0.128516	1.74259	0.128516	1.74259	0.07375
499.0912 m/z ± 0.0028 Da		[M-H-H]2-										0.499777	0.827093	nodiff	0.00629989	0.00756318	0.00629989	0.00756318	0.832968
466.0037 m/z ± 0.0026 Da		[M-H]-										0.53159	3.34353e-13	nodiff	0.922586	0.535978	0.922586	0.535978	1.72131
806.5677 m/z ± 0.0045 Da		[M-H]-										0.503723	0.505837	nodiff	1.58338	1.64286	1.58338	1.64286	0.963794
665.1704 m/z ± 0.0037 Da		[M-H]-										0.509594	3.41361e-06	nodiff	1.07566	0.787874	1.07566	0.787874	1.36527
760.5145 m/z ± 0.0042 Da		[M-H]-										0.404845	1.49529e-138	nodiff	0.80251	2.91458	0.80251	2.91458	0.275343
653.3076 m/z ± 0.0036 Da		[M-H]-										0.501563	0.00479524	nodiff	0.0183111	0.000618612	0.0183111	0.000618612	29.6003
466.3292 m/z ± 0.0026 Da		[M-H]-										0.490926	2.52199e-12	nodiff	0.0581058	0.252128	0.0581058	0.252128	0.230462
500.8844 m/z ± 0.0028 Da		[M-H]-										0.500688	0.0313665	nodiff	0.0176761	0.00202608	0.0176761	0.00202608	8.72427
338.9878 m/z ± 0.0019 Da		[M-H-H2]3-										0.738496	0	diff	8.13012	2.66036	8.13012	2.66036	3.05602
514.311 m/z ± 0.0028 Da		[M-H-H2]3-										0.499123	0.522424	nodiff	0.00684624	0.0101476	0.00684624	0.0101476	0.674664
724.4981 m/z ± 0.004 Da		[M-H-H]2-										0.716415	0	diff	24.2354	13.7138	24.2354	13.7138	1.76722
514.4188 m/z ± 0.0028 Da		[M-H-H]2-										0.498824	0.00196951	nodiff	0	0.00492348	0	0.00492348	0
499.5708 m/z ± 0.0028 Da		[M-H-H2]3-										0.49991	0.366459	nodiff	0	0.000596242	0	0.000596242	0
498.4215 m/z ± 0.0028 Da														nodiff	0	0.0509563	0	0.0509563	0
498.4221 m/z ± 0.0028 Da														nodiff	0	0.049225	0	0.049225	0
386.2361 m/z ± 0.0021 Da														nodiff	112.582	6.34279	112.582	6.34279	17.7496
498.4221 m/z ± 0.0028 Da														nodiff	0	0.049225	0	0.049225	0
498.4215 m/z ± 0.0028 Da														nodiff	0	0.0509563	0	0.0509563	0
386.2361 m/z ± 5.52 Da														nodiff	677.379	182.378	677.379	182.378	3.71415
410.236 m/z ± 5.52 Da														nodiff	372.044	116.539	372.044	116.539	3.19243
945.4843 m/z ± 5.52 Da														nodiff	40.0731	5.84735	40.0731	5.84735	6.8532
482.2577 m/z ± 5.52 Da														nodiff	56.5451	19.0836	56.5451	19.0836	2.96301
618.2392 m/z ± 5.52 Da														nodiff	38.2745	43.9189	38.2745	43.9189	0.871481
993.6188 m/z ± 5.52 Da														nodiff	9.67045	1.70285	9.67045	1.70285	5.67899
554.3149 m/z ± 5.52 Da														nodiff	54.3488	29.6925	54.3488	29.6925	1.83039
386.2361 m/z ± 5.52 Da														nodiff	677.379	182.378	677.379	182.378	3.71415
433.235 m/z ± 5.52 Da														nodiff	238.883	95.9962	238.883	95.9962	2.48846
945.4843 m/z ± 5.52 Da														nodiff	40.0731	5.84735	40.0731	5.84735	6.8532
410.236 m/z ± 5.52 Da														nodiff	372.044	116.539	372.044	116.539	3.19243
448.0027 m/z ± 5.52 Da														nodiff	138.242	64.6168	138.242	64.6168	2.13941

## Sheet: Diff_analysis_reg.2.vs.reg.4
m/z	Name	Notation	Formula	KEGG	HMDB	Class	Sub_class	Direct_parent	SMILES	mSigma	mzDev	ROC_HFD-KC67.region2_vs_ND-KC43.region4	T-test_HFD-KC67.region2_vs_ND-KC43.region4.-.t-Test.Corrected.p-Value	diff	HFD-KC67.region2	ND-KC43.region4	Average(HFD-KC67.region2)	Average(ND-KC43.region4)	Fold change
577.2131 m/z ± 0.0032 Da	(3s,4s)-5-[(3s,4s)-4,10-dihydroxy-7,9-dimethoxy-3-methyl-3,4-dihydro-1h-benzo[g]isochromen-5-yl]-7,9-dimethoxy-3-methyl-3,4-dihydro-1h-benzo[g]isochromene-4,10-diol	[M-H]-	C32H34O10						COC1=CC2=C(C3=C(CO[C@@H](C)[C@H]3O)C(O)=C2C(OC)=C1)C4=C5C=C(OC)C=C(OC)C5=C(O)C6=C4[C@H](O)[C@H](C)OC6	40.2361	0.00503542	0.0414565	0	diff	0.00467579	2.4957	0.00467579	2.4957	0.00187354
327.1632 m/z ± 0.0018 Da	(all-E)-Crocetin	[M-H]-	C20H24O4	C08588	HMDB0035098	Prenol lipids	Diterpenoids	Acyclic diterpenoids	C\C(\C=C\C=C(/C)C(O)=O)=C\C=C\C=C(/C)\C=C\C=C(\C)C(O)=O	86.1272	0.00309642	0.231823	0	diff	0.000282249	0.75873	0.000282249	0.75873	0.000372003
463.2823 m/z ± 0.0026 Da	1-(11Z-eicosenoyl)-glycero-3-phosphate	[M-H]-	C23H45O7P		HMDB0062305	Glycerophospholipids	Glycerophosphates	1-acylglycerol-3-phosphates	[H]\C(CCCCCCCC)=C(/[H])CCCCCCCCCC(=O)OC[C@@]([H])(O)COP(O)(O)=O	29.897	-0.000654957	0.239552	0	diff	1.07482	2.97539	1.07482	2.97539	0.361237
341.179 m/z ± 0.0019 Da	1-(2,4,6-Trihydroxyphenyl)-9-phenylnonan-1-one	[M-H]-	C21H26O4			Organooxygen compounds	Carbonyl compounds		O=C(C=1C(O)=CC(O)=CC1O)CCCCCCCCC=2C=CC=CC2	20.8152	0.00311753	0.175933	0	diff	0.00611711	0.996104	0.00611711	0.996104	0.00614103
423.2508 m/z ± 0.0023 Da	1-heptadecanoyl-glycero-3-phosphate	[M-H]-	C20H41O7P		HMDB0062318	Glycerophospholipids	Glycerophosphates	1-acylglycerol-3-phosphates	[H][C@@](O)(COC(=O)CCCCCCCCCCCCCCCC)COP(O)(O)=O	48.3736	-0.000823949	0.109346	0	diff	0.0875312	1.96374	0.0875312	1.96374	0.0445737
508.34 m/z ± 0.0028 Da	1-Heptadecanoyl-sn-glycero-3-phosphocholine	[M-H]-	C25H52NO7P	C04230	HMDB0012108	Glycerophospholipids	Glycerophosphocholines		[H][C@@](O)(COC(=O)CCCCCCCCCCCCCCCC)COP([O-])(=O)OCC[N+](C)(C)C	27.3337	-0.000852249	0.166341	0	diff	0.409059	3.49852	0.409059	3.49852	0.116924
701.51 m/z ± 0.0039 Da	1-octadecanoyl-2-(9z-octadecenoyl)-sn-glycero-3-phosphate	[M-H]-	C39H75O8P						CCCCCCCCCCCCCCCCCC(=O)OCC(COP(=O)(O)O)OC(=O)CCCCCCCC=CCCCCCCCC	5.99386	-0.0010406	0.266794	0	diff	0.0665477	0.513281	0.0665477	0.513281	0.129652
435.2509 m/z ± 0.0024 Da	1-oleoyl-sn-glycerol 3-phosphate	[M-H]-	C21H41O7P							23.6449	-0.000738788	0.255799	0	diff	2.40463	5.9867	2.40463	5.9867	0.401663
885.5467 m/z ± 0.0049 Da	1-stearoyl-2-arachidonoyl-sn-glycero-3-phospho-(1'-myo-inositol)	[M-H]-	C47H83O13P		HMDB0009815				[H][C@@](COC(=O)CCCCCCCCCCCCCCCCC)(COP(O)(=O)O[C@H]1C(O)C(O)C(O)[C@@H](O)C1O)OC(=O)CCC\C=C/C\C=C/C\C=C/C\C=C/CCCCC	23.8275	-0.00335951	0.265176	0	diff	1.13265	2.3314	1.13265	2.3314	0.485822
508.3037 m/z ± 0.0028 Da	1,2-bis(o-octanoyl)-sn-glycerylphophorylcholine	[M-H]-	C24H48NO8P						CCCCCCCC(=O)OCC(COP(=O)([O-])OCC[N+](C)(C)C)OC(=O)CCCCCCC	23.2046	-0.000647668	0.0363658	0	diff	0.209418	4.63118	0.209418	4.63118	0.0452192
861.5467 m/z ± 0.0048 Da	1,2-dioleoyl-sn-glycero-3-phospho-(1'-myo-inositol)	[M-H]-	C45H83O13P		HMDB0009837				[H][C@@](COC(=O)CCCCCCC\C=C/CCCCCCCC)(COP(O)(=O)O[C@H]1C(O)C(O)C(O)[C@@H](O)C1O)OC(=O)CCCCCCC\C=C/CCCCCCCC	60.4054	-0.00312979	0.780643	0	diff	5.47598	2.97441	5.47598	2.97441	1.84103
496.273 m/z ± 0.0027 Da	2-((4r)-4-((3r,5s,9s,10s,13r,14s,17r)-3-hydroxy-10,13-dimethyl-7-oxohexadecahydro-1h-cyclopenta[a]phenanthren-17-yl)pentanamido)ethane-1-sulfonic acid	[M-H]-	C26H43NO6S						[H][C@@]12C(C[C@]3([H])C[C@H](O)CC[C@]3(C)[C@H]1CC[C@@]4(C)[C@H]2CC[C@@H]4[C@@H](CCC(NCCS(=O)(O)=O)=O)C)=O	58.0478	-0.000670144	0.770589	0	diff	46.7134	36.9759	46.7134	36.9759	1.26335
572.3253 m/z ± 0.0032 Da	2-((6r)-3-hydroxy-2-methyl-6-((3r,5s,7r,8r,9s,10s,12s,13r,14s,17r)-3,7,12-trihydroxy-10,13-dimethylhexadecahydro-1h-cyclopenta[a]phenanthren-17-yl)heptanamido)ethane-1-sulfonic acid	[M-H]-	C29H51NO8S						C[C@@H]([C@H]1CC[C@]2([H])[C@]1(C)[C@@H](O)C[C@@]3([H])[C@@]2([H])[C@H](O)C[C@@]4([H])[C@]3(C)CC[C@@H](O)C4)CCC(O)C(C)C(NCCS(=O)(O)=O)=O	35.1208	-0.000888888	0.0358511	0	diff	1.49252	4.66328	1.49252	4.66328	0.320057
339.1633 m/z ± 0.0019 Da	2,2-Bis[4-(2,3-epoxypropoxy)phenyl]propane	[M-H]-	C21H24O4	C14348	HMDB0032737	Benzene and substituted derivatives	Diphenylmethanes	Diphenylmethanes	CC(C)(C1=CC=C(OCC2CO2)C=C1)C1=CC=C(OCC2CO2)C=C1	85.3912	0.0030237	0.258832	0	diff	0.000466824	0.561133	0.000466824	0.561133	0.000831932
351.1842 m/z ± 0.0019 Da	2,3-Dimethoxy-5-methyl-6-(9'-carboxynonyl)-1,4-benzoquinone	[M-H]-	C19H28O6		HMDB0258087	Prenol lipids	Quinone and hydroquinone lipids	Ubiquinones	COC1=C(OC)C(=O)C(CCCCCCCCCC(O)=O)=C(C)C1=O	91.6809	0.00290106	0.159225	0	diff	0.000863965	1.29028	0.000863965	1.29028	0.000669593
399.0943 m/z ± 0.0022 Da	5-hydroxy-6,8-dimethoxy-7-[(2s,3r,4s,5s,6r)-3,4,5-trihydroxy-6-(hydroxymethyl)oxan-2-yl]oxychromen-2-one	[M-H]-	C17H20O11						O=C1OC=2C(OC)=C(OC3OC(CO)C(O)C(O)C3O)C(OC)=C(O)C2C=C1	61.5582	0.00140651	0.233018	0	diff	0.00188547	0.563991	0.00188547	0.563991	0.00334308
494.2576 m/z ± 0.0027 Da	6-benzoylheteratisine	[M-H]-	C29H37NO6						CCN1C[C@]2(C)CC[C@H](OC)[C@]34C5C[C@@H]6CC[C@@](O)(C5C(=O)O6)[C@H](C13)[C@@H](OC(=O)c1ccccc1)C42	49.4817	0.00268577	0.856474	0	diff	4.41759	2.27694	4.41759	2.27694	1.94014
325.1838 m/z ± 0.0018 Da	9-(4-Sulfophenyl)dodecane	[M-H]-	C18H30O3S			Benzene and substituted derivatives	Benzenesulfonic acids and derivatives		OS(=O)(=O)c1ccc(cc1)C(CCC)CCCCCCCC	4.46903	-0.000438922	0.00886495	0	diff	0.0438866	14.5113	0.0438866	14.5113	0.0030243
455.1159 m/z ± 0.0025 Da	Apiosylskimmin	[M-H]-	C20H24O12			Coumarins and derivatives	Coumarin glycosides		O=C1OC=2C=C(OC3OC(COC4OCC(O)(CO)C4O)C(O)C(O)C3O)C=CC2C=C1	46.2772	-0.00355333	0.0621678	0	diff	0.00678398	2.51754	0.00678398	2.51754	0.00269469
401.1397 m/z ± 0.0022 Da	Benzenesulfonamide, 4-[[6-(cyclohexylmethoxy)-9h-purin-2-yl]amino]-	[M-H]-	C18H22N6O3S						C1CCC(CC1)COC2=NC(=NC3=C2NC=N3)NC4=CC=C(C=C4)S(=O)(=O)N	39.4792	-0.00042723	0.0355105	0	diff	0.00243329	2.10254	0.00243329	2.10254	0.00115731
531.2985 m/z ± 0.0029 Da	C28H41FN4O5	[M-H]-	C28H41FN4O5			Peptidomimetics	Hybrid peptides		CC(C)[C@@H](NC(=O)C1CCN(CC1)C(=O)[C@@H]2CCCN2C(=O)OC(C)(C)C)C(=O)NCc3ccc(F)cc3	18.3089	-0.000231322	0.0784237	0	diff	4.25681	10.0198	4.25681	10.0198	0.424839
391.2244 m/z ± 0.0022 Da	Carbobenzyloxy-l-norleucyl-l-norleucine methyl ester	[M-H]-	C21H32N2O5						CCCCC(C(=O)NC(CCCC)C(=O)OC)NC(=O)OCC1=CC=CC=C1	74.1155	0.000417369	0.233316	0	diff	0.372578	1.32368	0.372578	1.32368	0.281472
362.0498 m/z ± 0.002 Da	Cyclic pyranopterin monophosphate	[M-H]-	C10H14N5O8P	C18239	HMDB0059639	Pteridines and derivatives	Pterins and derivatives	Pyranopterins and derivatives	[H][C@@]12COP(O)(=O)O[C@]1([H])C(O)(O)[C@]1([H])NC3=C(NC(=N)N=C3O)N[C@]1([H])O2	34.9669	-0.00120432	0.914877	0	diff	1.23411	0.0529582	1.23411	0.0529582	23.3035
480.278 m/z ± 0.0027 Da	dihydrocytochalasin B	[M-H]-	C29H39NO5		HMDB0251302	Cytochalasans	Cytochalasins	Cytochalasins	CC1C2C(CC3=CC=CC=C3)NC(=O)C22OC(=O)CCC(O)CCCC(C)CC=CC2C(O)C1=C	34.1027	0.00224003	0.999427	0	diff	18.8072	6.57926	18.8072	6.57926	2.85856
403.2607 m/z ± 0.0022 Da	Eliglustat	[M-H]-	C23H36N2O4		HMDB0251746	Benzodioxanes	Benzo-1,4-dioxanes	Benzo-1,4-dioxanes	CCCCCCCC(=O)NC(CN1CCCC1)C(O)C1=CC2=C(OCCO2)C=C1	35.8803	0.000600975	0.298347	0	diff	0.0572113	0.469647	0.0572113	0.469647	0.121818
592.2922 m/z ± 0.0033 Da	Ergocristam	[M-H]-	C35H39N5O4			Ergoline and derivatives	Lysergic acids and derivatives		CC(C)[C@@H](C(=O)N1[C@H](C(=O)N2CCC[C@@H]2C1=O)CC3=CC=CC=C3)NC(=O)[C@H]4CN([C@@H]5CC6=CNC7=CC=CC(=C67)C5=C4)C	70.4923	-0.000828719	0.135932	0	diff	0.0854154	6.37406	0.0854154	6.37406	0.0134005
522.3192 m/z ± 0.0029 Da	His Val Ile Arg	[M-H]-	C23H41N9O5							99.4792	0.00331828	0.829164	0	diff	2.31257	0.874394	2.31257	0.874394	2.64477
421.2986 m/z ± 0.0023 Da	Homocholic acid	[M-H]-	C25H42O5			Steroids and steroid derivatives	Hydroxysteroids	7-hydroxysteroids	[H][C@]12C[C@@H](O)[C@]3([C@@H]([C@]4(C)[C@@H](O)C[C@@H]3[C@@]1(C)CC[C@@H](O)C2)CC[C@@H]4[C@@H](CCCC(O)=O)C)[H]	38.447	0.00266494	0.101879	0	diff	0	4.25121	0	4.25121	0
478.2624 m/z ± 0.0026 Da	Lanopepden	[M-H]-	C22H34FN7O4		HMDB0253975	Diazinanes	Piperazines	N-arylpiperazines	CC1=NC(N2CCN3CCOCC3C2)=C(F)C(NNC(=O)C(CC2CCCC2)CN(O)C=O)=N1	98.2733	0.0040061	0.83328	0	diff	1.60615	0.563096	1.60615	0.563096	2.85235
556.3304 m/z ± 0.0031 Da	Leu-Arg-Asn-Arg	[M-H]-	C22H43N11O6		HMDB0304803	Carboxylic acids and derivatives	Amino acids, peptides, and analogues	Oligopeptides	CC(C)CC(N)C(O)=NC(CCCNC(N)=N)C(O)=NC(CC(O)=N)C(O)=NC(CCCNC(N)=N)C(O)=O	32.2686	-0.001967	0.000705013	0	diff	2.50451	11.9645	2.50451	11.9645	0.209329
482.2936 m/z ± 0.0027 Da	Lithocholyltaurine	[M-H]-	C26H45NO5S	C02592	HMDB0000722	Steroids and steroid derivatives	Bile acids, alcohols and derivatives	Taurinated bile acids and derivatives	[H][C@@]1(CC[C@@]2([H])[C@]3([H])CC[C@]4([H])C[C@H](O)CC[C@]4(C)[C@@]3([H])CC[C@]12C)[C@H](C)CCC(=O)NCCS(O)(=O)=O	93.5996	-0.00127085	0.177148	0	diff	0.16345	1.11035	0.16345	1.11035	0.147206
385.1447 m/z ± 0.0021 Da	Mesoridazine	[M-H]-	C21H26N2OS2	C07143	HMDB0015068	Benzothiazines	Phenothiazines	Phenothiazines	CN1CCCCC1CCN1C2=CC=CC=C2SC2=C1C=C(C=C2)S(C)=O	52.935	0.00351829	0.0097125	0	diff	0.390329	12.726	0.390329	12.726	0.0306718
538.3198 m/z ± 0.003 Da	Methionine conjugated cholic acid	[M-H]-	C29H49NO6S			Steroids and steroid derivatives	Bile acids, alcohols and derivatives		C[C@H](CCC(N[C@@H](CCSC)C(O)=O)=O)[C@H]1CC[C@@]2([H])[C@]3([H])[C@H](O)C[C@]4([H])C[C@H](O)CC[C@]4(C)[C@H]3C[C@H](O)[C@@]21C	73.0934	-0.000912929	0.222815	0	diff	0.858197	1.6871	0.858197	1.6871	0.508682
370.1342 m/z ± 0.002 Da	Mmv676604	[M-H]-	C18H21N5O2S						O=S(=O)(C1=CC=C(C=C1)NC=2N=CC=C(N2)C3=CN=C(N3C(C)C)C)C	57.5142	-5.37411e-05	0.0438226	0	diff	0.281282	3.25468	0.281282	3.25468	0.086424
647.3695 m/z ± 0.0036 Da	Ncgc00380635-01![(2r,3r,4s,5s,6r)-3-acetyloxy-2-(acetyloxymethyl)-5-hexanoyloxy-6-[(2s,3r)-2,3,4-trihydroxybutoxy]oxan-4-yl] dodecanoate	[M-H]-	C32H56O13						CCCCCCCCCCCC(=O)O[C@H]1[C@H](OC(C)=O)[C@@H](COC(C)=O)O[C@@H](OC[C@H](O)[C@H](O)CO)[C@H]1OC(=O)CCCCC	54.3458	0.00478341	0.105167	0	diff	0.0348659	1.88761	0.0348659	1.88761	0.018471
355.1945 m/z ± 0.002 Da	Niaprazine	[M-H]-	C20H25FN4O						CC(CCN1CCN(CC1)C2=CC=C(C=C2)F)NC(=O)C3=CN=CC=C3	92.607	0.00048484	0.231495	0	diff	0.00944297	0.731813	0.00944297	0.731813	0.0129035
583.2658 m/z ± 0.0032 Da	Peruvoside	[M+Cl]-	C30H44O9							42.5509	0.00241046	0.268449	0	diff	0.0221072	0.439834	0.0221072	0.439834	0.0502625
469.1319 m/z ± 0.0026 Da	Plumieride	[M-H]-	C21H26O12			Prenol lipids	Terpene glycosides	Iridoid O-glycosides	O=C(OC)C1=COC(OC2OC(CO)C(O)C(O)C2O)C3C1C=CC43OC(=O)C(=C4)C(O)C	91.993	-0.00326738	0.248053	0	diff	0.00716442	0.541659	0.00716442	0.541659	0.0132268
514.2836 m/z ± 0.0028 Da	Taurocholic acid	[M-H]-	C26H45NO7S	C05122	HMDB0000036	Steroids and steroid derivatives	Bile acids, alcohols and derivatives	Trihydroxy bile acids, alcohols and derivatives	[H][C@@]1(CC[C@@]2([H])[C@]3([H])[C@H](O)C[C@]4([H])C[C@H](O)CC[C@]4(C)[C@@]3([H])C[C@H](O)[C@]12C)[C@H](C)CCC(=O)NCCS(O)(=O)=O	18.888	-0.000860978	0.172932	0	diff	177.087	288.553	177.087	288.553	0.613707
339.1994 m/z ± 0.0019 Da	Tridecylbenzenesulfonic acid	[M-H]-	C19H32O3S						CCCCCCCCCCCCCC1=CC=C(C=C1)S(=O)(=O)O	3.47054	-0.000543302	0.011252	0	diff	0.0867042	14.783	0.0867042	14.783	0.00586515
559.1534 m/z ± 0.0031 Da	Trisaccharides (Hex-Hex-AcetylHexA)	[M-H]-	C20H32O18			Organooxygen compounds	Carbohydrates and carbohydrate conjugates		O=C(O)C3OC(OC1C(O)C(O)OC(CO)C1(O))C(O)C(OC2OC(CO)C(O)C(O)C2(O))C3(OC(=O)C)	46.3121	0.00175862	0.205802	0	diff	0.00151828	0.705524	0.00151828	0.705524	0.00215199
606.0733 m/z ± 0.0033 Da	UDP-N-acetyl-D-mannosamine	[M-H]-	C17H27N3O17P2	C01170	HMDB0013112	Pyrimidine nucleotides	Pyrimidine nucleotide sugars	Pyrimidine nucleotide sugars	CC(=O)N[C@@H]1[C@H](O)[C@@H](O)[C@H](CO)OC1OP(O)(=O)OP(O)(=O)OC[C@@H]1O[C@@H]([C@@H](O)[C@H]1O)N1C=CC(=O)NC1=O	5.63519	-0.00131873	0.270497	0	diff	0.0511493	0.594103	0.0511493	0.594103	0.0860949
409.2353 m/z ± 0.0023 Da	Vesatolimod	[M-H]-	C22H30N6O2		HMDB0252944	Pteridines and derivatives		Pteridines and derivatives	CCCCOC1=NC(N)=C2NC(=O)CN(CC3=CC=CC(CN4CCCC4)=C3)C2=N1	7.07351	-0.000402282	0.219705	0	diff	1.82878	6.53719	1.82878	6.53719	0.279751
593.208 m/z ± 0.0033 Da	Zizybeoside II	[M-H]-	C25H38O16	C17565	HMDB0034955	Organooxygen compounds	Carbohydrates and carbohydrate conjugates	Oligosaccharides	OCC1OC(OC2C(O)C(CO)OC(OCC3=CC=CC=C3)C2OC2OC(CO)C(O)C(O)C2O)C(O)C(O)C1O	94.02	-0.000738476	0.245914	0	diff	0.00637257	0.479252	0.00637257	0.479252	0.0132969
859.5303 m/z ± 0.0047 Da	[3-(hexadecanoyloxy)-2-[icosa-5.8.11-trienoyloxy]propoxy]({[2.3.4.5.6-pentahydroxycyclohexyl]oxy})phosphinic acid	[M-H]-	C45H81O13P		HMDB0009787	Glycerophospholipids	Glycerophosphoinositols		[H][C@@](COC(=O)CCCCCCCCCCCCCCC)(COP(O)(=O)O[C@H]1C(O)C(O)C(O)[C@@H](O)C1O)OC(=O)CCC\C=C/C\C=C/C\C=C/CCCCCCCC	67.0747	-0.00314708	0.532946	2.00528e-26	nodiff	0.145012	0.0735843	0.145012	0.0735843	1.97069
859.5303 m/z ± 5.52 Da	[3-(hexadecanoyloxy)-2-[icosa-5.8.11-trienoyloxy]propoxy]({[2.3.4.5.6-pentahydroxycyclohexyl]oxy})phosphinic acid				HMDB0009787	Glycerophospholipids	Glycerophosphoinositols		[H][C@@](COC(=O)CCCCCCCCCCCCCCC)(COP(O)(=O)O[C@H]1C(O)C(O)C(O)[C@@H](O)C1O)OC(=O)CCC\C=C/C\C=C/C\C=C/CCCCCCCC					nodiff	11.3467	7.11107	11.3467	7.11107	1.59563
516.3052 m/z ± 0.0029 Da	1-(9z,12z,15z-octadecatrienoyl)-2-hydroxy-sn-glycero-3-phosphocholine	[M-H]-	C26H48NO7P		HMDB0010388				CC\C=C/C\C=C/C\C=C/CCCCCCCC(=O)OC[C@@H](O)COP([O-])(=O)OCC[N+](C)(C)C	75.7596	-0.00433691	0.475867	2.88384e-48	nodiff	0.00754048	0.310155	0.00754048	0.310155	0.0243119
571.2884 m/z ± 0.0032 Da	1-hexadecanoyl-sn-glycero-3-phospho-(1'-myo-inositol)	[M-H]-	C25H49O12P						CCCCCCCCCCCCCCCC(=O)OCC(COP(=O)(O)OC1C(C(C(C(C1O)O)O)O)O)O	31.6732	-0.000634561	0.515371	3.75483e-12	nodiff	1.88236	2.08005	1.88236	2.08005	0.904957
571.2884 m/z ± 5.52 Da	1-hexadecanoyl-sn-glycero-3-phospho-(1'-myo-inositol)								CCCCCCCCCCCCCCCC(=O)OCC(COP(=O)(O)OC1C(C(C(C(C1O)O)O)O)O)O					nodiff	15.3892	20.6132	15.3892	20.6132	0.746571
452.2777 m/z ± 0.0025 Da	1-Hexadecanoyl-sn-glycero-3-phosphoethanolamine	[M-H]-	C21H44NO7P		HMDB0011503	Glycerophospholipids	Glycerophosphoethanolamines		[H][C@@](O)(COC(=O)CCCCCCCCCCCCCCC)COP(O)(=O)OCCN	21.7339	-0.000389449	0.562444	2.24581e-13	nodiff	2.50047	2.309	2.50047	2.309	1.08292
723.4949 m/z ± 0.004 Da	1-octadecanoyl-2-(5z,8z,11z,14z-eicosatetraenoyl)-sn-glycero-3-phosphate	[M-H]-	C41H73O8P						CCCCCCCCCCCCCCCCCC(=O)OCC(COP(=O)(O)O)OC(=O)CCCC=CCC=CCC=CCC=CCCCCC	63.1932	-0.00103477	0.376352	1.02694e-201	nodiff	0.0115798	0.211412	0.0115798	0.211412	0.0547735
437.2663 m/z ± 0.0024 Da	1-octadecanoyl-2-sn-glycero-3-phosphate	[M-H]-	C21H43O7P		HMDB0007854				CCCCCCCCCCCCCCCCCC(=O)OCC(O)COP(O)(O)=O	3.93753	-0.00076078	0.345369	0	nodiff	8.36075	14.9215	8.36075	14.9215	0.560316
599.3191 m/z ± 0.0033 Da	1-octadecanoyl-sn-glycero-3-phospho-(1'-myo-inositol)	[M-H]-	C27H53O12P						CCCCCCCCCCCCCCCCCC(=O)OCC(COP(=O)(O)OC1C(C(C(C(C1O)O)O)O)O)O	3.35382	-0.000778801	0.607596	6.32817e-09	nodiff	14.2949	13.4526	14.2949	13.4526	1.06261
599.3191 m/z ± 5.52 Da	1-octadecanoyl-sn-glycero-3-phospho-(1'-myo-inositol)								CCCCCCCCCCCCCCCCCC(=O)OCC(COP(=O)(O)OC1C(C(C(C(C1O)O)O)O)O)O					nodiff	36.5576	23.4461	36.5576	23.4461	1.55922
599.3191 m/z ± 5.52 Da	1-octadecanoyl-sn-glycero-3-phospho-(1'-myo-inositol)								CCCCCCCCCCCCCCCCCC(=O)OCC(COP(=O)(O)OC1C(C(C(C(C1O)O)O)O)O)O					nodiff	36.5576	23.4461	36.5576	23.4461	1.55922
599.3191 m/z ± 5.52 Da	1-octadecanoyl-sn-glycero-3-phospho-(1'-myo-inositol)								CCCCCCCCCCCCCCCCCC(=O)OCC(COP(=O)(O)OC1C(C(C(C(C1O)O)O)O)O)O					nodiff	36.5576	23.4461	36.5576	23.4461	1.55922
480.3087 m/z ± 0.0027 Da	1-Octadecanoyl-sn-glycero-3-phosphoethanolamine	[M-H]-	C23H48NO7P	C21484	HMDB0011130	Glycerophospholipids	Glycerophosphoethanolamines		[H][C@@](O)(COC(=O)CCCCCCCCCCCCCCCCC)COP(O)(=O)OCCN	6.01634	-0.000817425	0.407752	5.72697e-128	nodiff	13.8465	18.0612	13.8465	18.0612	0.766642
524.299 m/z ± 0.0029 Da	1-octadecanoyl-sn-glycero-3-phosphoserine	[M-H]-	C24H48NO9P		HMDB0061698				CCCCCCCCCCCCCCCCCC(=O)OCC(O)COP(O)(=O)OCC(N)C(O)=O	53.7308	-0.000536972	0.624221	3.57363e-90	nodiff	2.05486	1.63994	2.05486	1.63994	1.25301
478.2933 m/z ± 0.0026 Da	1-oleoyl-sn-glycero-3-phosphoethanolamine	[M-H]-	C23H46NO7P		HMDB0011506				[H][C@@](O)(COC(=O)CCCCCCC\C=C/CCCCCCCC)COP(O)(=O)OCCN	93.0176	-0.000687263	0.549343	1.76273e-06	nodiff	0.98582	0.905715	0.98582	0.905715	1.08844
435.2509 m/z ± 5.52 Da	1-oleoyl-sn-glycerol 3-phosphate													nodiff	31.1536	35.1687	31.1536	35.1687	0.885832
885.5467 m/z ± 0.0049 Da	1-stearoyl-2-arachidonoyl-sn-glycero-3-phospho-(1'-myo-inositol)				HMDB0009815				[H][C@@](COC(=O)CCCCCCCCCCCCCCCCC)(COP(O)(=O)O[C@H]1C(O)C(O)C(O)[C@@H](O)C1O)OC(=O)CCC\C=C/C\C=C/C\C=C/C\C=C/CCCCC					nodiff	1.13221	2.33075	1.13221	2.33075	0.485771
885.5467 m/z ± 0.0049 Da	1-stearoyl-2-arachidonoyl-sn-glycero-3-phospho-(1'-myo-inositol)				HMDB0009815				[H][C@@](COC(=O)CCCCCCCCCCCCCCCCC)(COP(O)(=O)O[C@H]1C(O)C(O)C(O)[C@@H](O)C1O)OC(=O)CCC\C=C/C\C=C/C\C=C/C\C=C/CCCCC					nodiff	1.13221	2.33075	1.13221	2.33075	0.485771
810.5261 m/z ± 0.0045 Da	1-stearoyl-2-arachidonoyl-sn-glycero-3-phosphoserine	[M-H]-	C44H78NO10P		HMDB0012383				[H][C@](N)(COP(O)(=O)OC[C@@]([H])(COC(=O)CCCCCCCCCCCCCCCCC)OC(=O)CCC\C=C/C\C=C/C\C=C/C\C=C/CCCCC)C(O)=O	97.255	-0.00161765	0.497353	0.00151759	nodiff	0.000884559	0.00387795	0.000884559	0.00387795	0.2281
695.4637 m/z ± 0.0038 Da	1,2-Di-(9Z,12Z-octadecadienoyl)-sn-glycero-3-phosphate	[M-H]-	C39H69O8P		HMDB0031092	Glycerophospholipids	Glycerophosphates	1,2-diacylglycerol-3-phosphates	CCCCC\C=C\C\C=C\CCCCCCCC(=O)OCC(COP(O)(O)=O)OC(=O)CCCCCCC\C=C\C\C=C\CCCCC	59.9012	-0.0020561	0.405609	6.92582e-93	nodiff	0.0612047	0.219664	0.0612047	0.219664	0.278629
695.4637 m/z ± 5.52 Da	1,2-Di-(9Z,12Z-octadecadienoyl)-sn-glycero-3-phosphate				HMDB0031092	Glycerophospholipids	Glycerophosphates	1,2-diacylglycerol-3-phosphates	CCCCC\C=C\C\C=C\CCCCCCCC(=O)OCC(COP(O)(O)=O)OC(=O)CCCCCCC\C=C\C\C=C\CCCCC					nodiff	6.87149	6.42196	6.87149	6.42196	1.07
861.5467 m/z ± 0.0048 Da	1,2-dioleoyl-sn-glycero-3-phospho-(1'-myo-inositol)				HMDB0009837				[H][C@@](COC(=O)CCCCCCC\C=C/CCCCCCCC)(COP(O)(=O)O[C@H]1C(O)C(O)C(O)[C@@H](O)C1O)OC(=O)CCCCCCC\C=C/CCCCCCCC					nodiff	5.47534	2.97396	5.47534	2.97396	1.84109
861.5467 m/z ± 0.0048 Da	1,2-dioleoyl-sn-glycero-3-phospho-(1'-myo-inositol)				HMDB0009837				[H][C@@](COC(=O)CCCCCCC\C=C/CCCCCCCC)(COP(O)(=O)O[C@H]1C(O)C(O)C(O)[C@@H](O)C1O)OC(=O)CCCCCCC\C=C/CCCCCCCC					nodiff	5.47534	2.97396	5.47534	2.97396	1.84109
861.5467 m/z ± 5.52 Da	1,2-dioleoyl-sn-glycero-3-phospho-(1'-myo-inositol)				HMDB0009837				[H][C@@](COC(=O)CCCCCCC\C=C/CCCCCCCC)(COP(O)(=O)O[C@H]1C(O)C(O)C(O)[C@@H](O)C1O)OC(=O)CCCCCCC\C=C/CCCCCCCC					nodiff	11.3428	7.139	11.3428	7.139	1.58885
786.5263 m/z ± 0.0043 Da	1,2-dioleoyl-sn-glycero-3-phospho-l-serine	[M-H]-	C42H78NO10P		HMDB0012390				[H][C@](N)(COP(O)(=O)OC[C@@]([H])(COC(=O)CCCCCCC\C=C/CCCCCCCC)OC(=O)CCCCCCC\C=C/CCCCCCCC)C(O)=O	71.1955	-0.00273486	0.482158	9.34761e-12	nodiff	0.0182196	0.0406504	0.0182196	0.0406504	0.448201
778.5127 m/z ± 0.0043 Da	1,2-dioleoyl-sn-glycero-3-phosphoethanolamine	[M+Cl]-	C41H78NO8P		HMDB0009059				[H][C@@](COC(=O)CCCCCCC\C=C/CCCCCCCC)(COP(O)(=O)OCCN)OC(=O)CCCCCCC\C=C/CCCCCCCC	51.5154	-0.00266952	0.49849	0.0708652	nodiff	0.000871972	0.00195468	0.000871972	0.00195468	0.446094
742.5367 m/z ± 0.0041 Da	1,2-dioleoyl-sn-glycero-3-phosphoethanolamine	[M-H]-	C41H78NO8P		HMDB0009059				[H][C@@](COC(=O)CCCCCCC\C=C/CCCCCCCC)(COP(O)(=O)OCCN)OC(=O)CCCCCCC\C=C/CCCCCCCC	51.5154	-0.00266952	0.372169	4.04357e-119	nodiff	0.129721	0.361695	0.129721	0.361695	0.358649
699.4947 m/z ± 0.0039 Da	1,2-Ethanediamine propylene oxide ethylene oxide polymer	[M-H]-	C34H72N2O12		HMDB0259449	Organonitrogen compounds	Amines	Trialkylamines	CC(COC(C)CN(CCN(CC(C)OCC(C)OCCO)CC(C)OCC(C)OCCO)CC(C)OCC(C)OCCO)OCCO	58.437	-0.00615377	0.343195	2.38224e-130	nodiff	0.391732	0.787757	0.391732	0.787757	0.497276
699.4947 m/z ± 0.0039 Da	1,2-Ethanediamine propylene oxide ethylene oxide polymer				HMDB0259449	Organonitrogen compounds	Amines	Trialkylamines	CC(COC(C)CN(CCN(CC(C)OCC(C)OCCO)CC(C)OCC(C)OCCO)CC(C)OCC(C)OCCO)OCCO					nodiff	0.392438	0.787573	0.392438	0.787573	0.498287
699.4947 m/z ± 0.0039 Da	1,2-Ethanediamine propylene oxide ethylene oxide polymer				HMDB0259449	Organonitrogen compounds	Amines	Trialkylamines	CC(COC(C)CN(CCN(CC(C)OCC(C)OCCO)CC(C)OCC(C)OCCO)CC(C)OCC(C)OCCO)OCCO					nodiff	0.392438	0.787573	0.392438	0.787573	0.498287
664.1162 m/z ± 0.0037 Da	1,4-Dihydronicotinamide adenine dinucleotide (NADH)	[M-H]-	C21H29N7O14P2	C00004	HMDB0001478	Miscellaneous mixed metal/non-metals	na	Miscellaneous mixed metal/non-metals	C1C=CN(C=C1C(=O)N)[C@H]2[C@@H]([C@@H]([C@H](O2)COP(=O)(O)OP(=O)(O)OC[C@@H]3[C@H]([C@H]([C@@H](O3)N4C=NC5=C(N=CN=C54)N)O)O)O)O	23.3187	-0.00148136	0.565517	3.17106e-100	nodiff	0.10837	0.00175333	0.10837	0.00175333	61.8081
677.2537 m/z ± 0.0037 Da	15-(2-Amino-2-oxoethyl)-10,11,23-trihydroxy-18-[(3-methyl-2-oxopentanoyl)amino]-9,14,17-trioxo-N-[(1Z)-1-propen-1-yl]-8,13,16-triazatetracyclo[18.3.1.0~2,7~.0~6,10~]tetracosa-1(24),2,4,6,20,22-hexaene-12-carboxamide	[M-H]-	C33H38N6O10							54.4861	-0.0037204	0.621687	2.43133e-19	nodiff	1.68015	1.4636	1.68015	1.4636	1.14796
484.2732 m/z ± 0.0027 Da	2-((3r)-3-((3r,5s,7s,9s,10s,13r,14s,17r)-3,7-dihydroxy-10,13-dimethylhexadecahydro-1h-cyclopenta[a]phenanthren-17-yl)butanamido)ethane-1-sulfonic acid	[M-H]-	C25H43NO6S						[H][C@@]12[C@@H](O)C[C@]3([H])C[C@H](O)CC[C@]3(C)[C@H]1CC[C@@]4(C)[C@H]2CC[C@@H]4[C@@H](CC(NCCS(=O)(O)=O)=O)C	54.6124	-0.000665863	0.558678	1.29507e-05	nodiff	1.92543	1.80862	1.92543	1.80862	1.06458
1035.543 m/z ± 0.0057 Da	2-[2-[5-[4-[4,5-Dihydroxy-6-methyl-3-(3,4,5-trihydroxy-6-methyloxan-2-yl)oxyoxan-2-yl]oxy-1,2,4a,5-tetramethyl-2,3,4,7,8,8a-hexahydronaphthalen-1-yl]-3-methylpent-1-en-3-yl]oxy-5-hydroxy-6-methyl-3-(3,4,5-trihydroxy-6-methyloxan-2-yl)oxyoxan-4-yl]oxy-6-methyloxane-3,4,5-triol	[M-H]-	C50H84O22							70.81	0.00397479	0.531257	2.07125e-52	nodiff	13.9877	17.8235	13.9877	17.8235	0.784789
386.0325 m/z ± 0.0021 Da	2-Amino-5-[[1-[carboxymethyl(sulfo)amino]-1-oxo-3-sulfanylpropan-2-yl]amino]-5-oxopentanoic acid	[M-H]-	C10H17N3O9S2		HMDB0257661	Carboxylic acids and derivatives	Amino acids, peptides, and analogues	Oligopeptides	NC(CCC(=O)NC(CS)C(=O)N(CC(O)=O)S(O)(=O)=O)C(O)=O	7.49671	-0.000697008	0.482178	0.297044	nodiff	0.341122	0.352723	0.341122	0.352723	0.967109
766.5367 m/z ± 0.0042 Da	2-arachidonoyl-1-stearoyl-sn-glycero-3-phosphoethanolamine	[M-H]-	C43H78NO8P		HMDB0009003				[H][C@@](COC(=O)CCCCCCCCCCCCCCCCC)(COP(O)(=O)OCCN)OC(=O)CCC\C=C/C\C=C/C\C=C/C\C=C/CCCCC	39.3498	-0.00163554	0.406404	9.87599e-175	nodiff	0.00145359	0.155897	0.00145359	0.155897	0.00932406
347.0388 m/z ± 0.0019 Da	2-O-(6-Phospho-alpha-mannosyl)-D-glycerate	[M-H]-	C9H17O12P	C16699	HMDB0012152	Organooxygen compounds	Carbohydrates and carbohydrate conjugates	Hexose phosphates	OC[C@@H](O[C@H]1O[C@H](COP(O)(O)=O)[C@@H](O)[C@H](O)[C@@H]1O)C(O)=O	15.0412	0.000349875	0.531771	5.25382e-35	nodiff	0.0788706	0.0183168	0.0788706	0.0183168	4.30592
788.5413 m/z ± 0.0044 Da	2-Oleoyl-1-stearoyl-sn-glycero-3-phosphoserine	[M-H]-	C42H80NO10P	C02737	HMDB0010163	Glycerophospholipids	Glycerophosphoserines		CCCCCCCCCCCCCCCCCC(=O)OC[C@H](COP(O)(=O)OC[C@H](N)C(O)=O)OC(=O)CCCCCCC\\C=C/CCCCCCCC	21.1925	-0.00140352	0.477183	8.95876e-32	nodiff	0.00448689	0.0341955	0.00448689	0.0341955	0.131213
451.0562 m/z ± 0.0025 Da	3,4-Hexahydroxydiphenoylarabinose	[M-H]-	C19H16O13		HMDB0034113	Tannins	Hydrolyzable tannins	Hydrolyzable tannins	OC1OCC2OC(=O)C3=CC(O)=C(O)C(O)=C3C3=C(O)C(O)=C(O)C=C3C(=O)OC2C1O	87.6065	0.00434855	0.499919	0.97622	nodiff	0.000477286	0.00044786	0.000477286	0.00044786	1.0657
458.1645 m/z ± 0.0025 Da	4-hydroxy-2-nonenal-glutathione conjugate	[M-H]-	C19H29N3O8S		HMDB0304177	Carboxylic acids and derivatives	Amino acids, peptides, and analogues	Oligopeptides	CCCCCC(O)C(CC=O)SCC(NC(=O)CCC([N+])C([O-])=O)C(=O)NCC([O-])=O	86.438	0.00449885	0.374274	1.83206e-222	nodiff	0.0063878	0.197395	0.0063878	0.197395	0.0323606
331.2631 m/z ± 0.0018 Da	7Z,10Z,13Z,16Z-Docosatetraenoic acid	[M-H]-	C22H36O2	C16527	HMDB0002226	Fatty Acyls	Fatty acids and conjugates	Very long-chain fatty acids	CCCCC/C=C\\C/C=C\\C/C=C\\C/C=C\\CCCCCC(=O)O	63.9458	-0.00109947	0.496504	1.08189e-05	nodiff	0.000879739	0.00504751	0.000879739	0.00504751	0.174292
325.1838 m/z ± 5.52 Da	9-(4-Sulfophenyl)dodecane					Benzene and substituted derivatives	Benzenesulfonic acids and derivatives		OS(=O)(=O)c1ccc(cc1)C(CCC)CCCCCCCC					nodiff	0.733416	20.6389	0.733416	20.6389	0.0355357
673.4793 m/z ± 0.0037 Da	9-Octadecenoic acid 1-[[(1-oxohexadecyl)oxy]methyl]-2-(phosphonoxy)ethyl ester	[M-H]-	C37H71O8P		HMDB0031130	Glycerophospholipids	Glycerophosphates	1,2-diacylglycerol-3-phosphates	CCCCCCCCCCCCCCCC(=O)OC(COC(=O)CCCCCCC\C=C\CCCCCCCC)COP(O)(O)=O	51.9475	-0.00206408	0.436968	1.59228e-104	nodiff	0.00593044	0.0978338	0.00593044	0.0978338	0.0606174
351.0564 m/z ± 0.0019 Da	a-L-threo-4-Hex-4-enopyranuronosyl-D-galacturonic acid	[M-H]-	C12H16O12		HMDB0039720	Organooxygen compounds	Carbohydrates and carbohydrate conjugates	Glucuronic acid derivatives	OC1OC(C(OC2OC(=CC(O)C2O)C(O)=O)C(O)C1O)C(O)=O	77.558	-0.000690041	0.60822	5.68296e-115	nodiff	0.269093	0.0837997	0.269093	0.0837997	3.21114
463.9773 m/z ± 0.0026 Da	Acyclovir triphosphate	[M-H]-	C8H14N5O12P3		HMDB0247992	Imidazopyrimidines	Purines and purine derivatives	Hypoxanthines	OC1=NC(=N)NC2=C1N=CN2COCCOP(O)(=O)OP(O)(=O)OP(O)(O)=O	52.4573	-0.000788278	0.517594	1.27697e-28	nodiff	0.0248601	0	0.0248601	0	#NUM!
673.1258 m/z ± 0.0037 Da	Adenosine thiamine diphosphate	[M-H]-	C22H30N9O10P2S		HMDB0013647	Purine nucleotides	Purine ribonucleotides	Purine ribonucleoside diphosphates	CC1=C(CCOP(O)(=O)OP(O)(=O)OC[C@H]2O[C@H]([C@@H](O)[C@H]2O)N2C=NC3=C2N=CN=C3N)SC=[N+]1CC1=CN=C(C)N=C1N	77.1521	0.0019025	0.432654	2.25231e-120	nodiff	0	0.109822	0	0.109822	0
558.0634 m/z ± 0.0031 Da	ADP-ribose	[M-H]-	C15H23N5O14P2	C00301	HMDB0001178	Purine nucleotides	Purine nucleotide sugars	Purine nucleotide sugars	NC1=C2N=CN(C3OC(COP(O)(=O)OP(O)(=O)OCC4OC(O)C(O)C4O)C(O)C3O)C2=NC=N1	69.9582	-0.000589734	0.499336	0.101405	nodiff	0.00057598	0.00154157	0.00057598	0.00154157	0.373633
349.0019 m/z ± 0.0019 Da	Apigenin 7-sulfate	[M-H]-	C15H10O8S		HMDB0037851	Flavonoids	Flavones	Flavones	OC1=CC=C(C=C1)C1=CC(=O)C2=C(O)C=C(OS(O)(=O)=O)C=C2O1	92.7884	-0.00043719	0.544582	5.05146e-37	nodiff	0.156457	0.0752783	0.156457	0.0752783	2.07839
607.3603 m/z ± 0.0034 Da	Avenestergenin A2	[M-H]-	C37H52O7		HMDB0035262	Prenol lipids	Triterpenoids	Triterpenoids	CC1(CC2C3C(=O)CC4C5(C)CCC(O)C(C)(CO)C5CCC4(C)C3(C)CC(O)C2(C)CC1OC(=O)C1=CC=CC=C1)C=O	74.6518	-0.00373772	0.481998	1.52031e-19	nodiff	0.0091826	0.0334918	0.0091826	0.0334918	0.274174
445.0759 m/z ± 0.0025 Da	Baicalin	[M-H]-	C21H18O11	C10025	HMDB0041832	Flavonoids	Flavonoid glycosides	Flavonoid-7-O-glucuronides	O[C@@H]1[C@@H](O)[C@@H](OC2=C(O)C(O)=C3C(=O)C=C(OC3=C2)C2=CC=CC=C2)O[C@@H]([C@H]1O)C(O)=O	89.8054	-0.00175688	0.354683	2.22611e-215	nodiff	0.0171474	0.307762	0.0171474	0.307762	0.0557163
520.2706 m/z ± 0.0029 Da	Batrachotoxinin A 20-alpha-benzoate	[M-H]-	C31H39NO6		HMDB0248883	Benzene and substituted derivatives	Benzoic acids and derivatives	Benzoic acid esters	CC(OC(=O)C1=CC=CC=C1)C1=CCC23OCCN(C)CC12CC(O)C12OC4(O)CCC1(C)C(CC=C32)C4	72.734	9.67858e-05	0.568238	1.52688e-11	nodiff	1.23207	1.09718	1.23207	1.09718	1.12294
581.2398 m/z ± 0.0032 Da	Biliverdin	[M-H]-	C33H34N4O6	C00500	HMDB0001008	Tetrapyrroles and derivatives	Bilirubins	Bilirubins	CC1=C(C=C)\C(NC1=O)=C\C1=C(C)C(CCC(O)=O)=C(N1)\C=C1/N\C(=C\C2=NC(=O)C(C=C)=C2C)C(C)=C1CCC(O)=O	60.143	-0.000680682	0.385423	7.25704e-153	nodiff	0.0382563	0.214738	0.0382563	0.214738	0.178154
429.1014 m/z ± 0.0024 Da	Bispyribac	[M-H]-	C19H18N4O8	C10915					COC1=CC(=NC(=N1)OC2=C(C(=CC=C2)OC3=NC(=CC(=N3)OC)OC)C(=O)O)OC	65.2297	-0.00377652	0.418793	1.79347e-128	nodiff	0.00143524	0.127831	0.00143524	0.127831	0.0112277
755.4266 m/z ± 0.0042 Da	Capsicoside B1	[M-H]-	C39H64O14		HMDB0303763	Steroids and steroid derivatives	Steroidal glycosides	Steroidal saponins	CC1C2C(CC3C4CCC5CC(OC6OC(CO)C(OC7OC(CO)C(O)C(O)C7O)C(O)C6O)C(O)CC5(C)C4CCC23C)OC11CCC(C)CO1	73.3017	0.00429518	0.410528	3.86283e-138	nodiff	0.00158684	0.130796	0.00158684	0.130796	0.0121322
862.4345 m/z ± 0.0048 Da	Casomorphin	[M-H]-	C44H61N7O11		HMDB0059787	Carboxylic acids and derivatives	Amino acids, peptides, and analogues	Oligopeptides	CCC(C)C(N=C(O)C1CCCN1C(=O)C(CCC(O)=O)N=C(O)C(N=C(O)C(CC1=CC=CC=C1)N=C(O)C1CCCN1C(=O)C(N)CC1=CC=C(O)C=C1)C(C)C)C(O)=O	91.1346	-0.00116866	0.317251	0	nodiff	0.00337198	0.30736	0.00337198	0.30736	0.0109708
445.0521 m/z ± 0.0025 Da	CDP-Ethanolamine	[M-H]-	C11H20N4O11P2	C00570	HMDB0001564	Pyrimidine nucleotides	Pyrimidine ribonucleotides	CDP-ethanolamines	NCCOP(O)(=O)OP(O)(=O)OC[C@H]1O[C@H]([C@H](O)[C@@H]1O)N1C=CC(N)=NC1=O	25.7067	-0.0013493	0.474215	8.60319e-45	nodiff	0.00113857	0.0370238	0.00113857	0.0370238	0.0307525
465.3032 m/z ± 0.0026 Da	Cholesterol sulfate	[M-H]-	C27H46O4S	C18043	HMDB0000653	Steroids and steroid derivatives	Cholestane steroids	Cholesterols and derivatives	C[C@H](CCCC(C)C)[C@H]1CC[C@@H]2[C@@]1(CC[C@H]3[C@H]2CC=C4[C@@]3(CC[C@@H](C4)OS(=O)(=O)O)C)C	55.1995	-0.000914904	0.416803	2.48367e-53	nodiff	1.24048	1.59817	1.24048	1.59817	0.776184
540.0529 m/z ± 0.003 Da	Cyclic ADP-ribose	[M-H]-	C15H21N5O13P2		HMDB0249529	Organooxygen compounds	Carbohydrates and carbohydrate conjugates	Pentose phosphates	OC1C2COP(O)(=O)OP(O)(=O)OCC3OC(C(O)C3O)N3C=NC4=C(N=CN4C(O2)C1O)C3=N	4.74099	-0.00122576	0.610972	2.54626e-123	nodiff	0.299458	0.0936781	0.299458	0.0936781	3.19667
338.9879 m/z ± 0.0019 Da	D-Fructose 2,6-bisphosphate	[M-H]-	C6H14O12P2	C00665	HMDB0001047	Organooxygen compounds	Carbohydrates and carbohydrate conjugates	Pentose phosphates	OC[C@@]1(OP(O)(O)=O)O[C@H](COP(O)(O)=O)[C@@H](O)[C@@H]1O	39.7943	-0.00100415	0.511468	7.87591e-13	nodiff	0.020434	0.00394985	0.020434	0.00394985	5.17336
545.2782 m/z ± 0.003 Da	Decoside	[M-H]-	C30H42O9			Steroids and steroid derivatives	Steroidal glycosides		C[C@H]1[C@@H]([C@H](C[C@@H](O1)O[C@H]2CC[C@]3([C@@H](C2)CC[C@@H]4C3=C(C(=O)[C@]5([C@@]4(CC[C@@H]5C6=CC(=O)OC6)O)C)O)C)OC)O	48.1795	0.00263664	0.395091	3.607e-91	nodiff	0.320495	0.555472	0.320495	0.555472	0.576978
346.055 m/z ± 0.0019 Da	Deoxy-GMP	[M-H]-	C10H14N5O7P	C00362	HMDB0001044	Purine nucleotides	Purine deoxyribonucleotides	Purine 2'-deoxyribonucleoside monophosphates	NC1=NC2=C(N=CN2[C@H]2C[C@H](O)[C@@H](COP(O)(O)=O)O2)C(=O)N1	3.96455	-0.00130133	0.561796	7.27508e-05	nodiff	0.87382	0.803232	0.87382	0.803232	1.08788
346.055 m/z ± 0.0019 Da	Deoxy-GMP			C00362	HMDB0001044	Purine nucleotides	Purine deoxyribonucleotides	Purine 2'-deoxyribonucleoside monophosphates	NC1=NC2=C(N=CN2[C@H]2C[C@H](O)[C@@H](COP(O)(O)=O)O2)C(=O)N1					nodiff	0.883225	0.798372	0.883225	0.798372	1.10628
426.0211 m/z ± 0.0024 Da	dGDP	[M-H]-	C10H15N5O10P2	C00361	HMDB0000960	Cinnamic acids and derivatives	Hydroxycinnamic acids and derivatives	Hydroxycinnamic acids	NC1=NC2=C(N=CN2[C@H]2C[C@H](O)[C@@H](COP(O)(=O)OP(O)(O)=O)O2)C(=O)N1	4.27922	-0.00130654	0.382217	3.67587e-119	nodiff	0.210554	0.523535	0.210554	0.523535	0.402178
505.9875 m/z ± 0.0028 Da	dGTP	[M-H]-	C10H16N5O13P3	C00286	HMDB0001440	Purine nucleotides	Purine deoxyribonucleotides	Purine 2'-deoxyribonucleoside triphosphates	NC1=NC2=C(N=CN2[C@H]2C[C@H](O)[C@@H](COP(O)(=O)OP(O)(=O)OP(O)(O)=O)O2)C(=O)N1	5.54874	-0.00123563	0.494466	3.60655e-07	nodiff	0.000522876	0.0113663	0.000522876	0.0113663	0.0460024
353.1996 m/z ± 0.0019 Da	Diethylene glycol dodecyl ether sulfate	[M-H]-	C16H34O6S						CCCCCCCCCCCCOCCOCCOS(=O)(=O)O	47.7973	-0.000919892	0.453176	1.6555e-76	nodiff	0.00137557	0.0670706	0.00137557	0.0670706	0.0205093
480.278 m/z ± 5.52 Da	dihydrocytochalasin B				HMDB0251302	Cytochalasans	Cytochalasins	Cytochalasins	CC1C2C(CC3=CC=CC=C3)NC(=O)C22OC(=O)CCC(O)CCCC(C)CC=CC2C(O)C1=C					nodiff	74.546	44.5384	74.546	44.5384	1.67374
480.278 m/z ± 5.52 Da	dihydrocytochalasin B				HMDB0251302	Cytochalasans	Cytochalasins	Cytochalasins	CC1C2C(CC3=CC=CC=C3)NC(=O)C22OC(=O)CCC(O)CCCC(C)CC=CC2C(O)C1=C					nodiff	74.546	44.5384	74.546	44.5384	1.67374
375.2293 m/z ± 0.0021 Da	Ethyl-p-((E)-2-(5,6,7,8-tetrahydro-5,5,8,8-tetramethyl-2-naphthyl)-1-propenyl)benzoate	[M-H]-	C26H32O2		HMDB0248612	Stilbenes		Stilbenes	CCOC(=O)C1=CC=C(C=C(C)C2=CC3=C(C=C2)C(C)(C)CCC3(C)C)C=C1	98.8241	-0.00362076	0.479391	1.75959e-31	nodiff	0.00270877	0.0280227	0.00270877	0.0280227	0.0966634
604.0681 m/z ± 0.0033 Da	GDP-glucose	[M-H]-	C16H25N5O16P2	C00394	HMDB0003351	Purine nucleotides	Purine nucleotide sugars	Purine nucleotide sugars	NC1=NC2=C(N=CN2[C@@H]2O[C@H](COP(O)(=O)OP(O)(=O)O[C@H]3O[C@H](CO)[C@@H](O)[C@H](O)[C@H]3O)[C@@H](O)[C@H]2O)C(=O)N1	88.6289	-0.00195533	0.499841	0.733201	nodiff	0.000134611	0.0002123	0.000134611	0.0002123	0.634063
610.3023 m/z ± 0.0034 Da	Ge-20372-a/b	[M-H]-	C30H41N7O7						N=C(N)NCCCC(C(NC(C(C)C)C(N[C@@H](CC1=CC=CC=C1)C=O)=O)=O)NC(NC(CC(C=C2)=CC=C2O)C(O)=O)=O	98.8788	0.00267843	0.586816	1.95859e-60	nodiff	0.470769	0.280659	0.470769	0.280659	1.67737
442.016 m/z ± 0.0024 Da	Guanosine diphosphate	[M-H]-	C10H15N5O11P2	C00035	HMDB0001201	Purine nucleotides	Purine ribonucleotides	Purine ribonucleoside diphosphates	C1=NC2=C(N1[C@H]3[C@@H]([C@@H]([C@H](O3)COP(=O)(O)OP(=O)(O)O)O)O)N=C(NC2=O)N	9.33469	-0.00126865	0.511639	6.27354e-13	nodiff	0.0271701	0.00789372	0.0271701	0.00789372	3.44199
493.3712 m/z ± 0.0027 Da	Heptaethylene glycol monododecyl ether	[M-H]-	C26H54O8		HMDB0251574	Organooxygen compounds	Ethers	Polyethylene glycols	CCCCCCCCCCCCOCCOCCOCCOCCOCCOCCOCCO	15.9162	-0.00323401	0.467981	1.19076e-56	nodiff	0	0.0443454	0	0.0443454	0
479.3555 m/z ± 0.0026 Da	Heptapropylene glycol monobutyl ether	[M-H]-	C25H52O8							6.75619	-0.00333128	0.45991	1.40352e-68	nodiff	0	0.0557077	0	0.0557077	0
556.3304 m/z ± 5.52 Da	Leu-Arg-Asn-Arg				HMDB0304803	Carboxylic acids and derivatives	Amino acids, peptides, and analogues	Oligopeptides	CC(C)CC(N)C(O)=NC(CCCNC(N)=N)C(O)=NC(CC(O)=N)C(O)=NC(CCCNC(N)=N)C(O)=O					nodiff	26.6555	34.8183	26.6555	34.8183	0.765558
419.2557 m/z ± 0.0023 Da	Maytenin	[M-H]-	C28H36O3			Organooxygen compounds	Carbonyl compounds		O=C1C[C@]2(C)CC[C@]3(C)C([C@@]4(C)CC[C@@]3(C)C2C[C@H]1C)=CC=C(C4=C5)C(C)=C(O)C5=O	46.2457	-0.00387476	0.308035	0	nodiff	1.74236	3.17117	1.74236	3.17117	0.549436
385.1447 m/z ± 5.52 Da	Mesoridazine			C07143	HMDB0015068	Benzothiazines	Phenothiazines	Phenothiazines	CN1CCCCC1CCN1C2=CC=CC=C2SC2=C1C=C(C=C2)S(C)=O					nodiff	11.4927	29.4009	11.4927	29.4009	0.390896
375.1842 m/z ± 0.0021 Da	Met-Ala-Arg	[M-H]-	C14H28N6O4S						CC(C(=O)NC(CCCN=C(N)N)C(=O)O)NC(=O)C(CCSC)N	46.8197	0.00202762	0.509297	6.5162e-13	nodiff	1.27198	1.42775	1.27198	1.42775	0.890901
521.3138 m/z ± 0.0029 Da	Metabolite M6	[M-H]-	C30H42N4O4		HMDB0061034	Indanes		Indanes	CC(C)(C)N=C(O)[C@H]1CNCCN1C[C@@H](O)C[C@@H](CC1=CC=CC=C1)C(O)=N[C@H]1[C@@H](O)CC2=CC=CC=C12	33.5667	0.000946094	0.407219	4.39052e-134	nodiff	0.0124071	0.176296	0.0124071	0.176296	0.0703765
616.2217 m/z ± 0.0034 Da	N-({(1s,2r)-2-[(S)-[(1r)-1-{[(Benzyloxy)carbonyl]amino}-2-Phenylethyl](Hydroxy)phosphoryl]cyclopentyl}carbonyl)-L-Tryptophan	[M-H]-	C33H36N3O7P		HMDB0257370	Carboxylic acids and derivatives	Amino acids, peptides, and analogues	N-acyl-alpha amino acids	OC(=O)C(CC1=CNC2=CC=CC=C12)NC(=O)C1CCCC1P(O)(=O)C(CC1=CC=CC=C1)NC(=O)OCC1=CC=CC=C1	66.4576	-0.000303293	0.425384	5.6868e-05	nodiff	0.249739	0.30691	0.249739	0.30691	0.813721
397.2254 m/z ± 0.0022 Da	Ncgc00380992-01_c21h34o7_2(1h)-naphthalenone, 6-(hexopyranosyloxy)-3,4,4a,5,6,8a-hexahydro-4,7-dimethyl-1-(1-methylethyl)-	[M-H]-	C21H34O7						CC(C)C1C2\C=C(C)/C(CC2C(C)CC1=O)OC3OC(CO)C(O)C(O)C3O	23.1519	0.00247949	0.474955	5.73393e-16	nodiff	0.0460098	0.0880108	0.0460098	0.0880108	0.522775
661.2782 m/z ± 0.0037 Da	Ncgc00381000-01_c30h46o16_	[M-H]-	C30H46O16						C/C=C(C)/C(=O)O[C@@H]1[C@@H](O)[C@H](O)[C@@H](COC(C)=O)O[C@@H]1O[C@]2(COC(=O)CC(C)C)O[C@H](COC(=O)C(C)C)[C@@H](OC(C)=O)[C@@H]2O	30.9463	0.00640181	0.488363	1.96265e-05	nodiff	0.166505	0.279287	0.166505	0.279287	0.59618
328.0442 m/z ± 0.0018 Da	Nitisinone	[M-H]-	C14H10F3NO5		HMDB0014492	Organooxygen compounds	Carbonyl compounds	Benzoylcyclohexane-1,3-diones	[O-][N+](=O)C1=C(C=CC(=C1)C(F)(F)F)C(=O)C1C(=O)CCCC1=O	78.1479	0.000252509	0.522243	2.20504e-27	nodiff	0.0343026	0.0039658	0.0343026	0.0039658	8.6496
1051.5361 m/z ± 0.0058 Da	Officinalisin II	[M-H]-	C50H84O23		HMDB0302339	Steroids and steroid derivatives	Steroidal glycosides	Steroidal saponins	CC(CCC1(O)OC2CC3C4CCC5CC(CCC5(C)C4CCC3(C)C2C1C)OC1OC(CO)C(OC2OCC(O)C(O)C2O)C(O)C1OC1OC(CO)C(O)C(O)C1O)COC1OC(CO)C(O)C(O)C1O	70.0454	0.00240315	0.434447	3.08032e-237	nodiff	3.23784	8.0057	3.23784	8.0057	0.404442
459.0913 m/z ± 0.0025 Da	Oroxylin a-7-o-beta-d-glucuronide	[M-H]-	C22H20O11						COC1=C(O[C@@H]2O[C@@H]([C@@H](O)[C@H](O)[C@H]2O)C(O)=O)C=C3OC(=CC(=O)C3=C1O)C4=CC=CC=C4	93.635	-0.00194306	0.372619	4.13354e-195	nodiff	0.000935318	0.226966	0.000935318	0.226966	0.00412096
611.1435 m/z ± 0.0034 Da	Oxidized glutathione	[M-H]-	C20H32N6O12S2	C00127	HMDB0003337	Carboxylic acids and derivatives	Amino acids, peptides, and analogues	Peptides	C(CC(=O)N[C@@H](CSSC[C@@H](C(=O)NCC(=O)O)NC(=O)CC[C@@H](C(=O)O)N)C(=O)NCC(=O)O)[C@@H](C(=O)O)N	28.7503	-0.00129961	0.515444	0.000838534	nodiff	0.0400318	0.0290853	0.0400318	0.0290853	1.37636
611.1435 m/z ± 0.0034 Da	Oxidized glutathione			C00127	HMDB0003337	Carboxylic acids and derivatives	Amino acids, peptides, and analogues	Peptides	C(CC(=O)N[C@@H](CSSC[C@@H](C(=O)NCC(=O)O)NC(=O)CC[C@@H](C(=O)O)N)C(=O)NCC(=O)O)[C@@H](C(=O)O)N					nodiff	0.0401284	0.0290782	0.0401284	0.0290782	1.38001
521.4023 m/z ± 0.0029 Da	Panaxydol linoleate	[M-H]-	C35H54O3		HMDB0041205	Fatty Acyls	Lineolic acids and derivatives	Lineolic acids and derivatives	CCCCCCCC1OC1CC#CC#CC(OC(=O)CCCCCCC\C=C\C\C=C\CCCCC)C=C	46.0735	0.00228463	0.49828	0.000203546	nodiff	0	0.00204759	0	0.00204759	0
451.324 m/z ± 0.0025 Da	Parenabol	[M-H]-	C30H44O3		HMDB0249340	Steroids and steroid derivatives	Steroid esters	Steroid esters	CC12CCC3C(CCC4=CC(=O)C=CC34C)C1CCC2OC(=O)CCCCCCCCC=C	63.558	0.00221926	0.474425	2.91756e-43	nodiff	0.00116148	0.0353353	0.00116148	0.0353353	0.0328704
906.631 m/z ± 0.005 Da	PE-NMe(11M5/13D5)	[M-H]-	C51H90NO10P		HMDB0113787	Glycerophospholipids	Glycerophosphoethanolamines	Monomethylphosphatidylethanolamines	[H][C@@](COC(=O)CCCCCCCCCCC1=C(C)C=C(CCCCC)O1)(COP(O)(=O)OCCNC)OC(=O)CCCCCCCCCCCCC1=C(C)C(C)=C(CCCCC)O1	26.5269	0.00877928	0.490369	3.03405e-17	nodiff	0.000551251	0.0101205	0.000551251	0.0101205	0.0544688
547.2936 m/z ± 0.003 Da	Peruvoside	[M-H]-	C30H44O9							42.5509	0.00241046	0.52716	8.13156e-06	nodiff	1.27573	1.37234	1.27573	1.37234	0.929601
778.5363 m/z ± 0.0043 Da	Phosphatidylethanolamine 17:0-22:5	[M-H]-	C44H78NO8P							39.0516	-0.00238119	0.49505	5.27691e-10	nodiff	0.000187397	0.0061375	0.000187397	0.0061375	0.0305332
778.5729 m/z ± 0.0043 Da	Phosphatidylethanolamine alkenyl 18:0-22:4	[M-H]-	C45H82NO7P							90.1451	-0.00173194	0.498809	0.00199734	nodiff	0	0.0016321	0	0.0016321	0
835.5296 m/z ± 0.0046 Da	Phosphatidylinositol 16	[M-H]-	C43H81O13P						CCCCCCCCCCCCCCCC(=O)OCC(COP(O)(=O)O[C@H]1[C@H](O)[C@@H](O)[C@H](O)[C@@H](O)[C@H]1O)OC(=O)CC\C=C/CCCCCCCCCCCCC	40.6942	-0.00342551	0.389952	2.85295e-118	nodiff	0.0794144	0.258905	0.0794144	0.258905	0.306732
833.5155 m/z ± 0.0046 Da	PI 34:2	[M-H]-	C43H79O13P							80.7974	-0.00233988	0.593852	2.78912e-76	nodiff	0.595129	0.335608	0.595129	0.335608	1.77328
833.5155 m/z ± 0.0046 Da	PI 34:2													nodiff	0.593825	0.334841	0.593825	0.334841	1.77345
863.5589 m/z ± 0.0048 Da	PI 36:1	[M-H]-	C45H85O13P							74.8911	-0.00574212	0.66362	1.06601e-148	nodiff	1.29491	0.777462	1.29491	0.777462	1.66556
863.5589 m/z ± 0.0048 Da	PI 36:1													nodiff	1.29774	0.779711	1.29774	0.779711	1.66439
863.5589 m/z ± 5.52 Da	PI 36:1													nodiff	11.3826	7.09963	11.3826	7.09963	1.60327
857.5155 m/z ± 0.0047 Da	PI 36:4	[M-H]-	C45H79O13P							82.8721	-0.0025371	0.481822	7.01383e-19	nodiff	0.0085765	0.0315284	0.0085765	0.0315284	0.272025
883.5307 m/z ± 0.0049 Da	PI 38:5	[M-H]-	C47H81O13P							44.4066	-0.00260074	0.476238	1.99027e-32	nodiff	0.00540037	0.0372768	0.00540037	0.0372768	0.144872
540.3355 m/z ± 0.003 Da	Poststatin	[M-H]-	C26H47N5O7		HMDB0256711	Carboxylic acids and derivatives	Amino acids, peptides, and analogues	Dipeptides	CCC(N)C(=O)C(=O)NC(CC(C)C)C(=O)N(C(C(C)C)C(O)=O)C(=O)C(N)C(C)CC(=O)C(N)C(C)C	34.2329	-0.00474247	0.590312	1.32554e-42	nodiff	2.45724	2.19406	2.45724	2.19406	1.11995
467.0306 m/z ± 0.0026 Da	Primisulfuron-methyl	[M-H]-	C15H12F4N4O7S			Organonitrogen compounds	Sulfonylureas	Pyrimidinyl-2-sulfonylureas	COC(=O)C1=CC=CC=C1S(=O)(=O)NC(=O)NC2=NC(=CC(=N2)OC(F)F)OC(F)F	35.3485	0.00174196	0.499841	0.610697	nodiff	0.000130514	0.000265659	0.000130514	0.000265659	0.491284
838.5594 m/z ± 0.0046 Da	PS 40:4	[M-H]-	C46H82NO10P							90.7031	-0.00091692	0.499841	0.980607	nodiff	0.000183803	0.000199247	0.000183803	0.000199247	0.922493
415.2244 m/z ± 0.0023 Da	Ramipril (altace)	[M-H]-	C23H32N2O5						C1=CC=CC=C1CC[C@@H](C(=O)OCC)N[C@H](C(N2[C@H](C[C@H]3[C@H](CCC3)2)C(O)=O)=O)C	63.7057	0.000443718	0.580427	9.45335e-35	nodiff	0.680325	0.493279	0.680325	0.493279	1.37919
415.2244 m/z ± 0.0023 Da	Ramipril (altace)								C1=CC=CC=C1CC[C@@H](C(=O)OCC)N[C@H](C(N2[C@H](C[C@H]3[C@H](CCC3)2)C(O)=O)=O)C					nodiff	0.679834	0.493362	0.679834	0.493362	1.37796
415.2244 m/z ± 5.52 Da	Ramipril (altace)								C1=CC=CC=C1CC[C@@H](C(=O)OCC)N[C@H](C(N2[C@H](C[C@H]3[C@H](CCC3)2)C(O)=O)=O)C					nodiff	12.8138	10.9975	12.8138	10.9975	1.16516
536.2449 m/z ± 0.003 Da	Ser Glu Phe Arg	[M-H]-	C23H35N7O8							57.5832	-0.00270131	0.341543	1.41935e-173	nodiff	0.205306	0.484048	0.205306	0.484048	0.424143
512.2679 m/z ± 0.0028 Da	Sulfolithocholylglycine	[M-H]-	C26H43NO7S	C11301	HMDB0002639	Steroids and steroid derivatives	Bile acids, alcohols and derivatives	Glycinated bile acids and derivatives	[H][C@@]1(CC[C@@]2([H])[C@]3([H])CC[C@]4([H])C[C@@H](CC[C@]4(C)[C@@]3([H])CC[C@]12C)OS(O)(=O)=O)[C@H](C)CCC(=O)NCC(O)=O	59.318	-0.000922334	0.383482	3.80361e-195	nodiff	8.88805	11.6336	8.88805	11.6336	0.763997
354.0605 m/z ± 0.002 Da	Sulforaphane-cysteine-glycine	[M-H]-	C11H21N3O4S3		HMDB0240559	Carboxylic acids and derivatives	Amino acids, peptides, and analogues	Dipeptides	CS(=O)CCCCN=C(S)SCC(N)C(O)=NCC(O)=O	59.0638	-0.0018556	0.395006	1.16194e-190	nodiff	0.00607326	0.16144	0.00607326	0.16144	0.0376192
498.2886 m/z ± 0.0028 Da	Taurochenodeoxycholic acid (TCDCA)	[M-H]-	C26H45NO6S	C05465	HMDB0000951	Steroids and steroid derivatives	Bile acids, alcohols and derivatives	Taurinated bile acids and derivatives	C[C@H](CCC(=O)NCCS(=O)(=O)O)[C@H]1CC[C@@H]2[C@@]1(CC[C@H]3[C@H]2[C@@H](C[C@H]4[C@@]3(CC[C@H](C4)O)C)O)C	51.7867	-0.000552687	0.608178	7.232e-74	nodiff	1314.7	1235.65	1314.7	1235.65	1.06398
498.2886 m/z ± 5.52 Da	Taurochenodeoxycholic acid (TCDCA)			C05465	HMDB0000951	Steroids and steroid derivatives	Bile acids, alcohols and derivatives	Taurinated bile acids and derivatives	C[C@H](CCC(=O)NCCS(=O)(=O)O)[C@H]1CC[C@@H]2[C@@]1(CC[C@H]3[C@H]2[C@@H](C[C@H]4[C@@]3(CC[C@H](C4)O)C)O)C					nodiff	1979.79	2006.16	1979.79	2006.16	0.986857
514.2836 m/z ± 5.52 Da	Taurocholic acid			C05122	HMDB0000036	Steroids and steroid derivatives	Bile acids, alcohols and derivatives	Trihydroxy bile acids, alcohols and derivatives	[H][C@@]1(CC[C@@]2([H])[C@]3([H])[C@H](O)C[C@]4([H])C[C@H](O)CC[C@]4(C)[C@@]3([H])C[C@H](O)[C@]12C)[C@H](C)CCC(=O)NCCS(O)(=O)=O					nodiff	283.484	433.041	283.484	433.041	0.654636
339.1994 m/z ± 5.52 Da	Tridecylbenzenesulfonic acid								CCCCCCCCCCCCCC1=CC=C(C=C1)S(=O)(=O)O					nodiff	7.31366	24.5081	7.31366	24.5081	0.298418
606.0733 m/z ± 0.0033 Da	UDP-N-acetyl-D-mannosamine			C01170	HMDB0013112	Pyrimidine nucleotides	Pyrimidine nucleotide sugars	Pyrimidine nucleotide sugars	CC(=O)N[C@@H]1[C@H](O)[C@@H](O)[C@H](CO)OC1OP(O)(=O)OP(O)(=O)OC[C@@H]1O[C@@H]([C@@H](O)[C@H]1O)N1C=CC(=O)NC1=O					nodiff	0.0510561	0.59456	0.0510561	0.59456	0.0858722
606.0733 m/z ± 0.0033 Da	UDP-N-acetyl-D-mannosamine			C01170	HMDB0013112	Pyrimidine nucleotides	Pyrimidine nucleotide sugars	Pyrimidine nucleotide sugars	CC(=O)N[C@@H]1[C@H](O)[C@@H](O)[C@H](CO)OC1OP(O)(=O)OP(O)(=O)OC[C@@H]1O[C@@H]([C@@H](O)[C@H]1O)N1C=CC(=O)NC1=O					nodiff	0.0510561	0.59456	0.0510561	0.59456	0.0858722
402.9941 m/z ± 0.0022 Da	Uridine 5'-diphosphate	[M-H]-	C9H14N2O12P2	C00015	HMDB0000295	Pyrimidine nucleotides	Pyrimidine ribonucleotides	Pyrimidine ribonucleoside diphosphates	O[C@H]1[C@@H](O)[C@@H](O[C@@H]1COP(O)(=O)OP(O)(O)=O)N1C=CC(=O)NC1=O	2.19786	-0.00127054	0.471745	4.63911e-11	nodiff	0.256919	0.330349	0.256919	0.330349	0.77772
402.9941 m/z ± 0.0022 Da	Uridine 5'-diphosphate			C00015	HMDB0000295	Pyrimidine nucleotides	Pyrimidine ribonucleotides	Pyrimidine ribonucleoside diphosphates	O[C@H]1[C@@H](O)[C@@H](O[C@@H]1COP(O)(=O)OP(O)(O)=O)N1C=CC(=O)NC1=O					nodiff	0.255621	0.33147	0.255621	0.33147	0.771172
323.0275 m/z ± 0.0018 Da	Uridine 5'-monophosphate	[M-H]-	C9H13N2O9P	C00105	HMDB0000288	Pyrimidine nucleotides	Pyrimidine ribonucleotides	Pyrimidine ribonucleoside monophosphates	O[C@H]1[C@@H](O)[C@@H](O[C@@H]1COP(O)(O)=O)N1C=CC(=O)NC1=O	59.6762	-0.00130745	0.581937	3.43649e-130	nodiff	0.133617	0.00312071	0.133617	0.00312071	42.8161
565.0469 m/z ± 0.0031 Da	Uridine diphosphate glucose	[M-H]-	C15H24N2O17P2	C00029	HMDB0000286	Pyrimidine nucleotides	Pyrimidine nucleotide sugars	Pyrimidine nucleotide sugars	OC[C@@H]1OC(OP(O)(=O)OP(O)(=O)OC[C@@H]2O[C@@H]([C@@H](O)[C@H]2O)N2C=CC(=O)NC2=O)[C@@H](O)[C@H](O)[C@H]1O	3.84778	-0.00122564	0.486922	7.08709e-10	nodiff	0.0127454	0.0320625	0.0127454	0.0320625	0.397518
565.0469 m/z ± 0.0031 Da	Uridine diphosphate glucose			C00029	HMDB0000286	Pyrimidine nucleotides	Pyrimidine nucleotide sugars	Pyrimidine nucleotide sugars	OC[C@@H]1OC(OP(O)(=O)OP(O)(=O)OC[C@@H]2O[C@@H]([C@@H](O)[C@H]2O)N2C=CC(=O)NC2=O)[C@@H](O)[C@H](O)[C@H]1O					nodiff	0.0127415	0.0320655	0.0127415	0.0320655	0.39736
565.0469 m/z ± 5.52 Da	Uridine diphosphate glucose			C00029	HMDB0000286	Pyrimidine nucleotides	Pyrimidine nucleotide sugars	Pyrimidine nucleotide sugars	OC[C@@H]1OC(OP(O)(=O)OP(O)(=O)OC[C@@H]2O[C@@H]([C@@H](O)[C@H]2O)N2C=CC(=O)NC2=O)[C@@H](O)[C@H](O)[C@H]1O					nodiff	5.27261	4.75735	5.27261	4.75735	1.10831
579.0259 m/z ± 0.0032 Da	Uridine diphosphate glucuronic acid	[M-H]-	C15H22N2O18P2	C00167	HMDB0000935	Lactones	Gamma butyrolactones	Gamma butyrolactones	O[C@@H]1[C@@H](COP(O)(=O)OP(O)(=O)O[C@H]2O[C@@H]([C@@H](O)[C@H](O)[C@H]2O)C(O)=O)O[C@H]([C@@H]1O)N1C=CC(=O)NC1=O	45.9962	-0.00123831	0.500316	0.135297	nodiff	0.000431735	0	0.000431735	0	#NUM!
581.3082 m/z ± 0.0032 Da	Val-Pro-Asp-Pro-Arg	[M-H]-	C25H42N8O8		HMDB0244421	Carboxylic acids and derivatives	Amino acids, peptides, and analogues	Oligopeptides	CC(C)C(N)C(=O)N1CCCC1C(=O)NC(CC(O)=O)C(=O)N1CCCC1C(=O)NC(CCCN=C(N)N)C(O)=O	67.0513	0.00315454	0.570814	3.19864e-41	nodiff	0.452299	0.30113	0.452299	0.30113	1.50201
581.3082 m/z ± 5.52 Da	Val-Pro-Asp-Pro-Arg				HMDB0244421	Carboxylic acids and derivatives	Amino acids, peptides, and analogues	Oligopeptides	CC(C)C(N)C(=O)N1CCCC1C(=O)NC(CC(O)=O)C(=O)N1CCCC1C(=O)NC(CCCN=C(N)N)C(O)=O					nodiff	6.58602	10.042	6.58602	10.042	0.655845
581.3082 m/z ± 5.52 Da	Val-Pro-Asp-Pro-Arg				HMDB0244421	Carboxylic acids and derivatives	Amino acids, peptides, and analogues	Oligopeptides	CC(C)C(N)C(=O)N1CCCC1C(=O)NC(CC(O)=O)C(=O)N1CCCC1C(=O)NC(CCCN=C(N)N)C(O)=O					nodiff	6.58602	10.042	6.58602	10.042	0.655845
581.3082 m/z ± 5.52 Da	Val-Pro-Asp-Pro-Arg				HMDB0244421	Carboxylic acids and derivatives	Amino acids, peptides, and analogues	Oligopeptides	CC(C)C(N)C(=O)N1CCCC1C(=O)NC(CC(O)=O)C(=O)N1CCCC1C(=O)NC(CCCN=C(N)N)C(O)=O					nodiff	6.58602	10.042	6.58602	10.042	0.655845
465.34 m/z ± 0.0026 Da	Vitamin K1 2,3-epoxide	[M-H]-	C31H46O3	C05849	HMDB0002972	Prenol lipids	Quinone and hydroquinone lipids	Vitamin K compounds	CC(C)CCC[C@@H](C)CCC[C@@H](C)CCC\C(C)=C\C[C@@]12O[C@]1(C)C(=O)C1=C(C=CC=C1)C2=O	37.6572	0.00261098	0.480947	1.16903e-31	nodiff	0	0.0242638	0	0.0242638	0
645.2848 m/z ± 0.0036 Da		[M-H]-										0.962338	0	diff	42.3972	14.318	42.3972	14.318	2.96112
1019.5648 m/z ± 0.0056 Da		[M-H]-										0.700242	3.44269e-32	diff	27.7295	23.295	27.7295	23.295	1.19036
1035.5496 m/z ± 0.0057 Da		[M-H]-										0.565796	2.40135e-51	nodiff	4.8353	9.25942	4.8353	9.25942	0.522203
661.2593 m/z ± 0.0037 Da		[M-H]-										0.837623	0	diff	15.1196	8.50598	15.1196	8.50598	1.77753
618.2392 m/z ± 0.0034 Da		[M-H]-										0.993451	0	diff	18.8131	6.15383	18.8131	6.15383	3.05714
530.2788 m/z ± 0.0029 Da		[M-H]-										0.476928	5.967e-76	nodiff	6.00584	7.33575	6.00584	7.33575	0.818708
498.3154 m/z ± 0.0028 Da		[M-H-H2]3-										0.12473	0	diff	3.38288	40.7728	3.38288	40.7728	0.0829688
408.0111 m/z ± 0.0023 Da		[M-H]-										0.896004	0	diff	1.09073	0.0835239	1.09073	0.0835239	13.0589
826.5719 m/z ± 0.0046 Da		[M-H]-										0.371891	1.37704e-247	nodiff	0.000136237	0.201653	0.000136237	0.201653	0.000675601
634.2131 m/z ± 0.0035 Da		[M-H]-										0.889339	0	diff	9.54593	5.48768	9.54593	5.48768	1.73952
556.2472 m/z ± 0.0031 Da		[M-H]-										0.966322	0	diff	9.21014	3.31136	9.21014	3.31136	2.78138
384.9834 m/z ± 0.0021 Da		[M-H]-										0.5185	1.4482e-14	nodiff	0.0647205	0.0285561	0.0647205	0.0285561	2.26643
429.0745 m/z ± 0.0024 Da		[M-H]-										0.477113	6.50941e-36	nodiff	0.000789937	0.0303524	0.000789937	0.0303524	0.0260255
340.9513 m/z ± 0.0019 Da		[M-H]-										0.467386	8.41633e-36	nodiff	0.0096345	0.0503523	0.0096345	0.0503523	0.191342
750.5418 m/z ± 0.0041 Da		[M-H]-										0.469833	3.77347e-55	nodiff	0	0.0430779	0	0.0430779	0
881.5664 m/z ± 0.0049 Da		[M-H]-										0.496163	2.83229e-08	nodiff	0	0.00543371	0	0.00543371	0
498.4221 m/z ± 0.0028 Da		[M-H-H]2-										0.277377	0	diff	10.2386	15.5856	10.2386	15.5856	0.656924
554.3149 m/z ± 0.0031 Da		[M-H]-										0.0161626	0	diff	0.74216	3.88963	0.74216	3.88963	0.190805
883.5804 m/z ± 0.0049 Da		[M-H]-										0.499074	0.0255916	nodiff	0	0.00120413	0	0.00120413	0
697.4784 m/z ± 0.0039 Da		[M-H]-										0.431713	1.15613e-58	nodiff	0.0543261	0.151972	0.0543261	0.151972	0.357474
498.4564 m/z ± 0.0028 Da		[M-H]-										0.36695	3.28666e-242	nodiff	0.987954	2.66789	0.987954	2.66789	0.370313
687.5423 m/z ± 0.0038 Da		[M-H]-										0.242345	0	diff	0.0173954	0.632062	0.0173954	0.632062	0.0275217
498.9539 m/z ± 0.0028 Da		[M-H-H]2-										0.165123	0	diff	2.95116	7.44645	2.95116	7.44645	0.396318
498.601 m/z ± 0.0028 Da		[M-H]-										0.278467	0	diff	0.90616	2.33612	0.90616	2.33612	0.387891
993.6188 m/z ± 0.0055 Da		[M-H]-										0.0323624	0	diff	0.0316508	3.80468	0.0316508	3.80468	0.00831891
565.1381 m/z ± 0.0031 Da		[M-H]-										0.498013	0.00189496	nodiff	0.000563839	0.00302985	0.000563839	0.00302985	0.186095
1067.5291 m/z ± 0.0059 Da		[M-H]-										0.316886	1.54913e-282	nodiff	0.117283	1.06931	0.117283	1.06931	0.109681
857.5663 m/z ± 0.0047 Da		[M-H]-										0.498148	0.000122421	nodiff	0	0.00255442	0	0.00255442	0
619.3387 m/z ± 0.0034 Da		[M-H]-										0.0798007	0	diff	0.17328	3.59579	0.17328	3.59579	0.0481896
1005.6445 m/z ± 0.0056 Da		[M-H]-										0.105951	0	diff	0.489859	3.16723	0.489859	3.16723	0.154665
703.0227 m/z ± 0.0039 Da		[M-H]-										0.499603	0.0599669	nodiff	0	0.000555834	0	0.000555834	0
498.4806 m/z ± 0.0028 Da		[M-H-H2]3-										0.249892	0	diff	2.75052	6.43047	2.75052	6.43047	0.427732
498.4806 m/z ± 0.0028 Da		[M-H]-										0.249768	0	diff	2.75795	6.46031	2.75795	6.46031	0.426907
572.2216 m/z ± 0.0032 Da		[M-H]-										0.500001	0.031676	nodiff	1.52453	1.56723	1.52453	1.56723	0.972753
909.597 m/z ± 0.005 Da		[M-H]-										0.499338	0.032148	nodiff	0	0.000696065	0	0.000696065	0
510.2523 m/z ± 0.0028 Da		[M-H]-										0.301698	3.9156e-280	nodiff	0.472476	1.09386	0.472476	1.09386	0.431935
854.6036 m/z ± 0.0047 Da		[M-H]-										0.499603	0.0666196	nodiff	0	0.000622663	0	0.000622663	0
528.2684 m/z ± 0.0029 Da		[M-H]-										0.468253	2.24641e-21	nodiff	0.0695587	0.134301	0.0695587	0.134301	0.517932
527.9688 m/z ± 0.0029 Da		[M-H]-										0.500316	0.157286	nodiff	0.000400496	0	0.000400496	0	#NUM!
482.2577 m/z ± 0.0027 Da		[M-H]-										0.994702	0	diff	10.8152	1.39766	10.8152	1.39766	7.73809
799.5266 m/z ± 0.0044 Da		[M-H]-										0.286398	0	diff	0.000141418	0.559451	0.000141418	0.559451	0.00025278
616.4698 m/z ± 0.0034 Da		[M-H]-										0.282188	0	diff	0.0405648	0.498002	0.0405648	0.498002	0.0814551
690.315 m/z ± 0.0038 Da		[M-H]-										0.163857	0	diff	0.04248	1.11226	0.04248	1.11226	0.0381924
417.2396 m/z ± 0.0023 Da		[M-H]-										0.43052	2.56067e-52	nodiff	0.0577863	0.150062	0.0577863	0.150062	0.385082
543.9435 m/z ± 0.003 Da		[M-H]-										0.500105	0.394519	nodiff	0.000138698	0	0.000138698	0	#NUM!
600.2287 m/z ± 0.0033 Da		[M-H]-										0.287535	9.13795e-94	diff	0.258545	0.656767	0.258545	0.656767	0.393663
448.0027 m/z ± 0.0025 Da		[M-H]-										0.756869	0	diff	0.479247	0.000867699	0.479247	0.000867699	552.32
616.2025 m/z ± 0.0034 Da		[M-H]-										0.343523	4.80954e-97	nodiff	0.489587	0.892092	0.489587	0.892092	0.548808
713.3498 m/z ± 0.0039 Da		[M-H]-										0.519773	3.89111e-10	nodiff	0.130312	0.0923412	0.130312	0.0923412	1.4112
633.1247 m/z ± 0.0035 Da		[M-H]-										0.499072	0.517529	nodiff	0.000786889	0.00117257	0.000786889	0.00117257	0.671081
514.4187 m/z ± 0.0028 Da		[M-H]-										0.371752	1.20635e-182	nodiff	0.000197154	0.567368	0.000197154	0.567368	0.00034749
572.2417 m/z ± 0.0032 Da		[M-H]-										0.692044	5.87261e-249	nodiff	0.860777	0.340517	0.860777	0.340517	2.52785
542.315 m/z ± 0.003 Da		[M-H]-										0.139747	0	diff	0.0730292	0.908593	0.0730292	0.908593	0.0803761
725.5088 m/z ± 0.004 Da		[M-H]-										0.473803	1.60157e-28	nodiff	0.00478917	0.0359773	0.00478917	0.0359773	0.133116
620.3238 m/z ± 0.0034 Da		[M-H]-										0.175311	0	diff	0.0290743	3.32613	0.0290743	3.32613	0.00874117
1021.6495 m/z ± 0.0056 Da		[M-H]-										0.0763121	0	diff	0.00565973	1.93036	0.00565973	1.93036	0.00293196
905.5664 m/z ± 0.005 Da		[M-H]-										0.499047	0.0211249	nodiff	0.000171282	0.00124555	0.000171282	0.00124555	0.137515
487.977 m/z ± 0.0027 Da		[M-H]-										0.500105	0.394519	nodiff	0.000152704	0	0.000152704	0	#NUM!
493.0512 m/z ± 0.0027 Da		[M-H]-										0.505318	4.45609e-08	nodiff	0.00756211	0.000427337	0.00756211	0.000427337	17.6959
1107.7486 m/z ± 0.0061 Da		[M-H]-										0.30521	3.51228e-295	nodiff	0.873418	1.76388	0.873418	1.76388	0.495169
697.3555 m/z ± 0.0038 Da		[M-H]-										0.485129	1.23812e-14	nodiff	0.00638672	0.0219072	0.00638672	0.0219072	0.291535
642.4854 m/z ± 0.0035 Da		[M-H]-										0.285369	0	diff	0.0747297	0.499345	0.0747297	0.499345	0.149655
324.9772 m/z ± 0.0018 Da		[M-H]-										0.504313	0.00155167	nodiff	0.00868669	0.00361762	0.00868669	0.00361762	2.40122
405.2759 m/z ± 0.0022 Da		[M-H]-										0.400026	1.93085e-162	nodiff	0.0131218	0.164845	0.0131218	0.164845	0.0796003
751.527 m/z ± 0.0041 Da		[M-H]-										0.494786	2.93022e-09	nodiff	0.0002684	0.00699295	0.0002684	0.00699295	0.0383815
418.0042 m/z ± 0.0023 Da		[M-H]-										0.487632	1.2334e-17	nodiff	0.00285474	0.0186212	0.00285474	0.0186212	0.153306
524.3403 m/z ± 0.0029 Da		[M-H]-										0.422674	2.16282e-146	nodiff	0.000717984	0.114523	0.000717984	0.114523	0.00626935
769.4115 m/z ± 0.0042 Da		[M-H]-										0.33993	1.66207e-286	nodiff	0.0215884	0.259577	0.0215884	0.259577	0.0831677
433.235 m/z ± 0.0024 Da		[M-H]-										0.90047	0	diff	3.07089	1.14037	3.07089	1.14037	2.69289
913.5774 m/z ± 0.005 Da		[M-H]-										0.497985	0.00132897	nodiff	0.000688834	0.00368634	0.000688834	0.00368634	0.186861
362.0038 m/z ± 0.002 Da		[M-H]-										0.502658	0.00224023	nodiff	0.00292335	0.000387847	0.00292335	0.000387847	7.53738
498.6235 m/z ± 0.0028 Da		[M-H-H]2-										0.381215	1.26954e-150	nodiff	0.866421	1.70868	0.866421	1.70868	0.50707
424.0052 m/z ± 0.0023 Da		[M-H]-										0.594922	7.90766e-161	nodiff	0.17253	0	0.17253	0	#NUM!
570.31 m/z ± 0.0031 Da		[M-H]-										0.301766	1.62909e-264	nodiff	0.276984	0.685502	0.276984	0.685502	0.40406
498.5747 m/z ± 0.0028 Da		[M-H-H2]3-										0.340659	1.92812e-236	nodiff	0.658926	1.59845	0.658926	1.59845	0.412229
744.5515 m/z ± 0.0041 Da		[M-H]-										0.475295	2.0062e-39	nodiff	0.0014415	0.0325092	0.0014415	0.0325092	0.0443412
707.5002 m/z ± 0.0039 Da		[M-H]-										0.49484	8.63878e-10	nodiff	0	0.00763813	0	0.00763813	0
632.1965 m/z ± 0.0035 Da		[M-H]-										0.455592	3.28607e-29	nodiff	0.424709	0.56988	0.424709	0.56988	0.745261
591.366 m/z ± 0.0033 Da		[M-H]-										0.499098	0.0858506	nodiff	0.000605608	0.00184602	0.000605608	0.00184602	0.32806
498.7812 m/z ± 0.0028 Da		[M-H-H2]3-										0.380685	2.89865e-132	nodiff	0.61922	1.11958	0.61922	1.11958	0.553085
498.7365 m/z ± 0.0028 Da		[M-H-H2]3-										0.361436	1.1678e-150	nodiff	0.709391	1.28427	0.709391	1.28427	0.552369
878.6007 m/z ± 0.0048 Da		[M-H]-										0.494892	2.73511e-09	nodiff	0.000450619	0.00630662	0.000450619	0.00630662	0.0714517
628.0551 m/z ± 0.0035 Da		[M-H]-										0.506953	4.83141e-12	nodiff	0.0108031	0	0.0108031	0	#NUM!
441.1004 m/z ± 0.0024 Da		[M-H]-										0.135541	0	diff	0.00205468	1.22834	0.00205468	1.22834	0.00167273
434.3268 m/z ± 0.0024 Da		[M-H]-										0.648332	3.02195e-141	nodiff	1.09279	0.711572	1.09279	0.711572	1.53575
535.0824 m/z ± 0.003 Da		[M-H]-										0.140801	0	diff	0.000382782	1.25578	0.000382782	1.25578	0.000304815
1089.738 m/z ± 0.006 Da		[M-H]-										0.184514	0	diff	0.204306	1.13121	0.204306	1.13121	0.180609
794.5323 m/z ± 0.0044 Da		[M-H]-										0.496401	1.32889e-07	nodiff	0.000153096	0.00520635	0.000153096	0.00520635	0.0294057
462.0929 m/z ± 0.0026 Da		[M-H]-										0.665005	3.16525e-183	nodiff	0.838327	0.406629	0.838327	0.406629	2.06165
498.8091 m/z ± 0.0028 Da		[M-H]-										0.412348	1.27305e-78	nodiff	0.363125	0.738408	0.363125	0.738408	0.491767
368.0581 m/z ± 0.002 Da		[M-H]-										0.461895	2.7498e-52	nodiff	0.00739978	0.0617103	0.00739978	0.0617103	0.119912
497.1665 m/z ± 0.0027 Da		[M-H]-										0.141899	0	diff	0.00791048	1.31247	0.00791048	1.31247	0.00602715
536.0679 m/z ± 0.003 Da		[M-H]-										0.499868	0.282359	nodiff	0	0.000108033	0	0.000108033	0
643.2707 m/z ± 0.0036 Da		[M-H]-										0.889265	0	diff	1.5336	0.303015	1.5336	0.303015	5.06114
410.236 m/z ± 0.0023 Da		[M-H]-										0.560946	0.623141	nodiff	0.857337	0.846914	0.857337	0.846914	1.01231
386.2361 m/z ± 0.0021 Da		[M-H]-										0.840999	0	diff	1.97387	0.624965	1.97387	0.624965	3.15837
498.6235 m/z ± 0.0028 Da		[M-H]-										0.380862	2.8146e-151	nodiff	0.864308	1.70732	0.864308	1.70732	0.506236
498.7612 m/z ± 0.0028 Da		[M-H]-										0.450994	4.55594e-31	nodiff	0.427544	0.609198	0.427544	0.609198	0.701815
498.5533 m/z ± 0.0028 Da		[M-H-H]2-										0.401678	2.06782e-93	nodiff	0.652536	1.06995	0.652536	1.06995	0.609874
498.7084 m/z ± 0.0028 Da		[M-H-H]2-										0.402635	1.45749e-75	nodiff	0.577937	0.887738	0.577937	0.887738	0.651022
832.4446 m/z ± 0.0046 Da		[M-H]-										0.253927	0	diff	0.00347747	0.500579	0.00347747	0.500579	0.00694691
650.2066 m/z ± 0.0036 Da		[M-H]-										0.454277	3.35234e-09	nodiff	0.709207	0.7959	0.709207	0.7959	0.891076
526.1068 m/z ± 0.0029 Da		[M-H]-										0.501553	0.00199734	nodiff	0.00233662	0.000114659	0.00233662	0.000114659	20.3789
498.4215 m/z ± 0.0028 Da		[M-H]-										0.281154	0	diff	10.3402	15.5601	10.3402	15.5601	0.664534
671.4638 m/z ± 0.0037 Da		[M-H]-										0.481154	2.53033e-14	nodiff	0.0146728	0.0390097	0.0146728	0.0390097	0.376132
933.5981 m/z ± 0.0052 Da		[M-H]-										0.499338	0.0188882	nodiff	0	0.000928347	0	0.000928347	0
498.0423 m/z ± 0.0027 Da		[M-H]-										0.498774	0.97622	nodiff	0.00819435	0.00830344	0.00819435	0.00830344	0.986862
1033.5372 m/z ± 0.0057 Da		[M-H]-										0.572663	3.25242e-05	nodiff	0.381542	0.448666	0.381542	0.448666	0.850393
696.3532 m/z ± 0.0038 Da		[M-H]-										0.445483	2.11351e-81	nodiff	0.00777016	0.0860971	0.00777016	0.0860971	0.0902488
662.2812 m/z ± 0.0037 Da		[M-H]-										0.510054	3.60588e-06	nodiff	0.393152	0.308604	0.393152	0.308604	1.27397
665.0673 m/z ± 0.0037 Da		[M-H]-										0.497327	3.63586e-05	nodiff	0.000200057	0.00385481	0.000200057	0.00385481	0.0518981
753.381 m/z ± 0.0042 Da		[M-H]-										0.49798	0.282359	nodiff	0.00756832	0.00936286	0.00756832	0.00936286	0.808334
715.5743 m/z ± 0.0039 Da		[M-H]-										0.496825	1.88869e-07	nodiff	0	0.00431153	0	0.00431153	0
753.4169 m/z ± 0.0042 Da		[M-H]-										0.494919	1.97367e-05	nodiff	0.00278888	0.0091084	0.00278888	0.0091084	0.306187
449.3298 m/z ± 0.0025 Da		[M-H]-										0.248611	0	diff	0	0.802101	0	0.802101	0
1035.5537 m/z ± 0.0057 Da		[M-H]-										0.522403	3.29563e-49	nodiff	1.18064	3.37291	1.18064	3.37291	0.350035
509.0255 m/z ± 0.0028 Da		[M-H]-										0.499946	0.686439	nodiff	0.00033653	0.00020254	0.00033653	0.00020254	1.66155
498.601 m/z ± 0.0028 Da		[M-H-H]2-										0.27836	0	diff	0.905815	2.3362	0.905815	2.3362	0.38773
923.5024 m/z ± 0.0051 Da		[M-H]-										0.921637	0	diff	2.50601	0.84082	2.50601	0.84082	2.98044
682.1264 m/z ± 0.0038 Da		[M-H]-										0.502291	9.91805e-05	nodiff	0.00311448	7.96919e-05	0.00311448	7.96919e-05	39.0816
660.341 m/z ± 0.0036 Da		[M-H]-										0.727421	0	diff	1.0352	0.520611	1.0352	0.520611	1.98843
498.5749 m/z ± 0.0028 Da		[M-H]-										0.32862	1.06723e-244	nodiff	0.644158	1.6068	0.644158	1.6068	0.400894
552.2991 m/z ± 0.003 Da		[M-H]-										0.235494	0	diff	0.0673763	0.564771	0.0673763	0.564771	0.119298
506.3246 m/z ± 0.0028 Da		[M-H]-										0.452721	1.3029e-41	nodiff	0.519653	0.729713	0.519653	0.729713	0.712133
360.2565 m/z ± 0.002 Da		[M-H]-										0.436463	4.39479e-113	nodiff	0.000122884	0.088426	0.000122884	0.088426	0.00138968
570.346 m/z ± 0.0031 Da		[M-H]-										0.176719	0	diff	0.0435291	0.672831	0.0435291	0.672831	0.0646955
846.4602 m/z ± 0.0047 Da		[M-H]-										0.297605	0	diff	0.00365713	0.360039	0.00365713	0.360039	0.0101576
585.0735 m/z ± 0.0032 Da		[M-H]-										0.499708	0.174127	nodiff	4.92567e-05	0.000394418	4.92567e-05	0.000394418	0.124885
674.3202 m/z ± 0.0037 Da		[M-H]-										0.223955	0	diff	0.0644541	0.576976	0.0644541	0.576976	0.11171
498.4806 m/z ± 0.0028 Da		[M-H-H]2-										0.249771	0	diff	2.7456	6.41075	2.7456	6.41075	0.428281
1036.5561 m/z ± 0.0057 Da		[M-H]-										0.508031	1.00347e-45	nodiff	1.0499	2.82455	1.0499	2.82455	0.371706
848.4193 m/z ± 0.0047 Da		[M-H]-										0.26944	0	diff	0.00432236	0.411306	0.00432236	0.411306	0.0105089
699.3653 m/z ± 0.0039 Da		[M-H]-										0.473223	1.91157e-27	nodiff	0.00315668	0.0298299	0.00315668	0.0298299	0.105823
1049.5204 m/z ± 0.0058 Da		[M-H]-										0.386093	1.06398e-159	nodiff	0.0842628	0.349917	0.0842628	0.349917	0.240808
498.8274 m/z ± 0.0028 Da		[M-H-H2]3-										0.461153	1.79973e-37	nodiff	0.371602	0.589698	0.371602	0.589698	0.630156
890.6353 m/z ± 0.0049 Da		[M-H]-										0.497618	7.60886e-06	nodiff	0	0.00257321	0	0.00257321	0
783.4573 m/z ± 0.0043 Da		[M-H]-										0.483421	8.80351e-29	nodiff	0.000509975	0.0225732	0.000509975	0.0225732	0.022592
1017.5501 m/z ± 0.0056 Da		[M-H]-										0.804513	0	diff	2.03962	0.921781	2.03962	0.921781	2.21269
683.2562 m/z ± 0.0038 Da		[M-H]-										0.569135	2.93697e-46	nodiff	0.459761	0.311345	0.459761	0.311345	1.47669
444.0812 m/z ± 0.0025 Da		[M-H]-										0.84751	0	diff	1.61915	0.484999	1.61915	0.484999	3.33847
376.0424 m/z ± 0.0021 Da		[M-H]-										0.501182	0.0478246	nodiff	0.002284	0.000928166	0.002284	0.000928166	2.46077
435.3143 m/z ± 0.0024 Da		[M-H]-										0.271633	0	diff	0	0.725684	0	0.725684	0
498.5532 m/z ± 0.0028 Da		[M-H]-										0.402387	1.02215e-91	nodiff	0.660017	1.07687	0.660017	1.07687	0.612902
599.2405 m/z ± 0.0033 Da		[M-H]-										0.325344	5.54915e-286	nodiff	0.0172498	0.299864	0.0172498	0.299864	0.0575254
647.184 m/z ± 0.0036 Da		[M-H]-										0.201502	0	diff	0.00180598	0.646435	0.00180598	0.646435	0.00279376
1068.5389 m/z ± 0.0059 Da		[M-H]-										0.317968	3.56662e-240	nodiff	0.0469876	0.626239	0.0469876	0.626239	0.0750315
634.2318 m/z ± 0.0035 Da		[M-H]-										0.473078	2.71435e-14	nodiff	0.0333618	0.0912884	0.0333618	0.0912884	0.365455
498.8274 m/z ± 0.0028 Da		[M-H]-										0.461308	3.35022e-37	nodiff	0.372457	0.590846	0.372457	0.590846	0.63038
498.7822 m/z ± 0.0028 Da		[M-H]-										0.374187	9.98527e-131	nodiff	0.554794	1.09857	0.554794	1.09857	0.505015
498.8554 m/z ± 0.0028 Da		[M-H-H2]3-										0.417973	1.75724e-55	nodiff	0.330888	0.520717	0.330888	0.520717	0.635447
888.6209 m/z ± 0.0049 Da		[M-H]-										0.498545	0.000349264	nodiff	0	0.00135224	0	0.00135224	0
498.7365 m/z ± 0.0028 Da		[M-H-H]2-										0.361467	1.14352e-150	nodiff	0.709451	1.28466	0.709451	1.28466	0.552248
663.2115 m/z ± 0.0037 Da		[M-H]-										0.357173	3.85587e-262	nodiff	0.0180709	0.284662	0.0180709	0.284662	0.0634822
945.4843 m/z ± 0.0052 Da		[M-H]-										0.999959	0	diff	8.2221	0.297951	8.2221	0.297951	27.5955
498.954 m/z ± 0.0028 Da		[M-H]-										0.164959	0	diff	2.92557	7.44489	2.92557	7.44489	0.392964
514.311 m/z ± 0.0028 Da		[M-H-H]2-										0.483101	1.11611e-26	nodiff	0.0201139	0.226537	0.0201139	0.226537	0.0887886
498.5749 m/z ± 0.0028 Da		[M-H-H]2-										0.330602	7.71621e-243	nodiff	0.647911	1.6062	0.647911	1.6062	0.403381
340.027 m/z ± 0.0019 Da		[M-H]-										0.498137	0.00293801	nodiff	0.000862868	0.00341199	0.000862868	0.00341199	0.252893
1151.702 m/z ± 0.0064 Da		[M-H]-										0.494178	2.73487e-11	nodiff	0	0.00766019	0	0.00766019	0
507.387 m/z ± 0.0028 Da		[M-H]-										0.491268	1.74576e-14	nodiff	0	0.0118589	0	0.0118589	0
498.8557 m/z ± 0.0028 Da		[M-H]-										0.415463	1.93423e-59	nodiff	0.327556	0.524918	0.327556	0.524918	0.624014
1121.7644 m/z ± 0.0062 Da		[M-H]-										0.290707	0	diff	0.232136	0.738543	0.232136	0.738543	0.314316
762.5424 m/z ± 0.0042 Da		[M-H]-										0.500287	0.732473	nodiff	0.000964674	0.000798297	0.000964674	0.000798297	1.20842
399.1841 m/z ± 0.0022 Da		[M-H]-										0.363523	1.91648e-150	nodiff	0.2673	0.584762	0.2673	0.584762	0.45711
498.8793 m/z ± 0.0028 Da		[M-H-H2]3-										0.449881	2.64244e-25	nodiff	0.361769	0.505152	0.361769	0.505152	0.71616
734.1361 m/z ± 0.0041 Da		[M-H]-										0.500105	0.394519	nodiff	0.000151853	0	0.000151853	0	#NUM!
498.3151 m/z ± 0.0028 Da		[M-H]-										0.125265	0	diff	3.38277	40.5575	3.38277	40.5575	0.0834068
632.1552 m/z ± 0.0035 Da		[M-H]-										0.513661	5.3502e-17	nodiff	0.0276864	0.00620746	0.0276864	0.00620746	4.46018
498.7593 m/z ± 0.0028 Da		[M-H-H]2-										0.460255	7.2283e-24	nodiff	0.407969	0.58148	0.407969	0.58148	0.701604
748.32 m/z ± 0.0041 Da		[M-H]-										0.617664	2.67418e-108	nodiff	0.40875	0.196701	0.40875	0.196701	2.07803
596.1793 m/z ± 0.0033 Da		[M-H]-										0.525063	1.10044e-22	nodiff	0.105376	0.0548011	0.105376	0.0548011	1.92289
634.4078 m/z ± 0.0035 Da		[M-H]-										0.275012	0	diff	0.000788964	0.491125	0.000788964	0.491125	0.00160644
1077.6043 m/z ± 0.0059 Da		[M-H]-										0.384435	1.31483e-218	nodiff	0.00540045	0.177198	0.00540045	0.177198	0.0304769
644.4998 m/z ± 0.0036 Da		[M-H]-										0.45972	2.48998e-48	nodiff	0.0146812	0.0720254	0.0146812	0.0720254	0.203834
712.2963 m/z ± 0.0039 Da		[M-H]-										0.439213	5.77913e-69	nodiff	0.0351423	0.133792	0.0351423	0.133792	0.262663
349.0343 m/z ± 0.0019 Da		[M-H]-										0.353542	1.24808e-225	nodiff	0.0111986	0.2261	0.0111986	0.2261	0.0495295
627.3048 m/z ± 0.0035 Da		[M-H]-										0.889595	0	diff	1.21631	0.15662	1.21631	0.15662	7.766
492.3088 m/z ± 0.0027 Da		[M-H]-										0.284134	0	diff	0.0840631	0.479236	0.0840631	0.479236	0.175411
794.568 m/z ± 0.0044 Da		[M-H]-										0.499338	0.0296419	nodiff	0	0.000980806	0	0.000980806	0
904.616 m/z ± 0.005 Da		[M-H]-										0.499868	0.282359	nodiff	0	0.000119777	0	0.000119777	0
860.4752 m/z ± 0.0047 Da		[M-H]-										0.39525	2.01807e-186	nodiff	0.00218439	0.148468	0.00218439	0.148468	0.0147128
578.3095 m/z ± 0.0032 Da		[M-H]-										0.334969	2.17287e-289	nodiff	0.00412042	0.390271	0.00412042	0.390271	0.0105578
374.0401 m/z ± 0.0021 Da		[M-H]-										0.511985	0.092204	nodiff	0.0863793	0.0759318	0.0863793	0.0759318	1.13759
499.4915 m/z ± 0.0028 Da		[M-H-H2]3-										0.462268	6.54574e-34	nodiff	0.304907	0.480039	0.304907	0.480039	0.63517
494.2881 m/z ± 0.0027 Da		[M-H]-										0.492962	5.25478e-10	nodiff	0.41773	0.504288	0.41773	0.504288	0.828356
498.9044 m/z ± 0.0028 Da		[M-H]-										0.362009	4.34632e-169	nodiff	0.479203	1.06036	0.479203	1.06036	0.451923
1033.5276 m/z ± 0.0057 Da		[M-H]-										0.641792	7.95761e-77	nodiff	0.744088	0.461233	0.744088	0.461233	1.61326
722.3865 m/z ± 0.004 Da		[M-H]-										0.501371	0.01737	nodiff	0.00620652	0.00327966	0.00620652	0.00327966	1.89243
437.2932 m/z ± 0.0024 Da		[M-H]-										0.303301	3.18866e-303	nodiff	0.00146847	0.495524	0.00146847	0.495524	0.00296347
451.282 m/z ± 0.0025 Da		[M-H]-										0.150272	0	diff	0.0409607	1.07266	0.0409607	1.07266	0.038186
818.429 m/z ± 0.0045 Da		[M-H]-										0.404007	2.96053e-166	nodiff	0.00442483	0.133605	0.00442483	0.133605	0.0331188
1009.6138 m/z ± 0.0056 Da		[M-H]-										0.223582	0	diff	0.000439946	0.505022	0.000439946	0.505022	0.000871142
421.2695 m/z ± 0.0023 Da		[M-H]-										0.472483	3.60655e-07	nodiff	0.145834	0.185687	0.145834	0.185687	0.785376
498.8815 m/z ± 0.0028 Da		[M-H]-										0.434483	2.62652e-18	nodiff	0.257405	0.357831	0.257405	0.357831	0.719348
989.6494 m/z ± 0.0055 Da		[M-H]-										0.205394	0	diff	0.00163133	0.585332	0.00163133	0.585332	0.00278702
806.5432 m/z ± 0.0045 Da		[M-H]-										0.499735	0.123989	nodiff	0	0.000374025	0	0.000374025	0
498.5532 m/z ± 0.0028 Da		[M-H-H2]3-										0.402307	4.83932e-92	nodiff	0.658613	1.07557	0.658613	1.07557	0.612337
498.9042 m/z ± 0.0028 Da		[M-H-H2]3-										0.35923	1.92364e-163	nodiff	0.48782	1.06187	0.48782	1.06187	0.459397
892.6172 m/z ± 0.0049 Da		[M-H]-										0.499074	0.0139093	nodiff	0	0.000979386	0	0.000979386	0
373.0385 m/z ± 0.0021 Da		[M-H]-										0.592123	5.6391e-147	nodiff	0.162097	0.00870848	0.162097	0.00870848	18.6137
696.302 m/z ± 0.0038 Da		[M-H]-										0.573594	7.83459e-37	nodiff	0.267275	0.154592	0.267275	0.154592	1.72891
498.8077 m/z ± 0.0028 Da		[M-H-H2]3-										0.435401	5.67277e-65	nodiff	0.393748	0.697598	0.393748	0.697598	0.564434
421.0277 m/z ± 0.0023 Da		[M-H]-										0.529838	4.13244e-08	nodiff	0.106046	0.0715182	0.106046	0.0715182	1.48278
325.1475 m/z ± 0.0018 Da		[M-H]-										0.331172	6.76406e-307	nodiff	0	0.339959	0	0.339959	0
1038.5477 m/z ± 0.0057 Da		[M-H]-										0.498788	4.08495e-60	nodiff	1.4678	2.08812	1.4678	2.08812	0.702927
424.9754 m/z ± 0.0023 Da		[M-H]-										0.520729	1.36203e-32	nodiff	0.0316995	0.000163467	0.0316995	0.000163467	193.92
498.4561 m/z ± 0.0028 Da		[M-H-H2]3-										0.37231	2.94029e-224	nodiff	1.03916	2.66054	1.03916	2.66054	0.390581
1091.7516 m/z ± 0.006 Da		[M-H]-										0.293152	0	diff	0.170055	0.609925	0.170055	0.609925	0.278812
556.2668 m/z ± 0.0031 Da		[M-H]-										0.499019	0.312167	nodiff	0.00132984	0.00218624	0.00132984	0.00218624	0.608278
499.0912 m/z ± 0.0028 Da		[M-H-H]2-										0.433486	2.96658e-30	nodiff	0.189478	0.310598	0.189478	0.310598	0.610041
498.7577 m/z ± 0.0028 Da		[M-H]-										0.477094	5.47522e-13	nodiff	0.422751	0.538938	0.422751	0.538938	0.784416
466.0037 m/z ± 0.0026 Da		[M-H]-										0.501869	0.0139131	nodiff	0.0020881	0.000290844	0.0020881	0.000290844	7.17945
806.5677 m/z ± 0.0045 Da		[M-H]-										0.499868	0.282359	nodiff	0	0.000187948	0	0.000187948	0
665.1704 m/z ± 0.0037 Da		[M-H]-										0.343471	2.69509e-174	nodiff	0.0901854	0.336342	0.0901854	0.336342	0.268136
760.5145 m/z ± 0.0042 Da		[M-H]-										0.774515	0	diff	0.74113	0.202715	0.74113	0.202715	3.65603
653.3076 m/z ± 0.0036 Da		[M-H]-										0.852339	0	diff	0.841638	0.0700378	0.841638	0.0700378	12.0169
466.3292 m/z ± 0.0026 Da		[M-H]-										0.417564	1.5989e-39	nodiff	0.274167	0.407915	0.274167	0.407915	0.672116
500.8844 m/z ± 0.0028 Da		[M-H]-										0.492006	9.75784e-07	nodiff	0.00262663	0.00822501	0.00262663	0.00822501	0.319347
338.9878 m/z ± 0.0019 Da		[M-H-H2]3-										0.511468	3.65666e-13	nodiff	0.0207184	0.00393701	0.0207184	0.00393701	5.26247
514.311 m/z ± 0.0028 Da		[M-H-H2]3-										0.4831	1.11917e-26	nodiff	0.0200716	0.226426	0.0200716	0.226426	0.0886456
498.7637 m/z ± 0.0028 Da		[M-H-H2]3-										0.454672	1.98759e-27	nodiff	0.441126	0.623061	0.441126	0.623061	0.707999
724.4981 m/z ± 0.004 Da		[M-H-H]2-										0.479526	1.55599e-36	nodiff	0.000771984	0.0291393	0.000771984	0.0291393	0.0264929
498.9042 m/z ± 0.0028 Da		[M-H-H]2-										0.358844	6.64959e-163	nodiff	0.488617	1.0616	0.488617	1.0616	0.460263
514.4188 m/z ± 0.0028 Da		[M-H-H]2-										0.371752	3.34239e-183	nodiff	0.000197154	0.56932	0.000197154	0.56932	0.000346298
499.5708 m/z ± 0.0028 Da		[M-H-H2]3-										0.456701	1.71876e-29	nodiff	0.317344	0.479788	0.317344	0.479788	0.661425
499.4899 m/z ± 0.0028 Da		[M-H-H]2-										0.459354	3.63631e-34	nodiff	0.287344	0.452426	0.287344	0.452426	0.635117
498.4215 m/z ± 0.0028 Da														nodiff	10.3416	15.5598	10.3416	15.5598	0.664639
498.4221 m/z ± 0.0028 Da														nodiff	10.2409	15.585	10.2409	15.585	0.657101
386.2361 m/z ± 0.0021 Da														nodiff	1.97374	0.628208	1.97374	0.628208	3.14186
498.4221 m/z ± 0.0028 Da														nodiff	10.2409	15.585	10.2409	15.585	0.657101
498.4215 m/z ± 0.0028 Da														nodiff	10.3416	15.5598	10.3416	15.5598	0.664639
386.2361 m/z ± 5.52 Da														nodiff	12.5636	31.5723	12.5636	31.5723	0.397929
410.236 m/z ± 5.52 Da														nodiff	14.3939	14.0779	14.3939	14.0779	1.02244
945.4843 m/z ± 5.52 Da														nodiff	16.9224	0.646916	16.9224	0.646916	26.1586
482.2577 m/z ± 5.52 Da														nodiff	73.4836	44.2921	73.4836	44.2921	1.65907
618.2392 m/z ± 5.52 Da														nodiff	37.8598	24.041	37.8598	24.041	1.57481
993.6188 m/z ± 5.52 Da														nodiff	0.463571	8.18115	0.463571	8.18115	0.0566632
554.3149 m/z ± 5.52 Da														nodiff	26.3673	34.5283	26.3673	34.5283	0.763645
386.2361 m/z ± 5.52 Da														nodiff	12.5636	31.5723	12.5636	31.5723	0.397929
433.235 m/z ± 5.52 Da														nodiff	30.0281	34.9517	30.0281	34.9517	0.859132
945.4843 m/z ± 5.52 Da														nodiff	16.9224	0.646916	16.9224	0.646916	26.1586
410.236 m/z ± 5.52 Da														nodiff	14.3939	14.0779	14.3939	14.0779	1.02244
448.0027 m/z ± 5.52 Da														nodiff	11.4724	10.0207	11.4724	10.0207	1.14488

## Sheet: Diff_analysis_HFD.vs.ND
m/z	Name	Notation	Formula	KEGG	HMDB	Class	Sub_class	Direct_parent	SMILES	mSigma	mzDev	ROC_HFD-KC67_vs_ND-KC43	T-test_HFD-KC67_vs_ND-KC43.-.t-Test.Corrected.p-Value	diff	HFD-KC67	ND-KC43	Average(HFD-KC67)	Average(ND-KC43)	Fold change
571.2884 m/z ± 0.0032 Da	1-hexadecanoyl-sn-glycero-3-phospho-(1'-myo-inositol)	[M-H]-	C25H49O12P						CCCCCCCCCCCCCCCC(=O)OCC(COP(=O)(O)OC1C(C(C(C(C1O)O)O)O)O)O	31.6732	-0.000634561	0.823119	0	diff	3.86823	0.586089	3.86823	0.586089	6.60007
437.2663 m/z ± 0.0024 Da	1-octadecanoyl-2-sn-glycero-3-phosphate	[M-H]-	C21H43O7P		HMDB0007854				CCCCCCCCCCCCCCCCCC(=O)OCC(O)COP(O)(O)=O	3.93753	-0.00076078	0.801057	0	diff	23.5033	8.35327	23.5033	8.35327	2.81366
599.3191 m/z ± 0.0033 Da	1-octadecanoyl-sn-glycero-3-phospho-(1'-myo-inositol)	[M-H]-	C27H53O12P						CCCCCCCCCCCCCCCCCC(=O)OCC(COP(=O)(O)OC1C(C(C(C(C1O)O)O)O)O)O	3.35382	-0.000778801	0.836836	0	diff	44.9716	13.7012	44.9716	13.7012	3.28231
480.3087 m/z ± 0.0027 Da	1-Octadecanoyl-sn-glycero-3-phosphoethanolamine	[M-H]-	C23H48NO7P	C21484	HMDB0011130	Glycerophospholipids	Glycerophosphoethanolamines		[H][C@@](O)(COC(=O)CCCCCCCCCCCCCCCCC)COP(O)(=O)OCCN	6.01634	-0.000817425	0.748158	0	diff	15.1839	8.20826	15.1839	8.20826	1.84983
435.2509 m/z ± 0.0024 Da	1-oleoyl-sn-glycerol 3-phosphate	[M-H]-	C21H41O7P							23.6449	-0.000738788	0.808105	0	diff	5.22196	1.38402	5.22196	1.38402	3.77303
496.273 m/z ± 0.0027 Da	2-((4r)-4-((3r,5s,9s,10s,13r,14s,17r)-3-hydroxy-10,13-dimethyl-7-oxohexadecahydro-1h-cyclopenta[a]phenanthren-17-yl)pentanamido)ethane-1-sulfonic acid	[M-H]-	C26H43NO6S						[H][C@@]12C(C[C@]3([H])C[C@H](O)CC[C@]3(C)[C@H]1CC[C@@]4(C)[C@H]2CC[C@@H]4[C@@H](CCC(NCCS(=O)(O)=O)=O)C)=O	58.0478	-0.000670144	0.790406	0	diff	30.622	10.7123	30.622	10.7123	2.85857
494.2576 m/z ± 0.0027 Da	6-benzoylheteratisine	[M-H]-	C29H37NO6						CCN1C[C@]2(C)CC[C@H](OC)[C@]34C5C[C@@H]6CC[C@@](O)(C5C(=O)O6)[C@H](C13)[C@@H](OC(=O)c1ccccc1)C42	49.4817	0.00268577	0.732181	0	diff	2.71286	0.440252	2.71286	0.440252	6.16206
391.2244 m/z ± 0.0022 Da	Carbobenzyloxy-l-norleucyl-l-norleucine methyl ester	[M-H]-	C21H32N2O5						CCCCC(C(=O)NC(CCCC)C(=O)OC)NC(=O)OCC1=CC=CC=C1	74.1155	0.000417369	0.731081	0	diff	13.6827	4.28699	13.6827	4.28699	3.19167
465.3032 m/z ± 0.0026 Da	Cholesterol sulfate	[M-H]-	C27H46O4S	C18043	HMDB0000653	Steroids and steroid derivatives	Cholestane steroids	Cholesterols and derivatives	C[C@H](CCCC(C)C)[C@H]1CC[C@@H]2[C@@]1(CC[C@H]3[C@H]2CC=C4[C@@]3(CC[C@@H](C4)OS(=O)(=O)O)C)C	55.1995	-0.000914904	0.751383	0	diff	23.8452	6.91039	23.8452	6.91039	3.45064
362.0498 m/z ± 0.002 Da	Cyclic pyranopterin monophosphate	[M-H]-	C10H14N5O8P	C18239	HMDB0059639	Pteridines and derivatives	Pterins and derivatives	Pyranopterins and derivatives	[H][C@@]12COP(O)(=O)O[C@]1([H])C(O)(O)[C@]1([H])NC3=C(NC(=N)N=C3O)N[C@]1([H])O2	34.9669	-0.00120432	0.755787	0	diff	34.9409	8.40377	34.9409	8.40377	4.15777
480.278 m/z ± 0.0027 Da	dihydrocytochalasin B	[M-H]-	C29H39NO5		HMDB0251302	Cytochalasans	Cytochalasins	Cytochalasins	CC1C2C(CC3=CC=CC=C3)NC(=O)C22OC(=O)CCC(O)CCCC(C)CC=CC2C(O)C1=C	34.1027	0.00224003	0.840726	0	diff	12.8313	1.21241	12.8313	1.21241	10.5833
522.3192 m/z ± 0.0029 Da	His Val Ile Arg	[M-H]-	C23H41N9O5							99.4792	0.00331828	0.730385	0	diff	1.41719	0.0564066	1.41719	0.0564066	25.1245
419.2557 m/z ± 0.0023 Da	Maytenin	[M-H]-	C28H36O3			Organooxygen compounds	Carbonyl compounds		O=C1C[C@]2(C)CC[C@]3(C)C([C@@]4(C)CC[C@@]3(C)C2C[C@H]1C)=CC=C(C4=C5)C(C)=C(O)C5=O	46.2457	-0.00387476	0.701888	0	diff	72.7149	26.2294	72.7149	26.2294	2.77226
375.1842 m/z ± 0.0021 Da	Met-Ala-Arg	[M-H]-	C14H28N6O4S						CC(C(=O)NC(CCCN=C(N)N)C(=O)O)NC(=O)C(CCSC)N	46.8197	0.00202762	0.794158	0	diff	2.99483	0.203845	2.99483	0.203845	14.6917
415.2244 m/z ± 0.0023 Da	Ramipril (altace)	[M-H]-	C23H32N2O5						C1=CC=CC=C1CC[C@@H](C(=O)OCC)N[C@H](C(N2[C@H](C[C@H]3[C@H](CCC3)2)C(O)=O)=O)C	63.7057	0.000443718	0.77724	0	diff	45.4195	6.84605	45.4195	6.84605	6.63441
498.2886 m/z ± 0.0028 Da	Taurochenodeoxycholic acid (TCDCA)	[M-H]-	C26H45NO6S	C05465	HMDB0000951	Steroids and steroid derivatives	Bile acids, alcohols and derivatives	Taurinated bile acids and derivatives	C[C@H](CCC(=O)NCCS(=O)(=O)O)[C@H]1CC[C@@H]2[C@@]1(CC[C@H]3[C@H]2[C@@H](C[C@H]4[C@@]3(CC[C@H](C4)O)C)O)C	51.7867	-0.000552687	0.767661	0	diff	924.935	460.511	924.935	460.511	2.0085
323.0275 m/z ± 0.0018 Da	Uridine 5'-monophosphate	[M-H]-	C9H13N2O9P	C00105	HMDB0000288	Pyrimidine nucleotides	Pyrimidine ribonucleotides	Pyrimidine ribonucleoside monophosphates	O[C@H]1[C@@H](O)[C@@H](O[C@@H]1COP(O)(O)=O)N1C=CC(=O)NC1=O	59.6762	-0.00130745	0.730603	0	diff	6.61705	1.20181	6.61705	1.20181	5.50591
581.3082 m/z ± 0.0032 Da	Val-Pro-Asp-Pro-Arg	[M-H]-	C25H42N8O8		HMDB0244421	Carboxylic acids and derivatives	Amino acids, peptides, and analogues	Oligopeptides	CC(C)C(N)C(=O)N1CCCC1C(=O)NC(CC(O)=O)C(=O)N1CCCC1C(=O)NC(CCCN=C(N)N)C(O)=O	67.0513	0.00315454	0.802342	0	diff	24.8206	3.8137	24.8206	3.8137	6.50827
409.2353 m/z ± 0.0023 Da	Vesatolimod	[M-H]-	C22H30N6O2		HMDB0252944	Pteridines and derivatives		Pteridines and derivatives	CCCCOC1=NC(N)=C2NC(=O)CN(CC3=CC=CC(CN4CCCC4)=C3)C2=N1	7.07351	-0.000402282	0.729536	0	diff	4.33472	1.26292	4.33472	1.26292	3.4323
577.2131 m/z ± 0.0032 Da	(3s,4s)-5-[(3s,4s)-4,10-dihydroxy-7,9-dimethoxy-3-methyl-3,4-dihydro-1h-benzo[g]isochromen-5-yl]-7,9-dimethoxy-3-methyl-3,4-dihydro-1h-benzo[g]isochromene-4,10-diol	[M-H]-	C32H34O10						COC1=CC2=C(C3=C(CO[C@@H](C)[C@H]3O)C(O)=C2C(OC)=C1)C4=C5C=C(OC)C=C(OC)C5=C(O)C6=C4[C@H](O)[C@H](C)OC6	40.2361	0.00503542	0.490298	9.8230554100000004E-152	nodiff	0.151164	0.0667316	0.151164	0.0667316	2.26526
327.1632 m/z ± 0.0018 Da	(all-E)-Crocetin	[M-H]-	C20H24O4	C08588	HMDB0035098	Prenol lipids	Diterpenoids	Acyclic diterpenoids	C\C(\C=C\C=C(/C)C(O)=O)=C\C=C\C=C(/C)\C=C\C=C(\C)C(O)=O	86.1272	0.00309642	0.488317	2.57241859E-41	nodiff	0.0314992	0.0577295	0.0314992	0.0577295	0.545634
859.5303 m/z ± 0.0047 Da	[3-(hexadecanoyloxy)-2-[icosa-5.8.11-trienoyloxy]propoxy]({[2.3.4.5.6-pentahydroxycyclohexyl]oxy})phosphinic acid	[M-H]-	C45H81O13P		HMDB0009787	Glycerophospholipids	Glycerophosphoinositols		[H][C@@](COC(=O)CCCCCCCCCCCCCCC)(COP(O)(=O)O[C@H]1C(O)C(O)C(O)[C@@H](O)C1O)OC(=O)CCC\C=C/C\C=C/C\C=C/CCCCCCCC	67.0747	-0.00314708	0.6958	0	nodiff	20.3531	5.95864	20.3531	5.95864	3.41573
859.5303 m/z ± 5.52 Da	[3-(hexadecanoyloxy)-2-[icosa-5.8.11-trienoyloxy]propoxy]({[2.3.4.5.6-pentahydroxycyclohexyl]oxy})phosphinic acid				HMDB0009787	Glycerophospholipids	Glycerophosphoinositols		[H][C@@](COC(=O)CCCCCCCCCCCCCCC)(COP(O)(=O)O[C@H]1C(O)C(O)C(O)[C@@H](O)C1O)OC(=O)CCC\C=C/C\C=C/C\C=C/CCCCCCCC					nodiff	550.505	180.073	550.505	180.073	3.05712
463.2823 m/z ± 0.0026 Da	1-(11Z-eicosenoyl)-glycero-3-phosphate	[M-H]-	C23H45O7P		HMDB0062305	Glycerophospholipids	Glycerophosphates	1-acylglycerol-3-phosphates	[H]\C(CCCCCCCC)=C(/[H])CCCCCCCCCC(=O)OC[C@@]([H])(O)COP(O)(O)=O	29.897	-0.000654957	0.686879	0	nodiff	1.05146	0.172547	1.05146	0.172547	6.0938
341.179 m/z ± 0.0019 Da	1-(2,4,6-Trihydroxyphenyl)-9-phenylnonan-1-one	[M-H]-	C21H26O4			Organooxygen compounds	Carbonyl compounds		O=C(C=1C(O)=CC(O)=CC1O)CCCCCCCCC=2C=CC=CC2	20.8152	0.00311753	0.487304	1.6610041799999999E-36	nodiff	0.0494825	0.0784175	0.0494825	0.0784175	0.631013
516.3052 m/z ± 0.0029 Da	1-(9z,12z,15z-octadecatrienoyl)-2-hydroxy-sn-glycero-3-phosphocholine	[M-H]-	C26H48NO7P		HMDB0010388				CC\C=C/C\C=C/C\C=C/CCCCCCCC(=O)OC[C@@H](O)COP([O-])(=O)OCC[N+](C)(C)C	75.7596	-0.00433691	0.493421	0	nodiff	0.0308906	0.076589	0.0308906	0.076589	0.40333
423.2508 m/z ± 0.0023 Da	1-heptadecanoyl-glycero-3-phosphate	[M-H]-	C20H41O7P		HMDB0062318	Glycerophospholipids	Glycerophosphates	1-acylglycerol-3-phosphates	[H][C@@](O)(COC(=O)CCCCCCCCCCCCCCCC)COP(O)(O)=O	48.3736	-0.000823949	0.509639	1.8953060000000001E-168	nodiff	0.119437	0.077013	0.119437	0.077013	1.55087
508.34 m/z ± 0.0028 Da	1-Heptadecanoyl-sn-glycero-3-phosphocholine	[M-H]-	C25H52NO7P	C04230	HMDB0012108	Glycerophospholipids	Glycerophosphocholines		[H][C@@](O)(COC(=O)CCCCCCCCCCCCCCCC)COP([O-])(=O)OCC[N+](C)(C)C	27.3337	-0.000852249	0.563429	2.5550868299999998E-114	nodiff	0.337605	0.274411	0.337605	0.274411	1.23029
571.2884 m/z ± 5.52 Da	1-hexadecanoyl-sn-glycero-3-phospho-(1'-myo-inositol)								CCCCCCCCCCCCCCCC(=O)OCC(COP(=O)(O)OC1C(C(C(C(C1O)O)O)O)O)O					nodiff	27.3475	12.655	27.3475	12.655	2.16101
452.2777 m/z ± 0.0025 Da	1-Hexadecanoyl-sn-glycero-3-phosphoethanolamine	[M-H]-	C21H44NO7P		HMDB0011503	Glycerophospholipids	Glycerophosphoethanolamines		[H][C@@](O)(COC(=O)CCCCCCCCCCCCCCC)COP(O)(=O)OCCN	21.7339	-0.000389449	0.676529	0	nodiff	1.81163	0.579469	1.81163	0.579469	3.12636
723.4949 m/z ± 0.004 Da	1-octadecanoyl-2-(5z,8z,11z,14z-eicosatetraenoyl)-sn-glycero-3-phosphate	[M-H]-	C41H73O8P						CCCCCCCCCCCCCCCCCC(=O)OCC(COP(=O)(O)O)OC(=O)CCCC=CCC=CCC=CCC=CCCCCC	63.1932	-0.00103477	0.597691	0	nodiff	21.1678	10.4143	21.1678	10.4143	2.03257
701.51 m/z ± 0.0039 Da	1-octadecanoyl-2-(9z-octadecenoyl)-sn-glycero-3-phosphate	[M-H]-	C39H75O8P						CCCCCCCCCCCCCCCCCC(=O)OCC(COP(=O)(O)O)OC(=O)CCCCCCCC=CCCCCCCCC	5.99386	-0.0010406	0.52764	1.1679146899999999E-106	nodiff	27.686	25.5104	27.686	25.5104	1.08528
599.3191 m/z ± 5.52 Da	1-octadecanoyl-sn-glycero-3-phospho-(1'-myo-inositol)								CCCCCCCCCCCCCCCCCC(=O)OCC(COP(=O)(O)OC1C(C(C(C(C1O)O)O)O)O)O					nodiff	95.5	22.9285	95.5	22.9285	4.16512
599.3191 m/z ± 5.52 Da	1-octadecanoyl-sn-glycero-3-phospho-(1'-myo-inositol)								CCCCCCCCCCCCCCCCCC(=O)OCC(COP(=O)(O)OC1C(C(C(C(C1O)O)O)O)O)O					nodiff	95.5	22.9285	95.5	22.9285	4.16512
599.3191 m/z ± 5.52 Da	1-octadecanoyl-sn-glycero-3-phospho-(1'-myo-inositol)								CCCCCCCCCCCCCCCCCC(=O)OCC(COP(=O)(O)OC1C(C(C(C(C1O)O)O)O)O)O					nodiff	95.5	22.9285	95.5	22.9285	4.16512
524.299 m/z ± 0.0029 Da	1-octadecanoyl-sn-glycero-3-phosphoserine	[M-H]-	C24H48NO9P		HMDB0061698				CCCCCCCCCCCCCCCCCC(=O)OCC(O)COP(O)(=O)OCC(N)C(O)=O	53.7308	-0.000536972	0.611704	0	nodiff	1.1525	0.665262	1.1525	0.665262	1.7324
478.2933 m/z ± 0.0026 Da	1-oleoyl-sn-glycero-3-phosphoethanolamine	[M-H]-	C23H46NO7P		HMDB0011506				[H][C@@](O)(COC(=O)CCCCCCC\C=C/CCCCCCCC)COP(O)(=O)OCCN	93.0176	-0.000687263	0.663526	0	nodiff	0.792923	0.228646	0.792923	0.228646	3.46791
435.2509 m/z ± 5.52 Da	1-oleoyl-sn-glycerol 3-phosphate													nodiff	105.654	20.2295	105.654	20.2295	5.22276
885.5467 m/z ± 0.0049 Da	1-stearoyl-2-arachidonoyl-sn-glycero-3-phospho-(1'-myo-inositol)	[M-H]-	C47H83O13P		HMDB0009815				[H][C@@](COC(=O)CCCCCCCCCCCCCCCCC)(COP(O)(=O)O[C@H]1C(O)C(O)C(O)[C@@H](O)C1O)OC(=O)CCC\C=C/C\C=C/C\C=C/C\C=C/CCCCC	23.8275	-0.00335951	0.559284	0	nodiff	163.503	108.648	163.503	108.648	1.50489
885.5467 m/z ± 0.0049 Da	1-stearoyl-2-arachidonoyl-sn-glycero-3-phospho-(1'-myo-inositol)				HMDB0009815				[H][C@@](COC(=O)CCCCCCCCCCCCCCCCC)(COP(O)(=O)O[C@H]1C(O)C(O)C(O)[C@@H](O)C1O)OC(=O)CCC\C=C/C\C=C/C\C=C/C\C=C/CCCCC					nodiff	163.474	108.646	163.474	108.646	1.50466
885.5467 m/z ± 0.0049 Da	1-stearoyl-2-arachidonoyl-sn-glycero-3-phospho-(1'-myo-inositol)				HMDB0009815				[H][C@@](COC(=O)CCCCCCCCCCCCCCCCC)(COP(O)(=O)O[C@H]1C(O)C(O)C(O)[C@@H](O)C1O)OC(=O)CCC\C=C/C\C=C/C\C=C/C\C=C/CCCCC					nodiff	163.474	108.646	163.474	108.646	1.50466
810.5261 m/z ± 0.0045 Da	1-stearoyl-2-arachidonoyl-sn-glycero-3-phosphoserine	[M-H]-	C44H78NO10P		HMDB0012383				[H][C@](N)(COP(O)(=O)OC[C@@]([H])(COC(=O)CCCCCCCCCCCCCCCCC)OC(=O)CCC\C=C/C\C=C/C\C=C/C\C=C/CCCCC)C(O)=O	97.255	-0.00161765	0.503145	5.6381610499999999E-51	nodiff	3.44839	3.69274	3.44839	3.69274	0.933831
508.3037 m/z ± 0.0028 Da	1,2-bis(o-octanoyl)-sn-glycerylphophorylcholine	[M-H]-	C24H48NO8P						CCCCCCCC(=O)OCC(COP(=O)([O-])OCC[N+](C)(C)C)OC(=O)CCCCCCC	23.2046	-0.000647668	0.575764	0	nodiff	1.13319	0.550325	1.13319	0.550325	2.05913
695.4637 m/z ± 0.0038 Da	1,2-Di-(9Z,12Z-octadecadienoyl)-sn-glycero-3-phosphate	[M-H]-	C39H69O8P		HMDB0031092	Glycerophospholipids	Glycerophosphates	1,2-diacylglycerol-3-phosphates	CCCCC\C=C\C\C=C\CCCCCCCC(=O)OCC(COP(O)(O)=O)OC(=O)CCCCCCC\C=C\C\C=C\CCCCC	59.9012	-0.0020561	0.647708	0	nodiff	31.1916	9.78684	31.1916	9.78684	3.1871
695.4637 m/z ± 5.52 Da	1,2-Di-(9Z,12Z-octadecadienoyl)-sn-glycero-3-phosphate				HMDB0031092	Glycerophospholipids	Glycerophosphates	1,2-diacylglycerol-3-phosphates	CCCCC\C=C\C\C=C\CCCCCCCC(=O)OCC(COP(O)(O)=O)OC(=O)CCCCCCC\C=C\C\C=C\CCCCC					nodiff	155.805	64.3234	155.805	64.3234	2.42221
861.5467 m/z ± 0.0048 Da	1,2-dioleoyl-sn-glycero-3-phospho-(1'-myo-inositol)	[M-H]-	C45H83O13P		HMDB0009837				[H][C@@](COC(=O)CCCCCCC\C=C/CCCCCCCC)(COP(O)(=O)O[C@H]1C(O)C(O)C(O)[C@@H](O)C1O)OC(=O)CCCCCCC\C=C/CCCCCCCC	60.4054	-0.00312979	0.656962	0	nodiff	264.249	75.1328	264.249	75.1328	3.5171
861.5467 m/z ± 0.0048 Da	1,2-dioleoyl-sn-glycero-3-phospho-(1'-myo-inositol)				HMDB0009837				[H][C@@](COC(=O)CCCCCCC\C=C/CCCCCCCC)(COP(O)(=O)O[C@H]1C(O)C(O)C(O)[C@@H](O)C1O)OC(=O)CCCCCCC\C=C/CCCCCCCC					nodiff	264.248	75.125	264.248	75.125	3.51744
861.5467 m/z ± 0.0048 Da	1,2-dioleoyl-sn-glycero-3-phospho-(1'-myo-inositol)				HMDB0009837				[H][C@@](COC(=O)CCCCCCC\C=C/CCCCCCCC)(COP(O)(=O)O[C@H]1C(O)C(O)C(O)[C@@H](O)C1O)OC(=O)CCCCCCC\C=C/CCCCCCCC					nodiff	264.248	75.125	264.248	75.125	3.51744
861.5467 m/z ± 5.52 Da	1,2-dioleoyl-sn-glycero-3-phospho-(1'-myo-inositol)				HMDB0009837				[H][C@@](COC(=O)CCCCCCC\C=C/CCCCCCCC)(COP(O)(=O)O[C@H]1C(O)C(O)C(O)[C@@H](O)C1O)OC(=O)CCCCCCC\C=C/CCCCCCCC					nodiff	547.931	172.735	547.931	172.735	3.17209
786.5263 m/z ± 0.0043 Da	1,2-dioleoyl-sn-glycero-3-phospho-l-serine	[M-H]-	C42H78NO10P		HMDB0012390				[H][C@](N)(COP(O)(=O)OC[C@@]([H])(COC(=O)CCCCCCC\C=C/CCCCCCCC)OC(=O)CCCCCCC\C=C/CCCCCCCC)C(O)=O	71.1955	-0.00273486	0.519912	1.27348792E-57	nodiff	9.88435	10.3527	9.88435	10.3527	0.954757
778.5127 m/z ± 0.0043 Da	1,2-dioleoyl-sn-glycero-3-phosphoethanolamine	[M+Cl]-	C41H78NO8P		HMDB0009059				[H][C@@](COC(=O)CCCCCCC\C=C/CCCCCCCC)(COP(O)(=O)OCCN)OC(=O)CCCCCCC\C=C/CCCCCCCC	51.5154	-0.00266952	0.494617	5.3219496300000002E-56	nodiff	0.378489	0.54972	0.378489	0.54972	0.688512
742.5367 m/z ± 0.0041 Da	1,2-dioleoyl-sn-glycero-3-phosphoethanolamine	[M-H]-	C41H78NO8P		HMDB0009059				[H][C@@](COC(=O)CCCCCCC\C=C/CCCCCCCC)(COP(O)(=O)OCCN)OC(=O)CCCCCCC\C=C/CCCCCCCC	51.5154	-0.00266952	0.561624	0	nodiff	20.4125	13.8779	20.4125	13.8779	1.47086
699.4947 m/z ± 0.0039 Da	1,2-Ethanediamine propylene oxide ethylene oxide polymer	[M-H]-	C34H72N2O12		HMDB0259449	Organonitrogen compounds	Amines	Trialkylamines	CC(COC(C)CN(CCN(CC(C)OCC(C)OCCO)CC(C)OCC(C)OCCO)CC(C)OCC(C)OCCO)OCCO	58.437	-0.00615377	0.620745	0	nodiff	42.7897	20.4831	42.7897	20.4831	2.08903
699.4947 m/z ± 0.0039 Da	1,2-Ethanediamine propylene oxide ethylene oxide polymer				HMDB0259449	Organonitrogen compounds	Amines	Trialkylamines	CC(COC(C)CN(CCN(CC(C)OCC(C)OCCO)CC(C)OCC(C)OCCO)CC(C)OCC(C)OCCO)OCCO					nodiff	42.7986	20.4826	42.7986	20.4826	2.08951
699.4947 m/z ± 0.0039 Da	1,2-Ethanediamine propylene oxide ethylene oxide polymer				HMDB0259449	Organonitrogen compounds	Amines	Trialkylamines	CC(COC(C)CN(CCN(CC(C)OCC(C)OCCO)CC(C)OCC(C)OCCO)CC(C)OCC(C)OCCO)OCCO					nodiff	42.7986	20.4826	42.7986	20.4826	2.08951
664.1162 m/z ± 0.0037 Da	1,4-Dihydronicotinamide adenine dinucleotide (NADH)	[M-H]-	C21H29N7O14P2	C00004	HMDB0001478	Miscellaneous mixed metal/non-metals	na	Miscellaneous mixed metal/non-metals	C1C=CN(C=C1C(=O)N)[C@H]2[C@@H]([C@@H]([C@H](O2)COP(=O)(O)OP(=O)(O)OC[C@@H]3[C@H]([C@H]([C@@H](O3)N4C=NC5=C(N=CN=C54)N)O)O)O)O	23.3187	-0.00148136	0.6077	0	nodiff	10.5864	8.43087	10.5864	8.43087	1.25567
677.2537 m/z ± 0.0037 Da	15-(2-Amino-2-oxoethyl)-10,11,23-trihydroxy-18-[(3-methyl-2-oxopentanoyl)amino]-9,14,17-trioxo-N-[(1Z)-1-propen-1-yl]-8,13,16-triazatetracyclo[18.3.1.0~2,7~.0~6,10~]tetracosa-1(24),2,4,6,20,22-hexaene-12-carboxamide	[M-H]-	C33H38N6O10							54.4861	-0.0037204	0.520989	0	nodiff	1.27898	1.80536	1.27898	1.80536	0.708432
484.2732 m/z ± 0.0027 Da	2-((3r)-3-((3r,5s,7s,9s,10s,13r,14s,17r)-3,7-dihydroxy-10,13-dimethylhexadecahydro-1h-cyclopenta[a]phenanthren-17-yl)butanamido)ethane-1-sulfonic acid	[M-H]-	C25H43NO6S						[H][C@@]12[C@@H](O)C[C@]3([H])C[C@H](O)CC[C@]3(C)[C@H]1CC[C@@]4(C)[C@H]2CC[C@@H]4[C@@H](CC(NCCS(=O)(O)=O)=O)C	54.6124	-0.000665863	0.68833	0	nodiff	1.24998	0.285121	1.24998	0.285121	4.38402
572.3253 m/z ± 0.0032 Da	2-((6r)-3-hydroxy-2-methyl-6-((3r,5s,7r,8r,9s,10s,12s,13r,14s,17r)-3,7,12-trihydroxy-10,13-dimethylhexadecahydro-1h-cyclopenta[a]phenanthren-17-yl)heptanamido)ethane-1-sulfonic acid	[M-H]-	C29H51NO8S						C[C@@H]([C@H]1CC[C@]2([H])[C@]1(C)[C@@H](O)C[C@@]3([H])[C@@]2([H])[C@H](O)C[C@@]4([H])[C@]3(C)CC[C@@H](O)C4)CCC(O)C(C)C(NCCS(=O)(O)=O)=O	35.1208	-0.000888888	0.538709	0	nodiff	0.957943	1.29588	0.957943	1.29588	0.739221
1035.543 m/z ± 0.0057 Da	2-[2-[5-[4-[4,5-Dihydroxy-6-methyl-3-(3,4,5-trihydroxy-6-methyloxan-2-yl)oxyoxan-2-yl]oxy-1,2,4a,5-tetramethyl-2,3,4,7,8,8a-hexahydronaphthalen-1-yl]-3-methylpent-1-en-3-yl]oxy-5-hydroxy-6-methyl-3-(3,4,5-trihydroxy-6-methyloxan-2-yl)oxyoxan-4-yl]oxy-6-methyloxane-3,4,5-triol	[M-H]-	C50H84O22							70.81	0.00397479	0.641101	0	nodiff	6.18114	3.29989	6.18114	3.29989	1.87314
386.0325 m/z ± 0.0021 Da	2-Amino-5-[[1-[carboxymethyl(sulfo)amino]-1-oxo-3-sulfanylpropan-2-yl]amino]-5-oxopentanoic acid	[M-H]-	C10H17N3O9S2		HMDB0257661	Carboxylic acids and derivatives	Amino acids, peptides, and analogues	Oligopeptides	NC(CCC(=O)NC(CS)C(=O)N(CC(O)=O)S(O)(=O)=O)C(O)=O	7.49671	-0.000697008	0.629443	0	nodiff	71.9914	28.0376	71.9914	28.0376	2.56767
766.5367 m/z ± 0.0042 Da	2-arachidonoyl-1-stearoyl-sn-glycero-3-phosphoethanolamine	[M-H]-	C43H78NO8P		HMDB0009003				[H][C@@](COC(=O)CCCCCCCCCCCCCCCCC)(COP(O)(=O)OCCN)OC(=O)CCC\C=C/C\C=C/C\C=C/C\C=C/CCCCC	39.3498	-0.00163554	0.458474	0	nodiff	8.68595	11.4333	8.68595	11.4333	0.759708
347.0388 m/z ± 0.0019 Da	2-O-(6-Phospho-alpha-mannosyl)-D-glycerate	[M-H]-	C9H17O12P	C16699	HMDB0012152	Organooxygen compounds	Carbohydrates and carbohydrate conjugates	Hexose phosphates	OC[C@@H](O[C@H]1O[C@H](COP(O)(O)=O)[C@@H](O)[C@H](O)[C@@H]1O)C(O)=O	15.0412	0.000349875	0.607859	0	nodiff	6.31858	3.56455	6.31858	3.56455	1.77261
788.5413 m/z ± 0.0044 Da	2-Oleoyl-1-stearoyl-sn-glycero-3-phosphoserine	[M-H]-	C42H80NO10P	C02737	HMDB0010163	Glycerophospholipids	Glycerophosphoserines		CCCCCCCCCCCCCCCCCC(=O)OC[C@H](COP(O)(=O)OC[C@H](N)C(O)=O)OC(=O)CCCCCCC\\C=C/CCCCCCCC	21.1925	-0.00140352	0.469538	0	nodiff	10.5104	15.9674	10.5104	15.9674	0.658243
339.1633 m/z ± 0.0019 Da	2,2-Bis[4-(2,3-epoxypropoxy)phenyl]propane	[M-H]-	C21H24O4	C14348	HMDB0032737	Benzene and substituted derivatives	Diphenylmethanes	Diphenylmethanes	CC(C)(C1=CC=C(OCC2CO2)C=C1)C1=CC=C(OCC2CO2)C=C1	85.3912	0.0030237	0.489119	2.3737957700000001E-211	nodiff	0.0109916	0.049129	0.0109916	0.049129	0.22373
351.1842 m/z ± 0.0019 Da	2,3-Dimethoxy-5-methyl-6-(9'-carboxynonyl)-1,4-benzoquinone	[M-H]-	C19H28O6		HMDB0258087	Prenol lipids	Quinone and hydroquinone lipids	Ubiquinones	COC1=C(OC)C(=O)C(CCCCCCCCCC(O)=O)=C(C)C1=O	91.6809	0.00290106	0.483072	2.7007032999999998E-189	nodiff	0.0291665	0.0848171	0.0291665	0.0848171	0.343875
451.0562 m/z ± 0.0025 Da	3,4-Hexahydroxydiphenoylarabinose	[M-H]-	C19H16O13		HMDB0034113	Tannins	Hydrolyzable tannins	Hydrolyzable tannins	OC1OCC2OC(=O)C3=CC(O)=C(O)C(O)=C3C3=C(O)C(O)=C(O)C=C3C(=O)OC2C1O	87.6065	0.00434855	0.545107	0	nodiff	3.53816	2.09261	3.53816	2.09261	1.69079
458.1645 m/z ± 0.0025 Da	4-hydroxy-2-nonenal-glutathione conjugate	[M-H]-	C19H29N3O8S		HMDB0304177	Carboxylic acids and derivatives	Amino acids, peptides, and analogues	Oligopeptides	CCCCCC(O)C(CC=O)SCC(NC(=O)CCC([N+])C([O-])=O)C(=O)NCC([O-])=O	86.438	0.00449885	0.490621	2.5141651600000001E-70	nodiff	0.023648	0.0474122	0.023648	0.0474122	0.498775
399.0943 m/z ± 0.0022 Da	5-hydroxy-6,8-dimethoxy-7-[(2s,3r,4s,5s,6r)-3,4,5-trihydroxy-6-(hydroxymethyl)oxan-2-yl]oxychromen-2-one	[M-H]-	C17H20O11						O=C1OC=2C(OC)=C(OC3OC(CO)C(O)C(O)C3O)C(OC)=C(O)C2C=C1	61.5582	0.00140651	0.399639	0	nodiff	0.255215	2.41789	0.255215	2.41789	0.105553
331.2631 m/z ± 0.0018 Da	7Z,10Z,13Z,16Z-Docosatetraenoic acid	[M-H]-	C22H36O2	C16527	HMDB0002226	Fatty Acyls	Fatty acids and conjugates	Very long-chain fatty acids	CCCCC/C=C\\C/C=C\\C/C=C\\C/C=C\\CCCCCC(=O)O	63.9458	-0.00109947	0.601024	0	nodiff	6.17516	1.36689	6.17516	1.36689	4.51768
325.1838 m/z ± 0.0018 Da	9-(4-Sulfophenyl)dodecane	[M-H]-	C18H30O3S			Benzene and substituted derivatives	Benzenesulfonic acids and derivatives		OS(=O)(=O)c1ccc(cc1)C(CCC)CCCCCCCC	4.46903	-0.000438922	0.474289	2.4281916599999999E-193	nodiff	1.02185	1.90967	1.02185	1.90967	0.535091
325.1838 m/z ± 5.52 Da	9-(4-Sulfophenyl)dodecane					Benzene and substituted derivatives	Benzenesulfonic acids and derivatives		OS(=O)(=O)c1ccc(cc1)C(CCC)CCCCCCCC					nodiff	30.8076	10.2136	30.8076	10.2136	3.01634
673.4793 m/z ± 0.0037 Da	9-Octadecenoic acid 1-[[(1-oxohexadecyl)oxy]methyl]-2-(phosphonoxy)ethyl ester	[M-H]-	C37H71O8P		HMDB0031130	Glycerophospholipids	Glycerophosphates	1,2-diacylglycerol-3-phosphates	CCCCCCCCCCCCCCCC(=O)OC(COC(=O)CCCCCCC\C=C\CCCCCCCC)COP(O)(O)=O	51.9475	-0.00206408	0.573756	0	nodiff	6.36786	4.70696	6.36786	4.70696	1.35286
351.0564 m/z ± 0.0019 Da	a-L-threo-4-Hex-4-enopyranuronosyl-D-galacturonic acid	[M-H]-	C12H16O12		HMDB0039720	Organooxygen compounds	Carbohydrates and carbohydrate conjugates	Glucuronic acid derivatives	OC1OC(C(OC2OC(=CC(O)C2O)C(O)=O)C(O)C1O)C(O)=O	77.558	-0.000690041	0.576172	0	nodiff	2.9659	1.36696	2.9659	1.36696	2.16971
463.9773 m/z ± 0.0026 Da	Acyclovir triphosphate	[M-H]-	C8H14N5O12P3		HMDB0247992	Imidazopyrimidines	Purines and purine derivatives	Hypoxanthines	OC1=NC(=N)NC2=C1N=CN2COCCOP(O)(=O)OP(O)(=O)OP(O)(O)=O	52.4573	-0.000788278	0.605208	0	nodiff	3.08404	1.25829	3.08404	1.25829	2.45097
673.1258 m/z ± 0.0037 Da	Adenosine thiamine diphosphate	[M-H]-	C22H30N9O10P2S		HMDB0013647	Purine nucleotides	Purine ribonucleotides	Purine ribonucleoside diphosphates	CC1=C(CCOP(O)(=O)OP(O)(=O)OC[C@H]2O[C@H]([C@@H](O)[C@H]2O)N2C=NC3=C2N=CN=C3N)SC=[N+]1CC1=CN=C(C)N=C1N	77.1521	0.0019025	0.482209	0	nodiff	3.95962	5.27002	3.95962	5.27002	0.751347
558.0634 m/z ± 0.0031 Da	ADP-ribose	[M-H]-	C15H23N5O14P2	C00301	HMDB0001178	Purine nucleotides	Purine nucleotide sugars	Purine nucleotide sugars	NC1=C2N=CN(C3OC(COP(O)(=O)OP(O)(=O)OCC4OC(O)C(O)C4O)C(O)C3O)C2=NC=N1	69.9582	-0.000589734	0.640356	0	nodiff	9.72907	3.54102	9.72907	3.54102	2.74753
349.0019 m/z ± 0.0019 Da	Apigenin 7-sulfate	[M-H]-	C15H10O8S		HMDB0037851	Flavonoids	Flavones	Flavones	OC1=CC=C(C=C1)C1=CC(=O)C2=C(O)C=C(OS(O)(=O)=O)C=C2O1	92.7884	-0.00043719	0.463912	0	nodiff	0.118732	0.599175	0.118732	0.599175	0.198159
455.1159 m/z ± 0.0025 Da	Apiosylskimmin	[M-H]-	C20H24O12			Coumarins and derivatives	Coumarin glycosides		O=C1OC=2C=C(OC3OC(COC4OCC(O)(CO)C4O)C(O)C(O)C3O)C=CC2C=C1	46.2772	-0.00355333	0.459348	7.6211095399999994E-217	nodiff	0.637645	0.956174	0.637645	0.956174	0.666871
607.3603 m/z ± 0.0034 Da	Avenestergenin A2	[M-H]-	C37H52O7		HMDB0035262	Prenol lipids	Triterpenoids	Triterpenoids	CC1(CC2C3C(=O)CC4C5(C)CCC(O)C(C)(CO)C5CCC4(C)C3(C)CC(O)C2(C)CC1OC(=O)C1=CC=CC=C1)C=O	74.6518	-0.00373772	0.488257	0	nodiff	2.63871	4.0856	2.63871	4.0856	0.645855
445.0759 m/z ± 0.0025 Da	Baicalin	[M-H]-	C21H18O11	C10025	HMDB0041832	Flavonoids	Flavonoid glycosides	Flavonoid-7-O-glucuronides	O[C@@H]1[C@@H](O)[C@@H](OC2=C(O)C(O)=C3C(=O)C=C(OC3=C2)C2=CC=CC=C2)O[C@@H]([C@H]1O)C(O)=O	89.8054	-0.00175688	0.497429	6.3921600999999996E-36	nodiff	0.155862	0.124922	0.155862	0.124922	1.24768
520.2706 m/z ± 0.0029 Da	Batrachotoxinin A 20-alpha-benzoate	[M-H]-	C31H39NO6		HMDB0248883	Benzene and substituted derivatives	Benzoic acids and derivatives	Benzoic acid esters	CC(OC(=O)C1=CC=CC=C1)C1=CCC23OCCN(C)CC12CC(O)C12OC4(O)CCC1(C)C(CC=C32)C4	72.734	9.67858e-05	0.630745	0	nodiff	0.62608	0.218755	0.62608	0.218755	2.86202
401.1397 m/z ± 0.0022 Da	Benzenesulfonamide, 4-[[6-(cyclohexylmethoxy)-9h-purin-2-yl]amino]-	[M-H]-	C18H22N6O3S						C1CCC(CC1)COC2=NC(=NC3=C2NC=N3)NC4=CC=C(C=C4)S(=O)(=O)N	39.4792	-0.00042723	0.491335	1.3041213600000001E-227	nodiff	0.223642	0.0939302	0.223642	0.0939302	2.38094
581.2398 m/z ± 0.0032 Da	Biliverdin	[M-H]-	C33H34N4O6	C00500	HMDB0001008	Tetrapyrroles and derivatives	Bilirubins	Bilirubins	CC1=C(C=C)\C(NC1=O)=C\C1=C(C)C(CCC(O)=O)=C(N1)\C=C1/N\C(=C\C2=NC(=O)C(C=C)=C2C)C(C)=C1CCC(O)=O	60.143	-0.000680682	0.481637	0	nodiff	0.0306526	0.0798655	0.0306526	0.0798655	0.383803
429.1014 m/z ± 0.0024 Da	Bispyribac	[M-H]-	C19H18N4O8	C10915					COC1=CC(=NC(=N1)OC2=C(C(=CC=C2)OC3=NC(=CC(=N3)OC)OC)C(=O)O)OC	65.2297	-0.00377652	0.493695	4.4150676700000001E-119	nodiff	0.00587249	0.0177064	0.00587249	0.0177064	0.331659
531.2985 m/z ± 0.0029 Da	C28H41FN4O5	[M-H]-	C28H41FN4O5			Peptidomimetics	Hybrid peptides		CC(C)[C@@H](NC(=O)C1CCN(CC1)C(=O)[C@@H]2CCCN2C(=O)OC(C)(C)C)C(=O)NCc3ccc(F)cc3	18.3089	-0.000231322	0.557636	3.0836233200000001E-5	nodiff	2.61234	2.58134	2.61234	2.58134	1.01201
755.4266 m/z ± 0.0042 Da	Capsicoside B1	[M-H]-	C39H64O14		HMDB0303763	Steroids and steroid derivatives	Steroidal glycosides	Steroidal saponins	CC1C2C(CC3C4CCC5CC(OC6OC(CO)C(OC7OC(CO)C(O)C(O)C7O)C(O)C6O)C(O)CC5(C)C4CCC23C)OC11CCC(C)CO1	73.3017	0.00429518	0.397466	0	nodiff	0.691307	5.05965	0.691307	5.05965	0.136631
862.4345 m/z ± 0.0048 Da	Casomorphin	[M-H]-	C44H61N7O11		HMDB0059787	Carboxylic acids and derivatives	Amino acids, peptides, and analogues	Oligopeptides	CCC(C)C(N=C(O)C1CCCN1C(=O)C(CCC(O)=O)N=C(O)C(N=C(O)C(CC1=CC=CC=C1)N=C(O)C1CCCN1C(=O)C(N)CC1=CC=C(O)C=C1)C(C)C)C(O)=O	91.1346	-0.00116866	0.494361	1.7507876600000001E-141	nodiff	0.0609576	0.0313366	0.0609576	0.0313366	1.94525
445.0521 m/z ± 0.0025 Da	CDP-Ethanolamine	[M-H]-	C11H20N4O11P2	C00570	HMDB0001564	Pyrimidine nucleotides	Pyrimidine ribonucleotides	CDP-ethanolamines	NCCOP(O)(=O)OP(O)(=O)OC[C@H]1O[C@H]([C@H](O)[C@@H]1O)N1C=CC(N)=NC1=O	25.7067	-0.0013493	0.563556	0	nodiff	14.3339	9.32905	14.3339	9.32905	1.53648
540.0529 m/z ± 0.003 Da	Cyclic ADP-ribose	[M-H]-	C15H21N5O13P2		HMDB0249529	Organooxygen compounds	Carbohydrates and carbohydrate conjugates	Pentose phosphates	OC1C2COP(O)(=O)OP(O)(=O)OCC3OC(C(O)C3O)N3C=NC4=C(N=CN4C(O2)C1O)C3=N	4.74099	-0.00122576	0.481417	0	nodiff	13.3216	27.1289	13.3216	27.1289	0.491048
338.9879 m/z ± 0.0019 Da	D-Fructose 2,6-bisphosphate	[M-H]-	C6H14O12P2	C00665	HMDB0001047	Organooxygen compounds	Carbohydrates and carbohydrate conjugates	Pentose phosphates	OC[C@@]1(OP(O)(O)=O)O[C@H](COP(O)(O)=O)[C@@H](O)[C@@H]1O	39.7943	-0.00100415	0.640294	0	nodiff	5.16308	2.05133	5.16308	2.05133	2.51694
545.2782 m/z ± 0.003 Da	Decoside	[M-H]-	C30H42O9			Steroids and steroid derivatives	Steroidal glycosides		C[C@H]1[C@@H]([C@H](C[C@@H](O1)O[C@H]2CC[C@]3([C@@H](C2)CC[C@@H]4C3=C(C(=O)[C@]5([C@@]4(CC[C@@H]5C6=CC(=O)OC6)O)C)O)C)OC)O	48.1795	0.00263664	0.546823	0	nodiff	0.241548	0.105305	0.241548	0.105305	2.2938
346.055 m/z ± 0.0019 Da	Deoxy-GMP	[M-H]-	C10H14N5O7P	C00362	HMDB0001044	Purine nucleotides	Purine deoxyribonucleotides	Purine 2'-deoxyribonucleoside monophosphates	NC1=NC2=C(N=CN2[C@H]2C[C@H](O)[C@@H](COP(O)(O)=O)O2)C(=O)N1	3.96455	-0.00130133	0.591832	0	nodiff	43.5343	37.3491	43.5343	37.3491	1.1656
346.055 m/z ± 0.0019 Da	Deoxy-GMP			C00362	HMDB0001044	Purine nucleotides	Purine deoxyribonucleotides	Purine 2'-deoxyribonucleoside monophosphates	NC1=NC2=C(N=CN2[C@H]2C[C@H](O)[C@@H](COP(O)(O)=O)O2)C(=O)N1					nodiff	43.9271	37.2636	43.9271	37.2636	1.17882
426.0211 m/z ± 0.0024 Da	dGDP	[M-H]-	C10H15N5O10P2	C00361	HMDB0000960	Cinnamic acids and derivatives	Hydroxycinnamic acids and derivatives	Hydroxycinnamic acids	NC1=NC2=C(N=CN2[C@H]2C[C@H](O)[C@@H](COP(O)(=O)OP(O)(O)=O)O2)C(=O)N1	4.27922	-0.00130654	0.576631	0	nodiff	42.7927	87.0623	42.7927	87.0623	0.491518
505.9875 m/z ± 0.0028 Da	dGTP	[M-H]-	C10H16N5O13P3	C00286	HMDB0001440	Purine nucleotides	Purine deoxyribonucleotides	Purine 2'-deoxyribonucleoside triphosphates	NC1=NC2=C(N=CN2[C@H]2C[C@H](O)[C@@H](COP(O)(=O)OP(O)(=O)OP(O)(O)=O)O2)C(=O)N1	5.54874	-0.00123563	0.504048	0	nodiff	4.49605	30.8305	4.49605	30.8305	0.145831
353.1996 m/z ± 0.0019 Da	Diethylene glycol dodecyl ether sulfate	[M-H]-	C16H34O6S						CCCCCCCCCCCCOCCOCCOS(=O)(=O)O	47.7973	-0.000919892	0.499545	0.19714335699999999	nodiff	0.0469071	0.0377724	0.0469071	0.0377724	1.24184
480.278 m/z ± 5.52 Da	dihydrocytochalasin B				HMDB0251302	Cytochalasans	Cytochalasins	Cytochalasins	CC1C2C(CC3=CC=CC=C3)NC(=O)C22OC(=O)CCC(O)CCCC(C)CC=CC2C(O)C1=C					nodiff	74.5671	19.0822	74.5671	19.0822	3.90768
480.278 m/z ± 5.52 Da	dihydrocytochalasin B				HMDB0251302	Cytochalasans	Cytochalasins	Cytochalasins	CC1C2C(CC3=CC=CC=C3)NC(=O)C22OC(=O)CCC(O)CCCC(C)CC=CC2C(O)C1=C					nodiff	74.5671	19.0822	74.5671	19.0822	3.90768
403.2607 m/z ± 0.0022 Da	Eliglustat	[M-H]-	C23H36N2O4		HMDB0251746	Benzodioxanes	Benzo-1,4-dioxanes	Benzo-1,4-dioxanes	CCCCCCCC(=O)NC(CN1CCCC1)C(O)C1=CC2=C(OCCO2)C=C1	35.8803	0.000600975	0.662166	0	nodiff	27.1714	6.44943	27.1714	6.44943	4.213
592.2922 m/z ± 0.0033 Da	Ergocristam	[M-H]-	C35H39N5O4			Ergoline and derivatives	Lysergic acids and derivatives		CC(C)[C@@H](C(=O)N1[C@H](C(=O)N2CCC[C@@H]2C1=O)CC3=CC=CC=C3)NC(=O)[C@H]4CN([C@@H]5CC6=CNC7=CC=CC(=C67)C5=C4)C	70.4923	-0.000828719	0.498577	0	nodiff	0.106801	0.2788	0.106801	0.2788	0.383076
375.2293 m/z ± 0.0021 Da	Ethyl-p-((E)-2-(5,6,7,8-tetrahydro-5,5,8,8-tetramethyl-2-naphthyl)-1-propenyl)benzoate	[M-H]-	C26H32O2		HMDB0248612	Stilbenes		Stilbenes	CCOC(=O)C1=CC=C(C=C(C)C2=CC3=C(C=C2)C(C)(C)CCC3(C)C)C=C1	98.8241	-0.00362076	0.615504	0	nodiff	6.26106	0.907454	6.26106	0.907454	6.89959
604.0681 m/z ± 0.0033 Da	GDP-glucose	[M-H]-	C16H25N5O16P2	C00394	HMDB0003351	Purine nucleotides	Purine nucleotide sugars	Purine nucleotide sugars	NC1=NC2=C(N=CN2[C@@H]2O[C@H](COP(O)(=O)OP(O)(=O)O[C@H]3O[C@H](CO)[C@@H](O)[C@H](O)[C@H]3O)[C@@H](O)[C@H]2O)C(=O)N1	88.6289	-0.00195533	0.467092	0	nodiff	0.507564	1.32442	0.507564	1.32442	0.383235
610.3023 m/z ± 0.0034 Da	Ge-20372-a/b	[M-H]-	C30H41N7O7						N=C(N)NCCCC(C(NC(C(C)C)C(N[C@@H](CC1=CC=CC=C1)C=O)=O)=O)NC(NC(CC(C=C2)=CC=C2O)C(O)=O)=O	98.8788	0.00267843	0.557939	0	nodiff	0.221354	0.0746843	0.221354	0.0746843	2.96387
500.2786 m/z ± 0.0028 Da	Glycerophospho-N-Arachidonoyl Ethanolamine	[M-H]-	C25H44NO7P		HMDB0252848	Glycerophospholipids	Glycerophosphoethanolamines	Glycero-3-phospho-N-acyl-ethanolamines	CCCCCC=CCC=CCC=CCC=CCCCC(=O)NCCOP(O)(=O)OCC(O)CO	79.7141	0.000344813	0.477877	0	nodiff	0.551859	1.39956	0.551859	1.39956	0.39431
442.016 m/z ± 0.0024 Da	Guanosine diphosphate	[M-H]-	C10H15N5O11P2	C00035	HMDB0001201	Purine nucleotides	Purine ribonucleotides	Purine ribonucleoside diphosphates	C1=NC2=C(N1[C@H]3[C@@H]([C@@H]([C@H](O3)COP(=O)(O)OP(=O)(O)O)O)O)N=C(NC2=O)N	9.33469	-0.00126865	0.64371	0	nodiff	12.9568	9.32241	12.9568	9.32241	1.38985
521.9825 m/z ± 0.0029 Da	Guanosine triphosphate	[M-H]-	C10H16N5O14P3	C00044	HMDB0001273	Purine nucleotides	Purine ribonucleotides	Purine ribonucleoside triphosphates	NC1=NC2=C(N=CN2[C@@H]2O[C@H](COP(O)(=O)OP(O)(=O)OP(O)(O)=O)[C@@H](O)[C@H]2O)C(=O)N1	32.0427	-0.00130273	0.469733	0	nodiff	0.325108	2.1964	0.325108	2.1964	0.148019
493.3712 m/z ± 0.0027 Da	Heptaethylene glycol monododecyl ether	[M-H]-	C26H54O8		HMDB0251574	Organooxygen compounds	Ethers	Polyethylene glycols	CCCCCCCCCCCCOCCOCCOCCOCCOCCOCCOCCO	15.9162	-0.00323401	0.496836	2.0572221899999999E-41	nodiff	0.157069	0.0466568	0.157069	0.0466568	3.36649
479.3555 m/z ± 0.0026 Da	Heptapropylene glycol monobutyl ether	[M-H]-	C25H52O8							6.75619	-0.00333128	0.496698	1.14614837E-41	nodiff	0.164067	0.0485723	0.164067	0.0485723	3.37779
421.2986 m/z ± 0.0023 Da	Homocholic acid	[M-H]-	C25H42O5			Steroids and steroid derivatives	Hydroxysteroids	7-hydroxysteroids	[H][C@]12C[C@@H](O)[C@]3([C@@H]([C@]4(C)[C@@H](O)C[C@@H]3[C@@]1(C)CC[C@@H](O)C2)CC[C@@H]4[C@@H](CCCC(O)=O)C)[H]	38.447	0.00266494	0.479023	0	nodiff	0.00096512	0.184519	0.00096512	0.184519	0.00523046
478.2624 m/z ± 0.0026 Da	Lanopepden	[M-H]-	C22H34FN7O4		HMDB0253975	Diazinanes	Piperazines	N-arylpiperazines	CC1=NC(N2CCN3CCOCC3C2)=C(F)C(NNC(=O)C(CC2CCCC2)CN(O)C=O)=N1	98.2733	0.0040061	0.669703	0	nodiff	0.785826	0.0595919	0.785826	0.0595919	13.1868
556.3304 m/z ± 0.0031 Da	Leu-Arg-Asn-Arg	[M-H]-	C22H43N11O6		HMDB0304803	Carboxylic acids and derivatives	Amino acids, peptides, and analogues	Oligopeptides	CC(C)CC(N)C(O)=NC(CCCNC(N)=N)C(O)=NC(CC(O)=N)C(O)=NC(CCCNC(N)=N)C(O)=O	32.2686	-0.001967	0.455852	0	nodiff	1.39375	2.82958	1.39375	2.82958	0.492564
556.3304 m/z ± 5.52 Da	Leu-Arg-Asn-Arg				HMDB0304803	Carboxylic acids and derivatives	Amino acids, peptides, and analogues	Oligopeptides	CC(C)CC(N)C(O)=NC(CCCNC(N)=N)C(O)=NC(CC(O)=N)C(O)=NC(CCCNC(N)=N)C(O)=O					nodiff	40.1273	16.9992	40.1273	16.9992	2.36055
482.2936 m/z ± 0.0027 Da	Lithocholyltaurine	[M-H]-	C26H45NO5S	C02592	HMDB0000722	Steroids and steroid derivatives	Bile acids, alcohols and derivatives	Taurinated bile acids and derivatives	[H][C@@]1(CC[C@@]2([H])[C@]3([H])CC[C@]4([H])C[C@H](O)CC[C@]4(C)[C@@]3([H])CC[C@]12C)[C@H](C)CCC(=O)NCCS(O)(=O)=O	93.5996	-0.00127085	0.498233	0.84806821600000004	nodiff	0.105522	0.105315	0.105522	0.105315	1.00196
385.1447 m/z ± 0.0021 Da	Mesoridazine	[M-H]-	C21H26N2OS2	C07143	HMDB0015068	Benzothiazines	Phenothiazines	Phenothiazines	CN1CCCCC1CCN1C2=CC=CC=C2SC2=C1C=C(C=C2)S(C)=O	52.935	0.00351829	0.596126	0	nodiff	7.97196	2.19094	7.97196	2.19094	3.6386
385.1447 m/z ± 5.52 Da	Mesoridazine			C07143	HMDB0015068	Benzothiazines	Phenothiazines	Phenothiazines	CN1CCCCC1CCN1C2=CC=CC=C2SC2=C1C=C(C=C2)S(C)=O					nodiff	276.853	64.305	276.853	64.305	4.30531
521.3138 m/z ± 0.0029 Da	Metabolite M6	[M-H]-	C30H42N4O4		HMDB0061034	Indanes		Indanes	CC(C)(C)N=C(O)[C@H]1CNCCN1C[C@@H](O)C[C@@H](CC1=CC=CC=C1)C(O)=N[C@H]1[C@@H](O)CC2=CC=CC=C12	33.5667	0.000946094	0.496383	1.46172254E-146	nodiff	0.0157811	0.069713	0.0157811	0.069713	0.226372
538.3198 m/z ± 0.003 Da	Methionine conjugated cholic acid	[M-H]-	C29H49NO6S			Steroids and steroid derivatives	Bile acids, alcohols and derivatives		C[C@H](CCC(N[C@@H](CCSC)C(O)=O)=O)[C@H]1CC[C@@]2([H])[C@]3([H])[C@H](O)C[C@]4([H])C[C@H](O)CC[C@]4(C)[C@H]3C[C@H](O)[C@@]21C	73.0934	-0.000912929	0.590859	0	nodiff	0.379397	0.179236	0.379397	0.179236	2.11675
370.1342 m/z ± 0.002 Da	Mmv676604	[M-H]-	C18H21N5O2S						O=S(=O)(C1=CC=C(C=C1)NC=2N=CC=C(N2)C3=CN=C(N3C(C)C)C)C	57.5142	-5.37411e-05	0.591767	0	nodiff	2.33897	0.350298	2.33897	0.350298	6.67708
616.2217 m/z ± 0.0034 Da	N-({(1s,2r)-2-[(S)-[(1r)-1-{[(Benzyloxy)carbonyl]amino}-2-Phenylethyl](Hydroxy)phosphoryl]cyclopentyl}carbonyl)-L-Tryptophan	[M-H]-	C33H36N3O7P		HMDB0257370	Carboxylic acids and derivatives	Amino acids, peptides, and analogues	N-acyl-alpha amino acids	OC(=O)C(CC1=CNC2=CC=CC=C12)NC(=O)C1CCCC1P(O)(=O)C(CC1=CC=CC=C1)NC(=O)OCC1=CC=CC=C1	66.4576	-0.000303293	0.501797	0	nodiff	0.242337	0.138891	0.242337	0.138891	1.7448
647.3695 m/z ± 0.0036 Da	Ncgc00380635-01![(2r,3r,4s,5s,6r)-3-acetyloxy-2-(acetyloxymethyl)-5-hexanoyloxy-6-[(2s,3r)-2,3,4-trihydroxybutoxy]oxan-4-yl] dodecanoate	[M-H]-	C32H56O13						CCCCCCCCCCCC(=O)O[C@H]1[C@H](OC(C)=O)[C@@H](COC(C)=O)O[C@@H](OC[C@H](O)[C@H](O)CO)[C@H]1OC(=O)CCCCC	54.3458	0.00478341	0.45726	0	nodiff	0.105344	0.565863	0.105344	0.565863	0.186165
397.2254 m/z ± 0.0022 Da	Ncgc00380992-01_c21h34o7_2(1h)-naphthalenone, 6-(hexopyranosyloxy)-3,4,4a,5,6,8a-hexahydro-4,7-dimethyl-1-(1-methylethyl)-	[M-H]-	C21H34O7						CC(C)C1C2\C=C(C)/C(CC2C(C)CC1=O)OC3OC(CO)C(O)C(O)C3O	23.1519	0.00247949	0.525278	6.6735772399999999E-77	nodiff	0.104621	0.0335864	0.104621	0.0335864	3.11499
661.2782 m/z ± 0.0037 Da	Ncgc00381000-01_c30h46o16_	[M-H]-	C30H46O16						C/C=C(C)/C(=O)O[C@@H]1[C@@H](O)[C@H](O)[C@@H](COC(C)=O)O[C@@H]1O[C@]2(COC(=O)CC(C)C)O[C@H](COC(=O)C(C)C)[C@@H](OC(C)=O)[C@@H]2O	30.9463	0.00640181	0.41645	0	nodiff	1.39181	3.11949	1.39181	3.11949	0.446166
355.1945 m/z ± 0.002 Da	Niaprazine	[M-H]-	C20H25FN4O						CC(CCN1CCN(CC1)C2=CC=C(C=C2)F)NC(=O)C3=CN=CC=C3	92.607	0.00048484	0.492056	3.7824753500000004E-12	nodiff	0.0437198	0.0574079	0.0437198	0.0574079	0.761564
328.0442 m/z ± 0.0018 Da	Nitisinone	[M-H]-	C14H10F3NO5		HMDB0014492	Organooxygen compounds	Carbonyl compounds	Benzoylcyclohexane-1,3-diones	[O-][N+](=O)C1=C(C=CC(=C1)C(F)(F)F)C(=O)C1C(=O)CCCC1=O	78.1479	0.000252509	0.60291	0	nodiff	2.38477	1.05527	2.38477	1.05527	2.25988
1051.5361 m/z ± 0.0058 Da	Officinalisin II	[M-H]-	C50H84O23		HMDB0302339	Steroids and steroid derivatives	Steroidal glycosides	Steroidal saponins	CC(CCC1(O)OC2CC3C4CCC5CC(CCC5(C)C4CCC3(C)C2C1C)OC1OC(CO)C(OC2OCC(O)C(O)C2O)C(O)C1OC1OC(CO)C(O)C(O)C1O)COC1OC(CO)C(O)C(O)C1O	70.0454	0.00240315	0.527936	0	nodiff	1.59348	2.32858	1.59348	2.32858	0.684312
459.0913 m/z ± 0.0025 Da	Oroxylin a-7-o-beta-d-glucuronide	[M-H]-	C22H20O11						COC1=C(O[C@@H]2O[C@@H]([C@@H](O)[C@H](O)[C@H]2O)C(O)=O)C=C3OC(=CC(=O)C3=C1O)C4=CC=CC=C4	93.635	-0.00194306	0.490997	3.82146355E-13	nodiff	0.0114081	0.0342699	0.0114081	0.0342699	0.332891
611.1435 m/z ± 0.0034 Da	Oxidized glutathione	[M-H]-	C20H32N6O12S2	C00127	HMDB0003337	Carboxylic acids and derivatives	Amino acids, peptides, and analogues	Peptides	C(CC(=O)N[C@@H](CSSC[C@@H](C(=O)NCC(=O)O)NC(=O)CC[C@@H](C(=O)O)N)C(=O)NCC(=O)O)[C@@H](C(=O)O)N	28.7503	-0.00129961	0.467704	0	nodiff	19.4056	27.2611	19.4056	27.2611	0.711841
611.1435 m/z ± 0.0034 Da	Oxidized glutathione			C00127	HMDB0003337	Carboxylic acids and derivatives	Amino acids, peptides, and analogues	Peptides	C(CC(=O)N[C@@H](CSSC[C@@H](C(=O)NCC(=O)O)NC(=O)CC[C@@H](C(=O)O)N)C(=O)NCC(=O)O)[C@@H](C(=O)O)N					nodiff	19.4059	27.2563	19.4059	27.2563	0.71198
521.4023 m/z ± 0.0029 Da	Panaxydol linoleate	[M-H]-	C35H54O3		HMDB0041205	Fatty Acyls	Lineolic acids and derivatives	Lineolic acids and derivatives	CCCCCCCC1OC1CC#CC#CC(OC(=O)CCCCCCC\C=C\C\C=C\CCCCC)C=C	46.0735	0.00228463	0.499837	8.4118320100000006E-39	nodiff	0.0566612	0.0129113	0.0566612	0.0129113	4.3885
451.324 m/z ± 0.0025 Da	Parenabol	[M-H]-	C30H44O3		HMDB0249340	Steroids and steroid derivatives	Steroid esters	Steroid esters	CC12CCC3C(CCC4=CC(=O)C=CC34C)C1CCC2OC(=O)CCCCCCCCC=C	63.558	0.00221926	0.49856	6.7951801500000002E-26	nodiff	0.0296216	0.00924074	0.0296216	0.00924074	3.20554
906.631 m/z ± 0.005 Da	PE-NMe(11M5/13D5)	[M-H]-	C51H90NO10P		HMDB0113787	Glycerophospholipids	Glycerophosphoethanolamines	Monomethylphosphatidylethanolamines	[H][C@@](COC(=O)CCCCCCCCCCC1=C(C)C=C(CCCCC)O1)(COP(O)(=O)OCCNC)OC(=O)CCCCCCCCCCCCC1=C(C)C(C)=C(CCCCC)O1	26.5269	0.00877928	0.493305	1.12310108E-73	nodiff	0.602415	0.925552	0.602415	0.925552	0.65087
583.2658 m/z ± 0.0032 Da	Peruvoside	[M+Cl]-	C30H44O9							42.5509	0.00241046	0.496006	7.3449492399999994E-11	nodiff	0.0329425	0.0396165	0.0329425	0.0396165	0.831537
547.2936 m/z ± 0.003 Da	Peruvoside	[M-H]-	C30H44O9							42.5509	0.00241046	0.632993	0	nodiff	0.849161	0.327193	0.849161	0.327193	2.59529
778.5363 m/z ± 0.0043 Da	Phosphatidylethanolamine 17:0-22:5	[M-H]-	C44H78NO8P							39.0516	-0.00238119	0.498428	5.2031329100000003E-4	nodiff	4.15632	4.0863	4.15632	4.0863	1.01714
778.5729 m/z ± 0.0043 Da	Phosphatidylethanolamine alkenyl 18:0-22:4	[M-H]-	C45H82NO7P							90.1451	-0.00173194	0.483208	0	nodiff	1.35441	1.79103	1.35441	1.79103	0.756217
835.5296 m/z ± 0.0046 Da	Phosphatidylinositol 16	[M-H]-	C43H81O13P						CCCCCCCCCCCCCCCC(=O)OCC(COP(O)(=O)O[C@H]1[C@H](O)[C@@H](O)[C@H](O)[C@@H](O)[C@H]1O)OC(=O)CC\C=C/CCCCCCCCCCCCC	40.6942	-0.00342551	0.611943	0	nodiff	10.1285	6.19574	10.1285	6.19574	1.63475
833.5155 m/z ± 0.0046 Da	PI 34:2	[M-H]-	C43H79O13P							80.7974	-0.00233988	0.676579	0	nodiff	31.7607	11.5694	31.7607	11.5694	2.74525
833.5155 m/z ± 0.0046 Da	PI 34:2													nodiff	31.6611	11.5413	31.6611	11.5413	2.74329
863.5589 m/z ± 0.0048 Da	PI 36:1	[M-H]-	C45H85O13P							74.8911	-0.00574212	0.691031	0	nodiff	58.1683	19.0008	58.1683	19.0008	3.06137
863.5589 m/z ± 0.0048 Da	PI 36:1													nodiff	58.2097	19.039	58.2097	19.039	3.05739
863.5589 m/z ± 5.52 Da	PI 36:1													nodiff	534.519	159.559	534.519	159.559	3.34997
857.5155 m/z ± 0.0047 Da	PI 36:4	[M-H]-	C45H79O13P							82.8721	-0.0025371	0.609781	0	nodiff	10.1141	5.27796	10.1141	5.27796	1.9163
883.5307 m/z ± 0.0049 Da	PI 38:5	[M-H]-	C47H81O13P							44.4066	-0.00260074	0.596367	0	nodiff	11.7577	6.04436	11.7577	6.04436	1.94523
469.1319 m/z ± 0.0026 Da	Plumieride	[M-H]-	C21H26O12			Prenol lipids	Terpene glycosides	Iridoid O-glycosides	O=C(OC)C1=COC(OC2OC(CO)C(O)C(O)C2O)C3C1C=CC43OC(=O)C(=C4)C(O)C	91.993	-0.00326738	0.491716	0.49710074700000001	nodiff	0.122532	0.120591	0.122532	0.120591	1.01609
540.3355 m/z ± 0.003 Da	Poststatin	[M-H]-	C26H47N5O7		HMDB0256711	Carboxylic acids and derivatives	Amino acids, peptides, and analogues	Dipeptides	CCC(N)C(=O)C(=O)NC(CC(C)C)C(=O)N(C(C(C)C)C(O)=O)C(=O)C(N)C(C)CC(=O)C(N)C(C)C	34.2329	-0.00474247	0.652798	0	nodiff	1.2998	0.728575	1.2998	0.728575	1.78403
467.0306 m/z ± 0.0026 Da	Primisulfuron-methyl	[M-H]-	C15H12F4N4O7S			Organonitrogen compounds	Sulfonylureas	Pyrimidinyl-2-sulfonylureas	COC(=O)C1=CC=CC=C1S(=O)(=O)NC(=O)NC2=NC(=CC(=N2)OC(F)F)OC(F)F	35.3485	0.00174196	0.525652	0	nodiff	2.19705	1.43671	2.19705	1.43671	1.52923
838.5594 m/z ± 0.0046 Da	PS 40:4	[M-H]-	C46H82NO10P							90.7031	-0.00091692	0.503785	0.21032179500000001	nodiff	1.59518	1.60756	1.59518	1.60756	0.992296
415.2244 m/z ± 0.0023 Da	Ramipril (altace)								C1=CC=CC=C1CC[C@@H](C(=O)OCC)N[C@H](C(N2[C@H](C[C@H]3[C@H](CCC3)2)C(O)=O)=O)C					nodiff	45.4172	6.8459	45.4172	6.8459	6.63422
415.2244 m/z ± 5.52 Da	Ramipril (altace)								C1=CC=CC=C1CC[C@@H](C(=O)OCC)N[C@H](C(N2[C@H](C[C@H]3[C@H](CCC3)2)C(O)=O)=O)C					nodiff	235.43	54.2746	235.43	54.2746	4.33776
536.2449 m/z ± 0.003 Da	Ser Glu Phe Arg	[M-H]-	C23H35N7O8							57.5832	-0.00270131	0.531992	0	nodiff	0.114501	0.0405591	0.114501	0.0405591	2.82307
512.2679 m/z ± 0.0028 Da	Sulfolithocholylglycine	[M-H]-	C26H43NO7S	C11301	HMDB0002639	Steroids and steroid derivatives	Bile acids, alcohols and derivatives	Glycinated bile acids and derivatives	[H][C@@]1(CC[C@@]2([H])[C@]3([H])CC[C@]4([H])C[C@@H](CC[C@]4(C)[C@@]3([H])CC[C@]12C)OS(O)(=O)=O)[C@H](C)CCC(=O)NCC(O)=O	59.318	-0.000922334	0.629862	0	nodiff	7.1863	5.08607	7.1863	5.08607	1.41294
354.0605 m/z ± 0.002 Da	Sulforaphane-cysteine-glycine	[M-H]-	C11H21N3O4S3		HMDB0240559	Carboxylic acids and derivatives	Amino acids, peptides, and analogues	Dipeptides	CS(=O)CCCCN=C(S)SCC(N)C(O)=NCC(O)=O	59.0638	-0.0018556	0.513785	1.3772058199999999E-15	nodiff	19.9944	19.3919	19.9944	19.3919	1.03107
498.2886 m/z ± 5.52 Da	Taurochenodeoxycholic acid (TCDCA)			C05465	HMDB0000951	Steroids and steroid derivatives	Bile acids, alcohols and derivatives	Taurinated bile acids and derivatives	C[C@H](CCC(=O)NCCS(=O)(=O)O)[C@H]1CC[C@@H]2[C@@]1(CC[C@H]3[C@H]2[C@@H](C[C@H]4[C@@]3(CC[C@H](C4)O)C)O)C					nodiff	1384.95	678.872	1384.95	678.872	2.04008
514.2836 m/z ± 0.0028 Da	Taurocholic acid	[M-H]-	C26H45NO7S	C05122	HMDB0000036	Steroids and steroid derivatives	Bile acids, alcohols and derivatives	Trihydroxy bile acids, alcohols and derivatives	[H][C@@]1(CC[C@@]2([H])[C@]3([H])[C@H](O)C[C@]4([H])C[C@H](O)CC[C@]4(C)[C@@]3([H])C[C@H](O)[C@]12C)[C@H](C)CCC(=O)NCCS(O)(=O)=O	18.888	-0.000860978	0.584327	6.4529820299999997E-24	nodiff	165.514	163.065	165.514	163.065	1.01501
514.2836 m/z ± 5.52 Da	Taurocholic acid			C05122	HMDB0000036	Steroids and steroid derivatives	Bile acids, alcohols and derivatives	Trihydroxy bile acids, alcohols and derivatives	[H][C@@]1(CC[C@@]2([H])[C@]3([H])[C@H](O)C[C@]4([H])C[C@H](O)CC[C@]4(C)[C@@]3([H])C[C@H](O)[C@]12C)[C@H](C)CCC(=O)NCCS(O)(=O)=O					nodiff	265.568	240.843	265.568	240.843	1.10266
339.1994 m/z ± 0.0019 Da	Tridecylbenzenesulfonic acid	[M-H]-	C19H32O3S						CCCCCCCCCCCCCC1=CC=C(C=C1)S(=O)(=O)O	3.47054	-0.000543302	0.491363	2.8471276199999997E-169	nodiff	1.12577	1.98372	1.12577	1.98372	0.567505
339.1994 m/z ± 5.52 Da	Tridecylbenzenesulfonic acid								CCCCCCCCCCCCCC1=CC=C(C=C1)S(=O)(=O)O					nodiff	57.9837	22.0919	57.9837	22.0919	2.62466
559.1534 m/z ± 0.0031 Da	Trisaccharides (Hex-Hex-AcetylHexA)	[M-H]-	C20H32O18			Organooxygen compounds	Carbohydrates and carbohydrate conjugates		O=C(O)C3OC(OC1C(O)C(O)OC(CO)C1(O))C(O)C(OC2OC(CO)C(O)C(O)C2(O))C3(OC(=O)C)	46.3121	0.00175862	0.47676	0	nodiff	0.140705	0.285952	0.140705	0.285952	0.492057
606.0733 m/z ± 0.0033 Da	UDP-N-acetyl-D-mannosamine	[M-H]-	C17H27N3O17P2	C01170	HMDB0013112	Pyrimidine nucleotides	Pyrimidine nucleotide sugars	Pyrimidine nucleotide sugars	CC(=O)N[C@@H]1[C@H](O)[C@@H](O)[C@H](CO)OC1OP(O)(=O)OP(O)(=O)OC[C@@H]1O[C@@H]([C@@H](O)[C@H]1O)N1C=CC(=O)NC1=O	5.63519	-0.00131873	0.508521	0	nodiff	91.6136	103.521	91.6136	103.521	0.884975
606.0733 m/z ± 0.0033 Da	UDP-N-acetyl-D-mannosamine			C01170	HMDB0013112	Pyrimidine nucleotides	Pyrimidine nucleotide sugars	Pyrimidine nucleotide sugars	CC(=O)N[C@@H]1[C@H](O)[C@@H](O)[C@H](CO)OC1OP(O)(=O)OP(O)(=O)OC[C@@H]1O[C@@H]([C@@H](O)[C@H]1O)N1C=CC(=O)NC1=O					nodiff	91.5969	103.519	91.5969	103.519	0.884832
606.0733 m/z ± 0.0033 Da	UDP-N-acetyl-D-mannosamine			C01170	HMDB0013112	Pyrimidine nucleotides	Pyrimidine nucleotide sugars	Pyrimidine nucleotide sugars	CC(=O)N[C@@H]1[C@H](O)[C@@H](O)[C@H](CO)OC1OP(O)(=O)OP(O)(=O)OC[C@@H]1O[C@@H]([C@@H](O)[C@H]1O)N1C=CC(=O)NC1=O					nodiff	91.5969	103.519	91.5969	103.519	0.884832
402.9941 m/z ± 0.0022 Da	Uridine 5'-diphosphate	[M-H]-	C9H14N2O12P2	C00015	HMDB0000295	Pyrimidine nucleotides	Pyrimidine ribonucleotides	Pyrimidine ribonucleoside diphosphates	O[C@H]1[C@@H](O)[C@@H](O[C@@H]1COP(O)(=O)OP(O)(O)=O)N1C=CC(=O)NC1=O	2.19786	-0.00127054	0.597252	0	nodiff	94.3971	52.2523	94.3971	52.2523	1.80656
402.9941 m/z ± 0.0022 Da	Uridine 5'-diphosphate			C00015	HMDB0000295	Pyrimidine nucleotides	Pyrimidine ribonucleotides	Pyrimidine ribonucleoside diphosphates	O[C@H]1[C@@H](O)[C@@H](O[C@@H]1COP(O)(=O)OP(O)(O)=O)N1C=CC(=O)NC1=O					nodiff	94.0742	52.2473	94.0742	52.2473	1.80056
565.0469 m/z ± 0.0031 Da	Uridine diphosphate glucose	[M-H]-	C15H24N2O17P2	C00029	HMDB0000286	Pyrimidine nucleotides	Pyrimidine nucleotide sugars	Pyrimidine nucleotide sugars	OC[C@@H]1OC(OP(O)(=O)OP(O)(=O)OC[C@@H]2O[C@@H]([C@@H](O)[C@H]2O)N2C=CC(=O)NC2=O)[C@@H](O)[C@H](O)[C@H]1O	3.84778	-0.00122564	0.516973	1.4430666E-8	nodiff	29.9276	29.4555	29.9276	29.4555	1.01603
565.0469 m/z ± 0.0031 Da	Uridine diphosphate glucose			C00029	HMDB0000286	Pyrimidine nucleotides	Pyrimidine nucleotide sugars	Pyrimidine nucleotide sugars	OC[C@@H]1OC(OP(O)(=O)OP(O)(=O)OC[C@@H]2O[C@@H]([C@@H](O)[C@H]2O)N2C=CC(=O)NC2=O)[C@@H](O)[C@H](O)[C@H]1O					nodiff	29.9274	29.4556	29.9274	29.4556	1.01602
565.0469 m/z ± 5.52 Da	Uridine diphosphate glucose			C00029	HMDB0000286	Pyrimidine nucleotides	Pyrimidine nucleotide sugars	Pyrimidine nucleotide sugars	OC[C@@H]1OC(OP(O)(=O)OP(O)(=O)OC[C@@H]2O[C@@H]([C@@H](O)[C@H]2O)N2C=CC(=O)NC2=O)[C@@H](O)[C@H](O)[C@H]1O					nodiff	53.6229	43.4702	53.6229	43.4702	1.23356
579.0259 m/z ± 0.0032 Da	Uridine diphosphate glucuronic acid	[M-H]-	C15H22N2O18P2	C00167	HMDB0000935	Lactones	Gamma butyrolactones	Gamma butyrolactones	O[C@@H]1[C@@H](COP(O)(=O)OP(O)(=O)O[C@H]2O[C@@H]([C@@H](O)[C@H](O)[C@H]2O)C(O)=O)O[C@H]([C@@H]1O)N1C=CC(=O)NC1=O	45.9962	-0.00123831	0.537558	9.6299701299999998E-11	nodiff	5.72308	5.87332	5.72308	5.87332	0.97442
482.9603 m/z ± 0.0027 Da	Uridine triphosphate	[M-H]-	C9H15N2O15P3	C00075	HMDB0000285	Pyrimidine nucleotides	Pyrimidine ribonucleotides	Pyrimidine ribonucleoside triphosphates	O[C@H]1[C@@H](O)[C@@H](O[C@@H]1COP(O)(=O)OP(O)(=O)OP(O)(O)=O)N1C=CC(=O)NC1=O	29.6052	-0.000904249	0.556985	1.7379026099999999E-115	nodiff	2.29558	1.98391	2.29558	1.98391	1.1571
581.3082 m/z ± 5.52 Da	Val-Pro-Asp-Pro-Arg				HMDB0244421	Carboxylic acids and derivatives	Amino acids, peptides, and analogues	Oligopeptides	CC(C)C(N)C(=O)N1CCCC1C(=O)NC(CC(O)=O)C(=O)N1CCCC1C(=O)NC(CCCN=C(N)N)C(O)=O					nodiff	69.1621	18.0106	69.1621	18.0106	3.84008
581.3082 m/z ± 5.52 Da	Val-Pro-Asp-Pro-Arg				HMDB0244421	Carboxylic acids and derivatives	Amino acids, peptides, and analogues	Oligopeptides	CC(C)C(N)C(=O)N1CCCC1C(=O)NC(CC(O)=O)C(=O)N1CCCC1C(=O)NC(CCCN=C(N)N)C(O)=O					nodiff	69.1621	18.0106	69.1621	18.0106	3.84008
581.3082 m/z ± 5.52 Da	Val-Pro-Asp-Pro-Arg				HMDB0244421	Carboxylic acids and derivatives	Amino acids, peptides, and analogues	Oligopeptides	CC(C)C(N)C(=O)N1CCCC1C(=O)NC(CC(O)=O)C(=O)N1CCCC1C(=O)NC(CCCN=C(N)N)C(O)=O					nodiff	69.1621	18.0106	69.1621	18.0106	3.84008
465.34 m/z ± 0.0026 Da	Vitamin K1 2,3-epoxide	[M-H]-	C31H46O3	C05849	HMDB0002972	Prenol lipids	Quinone and hydroquinone lipids	Vitamin K compounds	CC(C)CCC[C@@H](C)CCC[C@@H](C)CCC\C(C)=C\C[C@@]12O[C@]1(C)C(=O)C1=C(C=CC=C1)C2=O	37.6572	0.00261098	0.497959	9.3941478400000007E-33	nodiff	0.099481	0.0309721	0.099481	0.0309721	3.21196
593.208 m/z ± 0.0033 Da	Zizybeoside II	[M-H]-	C25H38O16	C17565	HMDB0034955	Organooxygen compounds	Carbohydrates and carbohydrate conjugates	Oligosaccharides	OCC1OC(OC2C(O)C(CO)OC(OCC3=CC=CC=C3)C2OC2OC(CO)C(O)C(O)C2O)C(O)C(O)C1O	94.02	-0.000738476	0.497137	2.9872134199999999E-33	nodiff	0.0217134	0.0125442	0.0217134	0.0125442	1.73094
645.2848 m/z ± 0.0036 Da		[M-H]-										0.668012	0	nodiff	29.4059	19.6565	29.4059	19.6565	1.49599
1019.5648 m/z ± 0.0056 Da		[M-H]-										0.561521	0	nodiff	11.9871	10.1877	11.9871	10.1877	1.17663
1035.5496 m/z ± 0.0057 Da		[M-H]-										0.505395	0	nodiff	2.92953	4.66097	2.92953	4.66097	0.628523
661.2593 m/z ± 0.0037 Da		[M-H]-										0.614741	0	nodiff	11.0723	8.41615	11.0723	8.41615	1.3156
618.2392 m/z ± 0.0034 Da		[M-H]-										0.676667	0	nodiff	12.6744	6.80887	12.6744	6.80887	1.86145
530.2788 m/z ± 0.0029 Da		[M-H]-										0.661106	0	nodiff	6.21216	3.8152	6.21216	3.8152	1.62827
498.3154 m/z ± 0.0028 Da		[M-H-H2]3-										0.492536	0	nodiff	1.27387	3.3638	1.27387	3.3638	0.378699
408.0111 m/z ± 0.0023 Da		[M-H]-										0.743646	0	diff	41.956	19.5263	41.956	19.5263	2.1487
826.5719 m/z ± 0.0046 Da		[M-H]-										0.368029	0	nodiff	3.34111	19.016	3.34111	19.016	0.1757
634.2131 m/z ± 0.0035 Da		[M-H]-										0.65415	0	nodiff	6.50665	3.57185	6.50665	3.57185	1.82165
556.2472 m/z ± 0.0031 Da		[M-H]-										0.645754	0	nodiff	4.8363	2.24918	4.8363	2.24918	2.15025
384.9834 m/z ± 0.0021 Da		[M-H]-										0.655655	0	nodiff	38.0377	13.603	38.0377	13.603	2.79628
429.0745 m/z ± 0.0024 Da		[M-H]-										0.470625	0	nodiff	6.30254	9.02657	6.30254	9.02657	0.698221
340.9513 m/z ± 0.0019 Da		[M-H]-										0.538798	0	nodiff	11.4486	9.05876	11.4486	9.05876	1.26381
750.5418 m/z ± 0.0041 Da		[M-H]-										0.456734	0	nodiff	6.19247	9.12155	6.19247	9.12155	0.678884
881.5664 m/z ± 0.0049 Da		[M-H]-										0.445667	0	nodiff	4.03247	8.48225	4.03247	8.48225	0.475401
498.4221 m/z ± 0.0028 Da		[M-H-H]2-										0.667011	0	nodiff	4.07685	1.37304	4.07685	1.37304	2.96921
554.3149 m/z ± 0.0031 Da		[M-H]-										0.515806	0	nodiff	0.366157	0.668648	0.366157	0.668648	0.547608
883.5804 m/z ± 0.0049 Da		[M-H]-										0.399469	0	nodiff	1.61481	7.52378	1.61481	7.52378	0.214627
697.4784 m/z ± 0.0039 Da		[M-H]-										0.67124	0	nodiff	19.8084	5.21669	19.8084	5.21669	3.79713
498.4564 m/z ± 0.0028 Da		[M-H]-										0.574921	0	nodiff	0.402879	0.230603	0.402879	0.230603	1.74707
687.5423 m/z ± 0.0038 Da		[M-H]-										0.432146	0	nodiff	1.7445	5.68358	1.7445	5.68358	0.306937
498.9539 m/z ± 0.0028 Da		[M-H-H]2-										0.643126	0	nodiff	1.20486	0.636176	1.20486	0.636176	1.8939
498.601 m/z ± 0.0028 Da		[M-H]-										0.568357	0	nodiff	0.387952	0.203091	0.387952	0.203091	1.91024
993.6188 m/z ± 0.0055 Da		[M-H]-										0.467742	0	nodiff	0.0240564	0.216942	0.0240564	0.216942	0.110889
565.1381 m/z ± 0.0031 Da		[M-H]-										0.443715	0	nodiff	2.16862	4.2099	2.16862	4.2099	0.515124
1067.5291 m/z ± 0.0059 Da		[M-H]-										0.481744	0	nodiff	0.0777114	0.257019	0.0777114	0.257019	0.302356
857.5663 m/z ± 0.0047 Da		[M-H]-										0.397717	0	nodiff	0.540259	4.58942	0.540259	4.58942	0.117718
619.3387 m/z ± 0.0034 Da		[M-H]-										0.412079	0	nodiff	0.417131	2.27182	0.417131	2.27182	0.183611
1005.6445 m/z ± 0.0056 Da		[M-H]-										0.592814	0	nodiff	1.70772	0.668742	1.70772	0.668742	2.55363
703.0227 m/z ± 0.0039 Da		[M-H]-										0.517693	6.8278125699999994E-256	nodiff	2.91324	3.44389	2.91324	3.44389	0.845915
498.4806 m/z ± 0.0028 Da		[M-H-H2]3-										0.602078	0	nodiff	1.0765	0.540286	1.0765	0.540286	1.99246
498.4806 m/z ± 0.0028 Da		[M-H]-										0.602072	0	nodiff	1.07914	0.543083	1.07914	0.543083	1.98706
572.2216 m/z ± 0.0032 Da		[M-H]-										0.612017	0	nodiff	0.733246	0.316915	0.733246	0.316915	2.3137
909.597 m/z ± 0.005 Da		[M-H]-										0.460206	0	nodiff	2.22706	4.4263	2.22706	4.4263	0.503142
510.2523 m/z ± 0.0028 Da		[M-H]-										0.538078	2.02107486E-231	nodiff	0.272902	0.223227	0.272902	0.223227	1.22253
854.6036 m/z ± 0.0047 Da		[M-H]-										0.410744	0	nodiff	0.356338	3.74232	0.356338	3.74232	0.0952184
528.2684 m/z ± 0.0029 Da		[M-H]-										0.489874	4.8832218400000002E-166	nodiff	0.895346	1.09678	0.895346	1.09678	0.816343
527.9688 m/z ± 0.0029 Da		[M-H]-										0.494627	0	nodiff	0.811768	2.17146	0.811768	2.17146	0.373835
482.2577 m/z ± 0.0027 Da		[M-H]-										0.778272	0	diff	5.91993	0.322104	5.91993	0.322104	18.3789
799.5266 m/z ± 0.0044 Da		[M-H]-										0.430333	0	nodiff	1.06881	3.59429	1.06881	3.59429	0.297363
616.4698 m/z ± 0.0034 Da		[M-H]-										0.519147	9.4209317700000002E-208	nodiff	2.81797	3.33842	2.81797	3.33842	0.844101
690.315 m/z ± 0.0038 Da		[M-H]-										0.449564	0	nodiff	0.0381089	0.314903	0.0381089	0.314903	0.121018
417.2396 m/z ± 0.0023 Da		[M-H]-										0.68293	0	nodiff	11.6361	2.79766	11.6361	2.79766	4.15922
543.9435 m/z ± 0.003 Da		[M-H]-										0.475744	0	nodiff	0.442537	2.18111	0.442537	2.18111	0.202895
600.2287 m/z ± 0.0033 Da		[M-H]-										0.479217	0	nodiff	0.447177	0.282485	0.447177	0.282485	1.58301
448.0027 m/z ± 0.0025 Da		[M-H]-										0.806057	0	diff	13.0146	3.12058	13.0146	3.12058	4.17056
616.2025 m/z ± 0.0034 Da		[M-H]-										0.541685	0	nodiff	0.418097	0.150108	0.418097	0.150108	2.78531
713.3498 m/z ± 0.0039 Da		[M-H]-										0.490025	0	nodiff	1.53935	2.93288	1.53935	2.93288	0.52486
633.1247 m/z ± 0.0035 Da		[M-H]-										0.576701	0	nodiff	5.9479	2.71715	5.9479	2.71715	2.18902
514.4187 m/z ± 0.0028 Da		[M-H]-										0.480321	0	nodiff	0.0105707	0.10306	0.0105707	0.10306	0.102568
572.2417 m/z ± 0.0032 Da		[M-H]-										0.562638	0	nodiff	0.445114	0.280019	0.445114	0.280019	1.58959
542.315 m/z ± 0.003 Da		[M-H]-										0.474169	0	nodiff	0.0420689	0.12097	0.0420689	0.12097	0.347764
725.5088 m/z ± 0.004 Da		[M-H]-										0.641435	0	nodiff	7.62569	2.96218	7.62569	2.96218	2.57435
620.3238 m/z ± 0.0034 Da		[M-H]-										0.497819	0	nodiff	0.0474215	0.103966	0.0474215	0.103966	0.456124
1021.6495 m/z ± 0.0056 Da		[M-H]-										0.474839	0	nodiff	0.00758972	0.0907837	0.00758972	0.0907837	0.0836022
905.5664 m/z ± 0.005 Da		[M-H]-										0.421524	0	nodiff	0.66963	3.08586	0.66963	3.08586	0.216999
687.0486 m/z ± 0.0038 Da		[M-H]-										0.551652	0	nodiff	3.0405	2.46779	3.0405	2.46779	1.23207
487.977 m/z ± 0.0027 Da		[M-H]-										0.519563	5.0785361900000001E-73	nodiff	1.21896	1.41051	1.21896	1.41051	0.8642
493.0512 m/z ± 0.0027 Da		[M-H]-										0.547663	0	nodiff	3.37854	2.68207	3.37854	2.68207	1.25968
1107.7486 m/z ± 0.0061 Da		[M-H]-										0.698253	0	nodiff	3.0384	0.662728	3.0384	0.662728	4.58469
697.3555 m/z ± 0.0038 Da		[M-H]-										0.464421	0	nodiff	0.866424	2.09027	0.866424	2.09027	0.414504
642.4854 m/z ± 0.0035 Da		[M-H]-										0.561753	0	nodiff	3.04885	2.1405	3.04885	2.1405	1.42436
324.9772 m/z ± 0.0018 Da		[M-H]-										0.570654	0	nodiff	5.7759	2.6104	5.7759	2.6104	2.21265
405.2759 m/z ± 0.0022 Da		[M-H]-										0.627618	0	nodiff	5.02149	1.79469	5.02149	1.79469	2.79797
751.527 m/z ± 0.0041 Da		[M-H]-										0.558575	0	nodiff	4.88608	2.4789	4.88608	2.4789	1.97107
418.0042 m/z ± 0.0023 Da		[M-H]-										0.586567	0	nodiff	13.3155	2.75229	13.3155	2.75229	4.83797
524.3403 m/z ± 0.0029 Da		[M-H]-										0.448827	0	nodiff	0.496752	2.11543	0.496752	2.11543	0.234824
769.4115 m/z ± 0.0042 Da		[M-H]-										0.613088	0	nodiff	5.38796	2.82249	5.38796	2.82249	1.90894
433.235 m/z ± 0.0024 Da		[M-H]-										0.874912	0	diff	14.664	1.68789	14.664	1.68789	8.68775
913.5774 m/z ± 0.005 Da		[M-H]-										0.618941	0	nodiff	8.0831	2.5994	8.0831	2.5994	3.1096
362.0038 m/z ± 0.002 Da		[M-H]-										0.618344	0	nodiff	5.21902	1.82827	5.21902	1.82827	2.85462
498.6235 m/z ± 0.0028 Da		[M-H-H]2-										0.572952	0	nodiff	0.373712	0.148073	0.373712	0.148073	2.52383
424.0052 m/z ± 0.0023 Da		[M-H]-										0.716151	0	diff	5.12605	1.07605	5.12605	1.07605	4.76379
570.31 m/z ± 0.0031 Da		[M-H]-										0.524047	0	nodiff	0.15413	0.102935	0.15413	0.102935	1.49735
498.5747 m/z ± 0.0028 Da		[M-H-H2]3-										0.56549	0	nodiff	0.286371	0.139756	0.286371	0.139756	2.04908
744.5515 m/z ± 0.0041 Da		[M-H]-										0.518355	0	nodiff	2.85338	3.43808	2.85338	3.43808	0.829932
707.5002 m/z ± 0.0039 Da		[M-H]-										0.564943	0	nodiff	5.47316	2.13747	5.47316	2.13747	2.56058
632.1965 m/z ± 0.0035 Da		[M-H]-										0.56468	0	nodiff	0.230174	0.0975502	0.230174	0.0975502	2.35955
591.366 m/z ± 0.0033 Da		[M-H]-										0.458937	0	nodiff	0.0416115	1.10385	0.0416115	1.10385	0.0376968
498.7812 m/z ± 0.0028 Da		[M-H-H2]3-										0.574245	0	nodiff	0.25242	0.0943977	0.25242	0.0943977	2.674
498.7365 m/z ± 0.0028 Da		[M-H-H2]3-										0.575116	0	nodiff	0.314491	0.110087	0.314491	0.110087	2.85675
878.6007 m/z ± 0.0048 Da		[M-H]-										0.488182	4.7016353300000001E-229	nodiff	0.779011	1.32373	0.779011	1.32373	0.588496
628.0551 m/z ± 0.0035 Da		[M-H]-										0.499629	3.5809739099999997E-133	nodiff	2.47523	2.14603	2.47523	2.14603	1.1534
441.1004 m/z ± 0.0024 Da		[M-H]-										0.472929	1.9217799299999999E-148	nodiff	0.29122	0.433647	0.29122	0.433647	0.671559
434.3268 m/z ± 0.0024 Da		[M-H]-										0.651969	0	nodiff	0.509751	0.0595294	0.509751	0.0595294	8.56301
535.0824 m/z ± 0.003 Da		[M-H]-										0.458504	0	nodiff	0.162365	0.618477	0.162365	0.618477	0.262525
1089.738 m/z ± 0.006 Da		[M-H]-										0.520727	0	nodiff	0.508251	0.237864	0.508251	0.237864	2.13673
794.5323 m/z ± 0.0044 Da		[M-H]-										0.509816	8.2766749299999998E-140	nodiff	3.10695	2.73182	3.10695	2.73182	1.13732
462.0929 m/z ± 0.0026 Da		[M-H]-										0.60264	0	nodiff	0.956473	0.248745	0.956473	0.248745	3.84519
498.8091 m/z ± 0.0028 Da		[M-H]-										0.564997	0	nodiff	0.1517	0.0633395	0.1517	0.0633395	2.39504
368.0581 m/z ± 0.002 Da		[M-H]-										0.565672	0	nodiff	3.81151	1.96297	3.81151	1.96297	1.94171
497.1665 m/z ± 0.0027 Da		[M-H]-										0.479373	9.6123237100000004E-27	nodiff	0.187661	0.299903	0.187661	0.299903	0.625738
536.0679 m/z ± 0.003 Da		[M-H]-										0.523965	0	nodiff	1.49234	1.00773	1.49234	1.00773	1.48089
643.2707 m/z ± 0.0036 Da		[M-H]-										0.654843	0	nodiff	0.850717	0.193836	0.850717	0.193836	4.38885
410.236 m/z ± 0.0023 Da		[M-H]-										0.827316	0	diff	14.8529	1.25597	14.8529	1.25597	11.8258
386.2361 m/z ± 0.0021 Da		[M-H]-										0.914515	0	diff	30.369	1.23174	30.369	1.23174	24.6553
498.6235 m/z ± 0.0028 Da		[M-H]-										0.572938	0	nodiff	0.372955	0.147972	0.372955	0.147972	2.52044
498.7612 m/z ± 0.0028 Da		[M-H]-										0.558723	0	nodiff	0.185102	0.0515987	0.185102	0.0515987	3.58735
498.5533 m/z ± 0.0028 Da		[M-H-H]2-										0.565952	0	nodiff	0.264356	0.0904118	0.264356	0.0904118	2.92391
498.7084 m/z ± 0.0028 Da		[M-H-H]2-										0.570228	0	nodiff	0.244828	0.0723278	0.244828	0.0723278	3.38497
832.4446 m/z ± 0.0046 Da		[M-H]-										0.487673	4.8470804300000003E-4	nodiff	0.0553398	0.0512957	0.0553398	0.0512957	1.07884
650.2066 m/z ± 0.0036 Da		[M-H]-										0.568499	0	nodiff	0.527084	0.319059	0.527084	0.319059	1.65199
526.1068 m/z ± 0.0029 Da		[M-H]-										0.620326	0	nodiff	4.624	1.57632	4.624	1.57632	2.93342
498.4215 m/z ± 0.0028 Da		[M-H]-										0.667556	0	nodiff	4.13785	1.37085	4.13785	1.37085	3.01845
671.4638 m/z ± 0.0037 Da		[M-H]-										0.658121	0	nodiff	7.53783	2.08226	7.53783	2.08226	3.62002
933.5981 m/z ± 0.0052 Da		[M-H]-										0.437596	0	nodiff	0.321449	1.928	0.321449	1.928	0.166726
498.0423 m/z ± 0.0027 Da		[M-H]-										0.616455	0	nodiff	4.0816	1.66208	4.0816	1.66208	2.45573
1033.5372 m/z ± 0.0057 Da		[M-H]-										0.571135	0	nodiff	0.363229	0.225151	0.363229	0.225151	1.61327
696.1061 m/z ± 0.0038 Da		[M-H]-										0.464252	0	nodiff	0.0563508	0.82345	0.0563508	0.82345	0.0684325
545.969 m/z ± 0.003 Da		[M-H]-										0.488126	3.6537433800000001E-308	nodiff	0.343043	0.521344	0.343043	0.521344	0.657997
696.3532 m/z ± 0.0038 Da		[M-H]-										0.460598	0	nodiff	0.952332	2.35301	0.952332	2.35301	0.404729
662.2812 m/z ± 0.0037 Da		[M-H]-										0.478681	0	nodiff	0.512445	0.726119	0.512445	0.726119	0.705731
665.0673 m/z ± 0.0037 Da		[M-H]-										0.467807	0	nodiff	0.803088	2.08173	0.803088	2.08173	0.38578
753.381 m/z ± 0.0042 Da		[M-H]-										0.477974	0	nodiff	0.767071	1.38719	0.767071	1.38719	0.552968
715.5743 m/z ± 0.0039 Da		[M-H]-										0.470811	0	nodiff	0.237386	0.890804	0.237386	0.890804	0.266485
753.4169 m/z ± 0.0042 Da		[M-H]-										0.493499	0	nodiff	0.431964	0.869635	0.431964	0.869635	0.496719
449.3298 m/z ± 0.0025 Da		[M-H]-										0.48988	0	nodiff	0.000512055	0.0360543	0.000512055	0.0360543	0.0142023
1035.5537 m/z ± 0.0057 Da		[M-H]-										0.419123	0	nodiff	0.954381	3.61117	0.954381	3.61117	0.264286
509.0255 m/z ± 0.0028 Da		[M-H]-										0.477485	0	nodiff	0.413268	0.956524	0.413268	0.956524	0.432052
498.601 m/z ± 0.0028 Da		[M-H-H]2-										0.568353	0	nodiff	0.387836	0.2031	0.387836	0.2031	1.90958
923.5024 m/z ± 0.0051 Da		[M-H]-										0.789765	0	diff	2.95987	0.387777	2.95987	0.387777	7.63294
682.1264 m/z ± 0.0038 Da		[M-H]-										0.624047	0	nodiff	6.89529	1.64917	6.89529	1.64917	4.18107
660.341 m/z ± 0.0036 Da		[M-H]-										0.682623	0	nodiff	0.71578	0.0570129	0.71578	0.0570129	12.5547
498.5749 m/z ± 0.0028 Da		[M-H]-										0.572816	0	nodiff	0.28019	0.140413	0.28019	0.140413	1.99547
552.2991 m/z ± 0.003 Da		[M-H]-										0.48442	2.07531199e-310	nodiff	0.0441918	0.0795073	0.0441918	0.0795073	0.555821
506.3246 m/z ± 0.0028 Da		[M-H]-										0.615656	0	nodiff	0.376562	0.0687801	0.376562	0.0687801	5.47486
360.2565 m/z ± 0.002 Da		[M-H]-										0.48131	0	nodiff	0.557641	0.881859	0.557641	0.881859	0.632348
570.346 m/z ± 0.0031 Da		[M-H]-										0.483222	0	nodiff	0.0236515	0.0570198	0.0236515	0.0570198	0.414795
846.4602 m/z ± 0.0047 Da		[M-H]-										0.488024	6.1386694499999995E-57	nodiff	0.0256458	0.0396209	0.0256458	0.0396209	0.647281
585.0735 m/z ± 0.0032 Da		[M-H]-										0.467877	0	nodiff	0.0602574	0.763173	0.0602574	0.763173	0.0789564
674.3202 m/z ± 0.0037 Da		[M-H]-										0.489247	1.5853261600000001E-95	nodiff	0.0442215	0.058872	0.0442215	0.058872	0.751148
498.4806 m/z ± 0.0028 Da		[M-H-H]2-										0.602084	0	nodiff	1.07476	0.538434	1.07476	0.538434	1.99607
1036.5561 m/z ± 0.0057 Da		[M-H]-										0.425302	0	nodiff	0.8001	2.34156	0.8001	2.34156	0.341695
848.4193 m/z ± 0.0047 Da		[M-H]-										0.489908	8.0367970300000008E-3	nodiff	0.0358241	0.0334965	0.0358241	0.0334965	1.06949
699.3653 m/z ± 0.0039 Da		[M-H]-										0.452629	0	nodiff	0.0904047	1.17322	0.0904047	1.17322	0.0770572
1049.5204 m/z ± 0.0058 Da		[M-H]-										0.496632	8.2107844799999993E-5	nodiff	0.091526	0.0861586	0.091526	0.0861586	1.0623
498.8274 m/z ± 0.0028 Da		[M-H-H2]3-										0.546609	0	nodiff	0.15935	0.0527438	0.15935	0.0527438	3.02121
890.6353 m/z ± 0.0049 Da		[M-H]-										0.494844	7.8165101200000001E-103	nodiff	0.251507	0.521076	0.251507	0.521076	0.482668
783.4573 m/z ± 0.0043 Da		[M-H]-										0.443504	0	nodiff	0.212119	1.58436	0.212119	1.58436	0.133883
1017.5501 m/z ± 0.0056 Da		[M-H]-										0.630091	0	nodiff	0.824165	0.313625	0.824165	0.313625	2.62786
683.2562 m/z ± 0.0038 Da		[M-H]-										0.54704	0	nodiff	0.20871	0.108602	0.20871	0.108602	1.9218
444.0812 m/z ± 0.0025 Da		[M-H]-										0.781435	0	diff	3.68537	0.206344	3.68537	0.206344	17.8603
376.0424 m/z ± 0.0021 Da		[M-H]-										0.56734	0	nodiff	3.51288	1.35643	3.51288	1.35643	2.58979
435.3143 m/z ± 0.0024 Da		[M-H]-										0.491167	0	nodiff	0.000247865	0.0280163	0.000247865	0.0280163	0.00884716
498.5532 m/z ± 0.0028 Da		[M-H]-										0.56597	0	nodiff	0.267279	0.0910322	0.267279	0.0910322	2.9361
599.2405 m/z ± 0.0033 Da		[M-H]-										0.497756	0.54092163599999998	nodiff	0.0189434	0.01927	0.0189434	0.01927	0.983048
647.184 m/z ± 0.0036 Da		[M-H]-										0.480301	1.6011517499999999E-180	nodiff	0.124181	0.211836	0.124181	0.211836	0.586211
1068.5389 m/z ± 0.0059 Da		[M-H]-										0.479515	0	nodiff	0.0379737	0.123982	0.0379737	0.123982	0.306284
634.2318 m/z ± 0.0035 Da		[M-H]-										0.465625	0	nodiff	0.271757	0.451204	0.271757	0.451204	0.602293
498.8274 m/z ± 0.0028 Da		[M-H]-										0.546612	0	nodiff	0.159688	0.0528448	0.159688	0.0528448	3.02183
498.7822 m/z ± 0.0028 Da		[M-H]-										0.56014	0	nodiff	0.225914	0.0926362	0.225914	0.0926362	2.43872
498.8554 m/z ± 0.0028 Da		[M-H-H2]3-										0.54404	0	nodiff	0.132335	0.0428215	0.132335	0.0428215	3.0904
888.6209 m/z ± 0.0049 Da		[M-H]-										0.496688	3.9335161799999999E-49	nodiff	0.317525	0.523552	0.317525	0.523552	0.606482
498.7365 m/z ± 0.0028 Da		[M-H-H]2-										0.575116	0	nodiff	0.314525	0.110122	0.314525	0.110122	2.85617
663.2115 m/z ± 0.0037 Da		[M-H]-										0.469545	0	nodiff	0.0108787	0.0961635	0.0108787	0.0961635	0.113127
945.4843 m/z ± 0.0052 Da		[M-H]-										0.839417	0	diff	5.72544	0.260203	5.72544	0.260203	22.0038
498.954 m/z ± 0.0028 Da		[M-H]-										0.643076	0	nodiff	1.19624	0.635898	1.19624	0.635898	1.88119
514.311 m/z ± 0.0028 Da		[M-H-H]2-										0.500278	2.2733820499999999E-173	nodiff	0.019389	0.0442055	0.019389	0.0442055	0.438611
498.5749 m/z ± 0.0028 Da		[M-H-H]2-										0.572858	0	nodiff	0.281769	0.140371	0.281769	0.140371	2.00732
340.027 m/z ± 0.0019 Da		[M-H]-										0.622014	0	nodiff	4.93404	1.26016	4.93404	1.26016	3.91542
573.0158 m/z ± 0.0032 Da		[M-H]-										0.475608	0	nodiff	0.0591857	0.448269	0.0591857	0.448269	0.132032
1151.702 m/z ± 0.0064 Da		[M-H]-										0.478579	0	nodiff	0.250361	0.752956	0.250361	0.752956	0.332504
507.387 m/z ± 0.0028 Da		[M-H]-										0.498861	4.2161034399999999E-41	nodiff	0.102682	0.02831	0.102682	0.02831	3.62704
498.8557 m/z ± 0.0028 Da		[M-H]-										0.543973	0	nodiff	0.131288	0.043068	0.131288	0.043068	3.04839
1121.7644 m/z ± 0.0062 Da		[M-H]-										0.561	0	nodiff	0.763726	0.0908679	0.763726	0.0908679	8.4048
762.5424 m/z ± 0.0042 Da		[M-H]-										0.503426	4.1232888600000002E-7	nodiff	0.711785	0.67425	0.711785	0.67425	1.05567
399.1841 m/z ± 0.0022 Da		[M-H]-										0.598491	0	nodiff	0.386859	0.0428857	0.386859	0.0428857	9.02069
620.0188 m/z ± 0.0034 Da		[M-H]-										0.472746	0	nodiff	0.326709	0.864171	0.326709	0.864171	0.37806
498.8793 m/z ± 0.0028 Da		[M-H-H2]3-										0.566111	0	nodiff	0.151392	0.0421264	0.151392	0.0421264	3.59375
734.1361 m/z ± 0.0041 Da		[M-H]-										0.469335	0	nodiff	0.10783	0.651737	0.10783	0.651737	0.165449
862.6056 m/z ± 0.0048 Da		[M-H]-										0.49546	3.3069075499999999E-153	nodiff	0.168744	0.367972	0.168744	0.367972	0.458577
498.3151 m/z ± 0.0028 Da		[M-H]-										0.492556	0	nodiff	1.27453	3.34021	1.27453	3.34021	0.381572
632.1552 m/z ± 0.0035 Da		[M-H]-										0.495292	1.15994817E-30	nodiff	0.032396	0.0450341	0.032396	0.0450341	0.719366
498.7593 m/z ± 0.0028 Da		[M-H-H]2-										0.575847	0	nodiff	0.177101	0.0510633	0.177101	0.0510633	3.46826
748.32 m/z ± 0.0041 Da		[M-H]-										0.556557	0	nodiff	0.226604	0.0802592	0.226604	0.0802592	2.8234
596.1793 m/z ± 0.0033 Da		[M-H]-										0.511166	1.01191006E-261	nodiff	0.0626719	0.0289634	0.0626719	0.0289634	2.16383
634.4078 m/z ± 0.0035 Da		[M-H]-										0.489765	0	nodiff	0.0222586	0.0884672	0.0222586	0.0884672	0.251603
1077.6043 m/z ± 0.0059 Da		[M-H]-										0.480757	0	nodiff	0.0109841	0.0398129	0.0109841	0.0398129	0.275893
644.4998 m/z ± 0.0036 Da		[M-H]-										0.500255	9.5859286600000001E-24	nodiff	0.666269	0.730929	0.666269	0.730929	0.911538
712.2963 m/z ± 0.0039 Da		[M-H]-										0.482354	0	nodiff	0.021635	0.0622846	0.021635	0.0622846	0.347358
349.0343 m/z ± 0.0019 Da		[M-H]-										0.460186	0	nodiff	0.0194496	0.158951	0.0194496	0.158951	0.122363
627.3048 m/z ± 0.0035 Da		[M-H]-										0.66212	0	nodiff	0.73016	0.11885	0.73016	0.11885	6.14356
492.3088 m/z ± 0.0027 Da		[M-H]-										0.534743	0	nodiff	0.497568	0.117319	0.497568	0.117319	4.24115
523.9116 m/z ± 0.0029 Da		[M-H]-										0.499712	2.7288932799999999E-2	nodiff	0.151027	0.14027	0.151027	0.14027	1.07668
794.568 m/z ± 0.0044 Da		[M-H]-										0.497687	5.5270646399999999E-46	nodiff	0.586686	0.672896	0.586686	0.672896	0.871881
904.616 m/z ± 0.005 Da		[M-H]-										0.497567	3.9518175E-18	nodiff	0.20173	0.264694	0.20173	0.264694	0.762125
860.4752 m/z ± 0.0047 Da		[M-H]-										0.528462	0	nodiff	0.4383	0.0210023	0.4383	0.0210023	20.8691
666.0582 m/z ± 0.0037 Da		[M-H]-										0.499848	0.56482094000000005	nodiff	0.0118519	0.0147335	0.0118519	0.0147335	0.804421
578.3095 m/z ± 0.0032 Da		[M-H]-										0.49828	0.27579273999999998	nodiff	0.0119224	0.0113229	0.0119224	0.0113229	1.05294
374.0401 m/z ± 0.0021 Da		[M-H]-										0.553161	0	nodiff	1.30487	0.545668	1.30487	0.545668	2.39133
499.4915 m/z ± 0.0028 Da		[M-H-H2]3-										0.540784	0	nodiff	0.126644	0.0424993	0.126644	0.0424993	2.97991
494.2881 m/z ± 0.0027 Da		[M-H]-										0.59632	0	nodiff	0.222606	0.0196129	0.222606	0.0196129	11.35
498.9044 m/z ± 0.0028 Da		[M-H]-										0.548558	0	nodiff	0.201921	0.0871273	0.201921	0.0871273	2.31754
1033.5276 m/z ± 0.0057 Da		[M-H]-										0.596925	0	nodiff	0.302569	0.0633449	0.302569	0.0633449	4.77654
722.3865 m/z ± 0.004 Da		[M-H]-										0.497618	4.8778217400000002E-88	nodiff	0.68541	0.805933	0.68541	0.805933	0.850455
437.2932 m/z ± 0.0024 Da		[M-H]-										0.494539	7.4639057699999995E-192	nodiff	0.00444063	0.0182257	0.00444063	0.0182257	0.243646
451.282 m/z ± 0.0025 Da		[M-H]-										0.502277	1.0037633900000001E-73	nodiff	0.0550513	0.03803	0.0550513	0.03803	1.44758
818.429 m/z ± 0.0045 Da		[M-H]-										0.500332	0	nodiff	0.087537	0.0216852	0.087537	0.0216852	4.03671
678.0949 m/z ± 0.0037 Da		[M-H]-										0.476526	0	nodiff	0.0734495	0.503661	0.0734495	0.503661	0.145831
1009.6138 m/z ± 0.0056 Da		[M-H]-										0.482621	0	nodiff	0.00228772	0.0316901	0.00228772	0.0316901	0.0721903
421.2695 m/z ± 0.0023 Da		[M-H]-										0.614004	0	nodiff	2.94083	0.537975	2.94083	0.537975	5.46648
498.8815 m/z ± 0.0028 Da		[M-H]-										0.558781	0	nodiff	0.106487	0.0306475	0.106487	0.0306475	3.47457
989.6494 m/z ± 0.0055 Da		[M-H]-										0.484049	2.3011886299999999E-150	nodiff	0.0184639	0.0367609	0.0184639	0.0367609	0.502269
806.5432 m/z ± 0.0045 Da		[M-H]-										0.499421	1.91648079E-4	nodiff	0.184305	0.216349	0.184305	0.216349	0.851886
498.5532 m/z ± 0.0028 Da		[M-H-H2]3-										0.565967	0	nodiff	0.266734	0.0909157	0.266734	0.0909157	2.93385
498.9042 m/z ± 0.0028 Da		[M-H-H2]3-										0.565269	0	nodiff	0.204907	0.0872713	0.204907	0.0872713	2.34793
892.6172 m/z ± 0.0049 Da		[M-H]-										0.495878	1.7804092400000001E-112	nodiff	0.233156	0.389803	0.233156	0.389803	0.598137
373.0385 m/z ± 0.0021 Da		[M-H]-										0.529275	0	nodiff	0.406965	0.144158	0.406965	0.144158	2.82305
696.302 m/z ± 0.0038 Da		[M-H]-										0.528159	0	nodiff	0.108122	0.0711572	0.108122	0.0711572	1.51948
498.8077 m/z ± 0.0028 Da		[M-H-H2]3-										0.545025	0	nodiff	0.16092	0.0592937	0.16092	0.0592937	2.71395
421.0277 m/z ± 0.0023 Da		[M-H]-										0.49944	1.89962517E-17	nodiff	0.123567	0.138568	0.123567	0.138568	0.891741
325.1475 m/z ± 0.0018 Da		[M-H]-										0.492478	2.1514233899999999E-188	nodiff	0.00313647	0.0273152	0.00313647	0.0273152	0.114825
1038.5477 m/z ± 0.0057 Da		[M-H]-										0.598006	0	nodiff	0.632974	0.36931	0.632974	0.36931	1.71394
424.9754 m/z ± 0.0023 Da		[M-H]-										0.705866	0	diff	6.13457	0.879528	6.13457	0.879528	6.97484
498.4561 m/z ± 0.0028 Da		[M-H-H2]3-										0.575077	0	nodiff	0.42153	0.230139	0.42153	0.230139	1.83163
1091.7516 m/z ± 0.006 Da		[M-H]-										0.538958	0	nodiff	0.463543	0.0876461	0.463543	0.0876461	5.2888
556.2668 m/z ± 0.0031 Da		[M-H]-										0.484254	0	nodiff	0.102974	0.431109	0.102974	0.431109	0.23886
499.0912 m/z ± 0.0028 Da		[M-H-H]2-										0.538184	0	nodiff	0.0787318	0.0300917	0.0787318	0.0300917	2.6164
498.7577 m/z ± 0.0028 Da		[M-H]-										0.553718	0	nodiff	0.182677	0.0484234	0.182677	0.0484234	3.77249
466.0037 m/z ± 0.0026 Da		[M-H]-										0.57203	0	nodiff	1.29879	0.356293	1.29879	0.356293	3.64528
806.5677 m/z ± 0.0045 Da		[M-H]-										0.514192	0	nodiff	0.880384	0.53939	0.880384	0.53939	1.63218
665.1704 m/z ± 0.0037 Da		[M-H]-										0.476484	3.6928413100000002E-3	nodiff	0.300014	0.310022	0.300014	0.310022	0.967718
760.5145 m/z ± 0.0042 Da		[M-H]-										0.579802	9.3212792099999996E-128	nodiff	0.766425	0.899004	0.766425	0.899004	0.852527
653.3076 m/z ± 0.0036 Da		[M-H]-										0.617865	0	nodiff	0.405364	0.112847	0.405364	0.112847	3.59217
466.3292 m/z ± 0.0026 Da		[M-H]-										0.54256	0	nodiff	0.137863	0.0566109	0.137863	0.0566109	2.43527
500.8844 m/z ± 0.0028 Da		[M-H]-										0.50907	0	nodiff	0.50276	0.0493964	0.50276	0.0493964	10.1781
338.9878 m/z ± 0.0019 Da		[M-H-H2]3-										0.64045	0	nodiff	5.21082	2.05067	5.21082	2.05067	2.54103
514.311 m/z ± 0.0028 Da		[M-H-H2]3-										0.500278	8.9100238299999993E-174	nodiff	0.0193529	0.0441793	0.0193529	0.0441793	0.438054
498.7637 m/z ± 0.0028 Da		[M-H-H2]3-										0.554744	0	nodiff	0.190523	0.0519057	0.190523	0.0519057	3.67056
724.4981 m/z ± 0.004 Da		[M-H-H]2-										0.615008	0	nodiff	9.3628	3.88136	9.3628	3.88136	2.41225
498.9042 m/z ± 0.0028 Da		[M-H-H]2-										0.565287	0	nodiff	0.205182	0.0872521	0.205182	0.0872521	2.3516
514.4188 m/z ± 0.0028 Da		[M-H-H]2-										0.48032	0	nodiff	0.0105454	0.10345	0.0105454	0.10345	0.101937
499.5708 m/z ± 0.0028 Da		[M-H-H2]3-										0.555026	0	nodiff	0.129649	0.0405173	0.129649	0.0405173	3.19984
499.4899 m/z ± 0.0028 Da		[M-H-H]2-										0.538682	0	nodiff	0.119053	0.0405584	0.119053	0.0405584	2.93536
498.4215 m/z ± 0.0028 Da														nodiff	4.1387	1.37082	4.1387	1.37082	3.01914
498.4221 m/z ± 0.0028 Da														nodiff	4.07827	1.37299	4.07827	1.37299	2.97036
386.2361 m/z ± 0.0021 Da														nodiff	30.3714	1.23537	30.3714	1.23537	24.5849
498.4221 m/z ± 0.0028 Da														nodiff	4.07827	1.37299	4.07827	1.37299	2.97036
498.4215 m/z ± 0.0028 Da														nodiff	4.1387	1.37082	4.1387	1.37082	3.01914
386.2361 m/z ± 5.52 Da														nodiff	296.083	69.3631	296.083	69.3631	4.2686
410.236 m/z ± 5.52 Da														nodiff	156.628	40.1133	156.628	40.1133	3.90464
945.4843 m/z ± 5.52 Da														nodiff	24.7315	1.55267	24.7315	1.55267	15.9284
482.2577 m/z ± 5.52 Da														nodiff	72.0623	18.6876	72.0623	18.6876	3.85615
618.2392 m/z ± 5.52 Da														nodiff	42.3419	25.208	42.3419	25.208	1.6797
993.6188 m/z ± 5.52 Da														nodiff	5.80355	0.882815	5.80355	0.882815	6.57392
554.3149 m/z ± 5.52 Da														nodiff	38.2195	17.0207	38.2195	17.0207	2.24547
386.2361 m/z ± 5.52 Da														nodiff	296.083	69.3631	296.083	69.3631	4.2686
433.235 m/z ± 5.52 Da														nodiff	112.418	32.9415	112.418	32.9415	3.41266
945.4843 m/z ± 5.52 Da														nodiff	24.7315	1.55267	24.7315	1.55267	15.9284
410.236 m/z ± 5.52 Da														nodiff	156.628	40.1133	156.628	40.1133	3.90464
448.0027 m/z ± 5.52 Da														nodiff	70.4812	23.6073	70.4812	23.6073	2.98557

## Sheet: Co_localization_reg.1.vs.reg.3
m/z	Name	NeutralMass	Mobility	Notation	Formula	Source	Database	Identifiers	mSigma	mzDev	Colocalized with m/z 859.5303	Colocalized with m/z 571.2884	Colocalized with m/z 723.4949	Colocalized with m/z 437.2663	Colocalized with m/z 599.3191	Colocalized with m/z 480.3087	Colocalized with m/z 695.4637	Colocalized with m/z 861.5467	Colocalized with m/z 742.5367	Colocalized with m/z 699.4947	Colocalized with m/z 496.273	Colocalized with m/z 386.0325	Colocalized with m/z 399.0943	Colocalized with m/z 351.0564	Colocalized with m/z 755.4266	Colocalized with m/z 391.2244	Colocalized with m/z 465.3032	Colocalized with m/z 540.0529	Colocalized with m/z 362.0498	Colocalized with m/z 338.9879	Colocalized with m/z 403.2607	Colocalized with m/z 375.2293	Colocalized with m/z 442.016	Colocalized with m/z 419.2557	Colocalized with m/z 833.5155	Colocalized with m/z 863.5589	Colocalized with m/z 415.2244	Colocalized with m/z 498.2886	Colocalized with m/z 514.2836	Colocalized with m/z 323.0275	Colocalized with m/z 581.3082
778.5127 m/z ± 5.5 ppm	1,2-dioleoyl-sn-glycero-3-phosphoethanolamine	743.544		[M+Cl]-	C41H78NO8P	Target List	APT Library For MSI_2	CAS (4004-05-1)	51.5154	-0.00266952	-0.000557595	-0.0136966	0.130641	0.127891	0.0371564	-0.0335492	0.0526949	-0.0257856	0.00261078	0.0226965	-0.0639879	0.135812	0.0108026	-0.0217621	0.130261	0.107248	0.105016	0.249896	0.0564787	0.169945	0.157947	0.13896	0.214104	0.137395	-0.0274335	-0.0256801	0.0331412	-0.0815496	-0.0398066	0.0730364	0.055794
742.5367 m/z ± 5.5 ppm	1,2-dioleoyl-sn-glycero-3-phosphoethanolamine	743.544		[M-H]-	C41H78NO8P	Target List	APT Library For MSI_2	CAS (4004-05-1)	51.5154	-0.00266952	0.753212	0.437027	0.490333	0.511571	0.692703	0.218885	0.693674	0.87169	1	0.821639	-0.392695	0.405399	0.13827	0.487756	0.1824	0.61577	0.457678	0.201712	0.57351	0.256973	0.239517	0.174679	0.290901	0.622326	0.862421	0.866931	0.682504	-0.401429	-0.0967882	0.48836	0.677355
583.2658 m/z ± 5.5 ppm	Peruvoside	548.299		[M+Cl]-	C30H44O9	Target List	APT Library For MSI_2	CAS (1182-87-2)	42.5509	0.00241046	-0.0312821	8.86215e-05	-0.0348777	-0.0131831	-0.0201043	0.0491065	-0.0357421	-0.0294498	-0.0353592	-0.037188	0.0712773	-0.0313436	-0.0120056	-0.0186537	-0.0184189	-0.0266263	-0.023408	-0.0298594	-0.030281	-0.0230812	-0.0220409	-0.0166706	-0.0300344	-0.0331386	-0.0295881	-0.0290215	-0.0299977	0.0764562	0.0697319	-0.0238296	-0.0274841
547.2936 m/z ± 5.5 ppm	Peruvoside	548.299		[M-H]-	C30H44O9	Target List	APT Library For MSI_2	CAS (1182-87-2)	42.5509	0.00241046	-0.192932	-0.0294415	-0.224744	-0.133321	-0.147932	0.132666	-0.225089	-0.184803	-0.21978	-0.236868	0.462495	-0.194265	-0.0926039	-0.122575	-0.107363	-0.181802	-0.16163	-0.186937	-0.181597	-0.143307	-0.151484	-0.113845	-0.194873	-0.216268	-0.181603	-0.18365	-0.188352	0.508267	0.449442	-0.136237	-0.173447
498.2886 m/z ± 5.5 ppm	Taurochenodeoxycholic acid (TCDCA)	499.296		[M-H]-	C26H45NO6S	Target List	APT Targeted Metbolomics_H650	KEGG (C05465)	51.7867	-0.000552687	-0.377201	-0.0572436	-0.444073	-0.222971	-0.285094	0.354268	-0.432654	-0.338313	-0.401675	-0.445188	0.919858	-0.40485	-0.177513	-0.215997	-0.218892	-0.350398	-0.250396	-0.379004	-0.368662	-0.304364	-0.27021	-0.215508	-0.422526	-0.417491	-0.337738	-0.335964	-0.36632	1	0.586697	-0.293044	-0.350688
514.2836 m/z ± 5.5 ppm	Taurocholic acid	515.291		[M-H]-	C26H45NO7S	Target List	HMDB_without lipid_with KEGG	KEGG (C05122),CAS (81-24-3)	18.888	-0.000860978	-0.16573	-0.0255337	-0.211264	-0.0942922	-0.148327	0.186338	-0.228005	-0.15024	-0.0970489	-0.175566	0.473013	-0.16059	0.0507653	-0.0984516	0.087115	-0.117122	-0.0994273	-0.10161	-0.194772	-0.168181	-0.160798	-0.132472	-0.225726	-0.178111	-0.123276	-0.138163	-0.205086	0.587307	1	-0.131423	-0.164842
885.5467 m/z ± 5.5 ppm	1-stearoyl-2-arachidonoyl-sn-glycero-3-phospho-(1'-myo-inositol)	886.554		[M-H]-	C47H83O13P	Target List	APT Library For MSI_2	CAS (71258-93-0)	23.8275	-0.00335951	0.646322	0.294351	0.907068	0.72588	0.69709	-0.039109	0.743449	0.440872	0.452845	0.698375	-0.432292	0.727357	0.167009	0.234475	0.307805	0.734172	0.629783	0.339816	0.669338	0.467333	0.761373	0.703704	0.5197	0.854616	0.422055	0.421321	0.689454	-0.473802	-0.186819	0.569768	0.733704
606.0733 m/z ± 5.5 ppm	UDP-N-acetyl-D-mannosamine	607.081		[M-H]-	C17H27N3O17P2	Target List	HMDB_without lipid_with KEGG	KEGG (C01170)	5.63519	-0.00131873	0.478787	0.209929	0.686814	0.537156	0.508345	-0.172454	0.565336	0.329669	0.3667	0.552864	-0.498317	0.727308	0.264961	0.178519	0.505499	0.589765	0.458505	0.672475	0.583346	0.533902	0.504586	0.393342	0.696055	0.66744	0.338382	0.335717	0.497011	-0.54349	-0.211133	0.53321	0.521686
645.2848 m/z ± 5.5 ppm		646.292		[M-H]-							-0.383081	-0.11901	-0.495256	-0.339559	-0.353603	0.265127	-0.456824	-0.326248	-0.373283	-0.459096	0.723331	-0.451386	-0.115774	-0.161911	-0.300462	-0.432551	-0.377332	-0.412848	-0.381838	-0.349475	-0.351039	-0.284993	-0.473806	-0.486682	-0.329332	-0.328199	-0.393045	0.77589	0.423196	-0.320143	-0.389651
1019.5648 m/z ± 5.5 ppm		1020.57		[M-H]-							-0.493436	-0.188295	-0.490619	-0.40239	-0.440505	0.087903	-0.520774	-0.491251	-0.560236	-0.569182	0.606503	-0.466958	-0.180302	-0.290267	-0.224488	-0.475198	-0.418509	-0.376639	-0.482634	-0.344294	-0.325436	-0.25455	-0.42327	-0.529016	-0.48748	-0.483722	-0.475292	0.613966	0.334808	-0.408998	-0.475417
861.5467 m/z ± 5.5 ppm	1,2-dioleoyl-sn-glycero-3-phospho-(1'-myo-inositol)	862.554		[M-H]-	C45H83O13P	Target List	APT Library For MSI_2	CAS (223794-34-1)	60.4054	-0.00312979	0.879853	0.559616	0.525655	0.585206	0.818091	0.274989	0.808706	1	0.871723	0.887595	-0.313391	0.456173	0.0452996	0.564278	0.0308147	0.693501	0.469734	0.0731467	0.683632	0.286282	0.243035	0.175988	0.30973	0.683274	0.959722	0.978426	0.84584	-0.338088	-0.150048	0.583897	0.81334
426.0211 m/z ± 5.5 ppm	dGDP	427.028		[M-H]-	C10H15N5O10P2	Target List	HMDB_without lipid_with KEGG	KEGG (C00361)	4.27922	-0.00130654	0.0358701	-0.0155175	0.279892	0.246619	0.0920836	-0.170699	0.197192	-0.000878633	0.0678972	0.0872149	-0.302763	0.36534	0.0771864	-0.0032876	0.421917	0.2563	0.236365	0.819455	0.192499	0.526156	0.302065	0.201782	0.804062	0.304655	-0.000568757	0.000937512	0.118757	-0.354455	-0.173405	0.227649	0.135626
496.273 m/z ± 5.5 ppm	2-((4r)-4-((3r,5s,9s,10s,13r,14s,17r)-3-hydroxy-10,13-dimethyl-7-oxohexadecahydro-1h-cyclopenta[a]phenanthren-17-yl)pentanamido)ethane-1-sulfonic acid	497.28		[M-H]-	C26H43NO6S	Target List	APT Library For MSI_2		58.0478	-0.000670144	-0.345721	-0.0317134	-0.394629	-0.176147	-0.235991	0.35124	-0.387356	-0.313421	-0.392865	-0.417431	0.999935	-0.350262	-0.202001	-0.200817	-0.227369	-0.306768	-0.206414	-0.343281	-0.31857	-0.252451	-0.21581	-0.169725	-0.360847	-0.363122	-0.320742	-0.313264	-0.317735	0.920954	0.472908	-0.251831	-0.302813
402.9941 m/z ± 5.5 ppm	Uridine 5'-diphosphate	404.001		[M-H]-	C9H14N2O12P2	Target List	APT Targeted Metbolomics_H650	KEGG (C00015)	2.19786	-0.00127054	0.603576	0.313082	0.728446	0.645842	0.649781	-0.0667559	0.700863	0.487844	0.433798	0.637247	-0.439753	0.819543	0.125691	0.304212	0.270833	0.682232	0.562372	0.5537	0.770057	0.637919	0.586726	0.474583	0.743341	0.766804	0.461538	0.469702	0.675671	-0.497684	-0.244768	0.698966	0.689883
1035.5496 m/z ± 5.5 ppm		1036.56		[M-H]-							-0.290233	-0.133178	-0.287095	-0.25669	-0.283282	-0.0114105	-0.305994	-0.290415	-0.328331	-0.334351	0.297172	-0.273264	-0.0978293	-0.164657	-0.131671	-0.280503	-0.248523	-0.222659	-0.287088	-0.203577	-0.191051	-0.148609	-0.250759	-0.311779	-0.287965	-0.28624	-0.28029	0.307664	0.360373	-0.242111	-0.280307
661.2593 m/z ± 5.5 ppm		662.267		[M-H]-							-0.303874	-0.0951994	-0.380067	-0.255211	-0.280802	0.220288	-0.368181	-0.267874	-0.282417	-0.352228	0.59129	-0.34727	-0.0280159	-0.14297	-0.172547	-0.326476	-0.282884	-0.293682	-0.313291	-0.292032	-0.278332	-0.229007	-0.379125	-0.376075	-0.261949	-0.264042	-0.322592	0.661605	0.486326	-0.262809	-0.314803
346.055 m/z ± 5.5 ppm	Deoxy-GMP	347.062		[M-H]-	C10H14N5O7P	Target List	APT Targeted Metbolomics_H650	KEGG (C00362)	3.96455	-0.00130133	0.456831	0.230863	0.615518	0.570655	0.529011	-0.0461468	0.560253	0.383066	0.4252	0.519125	-0.417628	0.694769	0.181829	0.249345	0.404972	0.609267	0.547446	0.729192	0.650613	0.569087	0.518791	0.406992	0.747562	0.676912	0.371792	0.374141	0.520047	-0.469447	-0.160196	0.590014	0.552462
480.3087 m/z ± 5.5 ppm	1-Octadecanoyl-sn-glycero-3-phosphoethanolamine	481.316		[M-H]-	C23H48NO7P	Target List	APT Library For MSI_1	KEGG (C21484)	6.01634	-0.000817425	0.19534	0.28441	0.0152168	0.254278	0.303763	1	0.124944	0.274529	0.218458	0.168057	0.350755	0.0289951	-0.108616	0.164456	-0.012763	0.208307	0.164037	-0.155654	0.127942	-0.029477	0.0151345	0.0186347	-0.0710307	0.146546	0.251741	0.264137	0.196264	0.354322	0.186111	0.13197	0.228626
512.2679 m/z ± 5.5 ppm	Sulfolithocholylglycine	513.275		[M-H]-	C26H43NO7S	Target List	HMDB_without lipid_with KEGG	KEGG (C11301),CAS (15324-64-8)	59.318	-0.000922334	-0.207023	-0.0194429	-0.263738	-0.11085	-0.16213	0.234351	-0.262158	-0.183992	-0.195796	-0.252268	0.580156	-0.208656	-0.0746232	-0.108802	-0.0547157	-0.162661	-0.126278	-0.184973	-0.205134	-0.166853	-0.165779	-0.127822	-0.237823	-0.220321	-0.175449	-0.181447	-0.213534	0.632221	0.752128	-0.138157	-0.179269
386.0325 m/z ± 5.5 ppm	2-Amino-5-[[1-[carboxymethyl(sulfo)amino]-1-oxo-3-sulfanylpropan-2-yl]amino]-5-oxopentanoic acid	387.04		[M-H]-	C10H17N3O9S2	Target List	HMDB_without lipid		7.49671	-0.000697008	0.576794	0.33007	0.713077	0.671339	0.67098	0.0287348	0.668012	0.453419	0.403459	0.605551	-0.348853	0.999999	0.0848852	0.257409	0.241533	0.698199	0.627992	0.421594	0.702275	0.566443	0.614174	0.524552	0.594302	0.766347	0.421277	0.432803	0.66814	-0.40334	-0.159009	0.62505	0.690852
618.2392 m/z ± 5.5 ppm		619.246		[M-H]-							-0.403633	-0.158841	-0.499347	-0.35913	-0.394736	0.15497	-0.448286	-0.348057	-0.422588	-0.485488	0.607359	-0.457158	-0.230285	-0.160806	-0.304481	-0.438675	-0.366598	-0.401874	-0.372188	-0.29193	-0.336642	-0.267508	-0.421839	-0.491125	-0.349989	-0.353946	-0.395956	0.619582	0.140099	-0.300875	-0.397074
419.2557 m/z ± 5.5 ppm	Maytenin	420.263		[M-H]-	C28H36O3	Target List	APT Library For MSI_1		46.2457	-0.00387476	0.774688	0.462577	0.890221	0.860065	0.852702	0.146124	0.864073	0.681426	0.620969	0.829845	-0.362777	0.768388	0.0707717	0.380285	0.26852	0.881894	0.770465	0.345427	0.773931	0.522901	0.77188	0.676412	0.589069	1	0.644591	0.658403	0.85293	-0.417193	-0.177533	0.667486	0.879144
599.3191 m/z ± 5.5 ppm	1-octadecanoyl-sn-glycero-3-phospho-(1'-myo-inositol)	600.326		[M-H]-	C27H53O12P	Target List	APT Library For MSI_2	CAS (106248-36-6)	3.35382	-0.000778801	0.862554	0.59129	0.744247	0.780947	0.999936	0.304117	0.840845	0.817579	0.692348	0.86738	-0.235831	0.674605	0.0420326	0.468503	0.155513	0.839881	0.654156	0.141846	0.798152	0.373439	0.519229	0.453138	0.436854	0.854606	0.775922	0.795933	0.888869	-0.284909	-0.147965	0.664067	0.895183
565.0469 m/z ± 5.5 ppm	Uridine diphosphate glucose	566.054		[M-H]-	C15H24N2O17P2	Target List	HMDB_without lipid_with KEGG	KEGG (C00029),CAS (133-89-1)	3.84778	-0.00122564	0.517553	0.227833	0.673766	0.55015	0.540029	-0.142979	0.603309	0.405352	0.42616	0.574034	-0.511438	0.714261	0.204871	0.245858	0.39715	0.607072	0.467022	0.679231	0.65102	0.57042	0.500811	0.411528	0.761235	0.684491	0.397008	0.396956	0.548017	-0.555241	-0.230215	0.593735	0.572644
505.9875 m/z ± 5.5 ppm	dGTP	506.995		[M-H]-	C10H16N5O13P3	Target List	HMDB_without lipid_with KEGG	KEGG (C00286),CAS (2564-35-4)	5.54874	-0.00123563	-0.0802566	-0.073745	0.0787434	0.0582516	-0.0616763	-0.154647	0.0197631	-0.0949069	-0.0388786	-0.0551316	-0.190103	0.129906	0.0181936	-0.067642	0.28369	0.0699467	0.0528948	0.528296	-0.00630621	0.322422	0.103631	0.0599114	0.566659	0.0881605	-0.0921808	-0.0918123	-0.0318634	-0.22354	-0.122536	0.0381032	-0.0275702
540.0529 m/z ± 5.5 ppm	Cyclic ADP-ribose	541.06		[M-H]-	C15H21N5O13P2	Target List	HMDB_without lipid		4.74099	-0.00122576	0.0878933	0.00273842	0.308465	0.273588	0.141589	-0.155694	0.246148	0.0730778	0.201483	0.180899	-0.342973	0.421549	0.235796	0.0544485	0.536849	0.291873	0.280691	1	0.229313	0.476725	0.320378	0.188748	0.687565	0.344844	0.0961337	0.0915317	0.13478	-0.378992	-0.101592	0.25582	0.162471
611.1435 m/z ± 5.5 ppm	Oxidized glutathione	612.151		[M-H]-	C20H32N6O12S2	Target List	APT Targeted Metbolomics_H650	KEGG (C00127)	28.7503	-0.00129961	0.426836	0.207866	0.576891	0.447139	0.479032	-0.124904	0.467552	0.301575	0.384613	0.511949	-0.475434	0.66236	0.406457	0.172572	0.512101	0.51971	0.401324	0.579595	0.488861	0.364279	0.388561	0.287366	0.510909	0.566691	0.321706	0.317624	0.419133	-0.508227	-0.151496	0.414529	0.43875
701.51 m/z ± 5.5 ppm	1-octadecanoyl-2-(9z-octadecenoyl)-sn-glycero-3-phosphate	702.517		[M-H]-	C39H75O8P	Target List	APT Library For MSI_2	CAS (10016-26-9)	5.99386	-0.0010406	0.374233	0.16109	0.778435	0.658555	0.46667	-0.0811214	0.587266	0.226662	0.311228	0.478557	-0.363713	0.625904	0.135669	0.0983358	0.45337	0.619825	0.645036	0.591953	0.458747	0.524719	0.814113	0.688629	0.622652	0.750942	0.224068	0.224535	0.475579	-0.415956	-0.172852	0.411032	0.511396
1051.5361 m/z ± 5.5 ppm	Officinalisin II	1052.54		[M-H]-	C50H84O23	Target List	HMDB_without lipid		70.0454	0.00240315	-0.331924	-0.141873	-0.324231	-0.281219	-0.315881	0.00267337	-0.34994	-0.33519	-0.37683	-0.381323	0.377786	-0.308247	-0.100114	-0.202855	-0.142573	-0.316808	-0.280954	-0.248049	-0.330672	-0.233398	-0.216326	-0.168744	-0.283638	-0.353365	-0.33115	-0.329069	-0.321014	0.402038	0.470507	-0.278884	-0.320623
556.3304 m/z ± 5.5 ppm	Leu-Arg-Asn-Arg	557.338		[M-H]-	C22H43N11O6	Target List	HMDB_without lipid		32.2686	-0.001967	-0.344647	-0.152492	-0.33002	-0.272247	-0.336178	0.0333421	-0.364901	-0.347891	-0.36281	-0.37873	0.32059	-0.312737	-0.0498826	-0.192196	-0.0712487	-0.310659	-0.279623	-0.21407	-0.356621	-0.249481	-0.227558	-0.182661	-0.291749	-0.357886	-0.333768	-0.336111	-0.347265	0.389518	0.515265	-0.300577	-0.341402
437.2663 m/z ± 5.5 ppm	1-octadecanoyl-2-sn-glycero-3-phosphate	438.274		[M-H]-	C21H43O7P	Target List	APT Library For MSI_2	CAS (22002-86-4)	3.93753	-0.00076078	0.66278	0.441948	0.774321	0.999984	0.7771	0.253329	0.744285	0.582019	0.509057	0.707311	-0.175643	0.671242	0.0235617	0.324373	0.231598	0.796876	0.722015	0.273478	0.671345	0.453036	0.709719	0.619959	0.500395	0.857874	0.543068	0.559423	0.747365	-0.222237	-0.0935283	0.584422	0.78058
354.0605 m/z ± 5.5 ppm	Sulforaphane-cysteine-glycine	355.068		[M-H]-	C11H21N3O4S3	Target List	HMDB_without lipid		59.0638	-0.0018556	0.441015	0.248462	0.637459	0.54612	0.52897	-0.0828024	0.52671	0.299424	0.312731	0.508063	-0.41173	0.728086	0.296451	0.16423	0.474293	0.593939	0.480699	0.580739	0.527558	0.444156	0.511321	0.401264	0.587392	0.647905	0.305272	0.305737	0.48644	-0.458999	-0.175779	0.459443	0.512851
530.2788 m/z ± 5.5 ppm		531.286		[M-H]-							-0.000659886	0.087	-0.0527014	0.0788819	0.0496522	0.256892	-0.0519872	0.0114265	0.0246901	-0.0238935	0.398574	0.00581166	-0.00729314	-0.00612085	0.0665994	0.0562089	0.0460036	-0.0326675	-0.00727343	-0.0254882	-0.0218196	-0.0064145	-0.0606746	0.0126484	0.0155995	0.0101438	-0.0121655	0.460549	0.747825	0.04356	0.0378853
531.2985 m/z ± 5.5 ppm	C28H41FN4O5	532.306		[M-H]-	C28H41FN4O5	Target List	APT Library For MSI_1		18.3089	-0.000231322	-0.33954	-0.123341	-0.355247	-0.266127	-0.317416	0.0809033	-0.369033	-0.330818	-0.366891	-0.385342	0.481995	-0.334918	-0.0944225	-0.194494	-0.118409	-0.320045	-0.287338	-0.2585	-0.344214	-0.25265	-0.245846	-0.194852	-0.313648	-0.370689	-0.319389	-0.322798	-0.339098	0.565452	0.538188	-0.283666	-0.332751
498.3154 m/z ± 5.5 ppm		1497.97		[M-H-H2]3-							-0.137892	-0.0426584	-0.132349	-0.0911952	-0.125391	0.046677	-0.143954	-0.140229	-0.15879	-0.158082	0.251239	-0.125956	-0.0367653	-0.0950105	-0.0587407	-0.126771	-0.113089	-0.103401	-0.138845	-0.0950678	-0.0867075	-0.0678795	-0.115801	-0.144002	-0.138874	-0.137585	-0.131803	0.261481	0.378132	-0.116231	-0.132073
408.0111 m/z ± 5.5 ppm		409.018		[M-H]-							0.535088	0.301993	0.625842	0.630379	0.60326	0.0252638	0.650393	0.48254	0.439547	0.559474	-0.352614	0.76205	0.0632807	0.320567	0.264638	0.658567	0.5739	0.661792	0.709752	0.682501	0.561521	0.435149	0.828426	0.722397	0.448572	0.459715	0.631027	-0.412037	-0.180077	0.668706	0.651518
826.5719 m/z ± 5.5 ppm		827.579		[M-H]-							0.0868841	0.00448618	0.335624	0.229623	0.129704	-0.128904	0.157838	0.00732647	0.189879	0.205775	-0.334293	0.288034	0.276996	-0.0314674	0.796142	0.281969	0.171718	0.68121	0.09504	0.241051	0.211948	0.127739	0.464409	0.300486	0.0517294	0.0401402	0.0520418	-0.34382	-0.0193138	0.0989925	0.0951004
634.2131 m/z ± 5.5 ppm		635.22		[M-H]-							-0.371094	-0.146381	-0.453773	-0.321069	-0.364181	0.141916	-0.409998	-0.32337	-0.391108	-0.44447	0.546673	-0.414646	-0.210124	-0.152542	-0.267528	-0.395742	-0.324621	-0.362702	-0.340153	-0.264188	-0.304754	-0.241723	-0.3806	-0.445411	-0.3232	-0.327999	-0.362617	0.571427	0.146608	-0.271648	-0.363336
556.2472 m/z ± 5.5 ppm		557.255		[M-H]-							-0.457698	-0.135174	-0.482289	-0.345601	-0.371538	0.22902	-0.497977	-0.442235	-0.514136	-0.537096	0.726394	-0.453926	-0.190008	-0.257488	-0.235162	-0.446216	-0.391806	-0.374416	-0.438731	-0.331556	-0.321454	-0.251976	-0.414708	-0.500737	-0.442025	-0.436904	-0.441921	0.713541	0.242298	-0.367275	-0.435535
788.5413 m/z ± 5.5 ppm	2-Oleoyl-1-stearoyl-sn-glycero-3-phosphoserine	789.549		[M-H]-	C42H80NO10P	Target List	APT Library For MSI_1	KEGG (C02737)	21.1925	-0.00140352	0.323606	0.101636	0.668857	0.492172	0.36514	-0.161616	0.487641	0.184761	0.308218	0.429547	-0.427539	0.532806	0.219704	0.0764347	0.518688	0.49051	0.449452	0.617748	0.373232	0.450374	0.582847	0.465876	0.582504	0.604818	0.199163	0.193381	0.362015	-0.467305	-0.171735	0.332389	0.390942
384.9834 m/z ± 5.5 ppm		385.991		[M-H]-							0.63783	0.351552	0.738612	0.680751	0.699839	-0.0052321	0.7227	0.515582	0.428466	0.649226	-0.384853	0.839806	0.0777425	0.323281	0.201152	0.711988	0.585084	0.469278	0.809319	0.622181	0.614294	0.510012	0.702467	0.790392	0.477233	0.488887	0.72385	-0.444019	-0.222767	0.737066	0.742727
863.5589 m/z ± 5.5 ppm	PI 36:1	864.566		[M-H]-	C45H85O13P	Spectral Library	APT Library.msp		74.8911	-0.00574212	0.860587	0.554858	0.50674	0.562411	0.796522	0.264553	0.786685	0.97868	0.867091	0.876077	-0.313424	0.435267	0.0677366	0.54876	0.0709052	0.677894	0.450727	0.0913729	0.651358	0.266594	0.216158	0.147604	0.295316	0.660137	0.955848	1	0.816265	-0.335984	-0.138292	0.553213	0.781571
520.2706 m/z ± 5.5 ppm	Batrachotoxinin A 20-alpha-benzoate	521.278		[M-H]-	C31H39NO6	Target List	HMDB_without lipid		72.734	9.67858e-05	-0.271747	-0.0544897	-0.279113	-0.183543	-0.199375	0.182474	-0.293351	-0.266307	-0.312855	-0.317928	0.51825	-0.264596	-0.107802	-0.168864	-0.132152	-0.257787	-0.22827	-0.222112	-0.26529	-0.196796	-0.183893	-0.143572	-0.243497	-0.291806	-0.266282	-0.262065	-0.260079	0.531282	0.253318	-0.223516	-0.256039
699.4947 m/z ± 5.5 ppm	1,2-Ethanediamine propylene oxide ethylene oxide polymer	700.502		[M-H]-	C34H72N2O12	Target List	HMDB_without lipid		58.437	-0.00615377	0.896141	0.52706	0.749811	0.710058	0.867457	0.168093	0.8649	0.887494	0.821494	1	-0.417638	0.608019	0.128813	0.508111	0.206578	0.801233	0.603129	0.180748	0.747003	0.350645	0.466895	0.37966	0.40715	0.831063	0.863067	0.875911	0.86737	-0.445439	-0.175738	0.615582	0.853167
766.5367 m/z ± 5.5 ppm	2-arachidonoyl-1-stearoyl-sn-glycero-3-phosphoethanolamine	767.544		[M-H]-	C43H78NO8P	Target List	APT Library For MSI_2	CAS (61216-62-4)	39.3498	-0.00163554	0.551656	0.234122	0.669066	0.5019	0.53282	-0.0405994	0.582615	0.465538	0.616858	0.655557	-0.490302	0.505305	0.252596	0.235286	0.402269	0.563953	0.457249	0.37528	0.485548	0.308873	0.4502	0.392511	0.391012	0.635996	0.482984	0.472509	0.509488	-0.500257	-0.115592	0.391675	0.522117
480.278 m/z ± 5.5 ppm	dihydrocytochalasin B	481.285		[M-H]-	C29H39NO5	Target List	HMDB_without lipid		34.1027	0.00224003	-0.233894	0.0311991	-0.283016	-0.0709254	-0.112689	0.364502	-0.265108	-0.198895	-0.28752	-0.295156	0.854773	-0.249659	-0.198513	-0.142731	-0.226631	-0.201758	-0.0978057	-0.286394	-0.198135	-0.17054	-0.124756	-0.0969785	-0.265681	-0.239841	-0.215306	-0.203062	-0.195994	0.844429	0.303456	-0.153139	-0.18478
833.5155 m/z ± 5.5 ppm	PI 34:2	834.523		[M-H]-	C43H79O13P	Spectral Library	APT Library.msp		80.7974	-0.00233988	0.846799	0.549269	0.497346	0.546215	0.776566	0.252349	0.774895	0.959828	0.862445	0.863221	-0.320473	0.423922	0.082558	0.532287	0.0847457	0.667025	0.441983	0.096189	0.633738	0.269517	0.206668	0.138361	0.284301	0.646445	1	0.955782	0.797406	-0.337345	-0.122985	0.542367	0.763569
339.1994 m/z ± 5.5 ppm	Tridecylbenzenesulfonic acid	340.207		[M-H]-	C19H32O3S	Target List	APT Library For MSI_2	CAS (25496-01-9)	3.47054	-0.000543302	-0.00830834	0.0150947	0.0798166	0.157931	0.0623255	0.0888083	0.0220406	-0.0214665	0.0170048	0.0175442	0.021879	0.0652931	-0.000916403	-0.0249341	0.139837	0.137843	0.185666	0.106032	0.00805757	0.0451807	0.145144	0.131402	0.0773566	0.122767	-0.0204215	-0.0204062	0.0151085	0.0177851	0.0794779	0.0139302	0.0373702
572.3253 m/z ± 5.5 ppm	2-((6r)-3-hydroxy-2-methyl-6-((3r,5s,7r,8r,9s,10s,12s,13r,14s,17r)-3,7,12-trihydroxy-10,13-dimethylhexadecahydro-1h-cyclopenta[a]phenanthren-17-yl)heptanamido)ethane-1-sulfonic acid	573.333		[M-H]-	C29H51NO8S	Target List	APT Library For MSI_2		35.1208	-0.000888888	-0.246809	-0.0846963	-0.244628	-0.182825	-0.22662	0.0556402	-0.271067	-0.250032	-0.262138	-0.277177	0.339792	-0.218392	-0.0388085	-0.147248	-0.0411548	-0.210563	-0.194084	-0.159179	-0.25117	-0.179801	-0.165708	-0.130751	-0.214937	-0.252364	-0.238496	-0.241693	-0.248753	0.399909	0.58069	-0.201649	-0.233502
325.1838 m/z ± 5.5 ppm	9-(4-Sulfophenyl)dodecane	326.191		[M-H]-	C18H30O3S	Target List	APT Library For MSI_1		4.46903	-0.000438922	-0.0117432	0.0131624	0.0782417	0.157339	0.0603749	0.0904935	0.0189386	-0.0246195	0.0150244	0.0149681	0.0229263	0.0632101	-0.00137354	-0.0278654	0.142491	0.136403	0.190058	0.106604	0.00456775	0.0430608	0.145976	0.13142	0.0759489	0.121173	-0.0235535	-0.0235301	0.0122047	0.019382	0.0801001	0.0101807	0.0349186
786.5263 m/z ± 5.5 ppm	1,2-dioleoyl-sn-glycero-3-phospho-l-serine	787.534		[M-H]-	C42H78NO10P	Target List	APT Library For MSI_2	CAS (70614-14-1)	71.1955	-0.00273486	0.688087	0.330851	0.57774	0.454921	0.607366	0.0218119	0.624958	0.669185	0.735426	0.783385	-0.459733	0.418615	0.265392	0.379245	0.272494	0.547834	0.382008	0.188134	0.518861	0.197048	0.271923	0.204041	0.242933	0.585238	0.68339	0.677947	0.580061	-0.457016	-0.118919	0.405214	0.5726
661.2782 m/z ± 5.5 ppm	Ncgc00381000-01_c30h46o16_	662.286		[M-H]-	C30H46O16	Target List	APT Library For MSI_2		30.9463	0.00640181	0.037034	-0.0201932	-0.027047	-0.0388318	-0.0267765	-0.00783515	-0.000642348	0.0588425	0.108023	0.0374518	-0.0809245	-0.0136825	0.10562	0.0707521	-0.0080294	-0.0077287	-0.0219652	-0.0176631	0.0112231	-0.0292208	-0.0496257	-0.0406686	-0.0653292	-0.0122108	0.0689228	0.0563835	-0.000274062	-0.0416401	0.286492	0.0214925	0.0102852
723.4949 m/z ± 5.5 ppm	1-octadecanoyl-2-(5z,8z,11z,14z-eicosatetraenoyl)-sn-glycero-3-phosphate	724.502		[M-H]-	C41H73O8P	Target List	APT Library For MSI_2	CAS (64665-00-5)	63.1932	-0.00103477	0.690539	0.365585	1	0.77689	0.744176	0.0154507	0.805491	0.525557	0.490215	0.74995	-0.39437	0.715509	0.103213	0.290818	0.264696	0.7857	0.686688	0.308433	0.692129	0.478736	0.791073	0.705659	0.541405	0.890999	0.497216	0.50665	0.766199	-0.443916	-0.211109	0.576831	0.771248
445.0521 m/z ± 5.5 ppm	CDP-Ethanolamine	446.059		[M-H]-	C11H20N4O11P2	Target List	APT Targeted Metbolomics_H650	KEGG (C00570)	25.7067	-0.0013493	0.499286	0.280762	0.683975	0.591132	0.582445	-0.082634	0.593994	0.345922	0.30671	0.537022	-0.406892	0.807849	0.182009	0.198865	0.358377	0.6307	0.514145	0.543806	0.632906	0.527421	0.559467	0.447439	0.645277	0.697063	0.331469	0.33792	0.574023	-0.470743	-0.236916	0.559157	0.590799
695.4637 m/z ± 5.5 ppm	1,2-Di-(9Z,12Z-octadecadienoyl)-sn-glycero-3-phosphate	696.471		[M-H]-	C39H69O8P	Target List	HMDB_without lipid		59.9012	-0.0020561	0.84362	0.497952	0.805599	0.74765	0.841214	0.125399	1	0.808606	0.693617	0.865008	-0.387045	0.671111	0.0587085	0.448449	0.134126	0.803766	0.634089	0.246086	0.755706	0.473597	0.612413	0.504112	0.502024	0.865711	0.774738	0.78641	0.923176	-0.432323	-0.227761	0.643416	0.869363
349.0019 m/z ± 5.5 ppm	Apigenin 7-sulfate	350.009		[M-H]-	C15H10O8S	Target List	HMDB_without lipid		92.7884	-0.00043719	-0.157561	-0.114921	-0.158979	-0.167963	-0.190116	-0.0447711	-0.160531	-0.150212	-0.15191	-0.173261	-0.0502966	-0.150776	-0.0609464	-0.0222913	-0.0746976	-0.160433	-0.136054	-0.113676	-0.150616	-0.107534	-0.105864	-0.0812693	-0.13657	-0.173851	-0.146662	-0.150556	-0.155413	-0.052508	-0.0891585	-0.133026	-0.158829
429.0745 m/z ± 5.5 ppm		430.082		[M-H]-							0.340971	0.168466	0.509772	0.393532	0.390916	-0.154681	0.417082	0.222192	0.252176	0.407867	-0.411636	0.564505	0.384121	0.125231	0.455887	0.444895	0.333891	0.590782	0.404571	0.356475	0.372531	0.262976	0.510322	0.495576	0.241474	0.23732	0.360529	-0.453637	-0.20412	0.353073	0.371361
340.9513 m/z ± 5.5 ppm		341.959		[M-H]-							0.366297	0.242058	0.50709	0.480949	0.489407	0.0280072	0.415413	0.258503	0.282388	0.425897	-0.297051	0.602242	0.217718	0.175989	0.464403	0.534912	0.468239	0.450855	0.454134	0.308015	0.418529	0.320403	0.419692	0.549993	0.264556	0.2635	0.403156	-0.330902	-0.0936332	0.405914	0.448813
750.5418 m/z ± 5.5 ppm		751.549		[M-H]-							0.348475	0.0961341	0.663313	0.457149	0.370887	-0.138559	0.449613	0.181194	0.309984	0.440637	-0.396233	0.488178	0.218125	0.0907562	0.428325	0.457884	0.418819	0.446639	0.377241	0.354061	0.536102	0.448417	0.45536	0.567919	0.187432	0.182104	0.356241	-0.420904	-0.118888	0.32352	0.388006
442.016 m/z ± 5.5 ppm	Guanosine diphosphate	443.023		[M-H]-	C10H15N5O11P2	Target List	APT Targeted Metbolomics_H650	KEGG (C00035)	9.33469	-0.00126865	0.374744	0.203595	0.541897	0.502431	0.437452	-0.070783	0.502623	0.310237	0.291234	0.407877	-0.360788	0.596207	0.0423316	0.210499	0.325764	0.527227	0.436113	0.687326	0.569659	0.641782	0.472234	0.362292	1	0.589857	0.284719	0.295785	0.464131	-0.42266	-0.225779	0.512319	0.478191
664.1162 m/z ± 5.5 ppm	1,4-Dihydronicotinamide adenine dinucleotide (NADH)	665.123		[M-H]-	C21H29N7O14P2	Target List	APT Targeted Metbolomics_H650	KEGG (C00004)	23.3187	-0.00148136	0.381104	0.229647	0.305476	0.384135	0.387571	0.123969	0.410254	0.469859	0.522084	0.443904	-0.24853	0.361316	0.115849	0.329523	0.414453	0.443761	0.308773	0.661758	0.398304	0.408641	0.209417	0.110591	0.584486	0.445116	0.474069	0.471828	0.362382	-0.25208	0.0369068	0.4099	0.405546
881.5664 m/z ± 5.5 ppm		882.574		[M-H]-							0.409536	0.20712	0.450138	0.33384	0.388492	-0.0282805	0.404579	0.366769	0.507725	0.532015	-0.392388	0.332942	0.316941	0.169607	0.632454	0.429925	0.263346	0.413256	0.263079	0.159586	0.215774	0.138151	0.275611	0.433502	0.415794	0.405579	0.316426	-0.385123	-0.0139113	0.202217	0.323768
498.4221 m/z ± 5.5 ppm		998.859		[M-H-H]2-							-0.363806	-0.0785236	-0.353789	-0.236643	-0.270231	0.197186	-0.383267	-0.366802	-0.421358	-0.419723	0.710586	-0.336542	-0.124531	-0.248263	-0.156538	-0.339862	-0.30274	-0.271361	-0.356086	-0.252607	-0.232653	-0.181874	-0.306642	-0.381703	-0.364208	-0.359294	-0.347513	0.735611	0.409265	-0.302992	-0.345755
385.1447 m/z ± 5.5 ppm	Mesoridazine	386.152		[M-H]-	C21H26N2OS2	Target List	HMDB_without lipid_with KEGG	KEGG (C07143)	52.935	0.00351829	0.0575787	0.101971	0.190649	0.333479	0.221613	0.206214	0.0928288	0.0333198	0.10516	0.118025	0.0326559	0.253127	-0.0134319	-0.00767516	0.198924	0.314528	0.606793	0.118265	0.110022	0.0782184	0.300531	0.254891	0.110789	0.28487	0.0290766	0.0328661	0.109276	0.0238601	0.0869762	0.091001	0.158026
362.0498 m/z ± 5.5 ppm	Cyclic pyranopterin monophosphate	363.057		[M-H]-	C10H14N5O8P	Target List	HMDB_without lipid_with KEGG	KEGG (C18239)	34.9669	-0.00120432	0.750557	0.454657	0.691405	0.673707	0.797095	0.127817	0.754681	0.682584	0.572741	0.746194	-0.318369	0.704628	0.0143154	0.463748	0.065411	0.727911	0.583299	0.229339	1	0.477312	0.511714	0.440087	0.568547	0.774443	0.632619	0.650258	0.800874	-0.368404	-0.194465	0.733361	0.802752
415.2244 m/z ± 5.5 ppm	Ramipril (altace)	416.232		[M-H]-	C23H32N2O5	Target List	APT Library For MSI_2		63.7057	0.000443718	0.87986	0.555731	0.766327	0.750977	0.889278	0.196788	0.923253	0.845851	0.682528	0.867569	-0.317546	0.671544	0.00125812	0.472892	0.050595	0.82028	0.627724	0.134766	0.802071	0.431635	0.554911	0.472425	0.463579	0.854761	0.79728	0.816057	1	-0.365981	-0.204793	0.677461	0.908445
465.3032 m/z ± 5.5 ppm	Cholesterol sulfate	466.311		[M-H]-	C27H46O4S	Target List	APT Targeted Metbolomics_H650	KEGG (C18043)	55.1995	-0.000914904	0.538076	0.327814	0.68676	0.724985	0.65409	0.164495	0.633571	0.469658	0.457644	0.603679	-0.206297	0.630536	0.0282972	0.254237	0.187888	0.716881	1	0.28075	0.584058	0.419418	0.698858	0.597865	0.435726	0.771556	0.441853	0.45065	0.627593	-0.250002	-0.0990682	0.509552	0.658903
554.3149 m/z ± 5.5 ppm		555.322		[M-H]-							-0.262765	-0.10034	-0.25366	-0.196636	-0.240881	0.0517252	-0.277591	-0.265604	-0.295253	-0.29962	0.309316	-0.238318	-0.0718193	-0.151924	-0.0979439	-0.238422	-0.20925	-0.187349	-0.262212	-0.182875	-0.164351	-0.128721	-0.219271	-0.271438	-0.261811	-0.259869	-0.254151	0.344045	0.393499	-0.218754	-0.250157
677.2537 m/z ± 5.5 ppm	15-(2-Amino-2-oxoethyl)-10,11,23-trihydroxy-18-[(3-methyl-2-oxopentanoyl)amino]-9,14,17-trioxo-N-[(1Z)-1-propen-1-yl]-8,13,16-triazatetracyclo[18.3.1.0~2,7~.0~6,10~]tetracosa-1(24),2,4,6,20,22-hexaene-12-carboxamide	678.261		[M-H]-	C33H38N6O10	Spectral Library	APT Library.msp		54.4861	-0.0037204	-0.14568	-0.0688785	-0.153909	-0.135916	-0.154634	0.0216404	-0.180444	-0.152632	-0.116406	-0.155451	0.189186	-0.138524	0.101927	-0.0819656	0.052955	-0.133872	-0.148934	-0.0578536	-0.168524	-0.141438	-0.137327	-0.112175	-0.160953	-0.165201	-0.131598	-0.141633	-0.17591	0.259358	0.526354	-0.132049	-0.159099
883.5804 m/z ± 5.5 ppm		884.588		[M-H]-							0.199674	0.0796476	0.363329	0.235019	0.195602	-0.0999192	0.220812	0.107904	0.264465	0.310841	-0.313133	0.250416	0.282972	0.0110996	0.727937	0.305842	0.167482	0.479237	0.106974	0.14783	0.188293	0.120367	0.288716	0.310753	0.170947	0.155415	0.120621	-0.309423	0.0125275	0.0868033	0.145318
403.2607 m/z ± 5.5 ppm	Eliglustat	404.268		[M-H]-	C23H36N2O4	Target List	HMDB_without lipid		35.8803	0.000600975	0.405395	0.197579	0.79108	0.711837	0.518865	0.0151694	0.612027	0.242843	0.239393	0.467161	-0.215835	0.616371	0.00218244	0.136115	0.157283	0.629054	0.698697	0.320722	0.512189	0.477868	1	0.867918	0.472167	0.772443	0.206471	0.215991	0.554636	-0.270251	-0.160607	0.451219	0.590228
1035.543 m/z ± 5.5 ppm	2-[2-[5-[4-[4,5-Dihydroxy-6-methyl-3-(3,4,5-trihydroxy-6-methyloxan-2-yl)oxyoxan-2-yl]oxy-1,2,4a,5-tetramethyl-2,3,4,7,8,8a-hexahydronaphthalen-1-yl]-3-methylpent-1-en-3-yl]oxy-5-hydroxy-6-methyl-3-(3,4,5-trihydroxy-6-methyloxan-2-yl)oxyoxan-4-yl]oxy-6-methyloxane-3,4,5-triol	1036.55		[M-H]-	C50H84O22	Spectral Library	APT Library.msp		70.81	0.00397479	-0.434351	-0.137641	-0.432342	-0.323488	-0.36283	0.152074	-0.459827	-0.433172	-0.496141	-0.501895	0.652817	-0.411364	-0.157168	-0.275995	-0.196947	-0.414751	-0.364928	-0.332454	-0.422169	-0.30398	-0.28608	-0.223302	-0.373206	-0.463594	-0.429719	-0.425978	-0.41758	0.659368	0.309584	-0.357958	-0.416331
835.5296 m/z ± 5.5 ppm	Phosphatidylinositol 16	836.537		[M-H]-	C43H81O13P	Target List	APT Library For MSI_2		40.6942	-0.00342551	0.757715	0.488477	0.513748	0.502008	0.690131	0.154278	0.694116	0.7962	0.741254	0.797244	-0.341068	0.414176	0.167415	0.426227	0.256938	0.62604	0.396005	0.16667	0.548343	0.222942	0.211461	0.138524	0.270109	0.604008	0.827135	0.8187	0.688681	-0.352852	-0.0927706	0.44736	0.654581
579.0259 m/z ± 5.5 ppm	Uridine diphosphate glucuronic acid	580.033		[M-H]-	C15H22N2O18P2	Target List	HMDB_without lipid_with KEGG	KEGG (C00167),CAS (2616-64-0)	45.9962	-0.00123831	0.32662	0.139892	0.532547	0.433542	0.359211	-0.165785	0.450367	0.213762	0.218865	0.381636	-0.377725	0.58721	0.138635	0.127283	0.411792	0.453531	0.374746	0.663757	0.478313	0.52658	0.442544	0.306027	0.707598	0.526691	0.21212	0.2138	0.379618	-0.422551	-0.192273	0.446791	0.389978
673.1258 m/z ± 5.5 ppm	Adenosine thiamine diphosphate	674.133		[M-H]-	C22H30N9O10P2S	Target List	HMDB_without lipid		77.1521	0.0019025	0.393543	0.201463	0.575712	0.445815	0.439779	-0.129041	0.468455	0.250839	0.266683	0.459613	-0.390462	0.578803	0.346547	0.139167	0.488146	0.500365	0.397129	0.527668	0.431278	0.351349	0.41614	0.313289	0.492298	0.544851	0.272395	0.267628	0.408191	-0.423102	-0.150513	0.369136	0.415744
697.4784 m/z ± 5.5 ppm		698.486		[M-H]-							0.868777	0.542245	0.741029	0.704905	0.861027	0.170122	0.867185	0.823873	0.680767	0.872125	-0.343508	0.627348	0.0522295	0.468611	0.133456	0.794188	0.57238	0.133194	0.757694	0.362748	0.476467	0.40459	0.431258	0.810868	0.785013	0.80617	0.89984	-0.383339	-0.189419	0.620431	0.853918
498.4564 m/z ± 5.5 ppm		499.464		[M-H]-							-0.208216	-0.0473713	-0.201523	-0.135589	-0.160575	0.11103	-0.218674	-0.210454	-0.241099	-0.239987	0.418428	-0.19193	-0.068893	-0.142525	-0.0897391	-0.193761	-0.172865	-0.155923	-0.205407	-0.144119	-0.132281	-0.103369	-0.175355	-0.218098	-0.209	-0.206295	-0.19871	0.435334	0.345389	-0.174066	-0.198056
494.2576 m/z ± 5.5 ppm	6-benzoylheteratisine	495.265		[M-H]-	C29H37NO6	Target List	APT Library For MSI_2		49.4817	0.00268577	-0.330414	-0.0568855	-0.357964	-0.206924	-0.237446	0.224948	-0.365541	-0.314852	-0.376196	-0.394885	0.751352	-0.333571	-0.166401	-0.206367	-0.193179	-0.309009	-0.239596	-0.290097	-0.299394	-0.228883	-0.217971	-0.166037	-0.306749	-0.352542	-0.314974	-0.312509	-0.313202	0.756017	0.342738	-0.241434	-0.30082
391.2244 m/z ± 5.5 ppm	Carbobenzyloxy-l-norleucyl-l-norleucine methyl ester	392.232		[M-H]-	C21H32N2O5	Target List	APT Library For MSI_2	CAS (30197-34-3)	74.1155	0.000417369	0.762341	0.499005	0.783869	0.797966	0.8369	0.207689	0.800927	0.690561	0.613654	0.798954	-0.30608	0.699263	0.0612856	0.385043	0.299643	1	0.714569	0.292794	0.726228	0.442207	0.627384	0.550789	0.525995	0.88077	0.664223	0.67519	0.817081	-0.349535	-0.115962	0.623203	0.834933
409.2353 m/z ± 5.5 ppm	Vesatolimod	410.243		[M-H]-	C22H30N6O2	Target List	HMDB_without lipid		7.07351	-0.000402282	0.443029	0.354157	0.440907	0.528672	0.531435	0.283249	0.455001	0.411674	0.354314	0.459722	-0.0225901	0.394202	0.000591212	0.215492	0.200732	0.537791	0.439607	0.136394	0.410543	0.238403	0.370435	0.331831	0.282005	0.528212	0.392109	0.402512	0.482574	-0.0385492	0.039098	0.359026	0.505054
755.4266 m/z ± 5.5 ppm	Capsicoside B1	756.434		[M-H]-	C39H64O14	Target List	HMDB_without lipid		73.3017	0.00429518	0.0987297	0.0680735	0.264606	0.231072	0.15517	-0.0127279	0.134068	0.0307108	0.18225	0.206469	-0.226985	0.240549	0.245011	-0.0150899	1	0.297786	0.187733	0.536841	0.0651826	0.14214	0.156659	0.0797711	0.325868	0.267481	0.0847368	0.0711816	0.0504926	-0.218754	0.0871762	0.0655209	0.0940951
435.2509 m/z ± 5.5 ppm	1-oleoyl-sn-glycerol 3-phosphate	436.258		[M-H]-	C21H41O7P	Target List	APT Library For MSI_2	CAS (22556-62-3)	23.6449	-0.000738788	0.419397	0.325673	0.506189	0.582726	0.537808	0.26027	0.46799	0.34833	0.295894	0.433162	0.000275418	0.460526	-0.0186577	0.178923	0.204376	0.564287	0.503749	0.201728	0.445379	0.302052	0.492289	0.443527	0.359256	0.582134	0.317276	0.332744	0.49151	-0.0322323	0.0081208	0.392002	0.520155
687.5423 m/z ± 5.5 ppm		688.55		[M-H]-							0.0400964	0.0325627	0.296702	0.322183	0.160573	0.049149	0.126976	-0.0216213	0.12992	0.132521	-0.171969	0.294466	0.123824	-0.0430649	0.675702	0.339883	0.340355	0.571395	0.0974824	0.24328	0.288498	0.210597	0.433367	0.331324	-0.000161331	-0.0046933	0.0621188	-0.187651	0.0522811	0.109775	0.121597
673.4793 m/z ± 5.5 ppm	9-Octadecenoic acid 1-[[(1-oxohexadecyl)oxy]methyl]-2-(phosphonoxy)ethyl ester	674.487		[M-H]-	C37H71O8P	Target List	HMDB_without lipid		51.9475	-0.00206408	0.544354	0.295252	0.763533	0.655404	0.602121	0.0166745	0.615954	0.381044	0.396515	0.602399	-0.345806	0.610674	0.137375	0.187672	0.439727	0.690384	0.551684	0.381448	0.537598	0.407149	0.62864	0.582544	0.512996	0.749217	0.378229	0.37965	0.573492	-0.382371	-0.114011	0.460478	0.611244
498.9539 m/z ± 5.5 ppm		999.922		[M-H-H]2-							-0.300558	-0.0705369	-0.291917	-0.197558	-0.233082	0.149412	-0.316109	-0.303434	-0.348098	-0.346642	0.576793	-0.277816	-0.0995291	-0.205485	-0.130293	-0.280347	-0.249634	-0.225434	-0.295248	-0.208141	-0.191778	-0.149891	-0.253374	-0.315348	-0.301225	-0.29746	-0.286994	0.599534	0.429359	-0.250414	-0.285981
498.601 m/z ± 5.5 ppm		499.608		[M-H]-							-0.235344	-0.0558275	-0.228359	-0.154924	-0.182292	0.118884	-0.247603	-0.237548	-0.272804	-0.2712	0.458472	-0.217135	-0.0794812	-0.16226	-0.10259	-0.219151	-0.194332	-0.177857	-0.23138	-0.16405	-0.149595	-0.117073	-0.199371	-0.246495	-0.235829	-0.232904	-0.224321	0.472855	0.358461	-0.196388	-0.22381
581.3082 m/z ± 5.5 ppm	Val-Pro-Asp-Pro-Arg	582.315		[M-H]-	C25H42N8O8	Target List	HMDB_without lipid		67.0513	0.00315454	0.855534	0.539368	0.771349	0.784164	0.895412	0.228849	0.869377	0.813292	0.677272	0.853307	-0.303002	0.694188	0.00985059	0.461145	0.0941523	0.838039	0.658984	0.162349	0.803884	0.445763	0.590501	0.526847	0.477592	0.88087	0.763388	0.781301	0.908423	-0.350789	-0.164958	0.698271	1
857.5155 m/z ± 5.5 ppm	PI 36:4	858.523		[M-H]-	C45H79O13P	Spectral Library	APT Library.msp		82.8721	-0.0025371	0.749015	0.410802	0.816361	0.687539	0.752459	0.0487325	0.773823	0.597331	0.545143	0.773274	-0.387969	0.655986	0.144311	0.316557	0.259805	0.742236	0.56822	0.217439	0.680101	0.387944	0.590502	0.533037	0.431555	0.806097	0.590452	0.586702	0.756023	-0.421257	-0.157308	0.56606	0.762722
993.6188 m/z ± 5.5 ppm		994.626		[M-H]-							-0.109198	-0.0227606	-0.100827	-0.0397941	-0.0928523	0.109108	-0.112343	-0.11149	-0.12337	-0.1226	0.135554	-0.0991372	-0.0200717	-0.0769373	-0.0407749	-0.0921234	-0.0793434	-0.0791701	-0.111867	-0.0745622	-0.0621718	-0.048218	-0.090498	-0.108598	-0.109922	-0.109159	-0.103492	0.173113	0.231675	-0.0928148	-0.103582
565.1381 m/z ± 5.5 ppm		566.145		[M-H]-							0.255004	0.119969	0.414788	0.311157	0.303454	-0.118841	0.295376	0.139779	0.216488	0.324206	-0.34578	0.480175	0.357814	0.0727422	0.497577	0.366151	0.273188	0.51468	0.302186	0.266932	0.276147	0.197198	0.406129	0.394948	0.168274	0.160673	0.244107	-0.367155	-0.0788256	0.265114	0.267567
1067.5291 m/z ± 5.5 ppm		1068.54		[M-H]-							-0.131538	-0.0615981	-0.129055	-0.121608	-0.138887	-0.0431197	-0.139608	-0.133406	-0.148818	-0.151586	0.159597	-0.122216	-0.0303315	-0.0847601	-0.0557926	-0.124597	-0.112477	-0.1003	-0.135417	-0.0955321	-0.0861717	-0.0669901	-0.11491	-0.14008	-0.131665	-0.130784	-0.127885	0.185618	0.423738	-0.11264	-0.126549
508.3037 m/z ± 5.5 ppm	1,2-bis(o-octanoyl)-sn-glycerylphophorylcholine	509.311		[M-H]-	C24H48NO8P	Target List	APT Library For MSI_2	CAS (19191-91-4)	23.2046	-0.000647668	0.181991	0.181216	0.229792	0.347183	0.295825	0.232268	0.194223	0.159957	0.165867	0.212981	0.00165994	0.231001	-0.00759878	0.0798944	0.153828	0.32421	0.363664	0.0639805	0.186013	0.0993396	0.247473	0.225352	0.127377	0.306854	0.146309	0.153853	0.213799	0.00750801	0.0843351	0.159746	0.251343
452.2777 m/z ± 5.5 ppm	1-Hexadecanoyl-sn-glycero-3-phosphoethanolamine	453.285		[M-H]-	C21H44NO7P	Target List	APT Library For MSI_1		21.7339	-0.000389449	-0.0870833	0.07746	-0.20696	-0.0453099	-0.0212738	0.359187	-0.140544	-0.0253598	-0.0856482	-0.134843	0.430809	-0.188206	-0.122859	-0.0269416	-0.140701	-0.106225	-0.116419	-0.216392	-0.12588	-0.136464	-0.153719	-0.121454	-0.193601	-0.151488	-0.0332266	-0.0273781	-0.0890896	0.43615	0.16586	-0.0880446	-0.0717024
484.2732 m/z ± 5.5 ppm	2-((3r)-3-((3r,5s,7s,9s,10s,13r,14s,17r)-3,7-dihydroxy-10,13-dimethylhexadecahydro-1h-cyclopenta[a]phenanthren-17-yl)butanamido)ethane-1-sulfonic acid	485.281		[M-H]-	C25H43NO6S	Target List	APT Library For MSI_2		54.6124	-0.000665863	-0.235846	-0.0354724	-0.2633	-0.150576	-0.171193	0.171236	-0.266113	-0.225292	-0.271659	-0.284787	0.546879	-0.239104	-0.118342	-0.150682	-0.13855	-0.221571	-0.181715	-0.218814	-0.215883	-0.168873	-0.16782	-0.127816	-0.226197	-0.257972	-0.224208	-0.22406	-0.225056	0.570047	0.328803	-0.171408	-0.21466
857.5663 m/z ± 5.5 ppm		858.574		[M-H]-							0.0993465	0.0106748	0.320066	0.190761	0.123552	-0.11121	0.12917	-0.00249038	0.152079	0.204474	-0.263694	0.20941	0.265371	-0.035058	0.689276	0.239942	0.133909	0.446203	0.0578798	0.124893	0.165593	0.114579	0.273203	0.251345	0.0415064	0.0295797	0.0365077	-0.258823	0.0309568	0.0530053	0.0805444
619.3387 m/z ± 5.5 ppm		620.346		[M-H]-							0.0215031	0.0220941	0.0759659	0.0684603	0.047414	0.0482115	0.0193952	0.0107746	0.152126	0.0950721	-0.144415	0.0962226	0.252206	0.0040911	0.468381	0.111134	0.0357344	0.29368	-0.00719283	0.0254614	0.0122547	-0.0192029	0.11087	0.0812261	0.0440511	0.0349572	-0.0232917	-0.105246	0.192844	-0.00720243	0.000490984
540.3355 m/z ± 5.5 ppm	Poststatin	541.343		[M-H]-	C26H47N5O7	Target List	HMDB_without lipid		34.2329	-0.00474247	-0.207539	-0.0144075	-0.102198	0.0259534	-0.0774346	0.185789	-0.18549	-0.227246	-0.191125	-0.19723	0.364581	-0.072855	-0.00816557	-0.159699	0.33233	-0.0196823	-0.0205078	0.147161	-0.171582	-0.0463783	-0.0243703	-0.0353513	0.0292669	-0.0707904	-0.214117	-0.214269	-0.187965	0.375224	0.242621	-0.125086	-0.151261
778.5363 m/z ± 5.5 ppm	Phosphatidylethanolamine 17:0-22:5	779.544		[M-H]-	C44H78NO8P	Spectral Library	APT Library.msp		39.0516	-0.00238119	0.331974	0.122035	0.733832	0.555485	0.396117	-0.0991047	0.504776	0.160213	0.225022	0.4239	-0.309542	0.483316	0.119422	0.0690674	0.338306	0.513551	0.516489	0.371274	0.370326	0.373052	0.746324	0.671405	0.441335	0.640723	0.155109	0.155871	0.403331	-0.347371	-0.159046	0.313031	0.43526
1005.6445 m/z ± 5.5 ppm		1006.65		[M-H]-							0.333708	0.25997	0.0395923	0.193509	0.302716	0.306583	0.250593	0.505831	0.487663	0.342807	-0.0289024	0.0536637	0.00801434	0.287135	0.00896109	0.23174	0.126074	0.023396	0.192332	0.096574	-0.0428636	-0.0557907	0.0472441	0.199903	0.502671	0.49997	0.264854	-0.0184874	0.0928325	0.221888	0.309197
703.0227 m/z ± 5.5 ppm		704.03		[M-H]-							0.36734	0.172499	0.505289	0.38492	0.38623	-0.111622	0.400685	0.227675	0.233907	0.420516	-0.331308	0.483744	0.257606	0.128792	0.408178	0.434326	0.308607	0.364751	0.414181	0.288456	0.331524	0.259525	0.384601	0.474109	0.251387	0.240526	0.35251	-0.34932	-0.110791	0.374413	0.380544
607.3603 m/z ± 5.5 ppm	Avenestergenin A2	608.368		[M-H]-	C37H52O7	Target List	HMDB_without lipid		74.6518	-0.00373772	0.150704	0.101775	0.398304	0.435671	0.282482	0.0177279	0.252816	0.075663	0.177588	0.243543	-0.219377	0.394916	0.079764	0.0136636	0.582012	0.434278	0.470595	0.531574	0.216083	0.304268	0.400103	0.304251	0.475553	0.453888	0.0881856	0.0873691	0.193022	-0.248655	-0.0419323	0.197614	0.245988
592.2922 m/z ± 5.5 ppm	Ergocristam	593.299		[M-H]-	C35H39N5O4	Target List	APT Library For MSI_2		70.4923	-0.000828719	-0.044253	0.0165479	-0.0405677	0.031675	-0.0142404	0.138889	-0.0449681	-0.0398023	-0.0327447	-0.0431103	0.0502473	-0.0200898	-0.000352552	-0.0208219	0.0407093	-0.0137894	-0.017522	0.00581134	-0.0417518	-0.0176902	-0.0244373	-0.0235031	-0.0112834	-0.0304869	-0.0378694	-0.0382051	-0.0425818	0.0800959	0.070569	-0.0303151	-0.0357124
859.5303 m/z ± 5.5 ppm	[3-(hexadecanoyloxy)-2-[icosa-5.8.11-trienoyloxy]propoxy]({[2.3.4.5.6-pentahydroxycyclohexyl]oxy})phosphinic acid	860.538		[M-H]-	C45H81O13P	Target List	APT Library For MSI_2		67.0747	-0.00314708	1	0.545647	0.690536	0.665965	0.862948	0.195537	0.84356	0.879643	0.753068	0.896066	-0.345817	0.57981	0.0675456	0.498205	0.0988606	0.765199	0.538037	0.0878761	0.751527	0.3333	0.405534	0.347281	0.374089	0.776407	0.84661	0.860194	0.87967	-0.377186	-0.165748	0.62716	0.85541
498.4806 m/z ± 5.5 ppm		1498.46		[M-H-H2]3-							-0.266251	-0.0589583	-0.257863	-0.171846	-0.202965	0.143539	-0.279722	-0.269043	-0.308359	-0.30692	0.532851	-0.245566	-0.0888004	-0.181768	-0.114681	-0.247911	-0.221193	-0.199186	-0.262132	-0.184341	-0.169344	-0.132371	-0.224169	-0.278958	-0.267147	-0.263674	-0.254115	0.555969	0.395299	-0.222337	-0.253223
498.4806 m/z ± 5.5 ppm		499.488		[M-H]-							-0.265546	-0.058836	-0.257171	-0.171411	-0.202489	0.143063	-0.278974	-0.268337	-0.307541	-0.306103	0.531549	-0.244907	-0.088547	-0.181289	-0.114373	-0.247249	-0.220604	-0.198658	-0.261453	-0.183848	-0.16889	-0.132016	-0.223572	-0.278217	-0.266445	-0.262983	-0.253442	0.554662	0.395211	-0.221755	-0.252556
572.2216 m/z ± 5.5 ppm		573.229		[M-H]-							-0.344258	-0.0888875	-0.338971	-0.230434	-0.261657	0.187559	-0.366115	-0.343475	-0.392683	-0.397193	0.571508	-0.319187	-0.12531	-0.218134	-0.1461	-0.315117	-0.269756	-0.257966	-0.333005	-0.240337	-0.219243	-0.171048	-0.293036	-0.357383	-0.341923	-0.33714	-0.328814	0.568865	0.238986	-0.282206	-0.324063
909.597 m/z ± 5.5 ppm		910.604		[M-H]-							0.378723	0.206826	0.441573	0.337919	0.369155	-0.0110799	0.378871	0.316993	0.419679	0.480575	-0.322852	0.321959	0.258732	0.132824	0.594988	0.41805	0.263477	0.362266	0.243598	0.157517	0.234885	0.158413	0.26045	0.420901	0.359418	0.351829	0.305391	-0.321829	-0.00724585	0.189806	0.311681
558.0634 m/z ± 5.5 ppm	ADP-ribose	559.071		[M-H]-	C15H23N5O14P2	Target List	APT Targeted Metbolomics_H650	KEGG (C00301)	69.9582	-0.000589734	0.665355	0.347256	0.703318	0.617926	0.677455	0.0131634	0.703791	0.548131	0.452187	0.672587	-0.356558	0.682903	0.0880411	0.333501	0.158185	0.661768	0.506101	0.267964	0.730995	0.478461	0.511903	0.443587	0.531033	0.726465	0.516898	0.521988	0.70627	-0.394796	-0.191545	0.652033	0.71316
510.2523 m/z ± 5.5 ppm		511.26		[M-H]-							-0.179094	-0.047929	-0.177549	-0.119254	-0.145715	0.0699995	-0.194917	-0.179306	-0.201026	-0.208355	0.328718	-0.159493	-0.0620243	-0.112831	-0.0742513	-0.15531	-0.130509	-0.129909	-0.172055	-0.121434	-0.109228	-0.0828276	-0.150585	-0.179499	-0.177664	-0.176571	-0.171512	0.348056	0.372879	-0.13869	-0.162121
524.299 m/z ± 5.5 ppm	1-octadecanoyl-sn-glycero-3-phosphoserine	525.306		[M-H]-	C24H48NO9P	Target List	APT Library For MSI_2	CAS (119786-67-3)	53.7308	-0.000536972	-0.249757	-0.0547172	-0.274622	-0.160943	-0.18964	0.228913	-0.277754	-0.236628	-0.289914	-0.296902	0.391511	-0.257358	-0.130209	-0.126399	-0.143247	-0.237869	-0.211443	-0.245514	-0.243443	-0.191272	-0.178463	-0.139443	-0.249672	-0.274212	-0.240559	-0.236256	-0.238444	0.395672	0.101914	-0.200427	-0.229854
854.6036 m/z ± 5.5 ppm		855.611		[M-H]-							-0.00627245	-0.0292783	0.234117	0.173604	0.047482	-0.104507	0.0908748	-0.0659377	0.0647722	0.0760986	-0.228571	0.21137	0.179391	-0.0613514	0.668352	0.206072	0.114393	0.632746	0.0351278	0.237322	0.174536	0.105407	0.459455	0.217283	-0.037067	-0.0447457	-0.000246361	-0.24114	-0.00964734	0.0640536	0.037895
528.2684 m/z ± 5.5 ppm		529.276		[M-H]-							0.167654	0.0843079	0.390733	0.343587	0.247254	-0.00147932	0.239746	0.0638255	0.128718	0.225943	-0.159541	0.325122	0.0919885	0.0244582	0.37428	0.342586	0.340661	0.326038	0.212993	0.219416	0.386384	0.329232	0.31613	0.37687	0.0660157	0.0641717	0.198295	-0.172444	0.0196051	0.192864	0.242518
527.9688 m/z ± 5.5 ppm		528.976		[M-H]-							-0.0339563	-0.0435934	0.117262	0.105204	-0.00667995	-0.134632	0.0792342	-0.0479121	-0.00953143	-0.0151004	-0.182862	0.196708	0.0219626	-0.0286027	0.232403	0.110771	0.101833	0.553209	0.0760226	0.380101	0.159191	0.102009	0.580106	0.13695	-0.0522338	-0.0492204	0.0319444	-0.221348	-0.124073	0.115804	0.0329253
482.2577 m/z ± 5.5 ppm		483.265		[M-H]-							-0.323624	-0.0338561	-0.352361	-0.188598	-0.210639	0.282023	-0.356498	-0.304632	-0.374556	-0.386747	0.809331	-0.329205	-0.170717	-0.206659	-0.197002	-0.305104	-0.242498	-0.293494	-0.298006	-0.23386	-0.214165	-0.166696	-0.307561	-0.347108	-0.308789	-0.302161	-0.302851	0.793869	0.237288	-0.246452	-0.294696
799.5266 m/z ± 5.5 ppm		800.534		[M-H]-							0.0480212	-0.0149259	0.33699	0.25876	0.103684	-0.126407	0.18283	-0.023215	0.0935344	0.13484	-0.265068	0.329711	0.155483	-0.0399461	0.57931	0.263479	0.232073	0.647154	0.107269	0.344081	0.301119	0.210605	0.52296	0.310177	-0.00226598	-0.00748913	0.0772647	-0.29158	-0.078162	0.130051	0.113738
421.2986 m/z ± 5.5 ppm	Homocholic acid	422.306		[M-H]-	C25H42O5	Target List	APT Library For MSI_1		38.447	0.00266494	-0.0423363	0.0023352	-0.0293052	0.047254	-0.0016617	0.112829	-0.0407269	-0.043173	-0.034297	-0.0427287	0.0491121	-0.0120287	-0.00559819	-0.0310551	0.0591212	0.0152477	-0.00952451	0.0196943	-0.0390686	-0.0153794	-0.0123509	-0.012232	-0.00661208	-0.00711286	-0.04255	-0.0421672	-0.0389605	0.0636187	0.0942712	-0.0304038	-0.0307771
616.4698 m/z ± 5.5 ppm		617.477		[M-H]-							0.21588	0.133645	0.507952	0.503591	0.345824	0.0420497	0.336016	0.109294	0.200651	0.296957	-0.224975	0.495711	0.118185	0.0343633	0.607924	0.508486	0.479186	0.597678	0.303178	0.392783	0.505152	0.409975	0.550414	0.541447	0.115539	0.113483	0.274675	-0.255459	-0.00709379	0.299551	0.344177
690.315 m/z ± 5.5 ppm		691.322		[M-H]-							-0.0754701	-0.0309302	-0.037868	-0.0185964	-0.0648696	-0.0156999	-0.0701112	-0.0854461	-0.0635577	-0.0704616	0.0589058	-0.020705	0.0149035	-0.0481542	0.118738	-0.00734288	-0.0344253	0.0876395	-0.0700369	-0.0187453	-0.018516	-0.0207076	0.023496	-0.0296347	-0.076935	-0.078625	-0.0750551	0.0837839	0.354412	-0.0487032	-0.0600127
417.2396 m/z ± 5.5 ppm		418.247		[M-H]-							0.718782	0.439892	0.819976	0.775909	0.786684	0.122882	0.784466	0.587557	0.49506	0.733912	-0.30033	0.710766	0.025098	0.325341	0.203725	0.810102	0.689225	0.250588	0.723752	0.456716	0.711961	0.647173	0.525211	0.86616	0.544541	0.564655	0.801592	-0.354505	-0.172781	0.608021	0.80529
521.9825 m/z ± 5.5 ppm	Guanosine triphosphate	522.99		[M-H]-	C10H16N5O14P3	Target List	HMDB_without lipid_with KEGG	KEGG (C00044)	32.0427	-0.00130273	-0.0805598	-0.0713705	0.0751196	0.055216	-0.0615854	-0.145159	0.0229581	-0.0927751	-0.0435373	-0.0588087	-0.170933	0.115986	0.00734419	-0.0642194	0.240538	0.059018	0.0443268	0.487761	-0.000962988	0.327143	0.105209	0.0620822	0.5733	0.0823114	-0.0921622	-0.0912078	-0.0283037	-0.203786	-0.120264	0.0376071	-0.0253376
543.9435 m/z ± 5.5 ppm		544.951		[M-H]-							-0.0652781	-0.0596965	0.0851482	0.0757667	-0.0384731	-0.135913	0.0325433	-0.0782569	-0.0291582	-0.0435426	-0.182635	0.148306	0.0240589	-0.0510913	0.27406	0.0879351	0.0630983	0.54753	0.0263247	0.328149	0.115112	0.0691885	0.566728	0.103957	-0.0782066	-0.07686	-0.0123523	-0.217277	-0.114688	0.0706369	-0.00589408
538.3198 m/z ± 5.5 ppm	Methionine conjugated cholic acid	539.327		[M-H]-	C29H49NO6S	Target List	APT Library For MSI_2		73.0934	-0.000912929	-0.262706	-0.0559074	-0.25348	-0.154149	-0.189032	0.15669	-0.277732	-0.263834	-0.300048	-0.301752	0.475421	-0.236429	-0.0948616	-0.171715	-0.0993498	-0.227429	-0.188624	-0.19067	-0.252696	-0.180317	-0.156721	-0.121777	-0.217846	-0.262451	-0.262888	-0.258947	-0.249139	0.486887	0.25797	-0.212759	-0.242542
600.2287 m/z ± 5.5 ppm		601.236		[M-H]-							0.00876913	0.0151124	-0.046344	-0.00501801	-0.00878561	0.0540615	-0.0108044	0.0296292	0.000303535	-0.0139695	0.10244	-0.0364164	-0.0557359	0.0343475	-0.0760174	-0.0119714	-0.00274736	-0.0764024	0.00738478	-0.00649285	-0.0254768	-0.0195183	-0.0453376	-0.0204699	0.0234089	0.0221693	0.0101337	0.134487	0.148881	0.0270713	0.0146132
508.34 m/z ± 5.5 ppm	1-Heptadecanoyl-sn-glycero-3-phosphocholine	509.347		[M-H]-	C25H52NO7P	Target List	APT Library For MSI_1	KEGG (C04230)	27.3337	-0.000852249	-0.0660281	0.0565497	-0.00526037	0.127276	0.0492048	0.26092	-0.0585364	-0.0753908	-0.0320481	-0.0440738	0.180056	0.0184974	-0.0100655	-0.0638555	0.177246	0.0795737	0.146165	0.0491988	-0.0536568	-0.0224873	0.0505332	0.0375948	0.00520882	0.0378081	-0.0706461	-0.0684725	-0.0511504	0.197304	0.17976	-0.0423662	-0.0215446
370.1342 m/z ± 5.5 ppm	Mmv676604	371.142		[M-H]-	C18H21N5O2S	Target List	APT Library For MSI_2		57.5142	-5.37411e-05	0.0767759	0.111419	0.176857	0.315675	0.231664	0.206102	0.0979508	0.0568409	0.110134	0.123845	0.0416194	0.26174	-0.0217689	0.0113353	0.138086	0.298665	0.581098	0.0892879	0.13428	0.0772044	0.276027	0.235701	0.0991959	0.272174	0.0496899	0.0540236	0.125592	0.0316379	0.082143	0.115897	0.173199
448.0027 m/z ± 5.5 ppm		449.01		[M-H]-							0.571978	0.34385	0.554469	0.588007	0.623287	0.118466	0.630307	0.54564	0.467446	0.565261	-0.236707	0.662593	0.0174216	0.379106	0.091649	0.610985	0.526718	0.44335	0.745958	0.56719	0.483016	0.376099	0.637972	0.662459	0.498479	0.515489	0.651251	-0.291638	-0.124115	0.682682	0.66321
463.2823 m/z ± 5.5 ppm	1-(11Z-eicosenoyl)-glycero-3-phosphate	464.29		[M-H]-	C23H45O7P	Target List	HMDB_without lipid		29.897	-0.000654957	0.007676	0.11495	0.0425544	0.16796	0.118965	0.281625	0.0109633	-0.00263014	-0.0241323	0.00294334	0.305753	0.0314235	-0.0687526	-0.0329002	0.00194564	0.0992206	0.173793	-0.0629817	0.0154691	-0.00967627	0.122328	0.116661	-0.0291154	0.0829442	-0.0131783	-0.006215	0.0438797	0.30272	0.135177	0.0186489	0.0655816
536.2449 m/z ± 5.5 ppm	Ser Glu Phe Arg	537.252		[M-H]-	C23H35N7O8	Spectral Library	Bruker MetaboBASE Personal Library 3.0	METLIN (224773)	57.5832	-0.00270131	-0.099743	-0.00150326	-0.104739	-0.0458817	-0.0565386	0.131164	-0.112649	-0.0976407	-0.114477	-0.118761	0.254361	-0.0959882	-0.0447205	-0.0647734	-0.0537677	-0.0866545	-0.0686098	-0.0909643	-0.0944731	-0.075389	-0.0630856	-0.0473677	-0.0949448	-0.102192	-0.0981009	-0.0965274	-0.0941164	0.269407	0.177206	-0.0759637	-0.0870087
616.2025 m/z ± 5.5 ppm		617.21		[M-H]-							-0.0976108	-0.0174447	-0.127761	-0.0644971	-0.0833052	0.0687796	-0.114716	-0.083289	-0.114052	-0.123894	0.253645	-0.115872	-0.071206	-0.052893	-0.0856419	-0.0968339	-0.068596	-0.115264	-0.0845862	-0.0721278	-0.075609	-0.0588691	-0.107864	-0.114741	-0.0849139	-0.0855664	-0.0912169	0.288568	0.203365	-0.0592753	-0.08635
482.9603 m/z ± 5.5 ppm	Uridine triphosphate	483.968		[M-H]-	C9H15N2O15P3	Target List	APT Targeted Metbolomics_H650	KEGG (C00075)	29.6052	-0.000904249	0.149232	0.0616259	0.301921	0.265196	0.185618	-0.12823	0.272579	0.0952191	0.0809284	0.160087	-0.253465	0.403677	-0.0155537	0.0562615	0.177864	0.269753	0.235935	0.491398	0.299153	0.503941	0.307959	0.240252	0.64378	0.32231	0.078236	0.0837972	0.235865	-0.302144	-0.19936	0.307848	0.236743
713.3498 m/z ± 5.5 ppm		714.357		[M-H]-							0.157415	0.0885191	0.420672	0.406867	0.277739	-0.0123479	0.240589	0.0444657	0.142875	0.241775	-0.221474	0.378935	0.157561	-0.0074085	0.59709	0.416096	0.402076	0.497159	0.203394	0.252666	0.374959	0.303523	0.420102	0.435646	0.0651178	0.0587931	0.175179	-0.241793	-0.00318245	0.189324	0.242459
633.1247 m/z ± 5.5 ppm		634.132		[M-H]-							0.526201	0.314208	0.553848	0.502872	0.583747	0.0514344	0.529188	0.416679	0.368645	0.526232	-0.284584	0.664905	0.237124	0.262802	0.16414	0.551008	0.425705	0.280635	0.605496	0.342144	0.409671	0.342071	0.40014	0.588063	0.392988	0.402376	0.564238	-0.322645	-0.104759	0.517079	0.573417
455.1159 m/z ± 5.5 ppm	Apiosylskimmin	456.123		[M-H]-	C20H24O12	Target List	APT Library For MSI_1		46.2772	-0.00355333	0.0152851	0.0676778	0.1694	0.302569	0.162976	0.183688	0.0547596	-0.0107985	0.0902715	0.0815281	0.00432034	0.202643	0.0238311	-0.0307652	0.379853	0.294544	0.453808	0.255006	0.0517508	0.0957227	0.236128	0.18899	0.186648	0.252946	-0.00337114	-0.00294468	0.0468917	0.00158726	0.135461	0.0507597	0.0988071
514.4187 m/z ± 5.5 ppm		515.426		[M-H]-							-0.080918	-0.0424724	-0.0769919	-0.0767948	-0.0912504	-0.0409273	-0.0841934	-0.0829889	-0.0924778	-0.092464	0.129491	-0.0722787	-0.0186059	-0.055252	-0.0326128	-0.0759293	-0.0676345	-0.0581808	-0.082914	-0.0557385	-0.0510541	-0.0400884	-0.0672221	-0.0850253	-0.0817515	-0.0813545	-0.0779432	0.13063	0.411415	-0.0688462	-0.0781064
399.0943 m/z ± 5.5 ppm	5-hydroxy-6,8-dimethoxy-7-[(2s,3r,4s,5s,6r)-3,4,5-trihydroxy-6-(hydroxymethyl)oxan-2-yl]oxychromen-2-one	400.102		[M-H]-	C17H20O11	Target List	APT Library For MSI_2		61.5582	0.00140651	0.0673183	-0.0202912	0.103005	0.022977	0.041684	-0.108601	0.0585607	0.0451033	0.138073	0.128573	-0.201588	0.0839863	1	0.0378605	0.244826	0.0602986	0.028092	0.235672	0.0139907	-0.0114168	0.00187065	-0.023636	0.0422325	0.0701232	0.0824083	0.0677629	0.00105788	-0.177332	0.0507836	0.00579339	0.00969272
572.2417 m/z ± 5.5 ppm		573.249		[M-H]-							-0.254615	-0.0753061	-0.262764	-0.193388	-0.206238	0.118436	-0.27706	-0.249608	-0.2869	-0.297878	0.39081	-0.245244	-0.0947797	-0.143386	-0.121727	-0.243344	-0.216686	-0.203248	-0.247407	-0.183319	-0.174589	-0.135812	-0.228191	-0.27386	-0.248824	-0.246034	-0.246166	0.394219	0.22192	-0.204822	-0.23977
571.2884 m/z ± 5.5 ppm	1-hexadecanoyl-sn-glycero-3-phospho-(1'-myo-inositol)	572.296		[M-H]-	C25H49O12P	Target List	APT Library For MSI_2	CAS (106182-20-1)	31.6732	-0.000634561	0.546601	1	0.3662	0.444755	0.592373	0.285087	0.49875	0.560412	0.437672	0.527917	-0.0319578	0.332364	-0.0201829	0.307696	0.0682385	0.501557	0.328377	0.00275693	0.456038	0.17156	0.198029	0.155146	0.203585	0.464351	0.549911	0.555609	0.556514	-0.0572587	-0.025628	0.377243	0.540181
810.5261 m/z ± 5.5 ppm	1-stearoyl-2-arachidonoyl-sn-glycero-3-phosphoserine	811.533		[M-H]-	C44H78NO10P	Target List	APT Library For MSI_2	CAS (132014-80-3)	97.255	-0.00161765	0.37294	0.130557	0.679784	0.485545	0.402273	-0.0730908	0.462279	0.212147	0.278681	0.450533	-0.308805	0.457805	0.179174	0.127838	0.326527	0.467951	0.415445	0.318575	0.381537	0.324217	0.544855	0.470339	0.381018	0.572026	0.208154	0.205498	0.3845	-0.330925	-0.0891733	0.328702	0.423744
542.315 m/z ± 5.5 ppm		543.322		[M-H]-							-0.11418	-0.0398117	-0.1103	-0.0803949	-0.104357	0.0246883	-0.121858	-0.115646	-0.127646	-0.130539	0.161614	-0.0995404	-0.0278821	-0.069486	-0.0396625	-0.0977106	-0.0865357	-0.0802901	-0.112944	-0.0787173	-0.0703666	-0.0550281	-0.0941788	-0.114666	-0.114257	-0.113559	-0.110089	0.183679	0.308306	-0.0931496	-0.105379
451.0562 m/z ± 5.5 ppm	3,4-Hexahydroxydiphenoylarabinose	452.064		[M-H]-	C19H16O13	Target List	HMDB_without lipid		87.6065	0.00434855	0.414864	0.246394	0.47817	0.416546	0.469471	-0.0225916	0.451672	0.313635	0.264804	0.426467	-0.28125	0.570249	0.29248	0.203134	0.181968	0.456509	0.344152	0.343293	0.487468	0.310316	0.371236	0.284061	0.381608	0.495116	0.301427	0.307841	0.460024	-0.321688	-0.16416	0.414147	0.458812
482.2936 m/z ± 5.5 ppm	Lithocholyltaurine	483.301		[M-H]-	C26H45NO5S	Target List	HMDB_without lipid_with KEGG	KEGG (C02592),CAS (516-90-5)	93.5996	-0.00127085	-0.0953502	-0.0167733	-0.0899505	-0.0448768	-0.0705138	0.065135	-0.102029	-0.0957172	-0.111141	-0.110614	0.171451	-0.0825663	-0.0392857	-0.0611194	-0.0449462	-0.0738651	-0.0438325	-0.0796067	-0.088102	-0.0652994	-0.0441338	-0.0329551	-0.0828005	-0.0881512	-0.0968431	-0.094976	-0.0872211	0.180871	0.165662	-0.0719568	-0.0820132
725.5088 m/z ± 5.5 ppm		726.516		[M-H]-							0.704035	0.415272	0.803646	0.715944	0.737743	0.103032	0.752077	0.587824	0.525962	0.741298	-0.319104	0.628487	0.0800595	0.321263	0.245206	0.752915	0.622117	0.228582	0.655341	0.400251	0.631067	0.558858	0.457746	0.811861	0.564657	0.574285	0.745752	-0.358411	-0.142005	0.551398	0.749832
620.3238 m/z ± 5.5 ppm		621.331		[M-H]-							-0.0218014	0.0307723	-0.0216551	0.048778	0.00926753	0.134263	-0.0241915	-0.0190993	-0.0182735	-0.0225064	0.0562969	-0.0121521	-0.00776343	-0.0133294	0.0114398	0.00287096	0.00690541	-0.013526	-0.0215976	-0.012912	-0.00738396	-0.00694761	-0.0151578	-0.00945211	-0.0189183	-0.0188145	-0.0194387	0.0800595	0.0606851	-0.0134887	-0.0116261
1021.6495 m/z ± 5.5 ppm		1022.66		[M-H]-							-0.0778791	-0.00835225	-0.0632025	-0.00167376	-0.0582969	0.114972	-0.0787381	-0.0805641	-0.08626	-0.0844528	0.116297	-0.0697291	-0.0142592	-0.0589295	-0.0291518	-0.0528301	-0.0219841	-0.0578628	-0.0792936	-0.0529265	-0.023552	-0.014202	-0.0661079	-0.0657529	-0.07979	-0.0789751	-0.0702343	0.145689	0.179302	-0.0660582	-0.0696171
905.5664 m/z ± 5.5 ppm		906.574		[M-H]-							0.145579	0.0586782	0.364647	0.254157	0.16973	-0.0716366	0.215423	0.0586834	0.192299	0.244835	-0.2529	0.246278	0.226917	-0.0025622	0.665463	0.297849	0.181922	0.491243	0.0956331	0.18472	0.246855	0.174452	0.335507	0.311654	0.101621	0.0905779	0.113302	-0.25065	0.0354821	0.0892138	0.140866
687.0486 m/z ± 5.5 ppm		688.056		[M-H]-							0.432722	0.202687	0.517647	0.415743	0.437521	-0.0679364	0.462194	0.316235	0.295465	0.470252	-0.309917	0.513314	0.236048	0.205654	0.288575	0.457776	0.337715	0.319132	0.484174	0.321921	0.348746	0.272501	0.386569	0.503891	0.321122	0.317311	0.428243	-0.325949	-0.0969078	0.440644	0.445304
487.977 m/z ± 5.5 ppm		488.984		[M-H]-							0.039018	0.00169892	0.195579	0.187103	0.0817717	-0.116509	0.175297	0.0115255	0.026431	0.0552359	-0.18871	0.314583	-0.00606835	0.0139139	0.176048	0.182552	0.180908	0.536166	0.186687	0.467525	0.255605	0.183178	0.608526	0.224334	0.00200922	0.00595877	0.128881	-0.232133	-0.143343	0.211669	0.128286
493.0512 m/z ± 5.5 ppm		494.058		[M-H]-							0.333574	0.181694	0.411983	0.393258	0.391812	0.00492297	0.381201	0.276676	0.292897	0.360162	-0.258462	0.506499	0.212606	0.206344	0.25816	0.424656	0.374171	0.517518	0.491318	0.364222	0.34251	0.261226	0.482602	0.462524	0.266055	0.269532	0.372229	-0.294656	-0.0578951	0.448443	0.400864
647.3695 m/z ± 5.5 ppm	Ncgc00380635-01![(2r,3r,4s,5s,6r)-3-acetyloxy-2-(acetyloxymethyl)-5-hexanoyloxy-6-[(2s,3r)-2,3,4-trihydroxybutoxy]oxan-4-yl] dodecanoate	648.377		[M-H]-	C32H56O13	Target List	APT Library For MSI_2		54.3458	0.00478341	0.00852729	0.0332317	0.0601793	0.0830404	0.0451366	0.0776713	0.0165997	-0.00403813	0.0748448	0.0519252	-0.0551323	0.0758562	0.129985	-0.00396633	0.333642	0.100096	0.0460839	0.209514	-0.000808214	0.0360192	0.0329149	0.00765303	0.0998153	0.0741257	0.0143168	0.0104843	-0.00736707	-0.0268871	0.171723	0.00647938	0.0138817
1107.7486 m/z ± 5.5 ppm		1108.76		[M-H]-							0.444999	0.35193	0.0990163	0.265431	0.417144	0.330619	0.350373	0.638954	0.587758	0.46106	-0.0538463	0.115982	-0.00597511	0.364822	0.0193726	0.326932	0.180224	0.0379112	0.29944	0.129129	-0.0321258	-0.0538519	0.104311	0.286096	0.634611	0.638676	0.377627	-0.0546578	0.0419414	0.306244	0.415741
338.9879 m/z ± 5.5 ppm	D-Fructose 2,6-bisphosphate	339.995		[M-H]-	C6H14O12P2	Target List	HMDB_without lipid_with KEGG	KEGG (C00665),CAS (79082-92-1)	39.7943	-0.00100415	0.332041	0.170537	0.477549	0.453383	0.372007	-0.0296057	0.472166	0.285028	0.255952	0.349613	-0.251901	0.566674	-0.0112534	0.163079	0.142245	0.441969	0.418263	0.476299	0.476354	1	0.476725	0.384814	0.640642	0.521918	0.268291	0.265351	0.43013	-0.303738	-0.167773	0.468462	0.44427
697.3555 m/z ± 5.5 ppm		698.363		[M-H]-							0.161274	0.101699	0.399996	0.37535	0.256375	-0.00818299	0.23762	0.0563864	0.145177	0.241436	-0.215056	0.328994	0.183679	0.00869617	0.638998	0.403129	0.313053	0.502344	0.186035	0.235834	0.344348	0.278976	0.413188	0.410283	0.0828753	0.0745582	0.170117	-0.227849	0.025804	0.179747	0.234732
642.4854 m/z ± 5.5 ppm		643.493		[M-H]-							0.281801	0.182047	0.554377	0.568182	0.424591	0.0829341	0.398865	0.169744	0.22914	0.346443	-0.19956	0.542224	0.0865984	0.0689354	0.469118	0.560388	0.579818	0.509543	0.384255	0.407993	0.580363	0.490037	0.521178	0.603918	0.164511	0.164559	0.359984	-0.237178	-0.026964	0.368395	0.431774
324.9772 m/z ± 5.5 ppm		325.984		[M-H]-							0.402829	0.269098	0.479861	0.465283	0.507169	0.0588092	0.437239	0.312198	0.291361	0.433435	-0.24574	0.581337	0.173972	0.229826	0.263798	0.507981	0.441211	0.331158	0.495142	0.298142	0.406282	0.314123	0.366812	0.529665	0.302091	0.306506	0.450761	-0.283222	-0.104193	0.437253	0.481536
405.2759 m/z ± 5.5 ppm		406.283		[M-H]-							0.536767	0.395183	0.591765	0.585972	0.592688	0.102689	0.577882	0.428237	0.355746	0.569801	-0.230395	0.529135	0.056326	0.192275	0.323213	0.638929	0.505965	0.20244	0.497379	0.318749	0.473631	0.386917	0.362731	0.643635	0.436183	0.428906	0.585727	-0.263617	-0.0819299	0.424247	0.587188
883.5307 m/z ± 5.5 ppm	PI 38:5	884.538		[M-H]-	C47H81O13P	Spectral Library	APT Library.msp		44.4066	-0.00260074	0.690335	0.336216	0.83534	0.675866	0.708203	0.00474781	0.710502	0.485843	0.44898	0.705879	-0.373955	0.66657	0.133018	0.263319	0.224975	0.709247	0.563236	0.195635	0.665487	0.388071	0.645247	0.622544	0.429876	0.793023	0.462705	0.465915	0.698145	-0.411444	-0.162702	0.554028	0.729221
401.1397 m/z ± 5.5 ppm	Benzenesulfonamide, 4-[[6-(cyclohexylmethoxy)-9h-purin-2-yl]amino]-	402.147		[M-H]-	C18H22N6O3S	Target List	APT Library For MSI_2	CAS (444722-95-6)	39.4792	-0.00042723	-0.0148134	0.0362316	0.0423588	0.15125	0.0876596	0.141786	-0.0111848	-0.0186113	0.0212812	0.0141737	0.0573238	0.0909104	-0.0139835	-0.0352493	0.0802888	0.136981	0.375888	0.0159288	0.00836679	-0.00519324	0.106925	0.0893022	0.00889854	0.102906	-0.0201775	-0.0174764	0.0109678	0.0591599	0.0760126	-0.00186981	0.036407
347.0388 m/z ± 5.5 ppm	2-O-(6-Phospho-alpha-mannosyl)-D-glycerate	348.046		[M-H]-	C9H17O12P	Target List	HMDB_without lipid_with KEGG	KEGG (C16699)	15.0412	0.000349875	0.479351	0.255489	0.550805	0.504526	0.521941	0.0152598	0.530771	0.407766	0.402266	0.517477	-0.293217	0.530599	0.126042	0.257975	0.216385	0.538321	0.48373	0.351047	0.600417	0.403226	0.444848	0.394309	0.450239	0.591746	0.405483	0.399263	0.510736	-0.316082	-0.107841	0.508263	0.536546
751.527 m/z ± 5.5 ppm		752.534		[M-H]-							0.31142	0.123818	0.693653	0.572024	0.402459	-0.038441	0.483166	0.148645	0.176478	0.357889	-0.237183	0.521316	0.0369904	0.0705652	0.198114	0.511573	0.515144	0.327187	0.406835	0.427534	0.750837	0.722637	0.461986	0.640001	0.123097	0.127556	0.419324	-0.280095	-0.138745	0.370816	0.470429
418.0042 m/z ± 5.5 ppm		419.011		[M-H]-							0.35512	0.201543	0.536748	0.463067	0.438212	-0.0984576	0.502854	0.239781	0.162746	0.373833	-0.302679	0.684704	0.00619735	0.127753	0.0818162	0.462802	0.424981	0.321821	0.501729	0.468994	0.52372	0.426509	0.458293	0.543273	0.217801	0.222957	0.482316	-0.365313	-0.285405	0.44705	0.476542
524.3403 m/z ± 5.5 ppm		525.348		[M-H]-							0.000453222	0.0332361	0.178751	0.252203	0.123176	0.07418	0.0621686	-0.0361564	0.084024	0.0738573	-0.111733	0.243434	0.113945	-0.0371872	0.653497	0.27738	0.285429	0.503569	0.0575404	0.168492	0.185978	0.117562	0.3486	0.242736	-0.0187767	-0.0225326	0.0198037	-0.119148	0.081012	0.0763228	0.0734451
577.2131 m/z ± 5.5 ppm	(3s,4s)-5-[(3s,4s)-4,10-dihydroxy-7,9-dimethoxy-3-methyl-3,4-dihydro-1h-benzo[g]isochromen-5-yl]-7,9-dimethoxy-3-methyl-3,4-dihydro-1h-benzo[g]isochromene-4,10-diol	578.22		[M-H]-	C32H34O10	Target List	APT Library For MSI_2		40.2361	0.00503542	-0.0169845	0.0288452	0.022956	0.116651	0.0724322	0.117542	-0.0179087	-0.0183777	0.0126828	0.00430354	0.0303474	0.0861252	-0.0136617	-0.0317392	0.0608794	0.107514	0.306556	-0.00075513	0.0028805	-0.0122603	0.06837	0.0525958	-0.00190213	0.0752329	-0.0201121	-0.0174688	0.00215903	0.034053	0.0510449	-0.00738295	0.0240212
423.2508 m/z ± 5.5 ppm	1-heptadecanoyl-glycero-3-phosphate	424.258		[M-H]-	C20H41O7P	Target List	HMDB_without lipid		48.3736	-0.000823949	0.0138551	0.0590184	0.0295496	0.0965114	0.0632947	0.142399	0.0132946	0.00697884	0.00510066	0.0171786	0.0878798	0.0237228	-0.0152386	-0.00648661	0.0229134	0.065179	0.0924313	-0.0187311	0.0151202	-0.00141321	0.0537236	0.0538177	-0.00266807	0.0516511	0.00540144	0.00701165	0.0263396	0.09878	0.0789141	0.0145474	0.0379074
769.4115 m/z ± 5.5 ppm		770.419		[M-H]-							0.641408	0.450949	0.435693	0.483362	0.653975	0.1943	0.581003	0.681877	0.640504	0.700929	-0.290964	0.400768	0.100324	0.388021	0.30466	0.59173	0.415161	0.160267	0.499119	0.188594	0.188157	0.11555	0.267964	0.550697	0.685977	0.696833	0.590266	-0.301867	-0.0779325	0.398001	0.581135
433.235 m/z ± 5.5 ppm		434.242		[M-H]-							0.768966	0.526345	0.596024	0.639301	0.766188	0.241801	0.785345	0.772327	0.597644	0.748234	-0.186679	0.536283	-0.0363194	0.403071	0.014651	0.689244	0.501735	0.0543436	0.663033	0.365906	0.409089	0.329542	0.351566	0.703309	0.732764	0.743582	0.827388	-0.21792	-0.138978	0.581225	0.78356
913.5774 m/z ± 5.5 ppm		914.585		[M-H]-							0.569568	0.281012	0.761021	0.637162	0.633565	0.0234458	0.629282	0.365724	0.3188	0.554637	-0.292911	0.652027	0.0533689	0.180471	0.14928	0.64859	0.533753	0.178472	0.613861	0.402709	0.660217	0.685269	0.424781	0.735151	0.332716	0.336455	0.630006	-0.331903	-0.139887	0.531299	0.68118
362.0038 m/z ± 5.5 ppm		363.011		[M-H]-							0.468026	0.26115	0.596468	0.538233	0.530337	-0.0197807	0.542014	0.337487	0.270706	0.471154	-0.288511	0.699271	0.0709564	0.199076	0.189823	0.557532	0.450626	0.388112	0.618975	0.497914	0.512398	0.435206	0.556122	0.622027	0.308318	0.316929	0.54666	-0.338242	-0.158906	0.57677	0.569052
498.6235 m/z ± 5.5 ppm		999.261		[M-H-H]2-							-0.235513	-0.0531849	-0.229813	-0.155156	-0.178346	0.123438	-0.248365	-0.237234	-0.272984	-0.272075	0.459942	-0.218862	-0.0814023	-0.161332	-0.102802	-0.22044	-0.195786	-0.177285	-0.230277	-0.163699	-0.150889	-0.117916	-0.19922	-0.247656	-0.235586	-0.232551	-0.225005	0.471394	0.304744	-0.195765	-0.223914
375.1842 m/z ± 5.5 ppm	Met-Ala-Arg	376.191		[M-H]-	C14H28N6O4S	Target List	APT Library For MSI_2		46.8197	0.00202762	0.20558	0.192134	0.229243	0.359301	0.295494	0.281708	0.231889	0.226523	0.221958	0.241433	0.171156	0.233578	-0.0698391	0.122344	0.0270829	0.310611	0.4713	0.0229702	0.204445	0.122969	0.306251	0.251178	0.0865715	0.313588	0.201738	0.212703	0.250255	0.158406	0.114992	0.190667	0.275594
424.0052 m/z ± 5.5 ppm		425.013		[M-H]-							0.422961	0.263919	0.39247	0.429557	0.458741	0.074926	0.478719	0.435764	0.357283	0.427101	-0.188041	0.437192	-0.0466183	0.330225	0.0650107	0.451283	0.361763	0.343486	0.594368	0.469397	0.332401	0.249905	0.596363	0.484634	0.396495	0.412701	0.485587	-0.223861	-0.138559	0.514117	0.490643
570.31 m/z ± 5.5 ppm		571.317		[M-H]-							-0.119011	-0.0159217	-0.125098	-0.0734326	-0.087181	0.0826276	-0.134338	-0.116873	-0.133664	-0.141138	0.25968	-0.111965	-0.0461112	-0.0723292	-0.0554528	-0.104849	-0.0904269	-0.0987492	-0.113565	-0.0876557	-0.0770246	-0.060518	-0.109261	-0.123702	-0.116287	-0.11462	-0.115086	0.274567	0.268295	-0.0911126	-0.10553
604.0681 m/z ± 5.5 ppm	GDP-glucose	605.075		[M-H]-	C16H25N5O16P2	Target List	HMDB_without lipid_with KEGG	KEGG (C00394),CAS (5750-57-2)	88.6289	-0.00195533	-0.0207719	-0.0403022	0.18347	0.152859	0.0223074	-0.121698	0.104851	-0.0551423	-0.00173509	0.0198486	-0.166551	0.240886	0.0720472	-0.0354421	0.289963	0.142904	0.139429	0.573782	0.109733	0.336211	0.22313	0.146568	0.497817	0.184234	-0.0514256	-0.0519299	0.0403524	-0.194832	-0.0724018	0.142865	0.0594403
498.5747 m/z ± 5.5 ppm		1498.75		[M-H-H2]3-							-0.216884	-0.0501277	-0.210863	-0.142995	-0.166585	0.112443	-0.228279	-0.218835	-0.251383	-0.250322	0.426918	-0.200852	-0.0734495	-0.148799	-0.0942337	-0.202607	-0.180228	-0.163023	-0.213045	-0.150512	-0.138495	-0.108222	-0.183127	-0.227714	-0.217358	-0.214518	-0.207123	0.439707	0.326636	-0.180765	-0.206265
744.5515 m/z ± 5.5 ppm		745.559		[M-H]-							0.405922	0.239718	0.48127	0.441241	0.427957	0.0932452	0.422616	0.363964	0.471237	0.492419	-0.27354	0.370557	0.151534	0.168624	0.515735	0.501635	0.388045	0.368469	0.325388	0.236428	0.333541	0.277819	0.340793	0.508329	0.387703	0.38485	0.373457	-0.283622	0.00960802	0.276459	0.396932
707.5002 m/z ± 5.5 ppm		708.507		[M-H]-							0.331789	0.134915	0.755302	0.628759	0.423938	-0.036999	0.544601	0.160892	0.178683	0.402788	-0.216611	0.531466	0.0268094	0.090646	0.193591	0.54366	0.599759	0.311757	0.41632	0.430641	0.892568	0.800168	0.435949	0.689782	0.131773	0.139568	0.460279	-0.264095	-0.152214	0.363717	0.493721
632.1965 m/z ± 5.5 ppm		633.204		[M-H]-							-0.164408	-0.0416422	-0.168397	-0.110274	-0.130891	0.0667073	-0.177933	-0.162642	-0.188897	-0.19432	0.324704	-0.153624	-0.0665742	-0.103113	-0.0707443	-0.147996	-0.12697	-0.12204	-0.151483	-0.105639	-0.107003	-0.0817991	-0.134754	-0.170117	-0.161088	-0.161185	-0.156541	0.337757	0.24272	-0.120024	-0.150255
591.366 m/z ± 5.5 ppm		592.373		[M-H]-							-0.0077274	0.00523745	0.158847	0.179882	0.0500291	-0.0302064	0.0555723	-0.0453997	0.0304814	0.0444968	-0.120563	0.104498	0.137191	-0.0349131	0.477245	0.198398	0.110889	0.475581	0.0266007	0.176605	0.135617	0.0829623	0.3805	0.190765	-0.0221455	-0.0289305	0.00100513	-0.129453	0.0560505	0.0613574	0.0485582
328.0442 m/z ± 5.5 ppm	Nitisinone	329.051		[M-H]-	C14H10F3NO5	Target List	HMDB_without lipid		78.1479	0.000252509	0.246111	0.146061	0.342516	0.380366	0.313368	0.0251126	0.353405	0.232537	0.22911	0.267165	-0.180712	0.461108	0.00913404	0.162321	0.19234	0.381169	0.372922	0.541206	0.412478	0.478261	0.369963	0.275939	0.585509	0.423751	0.21279	0.219221	0.330572	-0.220545	-0.0843158	0.415358	0.355497
351.1842 m/z ± 5.5 ppm	2,3-Dimethoxy-5-methyl-6-(9'-carboxynonyl)-1,4-benzoquinone	352.191		[M-H]-	C19H28O6	Target List	HMDB_without lipid		91.6809	0.00290106	-0.0210408	0.0269473	0.00162661	0.10058	0.0614677	0.127398	-0.0170102	-0.0230861	0.00266242	-0.008485	0.033805	0.0579264	-0.00579013	-0.0237585	0.113279	0.0884553	0.1276	0.0398096	-0.0115394	-0.00696435	0.0213372	0.0131659	0.0114505	0.0530377	-0.0222049	-0.0221445	-0.0138585	0.0416	0.084788	-0.00866239	0.0090702
498.7812 m/z ± 5.5 ppm		1499.37		[M-H-H2]3-							-0.23432	-0.0523089	-0.228238	-0.153715	-0.17674	0.123973	-0.247105	-0.236068	-0.271512	-0.27047	0.454723	-0.217977	-0.0813757	-0.16073	-0.10235	-0.218954	-0.194451	-0.176482	-0.229147	-0.162621	-0.148732	-0.115889	-0.198439	-0.24596	-0.234483	-0.231399	-0.223759	0.466926	0.288946	-0.194687	-0.222721
463.9773 m/z ± 5.5 ppm	Acyclovir triphosphate	464.985		[M-H]-	C8H14N5O12P3	Target List	HMDB_without lipid		52.4573	-0.000788278	0.355398	0.224207	0.409029	0.431789	0.424725	0.0483606	0.411828	0.313224	0.280964	0.361711	-0.219862	0.499874	0.0247852	0.213452	0.186206	0.457819	0.396301	0.45111	0.512139	0.433143	0.365427	0.285358	0.565459	0.485363	0.286707	0.296373	0.420451	-0.266015	-0.113896	0.477568	0.442766
331.2631 m/z ± 5.5 ppm	7Z,10Z,13Z,16Z-Docosatetraenoic acid	332.27		[M-H]-	C22H36O2	Target List	APT Targeted Metbolomics_H650	KEGG (C16527)	63.9458	-0.00109947	0.362764	0.160852	0.721178	0.62691	0.468445	0.00804254	0.518222	0.181167	0.183119	0.387719	-0.20019	0.569141	-0.00879478	0.0845802	0.118045	0.56691	0.578147	0.241877	0.472578	0.422479	0.842447	0.842106	0.420968	0.691439	0.144442	0.152008	0.487093	-0.246251	-0.130691	0.420621	0.54317
498.7365 m/z ± 5.5 ppm		1499.23		[M-H-H2]3-							-0.22621	-0.0487311	-0.218807	-0.144157	-0.167151	0.123713	-0.23495	-0.228342	-0.264487	-0.262574	0.449764	-0.203995	-0.0829083	-0.154843	-0.102827	-0.209814	-0.18485	-0.167098	-0.216331	-0.147652	-0.138536	-0.10769	-0.186982	-0.234993	-0.227093	-0.224337	-0.212507	0.460611	0.277961	-0.180959	-0.211495
878.6007 m/z ± 5.5 ppm		879.608		[M-H]-							0.0140021	-0.00989619	0.186657	0.159748	0.0597627	-0.0599775	0.0901833	-0.0248191	0.0106412	0.0532355	-0.102638	0.181265	0.04029	-0.0159074	0.196875	0.134768	0.12045	0.29448	0.0867953	0.200351	0.203305	0.152668	0.266007	0.180753	-0.0254675	-0.0250104	0.0533462	-0.122318	-0.0483418	0.0999572	0.0810037
628.0551 m/z ± 5.5 ppm		629.062		[M-H]-							0.271702	0.115872	0.431976	0.342418	0.313277	-0.0923899	0.325841	0.132807	0.139688	0.28401	-0.24584	0.523899	0.215546	0.0387204	0.233637	0.356949	0.301163	0.364204	0.368932	0.341755	0.362838	0.31406	0.35726	0.415739	0.137057	0.129247	0.306235	-0.276288	-0.0686889	0.371546	0.340229
616.2217 m/z ± 5.5 ppm	N-({(1s,2r)-2-[(S)-[(1r)-1-{[(Benzyloxy)carbonyl]amino}-2-Phenylethyl](Hydroxy)phosphoryl]cyclopentyl}carbonyl)-L-Tryptophan	617.229		[M-H]-	C33H36N3O7P	Target List	HMDB_without lipid		66.4576	-0.000303293	-0.0652315	-0.0177123	-0.0981984	-0.0587486	-0.0643785	0.0374521	-0.0811739	-0.0510074	-0.072219	-0.0879316	0.156598	-0.0829217	-0.0514328	-0.0193097	-0.065166	-0.0733924	-0.0625233	-0.0837121	-0.055823	-0.0456666	-0.0664096	-0.0514944	-0.0781116	-0.0861431	-0.0513545	-0.0532494	-0.0636119	0.166987	0.146011	-0.0345136	-0.058465
441.1004 m/z ± 5.5 ppm		442.108		[M-H]-							0.0114236	0.0623551	0.144695	0.26936	0.145045	0.173525	0.0459322	-0.0107237	0.0787792	0.0683539	0.0109361	0.17748	0.018915	-0.028288	0.338198	0.262115	0.402559	0.224186	0.04413	0.0838814	0.203472	0.162725	0.164334	0.2218	-0.00442934	-0.00416113	0.0395671	0.00872747	0.12543	0.0455052	0.0859791
434.3268 m/z ± 5.5 ppm		435.334		[M-H]-							-0.306535	-0.0565631	-0.303894	-0.196367	-0.213725	0.195398	-0.325819	-0.306498	-0.355975	-0.355963	0.623097	-0.288857	-0.116754	-0.207962	-0.138279	-0.288586	-0.253867	-0.234484	-0.294634	-0.213523	-0.199494	-0.155677	-0.262031	-0.32385	-0.304909	-0.300586	-0.292739	0.638323	0.241357	-0.251137	-0.289868
535.0824 m/z ± 5.5 ppm		536.09		[M-H]-							0.0104241	0.0537994	0.165194	0.250088	0.122576	0.121818	0.0549974	-0.0225876	0.0808378	0.0750233	-0.0407134	0.186524	0.0553349	-0.0344951	0.491948	0.258316	0.289737	0.34268	0.0317888	0.121276	0.178324	0.129844	0.248045	0.220167	-0.00601253	-0.0087789	0.0238551	-0.0377385	0.132023	0.0420716	0.0718441
500.2786 m/z ± 5.5 ppm	Glycerophospho-N-Arachidonoyl Ethanolamine	501.286		[M-H]-	C25H44NO7P	Target List	HMDB_without lipid		79.7141	0.000344813	0.101987	0.045149	0.27732	0.229402	0.171114	-0.0173302	0.153607	0.0327972	0.117049	0.151349	-0.212957	0.233565	0.0933429	0.00670116	0.431494	0.253109	0.164098	0.372288	0.148071	0.184409	0.210299	0.17298	0.334123	0.267693	0.0410587	0.0380876	0.109402	-0.243778	-0.115936	0.133478	0.149836
1089.738 m/z ± 5.5 ppm		1090.75		[M-H]-							0.180415	0.153269	-0.0113619	0.100941	0.156904	0.200665	0.11645	0.294	0.290859	0.186446	0.0042609	0.00665567	-0.00152967	0.147088	0.0188054	0.11917	0.0500191	0.0214543	0.0812855	0.0571405	-0.0468057	-0.0503313	0.00908216	0.0988744	0.30129	0.29496	0.122215	0.0110709	0.0843764	0.117673	0.166099
794.5323 m/z ± 5.5 ppm		795.54		[M-H]-							0.373432	0.169278	0.70261	0.561827	0.441242	-0.0378194	0.495795	0.208329	0.26337	0.45187	-0.283417	0.485746	0.116471	0.0920039	0.351578	0.542639	0.512663	0.31905	0.390407	0.334343	0.681327	0.636622	0.400091	0.638364	0.205378	0.205461	0.425911	-0.313753	-0.111518	0.326795	0.463866
341.179 m/z ± 5.5 ppm	1-(2,4,6-Trihydroxyphenyl)-9-phenylnonan-1-one	342.186		[M-H]-	C21H26O4	Target List	APT Library For MSI_1		20.8152	0.00311753	-0.0176854	0.00665677	0.0195721	0.0956235	0.0334302	0.0830257	-0.00526393	-0.020421	0.00260021	-0.00126418	0.0596876	0.0165303	-0.00827871	-0.0212482	0.0667486	0.0795143	0.157312	0.0402762	-0.0077855	0.00372226	0.0599369	0.0477548	0.0148395	0.0592203	-0.0200166	-0.0197106	-0.00399148	0.0559345	0.0751635	-0.00553175	0.00937209
462.0929 m/z ± 5.5 ppm		463.1		[M-H]-							0.162948	0.176172	0.0601024	0.131522	0.198893	0.153178	0.116153	0.186554	0.13265	0.146086	0.0832858	0.104709	-0.0244597	0.151161	-0.0287291	0.144481	0.0974939	-0.0179795	0.194582	0.0659993	0.0184571	0.00176431	0.0801406	0.121079	0.179448	0.182304	0.157965	0.0708644	0.0504303	0.170952	0.171088
498.8091 m/z ± 5.5 ppm		499.816		[M-H]-							-0.171505	-0.0393076	-0.167012	-0.113307	-0.130802	0.0889106	-0.180736	-0.172819	-0.198691	-0.197948	0.333507	-0.15937	-0.0589381	-0.117536	-0.0749678	-0.160367	-0.142402	-0.129268	-0.167964	-0.119055	-0.108984	-0.0850143	-0.1452	-0.180049	-0.17161	-0.16946	-0.163736	0.341787	0.228808	-0.142638	-0.163107
368.0581 m/z ± 5.5 ppm		369.065		[M-H]-							0.505657	0.299086	0.594577	0.537484	0.562856	0.0175955	0.562294	0.398135	0.349751	0.532395	-0.294019	0.630157	0.179159	0.242283	0.250404	0.575688	0.510008	0.348525	0.565265	0.381645	0.475881	0.383978	0.459723	0.618808	0.384822	0.391186	0.556555	-0.331017	-0.129585	0.484737	0.559385
497.1665 m/z ± 5.5 ppm		498.174		[M-H]-							-0.00342211	0.0131367	0.0481053	0.0878748	0.0394446	0.0535048	0.015413	-0.00884132	0.0188562	0.0162764	0.00570567	0.0564436	0.00936063	-0.0110455	0.107186	0.0809104	0.114664	0.075295	0.00852491	0.0291007	0.0889028	0.0758471	0.0514278	0.0710187	-0.00685995	-0.00718925	0.00958341	0.0056615	0.0421004	0.0104963	0.02275
536.0679 m/z ± 5.5 ppm		537.075		[M-H]-							0.208946	0.108844	0.393975	0.347647	0.272047	-0.107156	0.346145	0.126864	0.105761	0.235216	-0.248383	0.494195	0.0561212	0.0827006	0.240107	0.345129	0.301117	0.549425	0.37773	0.453572	0.395591	0.282497	0.56692	0.406012	0.112151	0.118481	0.303335	-0.299655	-0.182111	0.365381	0.307769
521.3138 m/z ± 5.5 ppm	Metabolite M6	522.321		[M-H]-	C30H42N4O4	Target List	HMDB_without lipid		33.5667	0.000946094	-0.0148138	0.0138718	-0.00580411	0.0580619	0.034018	0.078232	-0.0144018	-0.0147813	-0.00172386	-0.0111035	0.0222172	0.0290682	0.000192137	-0.0104308	0.0780648	0.0494124	0.0251765	0.0244307	-0.0117564	-0.00353252	0.00402252	0.000608936	0.00222266	0.0279855	-0.0147089	-0.0140199	-0.0135943	0.0270873	0.0589795	-0.00859536	0.00159056
643.2707 m/z ± 5.5 ppm		644.278		[M-H]-							-0.26988	-0.0488719	-0.29337	-0.183199	-0.19334	0.19405	-0.299159	-0.257345	-0.310265	-0.322097	0.551676	-0.272306	-0.123731	-0.160923	-0.149479	-0.262863	-0.233541	-0.23522	-0.257211	-0.200949	-0.193145	-0.151526	-0.25345	-0.296573	-0.260312	-0.254399	-0.258201	0.544523	0.182136	-0.213331	-0.250685
410.236 m/z ± 5.5 ppm		411.243		[M-H]-							0.623443	0.409842	0.691032	0.696368	0.741679	0.156841	0.671165	0.514905	0.423056	0.627675	-0.241278	0.663393	-0.0202932	0.286219	0.078775	0.724125	0.77374	0.147901	0.697374	0.399629	0.626304	0.571562	0.431179	0.764922	0.481333	0.487528	0.71874	-0.289831	-0.178258	0.595675	0.741403
386.2361 m/z ± 5.5 ppm		387.243		[M-H]-							0.733737	0.488632	0.631927	0.70048	0.804485	0.263064	0.744248	0.729477	0.60359	0.748115	-0.225537	0.584026	-0.0438603	0.45601	0.011199	0.744631	0.758807	0.0910799	0.70658	0.352863	0.519942	0.430596	0.383618	0.760112	0.681447	0.698151	0.79687	-0.264388	-0.178339	0.599483	0.795213
498.6235 m/z ± 5.5 ppm		499.631		[M-H]-							-0.235481	-0.0531958	-0.229783	-0.155139	-0.178338	0.123413	-0.248331	-0.237201	-0.272946	-0.272038	0.45983	-0.218831	-0.0813819	-0.161312	-0.102787	-0.220411	-0.195759	-0.177262	-0.230246	-0.163676	-0.150875	-0.117905	-0.199192	-0.247623	-0.235553	-0.232519	-0.224975	0.471258	0.304788	-0.195737	-0.223884
467.0306 m/z ± 5.5 ppm	Primisulfuron-methyl	468.038		[M-H]-	C15H12F4N4O7S	Target List	APT Library For MSI_2	CAS (86209-51-0)	35.3485	0.00174196	0.331254	0.201064	0.426929	0.366226	0.397332	-0.0431459	0.37237	0.221461	0.184889	0.340593	-0.259	0.514522	0.243152	0.13388	0.206795	0.400627	0.299223	0.338354	0.414793	0.282362	0.340619	0.271478	0.359352	0.436551	0.217013	0.217148	0.378006	-0.298524	-0.158337	0.364372	0.389299
498.7612 m/z ± 5.5 ppm		499.768		[M-H]-							-0.204639	-0.0441634	-0.200911	-0.134686	-0.151732	0.110111	-0.216185	-0.205394	-0.237381	-0.236815	0.397097	-0.191433	-0.0735864	-0.139256	-0.0906272	-0.192267	-0.170344	-0.154887	-0.198523	-0.142254	-0.131537	-0.102697	-0.1738	-0.215672	-0.204172	-0.20138	-0.195408	0.403478	0.207367	-0.168892	-0.194275
498.5533 m/z ± 5.5 ppm		999.121		[M-H-H]2-							-0.234158	-0.050401	-0.228163	-0.152785	-0.173813	0.129772	-0.246846	-0.235889	-0.2716	-0.270468	0.466478	-0.217349	-0.0818025	-0.160255	-0.102017	-0.21911	-0.194902	-0.176199	-0.229004	-0.162773	-0.149874	-0.117097	-0.198054	-0.245993	-0.234431	-0.231202	-0.223523	0.47786	0.286193	-0.194786	-0.222465
498.7084 m/z ± 5.5 ppm		999.431		[M-H-H]2-							-0.240289	-0.0515669	-0.234852	-0.156576	-0.177277	0.134199	-0.253659	-0.241818	-0.27887	-0.277828	0.470004	-0.223861	-0.0850016	-0.164277	-0.105279	-0.225161	-0.199749	-0.181269	-0.234267	-0.167358	-0.153798	-0.120057	-0.203821	-0.252753	-0.240247	-0.237023	-0.229482	0.480784	0.256888	-0.199467	-0.228206
478.2933 m/z ± 5.5 ppm	1-oleoyl-sn-glycero-3-phosphoethanolamine	479.301		[M-H]-	C23H46NO7P	Target List	APT Library For MSI_2	CAS (89576-29-4)	93.0176	-0.000687263	-0.0102295	0.0756247	0.0371199	0.122191	0.0730985	0.211034	-0.00554274	-0.0265011	-0.0284553	-0.0113878	0.226745	0.0137411	-0.0442198	-0.0361231	0.0793011	0.0781143	0.0686125	0.0105297	-0.00742876	0.00639871	0.0851398	0.0927331	0.0185417	0.0623497	-0.0314339	-0.0257087	0.00903438	0.224444	0.117175	0.00144063	0.0330634
832.4446 m/z ± 5.5 ppm		833.452		[M-H]-							0.0518045	0.048664	0.0190176	0.0498837	0.0557209	0.0634731	0.0388126	0.0657229	0.0567375	0.0467658	0.0336714	0.0203884	-0.00482682	0.0336824	0.00422795	0.048585	0.0388264	6.55761e-05	0.0368803	0.0153174	0.0115507	0.00898716	0.0136195	0.0427808	0.061855	0.0640443	0.0476242	0.0352512	0.0914121	0.0398238	0.0557808
650.2066 m/z ± 5.5 ppm		651.214		[M-H]-							-0.171944	-0.0667746	-0.202793	-0.145603	-0.165009	0.0525149	-0.191409	-0.158478	-0.185426	-0.206259	0.253844	-0.178667	-0.0845923	-0.0721521	-0.0989951	-0.174005	-0.149814	-0.150217	-0.151645	-0.112087	-0.139076	-0.109097	-0.161763	-0.199509	-0.153961	-0.159095	-0.169648	0.27011	0.150109	-0.116713	-0.165977
526.1068 m/z ± 5.5 ppm		527.114		[M-H]-							0.515263	0.289621	0.595734	0.539986	0.565027	0.00765253	0.562955	0.394924	0.320522	0.512874	-0.28802	0.677178	0.0917053	0.241001	0.172698	0.569067	0.444447	0.341828	0.649566	0.460813	0.480347	0.409364	0.522824	0.626648	0.364105	0.373788	0.577244	-0.332144	-0.14646	0.59447	0.597199
498.4215 m/z ± 5.5 ppm		499.429		[M-H]-							-0.367685	-0.0794443	-0.357698	-0.239567	-0.272982	0.199194	-0.38745	-0.370688	-0.425889	-0.424252	0.715492	-0.340265	-0.12607	-0.251052	-0.158243	-0.343571	-0.30596	-0.274274	-0.359837	-0.255376	-0.235237	-0.183904	-0.309955	-0.385853	-0.368049	-0.363099	-0.351269	0.741909	0.408737	-0.306164	-0.349451
671.4638 m/z ± 5.5 ppm		672.471		[M-H]-							0.787294	0.50726	0.614318	0.629576	0.77791	0.226551	0.756825	0.801799	0.697724	0.811521	-0.288865	0.519708	0.0505253	0.460928	0.173265	0.720273	0.499069	0.133859	0.652909	0.308925	0.370703	0.307923	0.362783	0.718058	0.774774	0.788793	0.780837	-0.312519	-0.106624	0.55192	0.76954
933.5981 m/z ± 5.5 ppm		934.605		[M-H]-							0.0755965	0.025551	0.328298	0.23256	0.114315	-0.0634153	0.161043	-0.00243985	0.119577	0.164199	-0.200928	0.217578	0.175095	-0.0310413	0.622355	0.255385	0.155877	0.48822	0.0670816	0.200396	0.241882	0.166718	0.354169	0.277142	0.0311718	0.0222033	0.0668193	-0.202946	0.0375144	0.0771519	0.104211
498.0423 m/z ± 5.5 ppm		499.05		[M-H]-							0.537283	0.302775	0.527974	0.497074	0.548625	0.0597953	0.545582	0.467499	0.408172	0.551846	-0.265701	0.548503	0.119499	0.298698	0.216126	0.546024	0.403881	0.266111	0.587317	0.375687	0.365127	0.296329	0.430839	0.577616	0.454282	0.453438	0.547468	-0.283965	-0.0706246	0.546649	0.571597
1033.5372 m/z ± 5.5 ppm		1034.54		[M-H]-							0.0624572	0.0401993	0.100843	0.081396	0.0826497	0.0254868	0.0612921	0.0101402	-0.0105975	0.0445814	0.0626321	0.0725037	0.00611838	0.0029046	-0.000848642	0.0728044	0.0502506	-0.0328666	0.0633112	0.0231068	0.0955248	0.106314	0.0104948	0.0832733	0.00265217	0.00323419	0.0711279	0.0585069	0.108247	0.0583923	0.0867677
696.1061 m/z ± 5.5 ppm		697.113		[M-H]-							-0.0560201	-0.0358744	0.0997867	0.122226	0.00111397	-0.0458487	0.0234475	-0.0737291	0.00664102	-0.0168172	-0.133674	0.143258	0.0827964	-0.0472381	0.445711	0.140721	0.0752506	0.604203	0.0230887	0.222104	0.114911	0.0634424	0.475934	0.134975	-0.0639078	-0.0657233	-0.0244558	-0.153439	-0.00405002	0.0621798	0.00478642
545.969 m/z ± 5.5 ppm		546.976		[M-H]-							-0.0498329	-0.0579071	0.132877	0.114282	-0.00751428	-0.141092	0.112984	-0.0678132	-0.0384109	-0.0312261	-0.154018	0.250865	0.00752281	-0.0419704	0.134546	0.0922651	0.129189	0.533814	0.0898311	0.415006	0.228698	0.155698	0.498414	0.143807	-0.0717898	-0.0698203	0.0474494	-0.194074	-0.138914	0.135208	0.0443806
696.3532 m/z ± 5.5 ppm		697.36		[M-H]-							0.17513	0.148829	0.324966	0.336096	0.26917	0.0535658	0.21852	0.104218	0.199835	0.2637	-0.202792	0.326023	0.207035	0.0472098	0.728977	0.397618	0.304111	0.495387	0.179671	0.189339	0.245067	0.15963	0.368226	0.363435	0.138628	0.129814	0.163075	-0.203957	0.0705359	0.167519	0.214445
662.2812 m/z ± 5.5 ppm		663.288		[M-H]-							-0.0386397	-0.0222158	-0.0794816	-0.0608006	-0.0618765	0.0294618	-0.0681463	-0.0263448	-0.0166465	-0.0534609	0.0679164	-0.0664579	0.0233695	0.00819117	-0.036928	-0.0562063	-0.06082	-0.0651114	-0.0479165	-0.0586441	-0.067454	-0.0512449	-0.0892445	-0.068746	-0.0216342	-0.0273749	-0.0536931	0.0995662	0.267935	-0.028256	-0.0427915
545.2782 m/z ± 5.5 ppm	Decoside	546.285		[M-H]-	C30H42O9	Target List	APT Library For MSI_1		48.1795	0.00263664	-0.0582031	0.0158024	-0.0763694	-0.0240172	-0.0289107	0.0914018	-0.0754544	-0.0550619	-0.0711981	-0.0782186	0.22334	-0.0616558	-0.0446507	-0.0386077	-0.0478793	-0.0453549	-0.0280319	-0.081838	-0.0534966	-0.0494379	-0.0425373	-0.0288079	-0.0753592	-0.0622261	-0.0550904	-0.0561706	-0.0540957	0.246616	0.25907	-0.0320793	-0.0404873
665.0673 m/z ± 5.5 ppm		666.075		[M-H]-							0.178879	0.0598107	0.317341	0.212061	0.175208	-0.123718	0.208211	0.0782916	0.127982	0.244756	-0.235026	0.272164	0.208617	0.0358271	0.41952	0.246778	0.163334	0.326126	0.174314	0.172042	0.183275	0.119398	0.261358	0.271891	0.115379	0.101647	0.136848	-0.236708	-0.0328974	0.165917	0.162427
753.381 m/z ± 5.5 ppm		754.388		[M-H]-							0.151592	0.0949791	0.393589	0.381076	0.258122	0.00407181	0.230746	0.0494678	0.131844	0.22524	-0.184865	0.335025	0.125938	0.000502591	0.538701	0.387993	0.360901	0.442519	0.192938	0.234448	0.363433	0.303711	0.388868	0.408043	0.0657535	0.060072	0.173661	-0.201216	0.0127062	0.181651	0.239155
906.631 m/z ± 5.5 ppm	PE-NMe(11M5/13D5)	907.638		[M-H]-	C51H90NO10P	Target List	HMDB_without lipid		26.5269	0.00877928	-0.00400867	-0.0132072	0.130514	0.120113	0.0315392	-0.0424276	0.0593247	-0.0256229	0.00228432	0.0248297	-0.0674928	0.128029	0.014497	-0.0178024	0.12476	0.098459	0.101261	0.228761	0.0543181	0.165218	0.166063	0.13886	0.206323	0.132838	-0.0264742	-0.0257606	0.0326707	-0.0834372	-0.0399933	0.0684339	0.0512082
715.5743 m/z ± 5.5 ppm		716.582		[M-H]-							-0.0265232	0.000974747	0.178529	0.243665	0.0887345	0.0654819	0.0648625	-0.055226	0.0543009	0.0353193	-0.0819234	0.191708	0.044085	-0.0504403	0.483752	0.246882	0.289054	0.460384	0.0424903	0.193635	0.223674	0.169035	0.368257	0.232306	-0.0476203	-0.0486367	0.0189499	-0.0984353	0.0382933	0.0632362	0.0627547
753.4169 m/z ± 5.5 ppm		754.424		[M-H]-							0.226853	0.18615	0.193583	0.206024	0.229612	0.0497187	0.208032	0.20685	0.224662	0.275247	-0.128813	0.137003	0.192239	0.0949475	0.398265	0.276581	0.146313	0.193579	0.117618	0.057635	0.0752384	0.0311607	0.115907	0.233442	0.252588	0.243367	0.174444	-0.1148	0.0933911	0.102746	0.19253
522.3192 m/z ± 5.5 ppm	His Val Ile Arg	523.326		[M-H]-	C23H41N9O5	Spectral Library	Bruker MetaboBASE Personal Library 3.0	METLIN (158433)	99.4792	0.00331828	-0.263249	-0.0134184	-0.278858	-0.129644	-0.144993	0.29312	-0.289504	-0.248987	-0.295704	-0.310678	0.620623	-0.258424	-0.124561	-0.179596	-0.11922	-0.23198	-0.197415	-0.218555	-0.254707	-0.194789	-0.173896	-0.135295	-0.243061	-0.271592	-0.251604	-0.245142	-0.250517	0.610076	0.166682	-0.211639	-0.237725
327.1632 m/z ± 5.5 ppm	(all-E)-Crocetin	328.17		[M-H]-	C20H24O4	Target List	HMDB_without lipid_with KEGG	KEGG (C08588)	86.1272	0.00309642	-0.0170388	0.00283148	0.0140184	0.0820697	0.0265313	0.0699331	-0.00665936	-0.0192297	0.00027338	-0.00251015	0.0545513	0.0116829	-0.00791921	-0.019475	0.0564801	0.0676357	0.135186	0.0341344	-0.00924029	0.00120883	0.046413	0.0367945	0.0120045	0.0485126	-0.0185314	-0.0184849	-0.00490167	0.0502488	0.0661477	-0.00635835	0.00617146
449.3298 m/z ± 5.5 ppm		450.337		[M-H]-							-0.0276088	0.00174662	-0.0181353	0.0345971	0.000388304	0.0766611	-0.026404	-0.0282449	-0.0203206	-0.0271627	0.0347673	-0.00683493	-0.00427151	-0.0204846	0.048002	0.0137003	-0.00167744	0.0198271	-0.024467	-0.00793131	-0.00675148	-0.00728217	0.00407332	-0.00176444	-0.0278721	-0.0275725	-0.0251912	0.0418893	0.0667292	-0.0195537	-0.0197877
1035.5537 m/z ± 5.5 ppm		1036.56		[M-H]-							-0.202235	-0.118245	-0.201018	-0.204726	-0.22358	-0.0718829	-0.213662	-0.202376	-0.224774	-0.232469	0.10328	-0.191563	-0.0648562	-0.100244	-0.0936581	-0.198901	-0.176908	-0.157416	-0.203428	-0.14411	-0.135078	-0.104529	-0.178462	-0.220204	-0.200155	-0.200058	-0.197212	0.119839	0.290303	-0.170759	-0.197718
509.0255 m/z ± 5.5 ppm		510.033		[M-H]-							0.0504496	0.0213102	0.170502	0.160189	0.104352	-0.0601434	0.103956	0.0102061	0.0536898	0.0781776	-0.162407	0.235244	0.166562	0.0133961	0.308663	0.181779	0.146996	0.488984	0.165443	0.202348	0.152434	0.106107	0.351438	0.193941	0.0177054	0.0139569	0.0774227	-0.184549	-0.0278542	0.182824	0.108109
498.601 m/z ± 5.5 ppm		999.217		[M-H-H]2-							-0.235347	-0.055832	-0.228361	-0.154923	-0.182298	0.118886	-0.247606	-0.237552	-0.272808	-0.271203	0.458466	-0.217136	-0.07948	-0.162264	-0.102592	-0.219153	-0.194332	-0.177861	-0.231384	-0.164054	-0.149594	-0.117072	-0.199375	-0.246496	-0.235833	-0.232908	-0.224323	0.472845	0.358491	-0.196392	-0.223813
355.1945 m/z ± 5.5 ppm	Niaprazine	356.202		[M-H]-	C20H25FN4O	Target List	APT Library For MSI_2	CAS (27367-90-4)	92.607	0.00048484	-0.0153879	0.00786293	0.013062	0.0819666	0.030064	0.0758497	-0.00743756	-0.0173192	0.00159935	-0.00082491	0.0587022	0.0113581	-0.00912977	-0.0180333	0.0552561	0.0694041	0.143633	0.0294374	-0.00793568	-0.00136478	0.0465133	0.0359951	0.00887082	0.0500592	-0.0172338	-0.0168535	-0.00427105	0.0554678	0.0685254	-0.00526205	0.00820129
838.5594 m/z ± 5.5 ppm	PS 40:4	839.567		[M-H]-	C46H82NO10P	Spectral Library	APT Library.msp		90.7031	-0.00091692	0.232456	0.0660324	0.561849	0.419827	0.290109	-0.0742324	0.36515	0.0886922	0.146446	0.280289	-0.239286	0.410755	0.092597	0.0415342	0.26351	0.3866	0.355918	0.350918	0.299223	0.349161	0.52943	0.494452	0.418672	0.488596	0.0779916	0.0777475	0.291185	-0.267671	-0.0917545	0.27805	0.337181
923.5024 m/z ± 5.5 ppm		924.51		[M-H]-							0.247041	0.223528	0.107509	0.214885	0.241928	0.226571	0.226492	0.289366	0.183264	0.21974	0.138411	0.0976641	-0.0838521	0.113998	-0.0664887	0.187679	0.123481	-0.0835723	0.160161	0.112292	0.075734	0.0450476	0.0285608	0.180489	0.275873	0.274315	0.249806	0.146005	0.0161667	0.176086	0.25148
682.1264 m/z ± 5.5 ppm		683.134		[M-H]-							0.551016	0.342692	0.22804	0.340959	0.499464	0.27585	0.482108	0.718014	0.671541	0.569506	-0.159766	0.192415	0.0629812	0.507207	-0.0108197	0.405065	0.264746	0.0849312	0.429513	0.192314	0.074537	0.0350367	0.174791	0.393181	0.698151	0.69848	0.490231	-0.150557	0.00582049	0.411604	0.518258
660.341 m/z ± 5.5 ppm		661.348		[M-H]-							-0.295493	-0.0451217	-0.292875	-0.174254	-0.189579	0.224339	-0.317303	-0.293562	-0.340477	-0.343986	0.629709	-0.278503	-0.121057	-0.201805	-0.133621	-0.267295	-0.218308	-0.22868	-0.280991	-0.20813	-0.183145	-0.141896	-0.255935	-0.303529	-0.293564	-0.288191	-0.280785	0.634306	0.241673	-0.237401	-0.273193
498.5749 m/z ± 5.5 ppm		499.582		[M-H]-							-0.213179	-0.0495251	-0.207235	-0.140649	-0.164181	0.109862	-0.224359	-0.215115	-0.247075	-0.246031	0.419472	-0.197395	-0.0720314	-0.146284	-0.0926106	-0.199119	-0.177135	-0.160235	-0.209474	-0.147929	-0.136112	-0.106359	-0.179986	-0.223817	-0.213656	-0.210874	-0.203592	0.431887	0.325724	-0.177702	-0.202762
552.2991 m/z ± 5.5 ppm		553.306		[M-H]-							-0.0522103	-0.00121749	-0.0237064	0.0303371	-0.00977679	0.0572242	-0.0496974	-0.0569743	-0.0508689	-0.0514798	0.0980301	-0.0167708	-0.015536	-0.037392	0.0470003	0.0105524	0.018964	-0.00154063	-0.043409	-0.0199727	0.00401899	0.00596215	-0.0123875	-0.00428308	-0.0561198	-0.0549326	-0.0448014	0.107253	0.177116	-0.0329146	-0.0289472
506.3246 m/z ± 5.5 ppm		507.332		[M-H]-							-0.052324	0.0439562	0.00952062	0.0940615	0.0343205	0.184163	-0.038714	-0.0677975	-0.0619325	-0.0457343	0.237653	-0.00769812	-0.0428654	-0.0601174	0.0491433	0.0408618	0.101817	-0.0232375	-0.0417277	-0.0247669	0.0890976	0.0885906	-0.0281847	0.0273974	-0.070221	-0.0663177	-0.0276378	0.228033	0.0947434	-0.0283247	-0.00893552
360.2565 m/z ± 5.5 ppm		361.264		[M-H]-							0.0597483	0.0509625	0.321869	0.351167	0.184144	0.0538676	0.168707	-0.00409326	0.0889328	0.131198	-0.107234	0.28522	0.057068	-0.027066	0.450476	0.339365	0.411746	0.437835	0.133843	0.226247	0.401699	0.337229	0.371875	0.354808	0.000334092	-0.00111122	0.122233	-0.128743	0.0171885	0.14091	0.174044
570.346 m/z ± 5.5 ppm		571.353		[M-H]-							-0.0806876	-0.0182381	-0.0738254	-0.0369157	-0.0648112	0.0522077	-0.0850979	-0.0823808	-0.0906793	-0.0914201	0.1418	-0.0726729	-0.0236633	-0.0533476	-0.0301043	-0.06261	-0.0466931	-0.0621257	-0.080885	-0.0585528	-0.0388731	-0.0284417	-0.0699981	-0.0752142	-0.0823128	-0.0804496	-0.0755505	0.157902	0.21594	-0.0665158	-0.0720463
846.4602 m/z ± 5.5 ppm		847.467		[M-H]-							0.0177832	0.0290041	0.0376305	0.0571949	0.0379854	0.0496382	0.0248487	0.0122335	0.0154632	0.0228539	0.0393331	0.0305055	-0.00135713	0.00403368	0.0363342	0.0501192	0.0546507	0.0128618	0.0171002	0.0175119	0.0539888	0.0496308	0.0166679	0.0469779	0.0113642	0.0122903	0.0260186	0.0400314	0.0934528	0.017729	0.0342118
375.2293 m/z ± 5.5 ppm	Ethyl-p-((E)-2-(5,6,7,8-tetrahydro-5,5,8,8-tetramethyl-2-naphthyl)-1-propenyl)benzoate	376.237		[M-H]-	C26H32O2	Target List	HMDB_without lipid		98.8241	-0.00362076	0.34693	0.1547	0.70525	0.621425	0.452482	0.0187103	0.503525	0.17573	0.174436	0.379603	-0.169547	0.525867	-0.0235446	0.0803245	0.0798512	0.551937	0.597442	0.188643	0.440164	0.385485	0.867735	1	0.361812	0.676414	0.138103	0.147321	0.471969	-0.215307	-0.132286	0.386604	0.526327
585.0735 m/z ± 5.5 ppm		586.081		[M-H]-							-0.0335363	-0.0148618	0.109567	0.139045	0.0276909	-0.0021344	0.0336401	-0.0525296	0.0367571	0.0106423	-0.116432	0.146888	0.0596703	-0.0366235	0.47951	0.160228	0.0840533	0.531187	0.0255764	0.192305	0.108599	0.0595923	0.42675	0.14657	-0.0400709	-0.0423338	-0.01213	-0.128812	0.0360719	0.0523641	0.0181101
674.3202 m/z ± 5.5 ppm		675.327		[M-H]-							-0.0629934	-0.00639701	-0.0629395	-0.0273075	-0.0430832	0.0561517	-0.0703313	-0.0632482	-0.0711469	-0.0732385	0.140922	-0.0552089	-0.0253851	-0.040242	-0.0205665	-0.0446442	-0.0285352	-0.0525603	-0.0609461	-0.0469481	-0.0323558	-0.0239683	-0.0577851	-0.0576175	-0.0631903	-0.0622102	-0.059908	0.149819	0.193348	-0.0473717	-0.0515979
498.4806 m/z ± 5.5 ppm		998.976		[M-H-H]2-							-0.266702	-0.0590337	-0.258306	-0.172121	-0.203265	0.143853	-0.280199	-0.269494	-0.308882	-0.307441	0.533691	-0.245987	-0.0889626	-0.182074	-0.114878	-0.248334	-0.22157	-0.199523	-0.262565	-0.184656	-0.169635	-0.132598	-0.224551	-0.279431	-0.267596	-0.264115	-0.254545	0.556812	0.395339	-0.222709	-0.253649
1036.5561 m/z ± 5.5 ppm		1037.56		[M-H]-							-0.218376	-0.117767	-0.215206	-0.210163	-0.230623	-0.0548702	-0.22976	-0.218918	-0.246167	-0.250952	0.146952	-0.205124	-0.0712648	-0.114298	-0.0979322	-0.211843	-0.187956	-0.167454	-0.218332	-0.153536	-0.143363	-0.111497	-0.188783	-0.234923	-0.216935	-0.215927	-0.21134	0.161737	0.305839	-0.183614	-0.211897
848.4193 m/z ± 5.5 ppm		849.427		[M-H]-							0.0486284	0.0522547	0.0258105	0.0578568	0.0598407	0.0725983	0.0390557	0.0592853	0.0559063	0.0484155	0.0298075	0.0261735	-0.00235148	0.0285235	0.0192822	0.0575752	0.0404967	0.00264818	0.0340741	0.0139736	0.020156	0.0178023	0.0132961	0.0480036	0.0574846	0.058518	0.0469188	0.0318982	0.0799906	0.0363571	0.0554541
699.3653 m/z ± 5.5 ppm		700.373		[M-H]-							0.0013261	0.0142518	0.167556	0.178603	0.0653751	0.00276966	0.0626113	-0.0376138	0.067532	0.0658262	-0.134873	0.165875	0.118083	-0.037363	0.640242	0.213233	0.11881	0.513923	0.0310445	0.17309	0.136372	0.0781203	0.376362	0.192396	-0.0131534	-0.0195897	0.00397252	-0.139487	0.0610847	0.0551485	0.0448768
1049.5204 m/z ± 5.5 ppm		1050.53		[M-H]-							0.0310601	0.024241	0.0709728	0.0556319	0.0487019	0.0108297	0.0307953	-0.00726769	-0.0121338	0.0227478	0.0412613	0.050051	0.00767162	-0.0171304	0.0284281	0.0534034	0.031889	-0.0112084	0.0365865	0.0158518	0.063414	0.0797899	0.0113522	0.0589586	-0.0099248	-0.0103918	0.0371328	0.0416644	0.12495	0.0359981	0.0545593
351.0564 m/z ± 5.5 ppm	a-L-threo-4-Hex-4-enopyranuronosyl-D-galacturonic acid	352.064		[M-H]-	C12H16O12	Target List	HMDB_without lipid		77.558	-0.000690041	0.498809	0.307567	0.291108	0.326601	0.469379	0.164826	0.448942	0.564791	0.488115	0.508575	-0.20085	0.259392	0.0378529	1	-0.0151306	0.387144	0.254502	0.0544174	0.464849	0.164007	0.136395	0.0805757	0.210371	0.381833	0.532703	0.549108	0.473337	-0.216027	-0.0985224	0.38138	0.46167
498.8274 m/z ± 5.5 ppm		1499.5		[M-H-H2]3-							-0.184101	-0.0401041	-0.179223	-0.119726	-0.136884	0.1016	-0.193931	-0.185294	-0.213456	-0.212522	0.356428	-0.171399	-0.0641387	-0.125752	-0.0807405	-0.171944	-0.152755	-0.138768	-0.179542	-0.127972	-0.116365	-0.0911996	-0.155852	-0.193215	-0.184111	-0.181645	-0.175581	0.365091	0.204066	-0.152591	-0.174709
890.6353 m/z ± 5.5 ppm		891.643		[M-H]-							-0.0188223	-0.01916	0.101063	0.0924346	0.00945535	-0.0318414	0.0320454	-0.029259	-0.00301665	0.00655733	-0.046429	0.080425	0.00423681	-0.0196005	0.0925623	0.0723976	0.0719651	0.188548	0.026542	0.138511	0.126553	0.118628	0.165334	0.0992074	-0.0298603	-0.0285597	0.0118301	-0.0595793	-0.0313747	0.0424216	0.0278831
783.4573 m/z ± 5.5 ppm		784.465		[M-H]-							0.0744374	0.0707893	0.230946	0.224192	0.13885	0.0243798	0.112619	0.0153231	0.140032	0.164468	-0.155952	0.21158	0.174719	-0.0204532	0.754621	0.276342	0.181837	0.459067	0.0567509	0.130687	0.156993	0.0880564	0.288381	0.243932	0.0575774	0.0466101	0.045326	-0.148137	0.103933	0.0629826	0.0903274
1017.5501 m/z ± 5.5 ppm		1018.56		[M-H]-							-0.378155	-0.105722	-0.370124	-0.275176	-0.297555	0.136185	-0.399733	-0.380548	-0.439851	-0.43832	0.626589	-0.353147	-0.141131	-0.245835	-0.167719	-0.357323	-0.314833	-0.28847	-0.369264	-0.26462	-0.241486	-0.187667	-0.32292	-0.399104	-0.378743	-0.373511	-0.361489	0.609456	0.243206	-0.313968	-0.359493
683.2562 m/z ± 5.5 ppm		684.264		[M-H]-							-0.16222	-0.0279658	-0.165165	-0.106012	-0.113968	0.121435	-0.176886	-0.164795	-0.197989	-0.196152	0.309015	-0.155273	-0.0701675	-0.101666	-0.0832684	-0.152236	-0.137497	-0.144509	-0.161384	-0.119155	-0.104718	-0.0782053	-0.150697	-0.174103	-0.166104	-0.163422	-0.153699	0.322862	0.151518	-0.133445	-0.149291
444.0812 m/z ± 5.5 ppm		445.088		[M-H]-							0.391617	0.348838	0.208757	0.294704	0.433492	0.204056	0.318565	0.431781	0.335334	0.381965	-0.0252228	0.267671	-0.040022	0.317658	-0.0227455	0.346285	0.251238	0.0126202	0.447673	0.16967	0.087346	0.0415115	0.22503	0.313505	0.415371	0.423596	0.383678	-0.0535657	-0.0318847	0.370579	0.390829
479.3555 m/z ± 5.5 ppm	Heptapropylene glycol monobutyl ether	480.363		[M-H]-	C25H52O8	Target List	APT Library For MSI_2	CAS (58797-46-9)	6.75619	-0.00333128	-9.36196e-05	-0.000257919	0.0758062	0.0849983	0.0180002	0.0143737	0.0379056	-0.00510208	0.0115638	0.0229754	0.015312	0.0280559	-0.00488058	-0.0108865	0.0168258	0.0590096	0.131395	0.0255074	0.00537962	0.0253869	0.177006	0.15939	0.0148371	0.077667	-0.00534096	-0.00508462	0.027091	0.0125477	0.00793468	0.00510138	0.0258616
493.3712 m/z ± 5.5 ppm	Heptaethylene glycol monododecyl ether	494.378		[M-H]-	C26H54O8	Target List	HMDB_without lipid		15.9162	-0.00323401	-0.00016452	-0.000135995	0.0760053	0.0844756	0.0178933	0.0143814	0.038105	-0.00517586	0.0113357	0.0231179	0.0151161	0.028261	-0.00476217	-0.0107057	0.0172835	0.0587499	0.130893	0.0254984	0.00570417	0.0257927	0.176832	0.159749	0.0150016	0.0776185	-0.00552505	-0.00514433	0.0269223	0.0123638	0.00765012	0.00533316	0.025851
376.0424 m/z ± 5.5 ppm		377.05		[M-H]-							0.440638	0.268417	0.514748	0.470218	0.509958	0.0153345	0.473897	0.327842	0.264544	0.446567	-0.249539	0.621644	0.201021	0.205295	0.141795	0.497372	0.402503	0.28181	0.521573	0.330366	0.427118	0.352924	0.383631	0.540248	0.306348	0.315515	0.496109	-0.292861	-0.148349	0.444562	0.506196
435.3143 m/z ± 5.5 ppm		436.322		[M-H]-							-0.0302054	0.00491882	-0.022052	0.0341299	-0.00235383	0.0864704	-0.0296434	-0.0311215	-0.0269065	-0.0308063	0.043575	-0.0135254	-0.00401871	-0.0230228	0.0355523	0.00584129	-0.0104209	0.00572891	-0.0290743	-0.0138389	-0.0104721	-0.0102428	-0.00876837	-0.00893835	-0.0302971	-0.0302891	-0.0279604	0.0555343	0.0726511	-0.0246426	-0.0227958
498.5532 m/z ± 5.5 ppm		499.56		[M-H]-							-0.234061	-0.0503325	-0.228065	-0.15271	-0.173679	0.12981	-0.246742	-0.235791	-0.271489	-0.270356	0.466396	-0.217257	-0.0817906	-0.160184	-0.101974	-0.21902	-0.194822	-0.176122	-0.228903	-0.162703	-0.149807	-0.117044	-0.197969	-0.245887	-0.234334	-0.231105	-0.223428	0.477837	0.285604	-0.194704	-0.222369
778.5729 m/z ± 5.5 ppm	Phosphatidylethanolamine alkenyl 18:0-22:4	779.58		[M-H]-	C45H82NO7P	Spectral Library	APT Library.msp		90.1451	-0.00173194	0.200755	0.057321	0.492994	0.364521	0.244616	-0.0656088	0.308305	0.0638857	0.1476	0.250325	-0.222566	0.364339	0.110011	0.0175423	0.333478	0.348282	0.312978	0.363374	0.254406	0.306069	0.456244	0.413181	0.384132	0.42955	0.0653301	0.0602752	0.23975	-0.241947	-0.0393287	0.239538	0.281385
559.1534 m/z ± 5.5 ppm	Trisaccharides (Hex-Hex-AcetylHexA)	560.161		[M-H]-	C20H32O18	Target List	APT Library For MSI_1		46.3121	0.00175862	0.00203994	0.0511732	0.118451	0.227319	0.118841	0.152941	0.0330995	-0.0162764	0.0663991	0.0525266	0.00723232	0.149165	0.0213024	-0.0272469	0.331541	0.223648	0.316839	0.218281	0.0285672	0.0759122	0.159527	0.123459	0.155591	0.185618	-0.00878953	-0.00974754	0.0229609	0.00634934	0.121597	0.03167	0.0653356
599.2405 m/z ± 5.5 ppm		600.248		[M-H]-							-0.0220378	0.0105251	-0.0259706	0.00452799	-0.00451571	0.066713	-0.0284989	-0.0205409	-0.0236395	-0.0269897	0.0730434	-0.0206322	-0.0118244	-0.0146243	-0.00995023	-0.0127464	-0.00822405	-0.0253473	-0.0216675	-0.0198106	-0.0147879	-0.0107087	-0.0249473	-0.0200098	-0.0212824	-0.0204249	-0.0206524	0.0807914	0.0732747	-0.0156191	-0.0162613
323.0275 m/z ± 5.5 ppm	Uridine 5'-monophosphate	324.035		[M-H]-	C9H13N2O9P	Target List	HMDB_without lipid_with KEGG	KEGG (C00105),CAS (58-97-9)	59.6762	-0.00130745	0.627286	0.37666	0.576891	0.587299	0.664285	0.1322	0.643447	0.583878	0.488319	0.615729	-0.251978	0.627841	0.00591022	0.380982	0.065532	0.625525	0.509599	0.255675	0.734316	0.46979	0.451369	0.386968	0.511795	0.668822	0.542263	0.553025	0.677431	-0.293033	-0.131471	1	0.698288
647.184 m/z ± 5.5 ppm		648.191		[M-H]-							0.00417756	0.0527112	0.116466	0.232356	0.121728	0.15601	0.0330709	-0.0142094	0.0644657	0.0525458	0.017471	0.146375	0.0182651	-0.0269853	0.309218	0.226119	0.339357	0.204314	0.0321603	0.0706403	0.168505	0.133202	0.147804	0.187891	-0.00843394	-0.00838858	0.0278115	0.0162338	0.11934	0.0350661	0.068826
1068.5389 m/z ± 5.5 ppm		1069.55		[M-H]-							-0.0929861	-0.0398787	-0.0910525	-0.0833762	-0.096378	-0.0232702	-0.0989278	-0.0948878	-0.108441	-0.108349	0.135797	-0.0869989	-0.0262787	-0.06184	-0.0421252	-0.0852032	-0.0770258	-0.0749861	-0.0963362	-0.0681169	-0.0587047	-0.0451598	-0.0827474	-0.0978991	-0.0943051	-0.0930956	-0.0887595	0.151947	0.344296	-0.079644	-0.0878584
634.2318 m/z ± 5.5 ppm		635.239		[M-H]-							-0.00647672	-0.0212043	-0.0558552	-0.0436852	-0.0436279	0.0145134	-0.0240848	0.0160351	0.0189286	-0.0195157	-0.0128748	-0.0435183	-0.0285765	0.042473	-0.0550451	-0.0343969	-0.030288	-0.04908	-0.00781081	-0.0117574	-0.0459294	-0.0356946	-0.0487172	-0.040108	0.0180094	0.0104481	-0.017095	-0.000150446	0.0842613	0.00870142	-0.0133725
498.8274 m/z ± 5.5 ppm		499.835		[M-H]-							-0.183569	-0.0399831	-0.178705	-0.119381	-0.136488	0.101318	-0.19337	-0.184759	-0.212839	-0.211907	0.355442	-0.170901	-0.0639563	-0.125392	-0.0805054	-0.171447	-0.152313	-0.138366	-0.179025	-0.127602	-0.116032	-0.0909379	-0.1554	-0.192656	-0.183579	-0.18112	-0.175074	0.364088	0.203608	-0.15215	-0.174205
498.7822 m/z ± 5.5 ppm		499.789		[M-H]-							-0.206986	-0.0469109	-0.201437	-0.135785	-0.15729	0.107826	-0.218197	-0.208577	-0.239749	-0.238811	0.400437	-0.192482	-0.0712715	-0.142148	-0.0903391	-0.193229	-0.171622	-0.155843	-0.202602	-0.143535	-0.131022	-0.102009	-0.17526	-0.217148	-0.20716	-0.204465	-0.197656	0.410572	0.266252	-0.172045	-0.196804
498.8554 m/z ± 5.5 ppm		1499.59		[M-H-H2]3-							-0.196859	-0.0418272	-0.191516	-0.127276	-0.145644	0.110653	-0.207587	-0.198223	-0.228076	-0.227228	0.389373	-0.182845	-0.0686881	-0.134544	-0.086039	-0.183978	-0.16352	-0.148296	-0.192322	-0.136327	-0.12478	-0.0968893	-0.166663	-0.206442	-0.197026	-0.194301	-0.187817	0.398784	0.224298	-0.163566	-0.18689
339.1633 m/z ± 5.5 ppm	2,2-Bis[4-(2,3-epoxypropoxy)phenyl]propane	340.171		[M-H]-	C21H24O4	Target List	HMDB_without lipid_with KEGG	KEGG (C14348)	85.3912	0.0030237	-0.0201834	0.00393217	0.00406337	0.0724934	0.0248047	0.0712062	-0.0137086	-0.0218087	-0.00508638	-0.0117812	0.0353429	0.0109599	-0.00610519	-0.0173574	0.075223	0.0602404	0.0656719	0.0411346	-0.0140828	0.001792	0.0251356	0.0191299	0.0155429	0.0387178	-0.0217954	-0.0213223	-0.0135226	0.0349188	0.0759277	-0.00971577	-0.000997413
888.6209 m/z ± 5.5 ppm		889.628		[M-H]-							-0.0134819	-0.0169115	0.118688	0.104915	0.0145754	-0.0303009	0.0436639	-0.0266192	-0.00051799	0.0149524	-0.0429153	0.0783472	0.00239983	-0.0198146	0.0825087	0.0791977	0.081693	0.177072	0.0266148	0.134222	0.152474	0.151772	0.152326	0.110774	-0.0276204	-0.0260727	0.0205169	-0.0559434	-0.0322098	0.0412353	0.0356446
498.7365 m/z ± 5.5 ppm		999.488		[M-H-H]2-							-0.226143	-0.048717	-0.218742	-0.144113	-0.167103	0.123678	-0.234879	-0.228275	-0.264409	-0.262497	0.44964	-0.203933	-0.0828843	-0.154797	-0.102798	-0.209751	-0.184795	-0.167048	-0.216266	-0.147605	-0.138492	-0.107656	-0.186925	-0.234923	-0.227026	-0.224271	-0.212443	0.460481	0.277916	-0.180904	-0.211432
663.2115 m/z ± 5.5 ppm		664.219		[M-H]-							-0.0934775	-0.0518949	-0.0888583	-0.0855625	-0.0990785	-0.0199712	-0.0972181	-0.0955054	-0.106799	-0.107198	0.0489349	-0.081275	-0.0310619	-0.0358993	-0.0373429	-0.0849222	-0.0712896	-0.0704854	-0.094558	-0.0642168	-0.0565947	-0.0433091	-0.0774761	-0.0962347	-0.0950281	-0.0944703	-0.088867	0.0591978	0.145778	-0.0772834	-0.0882329
945.4843 m/z ± 5.5 ppm		946.492		[M-H]-							0.010639	0.154686	-0.165103	0.0218898	0.0631399	0.369976	-0.0433587	0.082784	-0.0321227	-0.0593462	0.547432	-0.143966	-0.157439	-0.0150662	-0.188995	-0.0595285	-0.0957551	-0.234628	-0.0583414	-0.0613242	-0.128227	-0.11595	-0.165647	-0.0922917	0.0664772	0.0701632	0.0122884	0.55344	0.144282	-0.00362952	0.0180778
498.954 m/z ± 5.5 ppm		499.961		[M-H]-							-0.298789	-0.070187	-0.290187	-0.196385	-0.231849	0.148372	-0.314236	-0.301657	-0.346045	-0.344597	0.573423	-0.276162	-0.0988673	-0.204279	-0.129518	-0.278682	-0.248159	-0.224102	-0.293527	-0.206903	-0.190644	-0.148997	-0.251868	-0.313484	-0.299461	-0.295721	-0.285301	0.595996	0.428419	-0.248941	-0.284301
514.311 m/z ± 5.5 ppm		1030.64		[M-H-H]2-							-0.0285867	-0.012882	-0.0302677	-0.0251661	-0.0297941	-0.00652844	-0.0326518	-0.0287946	-0.032295	-0.0341411	0.0613848	-0.0260613	-0.00938245	-0.0187861	-0.012102	-0.0249929	-0.0194445	-0.0259361	-0.02846	-0.0213183	-0.0184819	-0.0131195	-0.0275343	-0.0297577	-0.0286219	-0.0288279	-0.0279387	0.0607007	0.176931	-0.0219775	-0.0255068
498.5749 m/z ± 5.5 ppm		999.164		[M-H-H]2-							-0.21406	-0.0496729	-0.208097	-0.141209	-0.16476	0.110466	-0.225291	-0.216	-0.248099	-0.247051	0.421243	-0.198217	-0.0723664	-0.146883	-0.0929961	-0.199948	-0.17787	-0.160898	-0.210324	-0.148543	-0.136678	-0.106802	-0.180733	-0.224743	-0.214536	-0.211741	-0.204432	0.433745	0.326029	-0.178431	-0.203595
340.027 m/z ± 5.5 ppm		341.034		[M-H]-							0.434711	0.257435	0.571904	0.547319	0.526712	0.0367612	0.521171	0.319606	0.267035	0.444848	-0.238418	0.787343	0.0233866	0.175177	0.174871	0.556846	0.515152	0.324334	0.551138	0.46518	0.525467	0.458857	0.476749	0.611484	0.288785	0.299584	0.527782	-0.285232	-0.116819	0.497035	0.549147
862.4345 m/z ± 5.5 ppm	Casomorphin	863.442		[M-H]-	C44H61N7O11	Target List	HMDB_without lipid		91.1346	-0.00116866	0.088567	0.0751001	0.0692176	0.0935257	0.0997186	0.0682559	0.0848625	0.0954353	0.0855959	0.0931375	0.00196548	0.0586342	-0.00141503	0.0530107	0.034179	0.0993883	0.0775547	0.016494	0.0685511	0.0351496	0.0560276	0.048385	0.0373959	0.0933772	0.0926821	0.0947999	0.0906978	0.00154168	0.0442189	0.0600357	0.0961723
573.0158 m/z ± 5.5 ppm		574.023		[M-H]-							-0.0714207	-0.0595811	0.0382145	0.0299767	-0.0484216	-0.109136	0.00208205	-0.078319	-0.0443048	-0.0571221	-0.12712	0.106086	0.0568864	-0.0465255	0.190411	0.0384195	0.0264844	0.460507	0.0112754	0.224255	0.0699094	0.0358017	0.386168	0.0504519	-0.0780542	-0.0773841	-0.0309238	-0.151508	-0.0808327	0.0568623	-0.0238668
1151.702 m/z ± 5.5 ppm		1152.71		[M-H]-							-0.00822236	-0.0173456	0.21513	0.239942	0.082207	-0.00417026	0.0919179	-0.057934	0.0315557	0.0377724	-0.116397	0.235561	0.0486122	-0.0460629	0.438437	0.232491	0.200593	0.514532	0.0891604	0.257459	0.270774	0.222578	0.435283	0.249714	-0.0590184	-0.0565007	0.0399202	-0.139105	-0.00609347	0.113274	0.0891286
610.3023 m/z ± 5.5 ppm	Ge-20372-a/b	611.31		[M-H]-	C30H41N7O7	Target List	APT Library For MSI_2		98.8788	0.00267843	-0.157827	-0.0248394	-0.166772	-0.104581	-0.109751	0.115586	-0.175708	-0.154495	-0.181556	-0.18686	0.329415	-0.154012	-0.0687225	-0.0937584	-0.0814142	-0.146499	-0.129218	-0.13423	-0.151137	-0.116839	-0.108284	-0.0845425	-0.144194	-0.168666	-0.155427	-0.152284	-0.152469	0.321443	0.154146	-0.125624	-0.144787
507.387 m/z ± 5.5 ppm		508.394		[M-H]-							-0.000171984	-0.000239786	0.0736775	0.0822695	0.0170807	0.0143124	0.03566	-0.0048939	0.0113507	0.0227524	0.0155452	0.0270266	-0.00491098	-0.010553	0.0163173	0.0569535	0.131121	0.0238201	0.00507333	0.0246775	0.171848	0.155828	0.0136556	0.0751042	-0.00525397	-0.00491765	0.0258567	0.0130106	0.00780306	0.00496811	0.0247403
498.8557 m/z ± 5.5 ppm		499.863		[M-H]-							-0.19636	-0.0418289	-0.191132	-0.127026	-0.145413	0.110266	-0.207065	-0.197734	-0.227566	-0.226703	0.388248	-0.182392	-0.0684757	-0.13421	-0.0858318	-0.183595	-0.16315	-0.147944	-0.191859	-0.136104	-0.124741	-0.0969854	-0.166255	-0.206011	-0.196536	-0.193821	-0.18737	0.397484	0.224536	-0.163169	-0.186453
1121.7644 m/z ± 5.5 ppm		1122.77		[M-H]-							0.267673	0.207896	0.0196967	0.151464	0.236625	0.237081	0.195627	0.414734	0.38777	0.267333	-0.0124357	0.0425071	-0.0255266	0.220754	-0.0292317	0.178935	0.0967733	0.0124066	0.157079	0.101971	-0.0362704	-0.0421269	0.0473501	0.160775	0.415703	0.409983	0.211334	-0.0149219	0.0423931	0.196147	0.258329
465.34 m/z ± 5.5 ppm	Vitamin K1 2,3-epoxide	466.347		[M-H]-	C31H46O3	Target List	HMDB_without lipid_with KEGG	KEGG (C05849),CAS (85955-78-8)	37.6572	0.00261098	-0.000415902	-5.16775e-05	0.0697199	0.0788123	0.0162614	0.0131738	0.035797	-0.00487694	0.0101328	0.0210537	0.0138464	0.0263859	-0.00422847	-0.00985684	0.0170476	0.0547616	0.116498	0.0235105	0.00481834	0.0240009	0.163839	0.146952	0.0139581	0.0717879	-0.00497476	-0.00484754	0.0249065	0.0115118	0.00736078	0.00475718	0.0234506
762.5424 m/z ± 5.5 ppm		763.55		[M-H]-							0.136969	0.0419143	0.482491	0.351795	0.18607	-0.0655487	0.302184	0.0326014	0.0825806	0.204528	-0.149696	0.244652	0.0304234	-0.00651393	0.180754	0.293849	0.30707	0.20068	0.158434	0.238499	0.545068	0.502359	0.251918	0.395781	0.0291931	0.0300181	0.207993	-0.174587	-0.0950621	0.138723	0.235089
399.1841 m/z ± 5.5 ppm		400.191		[M-H]-							0.0357736	0.064303	0.0369491	0.0971372	0.0774361	0.136909	0.028309	0.0285247	0.0142017	0.0281166	0.15972	0.0536133	-0.0447664	0.00852743	-0.0176618	0.0639206	0.0922372	-0.0434553	0.0463054	0.0163248	0.0631465	0.0640086	-0.00500313	0.0594521	0.0180224	0.0212688	0.0491756	0.166689	0.108534	0.0528184	0.064219
620.0188 m/z ± 5.5 ppm		621.026		[M-H]-							0.0355351	0.0327194	0.146818	0.156872	0.0766588	-0.0357345	0.107932	0.0257779	0.0975039	0.0854935	-0.150227	0.210951	0.0709484	0.0263646	0.389022	0.180984	0.129654	0.565991	0.109639	0.271218	0.144006	0.0756694	0.459742	0.182067	0.0441394	0.0422026	0.0544341	-0.163286	0.0127788	0.125132	0.0780506
498.8793 m/z ± 5.5 ppm		1499.66		[M-H-H2]3-							-0.190445	-0.0401159	-0.186204	-0.123974	-0.139681	0.107729	-0.201153	-0.191811	-0.221395	-0.220326	0.374956	-0.177063	-0.0677163	-0.130203	-0.0836236	-0.178607	-0.158623	-0.143974	-0.185564	-0.132413	-0.122357	-0.0955903	-0.161368	-0.200378	-0.190617	-0.18803	-0.18186	0.384266	0.197339	-0.157837	-0.180946
734.1361 m/z ± 5.5 ppm		735.143		[M-H]-							-0.0513916	-0.0368729	0.110042	0.11478	-0.000898101	-0.0739019	0.04779	-0.0693981	0.0039967	-0.0113148	-0.134161	0.18518	0.0735841	-0.041042	0.39053	0.12615	0.0908374	0.641945	0.0471994	0.261785	0.148467	0.0862878	0.474653	0.136323	-0.0579724	-0.0599704	-0.00794016	-0.152942	-0.0108697	0.0892381	0.0150089
862.6056 m/z ± 5.5 ppm		863.613		[M-H]-							-0.0205141	-0.0205095	0.110291	0.103356	0.0128759	-0.0342391	0.0359124	-0.0322211	-0.00249632	0.0069402	-0.0536248	0.0929697	0.00924018	-0.0210634	0.11484	0.0807548	0.0772007	0.222523	0.0314536	0.150118	0.138242	0.123071	0.193064	0.110697	-0.0328348	-0.0315781	0.0136101	-0.0678799	-0.0318299	0.0484189	0.0320046
498.3151 m/z ± 5.5 ppm		499.322		[M-H]-							-0.137847	-0.0425856	-0.132299	-0.0911632	-0.125257	0.0467355	-0.143902	-0.14019	-0.158757	-0.158039	0.251675	-0.125915	-0.036829	-0.0949997	-0.0587236	-0.126747	-0.113081	-0.103351	-0.138787	-0.0950261	-0.0866819	-0.0678595	-0.115746	-0.143962	-0.138835	-0.137547	-0.131759	0.261785	0.37801	-0.116191	-0.132032
632.1552 m/z ± 5.5 ppm		633.162		[M-H]-							-0.0207414	-0.015516	-0.0200023	-0.0122595	-0.0205689	0.020103	-0.0204548	-0.019043	-0.0240566	-0.0212473	0.0110556	-0.0130475	-0.0133059	-0.00769957	-0.0151984	-0.0161181	-0.00838627	-0.0275001	-0.0243573	-0.0231925	-0.0105431	-0.00896299	-0.0264538	-0.0189745	-0.0200206	-0.020185	-0.0164407	0.0176476	0.0136686	-0.0216144	-0.020016
498.7593 m/z ± 5.5 ppm		999.533		[M-H-H]2-							-0.183818	-0.0399622	-0.180791	-0.121449	-0.13685	0.0982358	-0.194213	-0.184394	-0.213196	-0.212807	0.357992	-0.17191	-0.0660077	-0.125124	-0.0817298	-0.172885	-0.153243	-0.139271	-0.178169	-0.127405	-0.118764	-0.0928081	-0.156097	-0.193958	-0.183347	-0.180804	-0.175456	0.363767	0.192698	-0.15138	-0.174483
748.32 m/z ± 5.5 ppm		749.327		[M-H]-							-0.130524	-0.00968086	-0.139883	-0.0772592	-0.0800961	0.137216	-0.146622	-0.126751	-0.154241	-0.157589	0.293449	-0.130372	-0.0578367	-0.0807528	-0.0683919	-0.118506	-0.11035	-0.120922	-0.128192	-0.101375	-0.0896247	-0.0681649	-0.126002	-0.139473	-0.128771	-0.125675	-0.122619	0.318815	0.175852	-0.103974	-0.115653
596.1793 m/z ± 5.5 ppm		597.187		[M-H]-							-0.0400244	-0.012054	-0.040231	-0.0222195	-0.0298462	0.0230324	-0.0411264	-0.0385684	-0.0492552	-0.0440203	0.0744609	-0.0312203	-0.0236437	-0.0268141	-0.024371	-0.0330654	-0.022634	-0.045992	-0.0427008	-0.0373372	-0.0243605	-0.0210594	-0.0456105	-0.0387748	-0.0389176	-0.0395036	-0.0344623	0.0881006	0.0522984	-0.03896	-0.0371697
634.4078 m/z ± 5.5 ppm		635.415		[M-H]-							0.0195734	0.0510969	0.0636904	0.129208	0.0745815	0.085183	0.0325811	0.00926166	0.0456141	0.0455275	-0.0131995	0.0625062	0.0378507	0.00134437	0.233436	0.133706	0.0936993	0.145615	0.0196628	0.0511107	0.0619162	0.0428329	0.101717	0.105887	0.0200557	0.0173688	0.0211032	-0.00987449	0.076918	0.0260237	0.0473802
521.4023 m/z ± 5.5 ppm	Panaxydol linoleate	522.41		[M-H]-	C35H54O3	Target List	HMDB_without lipid		46.0735	0.00228463	0.000201195	-0.000469998	0.0686197	0.0756915	0.0153586	0.0131848	0.032978	-0.00425389	0.0105057	0.0216838	0.0153053	0.0233648	-0.00462751	-0.00951156	0.0133041	0.0522739	0.120172	0.0207421	0.004335	0.0212496	0.162353	0.148054	0.0114159	0.0694219	-0.00451753	-0.00423065	0.0240914	0.0128477	0.00706881	0.00417804	0.0225917
1077.6043 m/z ± 5.5 ppm		1078.61		[M-H]-							-0.0187415	-0.00702038	-0.00268095	-0.00496765	-0.0170136	-0.0166001	-0.0169075	-0.0285728	-0.0352412	-0.0233461	0.0448883	-0.0110926	-0.0128174	-0.0222543	-0.00787586	-0.00356955	0.00418888	-0.0268837	-0.0190116	-0.0139134	0.0159823	0.0219468	-0.0216063	-0.00583116	-0.0295112	-0.0291271	-0.0114345	0.047643	0.152056	-0.0133787	-0.00787326
644.4998 m/z ± 5.5 ppm		645.507		[M-H]-							0.0946604	0.0760481	0.332448	0.364745	0.220382	0.0546986	0.218126	0.0341305	0.107985	0.15464	-0.11856	0.337319	0.0462786	-0.00155676	0.407027	0.353808	0.380224	0.459974	0.187945	0.288728	0.390505	0.325559	0.411503	0.375904	0.0351409	0.0353076	0.170567	-0.14366	-0.00226781	0.191345	0.219794
712.2963 m/z ± 5.5 ppm		713.304		[M-H]-							-0.0707874	-0.0283478	-0.0679423	-0.0566769	-0.0662772	0.00134926	-0.0759872	-0.0725142	-0.0814059	-0.0818948	0.0786682	-0.0624219	-0.0232834	-0.0328829	-0.0267082	-0.0606045	-0.0485667	-0.0554854	-0.0686319	-0.0495431	-0.0399139	-0.0301438	-0.0605826	-0.0706289	-0.0720721	-0.0716771	-0.0673905	0.0916969	0.16833	-0.0555457	-0.0631783
581.2398 m/z ± 5.5 ppm	Biliverdin	582.247		[M-H]-	C33H34N4O6	Target List	HMDB_without lipid_with KEGG	KEGG (C00500),CAS (114-25-0)	60.143	-0.000680682	-0.0593439	-0.0223764	-0.0645656	-0.0503075	-0.0542633	0.0215891	-0.0677845	-0.0582066	-0.0683388	-0.0721073	0.063194	-0.057283	-0.0277697	-0.0191502	-0.0321643	-0.0521541	-0.0458043	-0.0569215	-0.0593935	-0.0452855	-0.0413671	-0.0316316	-0.0569274	-0.0636687	-0.0591368	-0.0577256	-0.0578707	0.0718626	0.116301	-0.0476274	-0.0529909
349.0343 m/z ± 5.5 ppm		350.042		[M-H]-							-0.0377486	-0.0262625	-0.0172245	-0.015359	-0.0384034	-0.02372	-0.0324052	-0.0400806	-0.0232765	-0.0348223	-0.0137346	-0.00240473	0.0592793	-0.00234325	0.0592959	-0.00637337	-0.0207893	0.0796461	-0.0274009	0.00354782	-0.0107019	-0.0114297	0.0245641	-0.0133517	-0.0361259	-0.0381443	-0.03766	-0.00316765	0.110203	-0.0145363	-0.0306067
627.3048 m/z ± 5.5 ppm		628.312		[M-H]-							-0.222832	-0.0150819	-0.25127	-0.138275	-0.13643	0.252463	-0.253584	-0.206681	-0.251991	-0.268339	0.5006	-0.234986	-0.106525	-0.138315	-0.129015	-0.216694	-0.198984	-0.205386	-0.221424	-0.177193	-0.167925	-0.131949	-0.220046	-0.248845	-0.210132	-0.203554	-0.215445	0.503539	0.164183	-0.182262	-0.205647
492.3088 m/z ± 5.5 ppm		493.316		[M-H]-							0.186571	0.123339	0.359464	0.340374	0.249614	0.0599484	0.274351	0.121546	0.113395	0.222423	-0.0583281	0.233997	-0.013097	0.0501954	0.0788031	0.299536	0.302493	0.0797321	0.200124	0.163675	0.44184	0.424841	0.163071	0.355057	0.10628	0.111991	0.253736	-0.0720392	-0.0430514	0.171846	0.2735
523.9116 m/z ± 5.5 ppm		524.919		[M-H]-							0.00174695	-0.0109612	0.0457896	0.0389899	0.0164887	-0.0396745	0.0315981	-0.00251466	-0.00161902	0.0122153	-0.0600286	0.136409	-0.00657145	-0.00511784	0.0402403	0.04404	0.0742734	0.0986721	0.0412693	0.0784431	0.0574295	0.0311884	0.107365	0.0522893	-0.00544401	-0.00471111	0.0259195	-0.064532	-0.0428688	0.041119	0.0235627
794.568 m/z ± 5.5 ppm		795.575		[M-H]-							0.145501	0.0724611	0.413443	0.346302	0.214978	0.0291937	0.238526	0.0521773	0.129158	0.19339	-0.125158	0.279016	0.0447747	0.00182791	0.320435	0.328805	0.293986	0.281873	0.183834	0.235341	0.413316	0.39892	0.314729	0.37855	0.0513067	0.0498162	0.191806	-0.140864	0.0127324	0.177382	0.238973
904.616 m/z ± 5.5 ppm		905.623		[M-H]-							-0.00328458	-0.0164052	0.113532	0.10496	0.0206988	-0.0355312	0.0528231	-0.0244231	-4.01776e-05	0.0168091	-0.0493719	0.0971599	0.00510199	-0.0199054	0.0840964	0.084544	0.087836	0.186154	0.0378637	0.139875	0.162101	0.157599	0.166843	0.115424	-0.0264207	-0.024389	0.0281042	-0.0625583	-0.0341515	0.0520759	0.0422089
860.4752 m/z ± 5.5 ppm		861.482		[M-H]-							0.261691	0.185467	0.0894733	0.168688	0.239706	0.167443	0.226277	0.358623	0.320147	0.252058	-0.0214496	0.0935064	-0.0201218	0.187577	-0.0297122	0.19307	0.118129	0.0129677	0.18162	0.0843635	0.0276027	0.0164377	0.0702283	0.184766	0.339398	0.350395	0.248359	-0.0323738	0.024556	0.184626	0.255183
666.0582 m/z ± 5.5 ppm		667.065		[M-H]-							1.50873e-05	-0.000488883	0.00291526	0.00248726	0.000817836	-0.00428603	0.00134662	-0.000659246	-0.00059467	0.000659858	-0.00438711	0.00408479	-0.000279242	-0.000501738	0.00146452	0.00277561	0.00330244	0.00167381	0.0013294	0.0010387	0.00434715	0.00406276	0.00263338	0.00274442	-0.000625356	-0.00058364	0.00109162	-0.00472672	-0.00293651	3.16318e-05	0.001413
578.3095 m/z ± 5.5 ppm		579.317		[M-H]-							0.00736194	0.0253093	0.0122963	0.0507613	0.0323497	0.0655534	0.00603899	0.00595945	0.0102917	0.00953566	0.0245704	0.0169736	-0.00339488	0.00174689	0.0266377	0.0334218	0.0364557	0.0107993	0.0113088	0.00747354	0.0193042	0.0180679	0.0130703	0.027676	0.00464145	0.00545638	0.00986187	0.0303318	0.0336762	0.00982568	0.017256
469.1319 m/z ± 5.5 ppm	Plumieride	470.139		[M-H]-	C21H26O12	Target List	APT Library For MSI_2	KEGG (C09797),CAS (511-89-7)	91.993	-0.00326738	0.00308575	0.0475039	0.093366	0.201979	0.112032	0.152005	0.0265366	-0.00879606	0.0528102	0.0421291	0.0311977	0.121377	0.00152068	-0.0219625	0.204611	0.189982	0.323985	0.124522	0.0294248	0.046744	0.149455	0.122696	0.0900668	0.15727	-0.00729416	-0.00618322	0.0277227	0.0297967	0.0974023	0.0280126	0.0624747
353.1996 m/z ± 5.5 ppm	Diethylene glycol dodecyl ether sulfate	354.207		[M-H]-	C16H34O6S	Target List	APT Library For MSI_2	CAS (7577-59-5)	47.7973	-0.000919892	0.00399916	0.00297253	0.00924764	0.0103182	0.00665667	0.00198213	0.00537518	0.00272392	0.00423532	0.00724672	-0.00404423	0.018626	-0.0010683	-0.000472027	0.00713485	0.0107376	0.033084	0.00493901	0.00333292	0.00651403	0.00970345	0.0085776	0.00601846	0.00949979	0.00184161	0.00232755	0.0049827	-0.00533238	-0.00124326	0.0032733	0.00364169
374.0401 m/z ± 5.5 ppm		375.047		[M-H]-							0.309119	0.204079	0.202651	0.23429	0.318422	0.148077	0.262538	0.329515	0.320042	0.311088	-0.095444	0.226418	0.17574	0.239972	0.0099154	0.262417	0.191503	0.0721932	0.283115	0.0963456	0.119648	0.0797508	0.11633	0.265239	0.314311	0.318791	0.292488	-0.104134	0.0154675	0.237807	0.304992
499.4915 m/z ± 5.5 ppm		1501.5		[M-H-H2]3-							-0.175217	-0.0372324	-0.170666	-0.113576	-0.129433	0.099394	-0.184771	-0.176598	-0.203337	-0.202443	0.346467	-0.162592	-0.0608097	-0.119817	-0.0763386	-0.163964	-0.145909	-0.131872	-0.171388	-0.121851	-0.112115	-0.0875874	-0.148278	-0.184065	-0.175515	-0.173069	-0.16731	0.356054	0.205418	-0.145813	-0.166402
445.0759 m/z ± 5.5 ppm	Baicalin	446.083		[M-H]-	C21H18O11	Target List	HMDB_without lipid_with KEGG	KEGG (C10025)	89.8054	-0.00175688	0.102391	0.0763377	0.119048	0.130521	0.132865	0.0308166	0.106102	0.0738164	0.06436	0.105114	-0.0515537	0.146488	0.0533018	0.0527424	0.091541	0.141227	0.0991	0.0950577	0.118813	0.0730774	0.0941162	0.069775	0.105244	0.137341	0.0715719	0.0725569	0.111538	-0.0604371	0.00358211	0.101211	0.11902
494.2881 m/z ± 5.5 ppm		495.295		[M-H]-							-0.131312	0.00294658	-0.120724	-0.0261447	-0.0545818	0.174555	-0.139749	-0.129472	-0.146622	-0.149001	0.320916	-0.116719	-0.0608613	-0.0923723	-0.0423153	-0.0900427	-0.0541535	-0.0992106	-0.123666	-0.0921307	-0.0553938	-0.0387821	-0.112035	-0.110007	-0.130062	-0.12675	-0.120558	0.317972	0.0994691	-0.103281	-0.109486
498.9044 m/z ± 5.5 ppm		499.912		[M-H]-							-0.201235	-0.0458586	-0.19649	-0.132671	-0.153367	0.104493	-0.212177	-0.202701	-0.233511	-0.232656	0.394865	-0.187141	-0.0695954	-0.137736	-0.0884378	-0.188532	-0.167271	-0.152069	-0.196897	-0.139914	-0.128873	-0.100669	-0.170536	-0.211717	-0.201459	-0.198759	-0.192245	0.4019	0.270453	-0.167082	-0.191314
1033.5276 m/z ± 5.5 ppm		1034.53		[M-H]-							-0.190405	-0.036058	-0.183738	-0.119467	-0.132951	0.111366	-0.202203	-0.197344	-0.234142	-0.225542	0.399438	-0.176353	-0.0799735	-0.134154	-0.0896847	-0.175297	-0.156673	-0.158613	-0.184375	-0.134218	-0.113115	-0.0837602	-0.169381	-0.197671	-0.19799	-0.194567	-0.179219	0.385252	0.131817	-0.155002	-0.175365
722.3865 m/z ± 5.5 ppm		723.394		[M-H]-							0.161999	0.076596	0.400207	0.358318	0.247597	-0.0436406	0.25761	0.0553789	0.0964647	0.21093	-0.193072	0.345328	0.0635522	0.0132599	0.361166	0.344744	0.293242	0.382799	0.236589	0.275178	0.385531	0.333506	0.400637	0.397887	0.0557903	0.0542226	0.207391	-0.222117	-0.0666464	0.220778	0.263469
437.2932 m/z ± 5.5 ppm		438.301		[M-H]-							-0.0168963	0.00904929	-0.0119289	0.0339126	0.00646855	0.0786572	-0.0177855	-0.0181202	-0.0139342	-0.0183089	0.0416696	-0.00380772	-0.00466423	-0.0129719	0.0209505	0.0108434	0.00448311	0.00232767	-0.0143962	-0.0088649	-0.000355532	0.000853526	-0.00696405	-0.00031972	-0.0182149	-0.0180449	-0.0154422	0.0503728	0.0609329	-0.0109017	-0.00957764
451.282 m/z ± 5.5 ppm		452.289		[M-H]-							0.00590307	0.0469744	0.0251341	0.0823729	0.046818	0.11837	0.00845279	0.00286567	0.00218592	0.0124118	0.0740303	0.0119339	-0.0145714	-0.00983429	0.0111662	0.050202	0.0821912	-0.0186654	0.00488541	-0.00272933	0.0557398	0.0545582	-0.00801049	0.0422271	0.000377655	0.0024919	0.0179072	0.0840624	0.0589942	0.00490324	0.0272894
458.1645 m/z ± 5.5 ppm	4-hydroxy-2-nonenal-glutathione conjugate	459.172		[M-H]-	C19H29N3O8S	Target List	HMDB_without lipid		86.438	0.00449885	-0.00193271	0.00800755	0.0134775	0.0401971	0.0194497	0.0329495	-0.000596346	-0.00623455	0.00106705	0.00121246	0.0184441	0.0189738	0.00577513	-0.00552379	0.0482041	0.0364195	0.0362387	0.0372298	0.00303766	0.0135079	0.0260801	0.02447	0.0234599	0.0293232	-0.00608903	-0.0063935	0.00224226	0.0189137	0.0591609	0.00707795	0.0116502
818.429 m/z ± 5.5 ppm		819.436		[M-H]-							0.101317	0.080244	0.0830421	0.11041	0.114011	0.0726997	0.0987208	0.110734	0.103536	0.106606	0.00255141	0.0738229	-0.0031998	0.0640043	0.0282336	0.112489	0.0932401	0.0250801	0.0887037	0.0500927	0.0759751	0.0669875	0.0514125	0.11086	0.104495	0.107281	0.104957	-0.00334391	0.0371731	0.0819788	0.115624
478.2624 m/z ± 5.5 ppm	Lanopepden	479.27		[M-H]-	C22H34FN7O4	Target List	HMDB_without lipid		98.2733	0.0040061	-0.278091	-0.0439096	-0.280085	-0.167796	-0.185842	0.197591	-0.298982	-0.274248	-0.32182	-0.324341	0.607498	-0.264682	-0.119477	-0.186425	-0.135081	-0.255294	-0.208665	-0.221977	-0.261213	-0.196191	-0.173073	-0.134041	-0.244774	-0.288832	-0.274568	-0.26961	-0.262889	0.592393	0.178814	-0.221523	-0.257041
397.2254 m/z ± 5.5 ppm	Ncgc00380992-01_c21h34o7_2(1h)-naphthalenone, 6-(hexopyranosyloxy)-3,4,4a,5,6,8a-hexahydro-4,7-dimethyl-1-(1-methylethyl)-	398.233		[M-H]-	C21H34O7	Target List	APT Library For MSI_2		23.1519	0.00247949	0.0168458	0.0213504	0.0136459	0.0283507	0.0305015	0.031849	0.011912	0.0194325	0.0229618	0.0205135	0.00787129	0.0313927	-0.00277699	0.0142027	0.0119763	0.0307325	0.0570118	0.00954269	0.0200924	0.0104606	0.0137786	0.0117625	0.0138915	0.0249929	0.017534	0.0184981	0.0164353	0.00687282	0.014869	0.0204524	0.0230978
678.0949 m/z ± 5.5 ppm		679.102		[M-H]-							-0.0417168	-0.0234789	0.111346	0.13729	0.0168255	-0.0180859	0.041031	-0.0578442	0.0231598	0.000415468	-0.0994982	0.152606	0.0355433	-0.0402534	0.396547	0.144943	0.11474	0.535744	0.0318574	0.216497	0.147165	0.0958658	0.425343	0.14359	-0.0481813	-0.0493725	-0.00684123	-0.11582	0.0151431	0.0617235	0.0191345
1009.6138 m/z ± 5.5 ppm		1010.62		[M-H]-							-0.053045	-0.00675838	-0.0435201	-0.00724827	-0.0432764	0.0701129	-0.0532738	-0.0560582	-0.0612839	-0.059092	0.0929571	-0.047719	-0.0113778	-0.0421392	-0.0177311	-0.038152	-0.0242042	-0.0394557	-0.0551337	-0.0354784	-0.0176753	-0.0122747	-0.0448443	-0.0461585	-0.0554925	-0.0546356	-0.0485392	0.109043	0.182961	-0.0454234	-0.0470501
421.2695 m/z ± 5.5 ppm		422.277		[M-H]-							0.25948	0.119123	0.619013	0.559794	0.36174	0.0109061	0.450362	0.12617	0.137095	0.31582	-0.128233	0.460318	-0.0187399	0.0656704	0.110386	0.468341	0.556515	0.248634	0.358795	0.37488	0.820873	0.744172	0.351983	0.59539	0.0969159	0.104695	0.394	-0.169611	-0.110927	0.319362	0.427648
498.8815 m/z ± 5.5 ppm		499.889		[M-H]-							-0.167525	-0.0358122	-0.163833	-0.109198	-0.12323	0.0940518	-0.177076	-0.16865	-0.194664	-0.193737	0.328187	-0.155377	-0.0594925	-0.114649	-0.0735574	-0.156914	-0.139274	-0.126872	-0.163338	-0.116664	-0.107461	-0.0839966	-0.142198	-0.176131	-0.16765	-0.165355	-0.159977	0.335405	0.174457	-0.13875	-0.159101
989.6494 m/z ± 5.5 ppm		990.657		[M-H]-							0.0205204	0.0357945	-0.00887634	0.0341018	0.0265939	0.0902636	0.00836081	0.0450811	0.0504717	0.0258651	0.0257786	-0.00852107	0.00152761	0.01781	0.00608309	0.0223136	0.0180055	-0.00226385	-0.00237678	0.000550285	-0.00435747	-0.00361213	-0.0130125	0.0146948	0.0474691	0.0459569	0.0112555	0.0359317	0.0726396	0.00820075	0.022934
806.5432 m/z ± 5.5 ppm		807.55		[M-H]-							-0.00793704	-0.0109243	0.0975082	0.0897632	0.0192216	-0.0159329	0.0337515	-0.0191855	0.00155037	0.0152739	-0.0280409	0.0679825	-0.00084068	-0.0150467	0.0614763	0.0683554	0.0807541	0.13448	0.0256068	0.107044	0.11727	0.116128	0.111225	0.0916232	-0.0199798	-0.0186602	0.0195238	-0.0396112	-0.0228017	0.0363527	0.0325979
498.5532 m/z ± 5.5 ppm		1498.68		[M-H-H2]3-							-0.23409	-0.0503482	-0.228094	-0.152732	-0.173713	0.129807	-0.246774	-0.235821	-0.271523	-0.27039	0.466432	-0.217285	-0.0817969	-0.160206	-0.101987	-0.219047	-0.194847	-0.176145	-0.228933	-0.162724	-0.149827	-0.11706	-0.197995	-0.245919	-0.234364	-0.231134	-0.223457	0.477862	0.285726	-0.194729	-0.222398
498.9042 m/z ± 5.5 ppm		1499.73		[M-H-H2]3-							-0.202572	-0.0460613	-0.197813	-0.133516	-0.154212	0.105399	-0.213608	-0.204047	-0.23506	-0.234199	0.397582	-0.188378	-0.0701023	-0.13864	-0.0890028	-0.189802	-0.168408	-0.15307	-0.198194	-0.140852	-0.129808	-0.10139	-0.17167	-0.213137	-0.202801	-0.200076	-0.193537	0.404892	0.270491	-0.168196	-0.192588
451.324 m/z ± 5.5 ppm	Parenabol	452.331		[M-H]-	C30H44O3	Target List	HMDB_without lipid		63.558	0.00221926	-0.000474939	0.000336974	0.0620113	0.0695217	0.0140894	0.0134417	0.0312875	-0.00456268	0.00845934	0.0188518	0.0141422	0.0216267	-0.0047372	-0.00911978	0.0148057	0.0483132	0.102253	0.0194037	0.00345379	0.0212958	0.14758	0.133287	0.0115692	0.0633704	-0.00462408	-0.00457217	0.0218905	0.012332	0.0083504	0.00329501	0.0204839
892.6172 m/z ± 5.5 ppm		893.625		[M-H]-							0.00634564	-0.00878592	0.144478	0.128509	0.0429732	-0.0395066	0.0641641	-0.0211021	0.00819643	0.0389985	-0.06899	0.132028	0.0272174	-0.0134847	0.147128	0.105549	0.100595	0.221389	0.060614	0.149438	0.166257	0.129792	0.198117	0.142171	-0.0215741	-0.0209374	0.0368201	-0.0834093	-0.0287267	0.0717896	0.0598632
373.0385 m/z ± 5.5 ppm		374.046		[M-H]-							0.168089	0.118552	0.0742234	0.115338	0.164153	0.115528	0.13855	0.204979	0.17251	0.158784	-0.000429556	0.0735434	-0.0104674	0.175003	-0.0314129	0.125664	0.0734095	-0.00666829	0.154703	0.0446867	0.0349813	0.0200145	0.0501978	0.120734	0.185889	0.19734	0.161223	-0.00883589	0.0148127	0.139067	0.16572
516.3052 m/z ± 5.5 ppm	1-(9z,12z,15z-octadecatrienoyl)-2-hydroxy-sn-glycero-3-phosphocholine	517.313		[M-H]-	C26H48NO7P	Target List	APT Library For MSI_2		75.7596	-0.00433691	-0.010784	-0.00780679	-0.00285119	0.00776158	-0.0132726	0.0173975	-0.00616646	-0.00854925	-0.00896477	-0.00751727	-0.016757	-0.0146558	-0.00983873	0.00341987	-0.00369715	0.00148607	0.0125283	-0.0156615	-0.0158362	-0.0126596	0.0176969	0.0195957	-0.0177247	-0.000642967	-0.00854821	-0.00869813	-0.0065348	-0.00480089	-0.0104288	-0.011358	-0.00621162
696.302 m/z ± 5.5 ppm		697.309		[M-H]-							-0.131543	-0.0361252	-0.13326	-0.0954376	-0.10416	0.0558436	-0.141787	-0.130141	-0.150807	-0.15349	0.226143	-0.123081	-0.0525388	-0.0722832	-0.0601499	-0.121384	-0.104187	-0.104499	-0.126743	-0.0933178	-0.0853853	-0.0664192	-0.114742	-0.137743	-0.130253	-0.128465	-0.125463	0.229849	0.144934	-0.10487	-0.121655
498.8077 m/z ± 5.5 ppm		1499.44		[M-H-H2]3-							-0.187387	-0.0418325	-0.182306	-0.122899	-0.141061	0.0998035	-0.197344	-0.188846	-0.217188	-0.216241	0.364242	-0.173934	-0.0643249	-0.127969	-0.0819872	-0.175163	-0.155694	-0.141249	-0.18328	-0.130209	-0.11866	-0.0923684	-0.15866	-0.19661	-0.187486	-0.185236	-0.178785	0.374836	0.230235	-0.155994	-0.177931
421.0277 m/z ± 5.5 ppm		422.035		[M-H]-							0.0242196	0.0222941	0.031582	0.03309	0.0365726	0.0225491	0.0205082	0.00747939	0.00204541	0.0140087	0.0062583	0.055731	0.0559766	0.0117346	0.0146187	0.0356479	0.0194656	0.02665	0.0329804	0.0195992	0.0288556	0.0305211	0.0186638	0.0358531	0.00695075	0.00546051	0.0298652	0.0128029	0.0556246	0.0404534	0.0391621
325.1475 m/z ± 5.5 ppm		326.155		[M-H]-							-0.0192792	-1.30426e-05	-0.00289356	0.0452182	0.0102662	0.0537714	-0.015685	-0.0203591	-0.00882753	-0.0151402	0.0304348	0.000760682	-0.00463243	-0.0155558	0.0555044	0.0368905	0.035114	0.0305394	-0.0157461	-0.000895052	0.0107252	0.00693269	0.0113048	0.0202738	-0.0198414	-0.0198477	-0.0155813	0.0294481	0.0627002	-0.0112133	-0.00766076
1038.5477 m/z ± 5.5 ppm		1039.55		[M-H]-							-0.318655	-0.0951223	-0.311635	-0.234889	-0.262305	0.0972212	-0.336259	-0.321297	-0.37036	-0.368907	0.516784	-0.297528	-0.112425	-0.20935	-0.140823	-0.30002	-0.264641	-0.243309	-0.312988	-0.223031	-0.203105	-0.15832	-0.271956	-0.336148	-0.319102	-0.315491	-0.304639	0.521476	0.337289	-0.264884	-0.303073
424.9754 m/z ± 5.5 ppm		425.983		[M-H]-							0.607224	0.355512	0.546766	0.551176	0.631617	0.118506	0.618878	0.560655	0.456908	0.586761	-0.226544	0.620756	0.0149099	0.375817	0.0247198	0.581689	0.45782	0.230595	0.727594	0.45259	0.425087	0.356739	0.47445	0.628369	0.513394	0.528924	0.657749	-0.264593	-0.113101	0.662392	0.669346
498.4561 m/z ± 5.5 ppm		1498.39		[M-H-H2]3-							-0.210532	-0.0474562	-0.203784	-0.136973	-0.161611	0.113064	-0.221126	-0.212773	-0.243804	-0.242681	0.423602	-0.19408	-0.0699295	-0.144018	-0.0907562	-0.195953	-0.174844	-0.157636	-0.207585	-0.145726	-0.133773	-0.104529	-0.177305	-0.22053	-0.211316	-0.208564	-0.200909	0.441102	0.341031	-0.175965	-0.20023
1091.7516 m/z ± 5.5 ppm		1092.76		[M-H]-							0.2033	0.164806	0.00041157	0.117607	0.184999	0.210009	0.136509	0.329432	0.31241	0.208787	0.00412261	0.0243711	-0.0162643	0.178566	-0.0242342	0.133448	0.0680831	0.0112735	0.118094	0.0672057	-0.0406184	-0.0433451	0.0303279	0.119052	0.326359	0.326751	0.152186	0.00167825	0.0471139	0.147406	0.197869
556.2668 m/z ± 5.5 ppm		557.274		[M-H]-							0.0389551	0.0102401	0.282821	0.216051	0.0751785	-0.0200077	0.120692	-0.0128485	0.0617227	0.110119	-0.0736398	0.0853989	0.0697099	-0.0210045	0.266619	0.191527	0.196117	0.1933	0.0342986	0.104003	0.321794	0.298116	0.172154	0.232549	-0.00247185	-0.0053191	0.0593834	-0.0778174	0.0201196	0.0392123	0.0902331
499.0912 m/z ± 5.5 ppm		1000.2		[M-H-H]2-							-0.109631	-0.0187158	-0.101543	-0.0596784	-0.0748215	0.0743766	-0.114445	-0.113044	-0.128111	-0.126176	0.229926	-0.0894491	-0.0387933	-0.074543	-0.0366457	-0.0923849	-0.0773661	-0.0729765	-0.102573	-0.0711329	-0.0610791	-0.0465452	-0.0848936	-0.106149	-0.112702	-0.11089	-0.102747	0.235807	0.155076	-0.0851314	-0.0989323
498.7577 m/z ± 5.5 ppm		499.765		[M-H]-							-0.191712	-0.0413807	-0.188875	-0.126806	-0.142203	0.102616	-0.202649	-0.192148	-0.222324	-0.222034	0.373833	-0.179351	-0.0692987	-0.13037	-0.0856099	-0.180405	-0.159776	-0.145235	-0.185451	-0.132549	-0.124037	-0.0969309	-0.162768	-0.202369	-0.191036	-0.1884	-0.182976	0.379917	0.191789	-0.157361	-0.181854
466.0037 m/z ± 5.5 ppm		467.011		[M-H]-							0.216551	0.105473	0.283962	0.275335	0.246584	-0.00311805	0.296389	0.182652	0.158704	0.211577	-0.124116	0.380049	0.00296101	0.126899	0.0468627	0.267684	0.253977	0.317913	0.352609	0.356287	0.292	0.237903	0.358748	0.315761	0.16133	0.166918	0.284836	-0.153233	-0.0671296	0.34576	0.290914
806.5677 m/z ± 5.5 ppm		807.575		[M-H]-							0.17941	0.0769677	0.502072	0.414806	0.248399	-0.0160954	0.337415	0.0789295	0.121706	0.238125	-0.141003	0.300585	0.0206625	0.0218839	0.183123	0.361188	0.381641	0.235829	0.219921	0.265878	0.613022	0.585161	0.297995	0.455133	0.066448	0.0709524	0.266679	-0.168195	-0.082546	0.197993	0.298505
459.0913 m/z ± 5.5 ppm	Oroxylin a-7-o-beta-d-glucuronide	460.099		[M-H]-	C22H20O11	Target List	APT Library For MSI_2		93.635	-0.00194306	-0.0045314	0.000232666	0.0128413	0.0230145	0.00387546	0.0170336	0.00190916	-0.00569365	0.00213577	0.00115696	0.00857194	0.00234947	0.00523584	-0.00469876	0.0166433	0.0188623	0.0134295	0.011289	-0.00273478	0.00655452	0.0390642	0.034279	0.00426645	0.0157231	-0.00558903	-0.00592437	0.00086463	0.00847171	0.0220106	-0.00113649	0.00125322
665.1704 m/z ± 5.5 ppm		666.178		[M-H]-							0.139437	0.105831	0.117137	0.119767	0.148274	0.0380607	0.12199	0.122983	0.117551	0.142347	-0.0586974	0.139474	0.113606	0.0879632	0.0978123	0.148866	0.0953945	0.0882553	0.139133	0.0778334	0.0614905	0.0449814	0.0990153	0.139346	0.131706	0.125473	0.129721	-0.0533528	0.0791865	0.133632	0.143571
429.1014 m/z ± 5.5 ppm	Bispyribac	430.109		[M-H]-	C19H18N4O8	Target List	APT Library For MSI_2	KEGG (C10915),CAS (125401-75-4)	65.2297	-0.00377652	-0.0104708	0.00108577	-0.00251025	0.0144836	0.00178052	0.0183314	-0.00919438	-0.0132327	-0.0125798	-0.0112965	0.0315582	0.00764807	0.0012619	-0.00884623	0.0138594	0.0107364	0.0170163	0.00570966	-0.00720341	-0.00201252	0.0100589	0.010227	0.000465188	0.00522158	-0.0139958	-0.0137603	-0.00728638	0.0331106	0.0740739	-0.00345463	-0.00423305
760.5145 m/z ± 5.5 ppm		761.522		[M-H]-							0.122336	0.0479231	0.354425	0.274678	0.167308	-0.0214115	0.194451	0.0173393	0.0790619	0.166798	-0.0960643	0.221789	0.0889711	-0.0210651	0.313363	0.26234	0.207461	0.2714	0.127261	0.197171	0.316029	0.308136	0.26834	0.304959	0.0278835	0.0240656	0.133841	-0.107659	-0.000790916	0.123693	0.176295
653.3076 m/z ± 5.5 ppm		654.315		[M-H]-							-0.254436	-0.0532708	-0.253195	-0.170487	-0.178839	0.167091	-0.272435	-0.252937	-0.293463	-0.295942	0.460545	-0.238098	-0.100724	-0.156198	-0.114589	-0.237768	-0.207948	-0.196523	-0.245636	-0.179885	-0.163921	-0.127688	-0.219291	-0.266986	-0.252828	-0.248615	-0.243113	0.464138	0.154701	-0.207883	-0.237903
593.208 m/z ± 5.5 ppm	Zizybeoside II	594.215		[M-H]-	C25H38O16	Target List	HMDB_without lipid_with KEGG	KEGG (C17565)	94.02	-0.000738476	-0.00369225	0.0266246	0.0102875	0.063391	0.044697	0.0848568	-0.00683945	-0.00523426	0.00877721	0.00355653	0.0353418	0.0374182	-0.00721239	-0.0136898	0.0334278	0.056016	0.137388	-0.00218345	0.00312728	-0.00554481	0.0283115	0.0233586	0.00021797	0.0354705	-0.00605674	-0.00449855	0.00502756	0.0397162	0.0439062	0.000506104	0.0164183
466.3292 m/z ± 5.5 ppm		467.336		[M-H]-							-0.0330264	0.0553446	-0.0337935	0.0193516	0.00638241	0.13284	-0.0444517	-0.0479662	-0.0546213	-0.0382978	0.164031	-0.0358986	-0.0150664	-0.0511135	0.0712764	0.000121308	-0.0282475	-0.0224285	-0.0510637	-0.0366723	-0.0229669	-0.0233304	-0.0421745	-0.0249425	-0.03359	-0.0387382	-0.0370559	0.1777	0.113944	-0.03997	-0.0284063
500.8844 m/z ± 5.5 ppm		501.892		[M-H]-							0.0641133	0.0181784	0.0894389	0.0812129	0.0768032	-0.024681	0.0877316	0.054163	0.0320498	0.0756881	-0.0687181	0.157499	-0.0127877	0.0275402	0.00342893	0.0895133	0.110333	0.0282826	0.0896971	0.0484121	0.0818966	0.0482916	0.0632002	0.0988523	0.0455074	0.0485313	0.0922204	-0.0696067	-0.0588584	0.0756286	0.0797526
338.9878 m/z ± 5.5 ppm		1019.99		[M-H-H2]3-							0.336283	0.172945	0.481425	0.457212	0.376357	-0.0287742	0.476689	0.288969	0.259067	0.353655	-0.253446	0.570544	-0.0115618	0.165434	0.141826	0.445965	0.421846	0.47726	0.48087	0.999881	0.480029	0.387634	0.643424	0.52622	0.271995	0.269053	0.434781	-0.305518	-0.168898	0.472637	0.44898
514.311 m/z ± 5.5 ppm		1545.95		[M-H-H2]3-							-0.028583	-0.0128826	-0.0302596	-0.0251671	-0.029796	-0.00654804	-0.032643	-0.0287898	-0.0322895	-0.0341342	0.0613756	-0.026055	-0.00938072	-0.0187764	-0.0121038	-0.0249898	-0.019448	-0.0259292	-0.0284568	-0.0213133	-0.018476	-0.0131178	-0.0275281	-0.0297519	-0.0286162	-0.0288222	-0.0279326	0.0606841	0.176975	-0.0219747	-0.025503
498.7637 m/z ± 5.5 ppm		1499.31		[M-H-H2]3-							-0.199591	-0.0426778	-0.195852	-0.130879	-0.147236	0.10941	-0.210938	-0.200429	-0.231568	-0.230979	0.384189	-0.186691	-0.071564	-0.13601	-0.088156	-0.18749	-0.166076	-0.150952	-0.193903	-0.139037	-0.128193	-0.100119	-0.169541	-0.210282	-0.199158	-0.196491	-0.190689	0.391534	0.193267	-0.165062	-0.189519
724.4981 m/z ± 5.5 ppm		1451.01		[M-H-H]2-							0.654702	0.355075	0.8894	0.745158	0.710503	0.0305412	0.76732	0.494045	0.442819	0.701882	-0.348592	0.677358	0.0762734	0.273599	0.235185	0.750504	0.650424	0.272132	0.657736	0.4543	0.759733	0.681194	0.510459	0.847158	0.463662	0.473736	0.736036	-0.395805	-0.191295	0.54977	0.740258
498.9042 m/z ± 5.5 ppm		999.823		[M-H-H]2-							-0.202777	-0.0460943	-0.198015	-0.133645	-0.154346	0.105538	-0.213827	-0.204254	-0.235298	-0.234437	0.397997	-0.188569	-0.0701791	-0.138779	-0.0890909	-0.189996	-0.168582	-0.153225	-0.198394	-0.140996	-0.129948	-0.101498	-0.171845	-0.213355	-0.203007	-0.200278	-0.193734	0.405339	0.270543	-0.168366	-0.192784
514.4188 m/z ± 5.5 ppm		1030.85		[M-H-H]2-							-0.0809343	-0.042491	-0.0770103	-0.0768141	-0.0912822	-0.0409388	-0.0842109	-0.0830041	-0.0924999	-0.0924849	0.129475	-0.0722997	-0.0186159	-0.0552609	-0.0326344	-0.0759482	-0.0676452	-0.0582085	-0.0829291	-0.0557491	-0.0510628	-0.0400943	-0.0672384	-0.0850449	-0.0817694	-0.0813713	-0.0779571	0.130568	0.411372	-0.0688588	-0.0781233
499.5708 m/z ± 5.5 ppm		1501.73		[M-H-H2]3-							-0.174585	-0.0361707	-0.169932	-0.113285	-0.128425	0.0985947	-0.184021	-0.175913	-0.202567	-0.201655	0.347236	-0.161998	-0.0611383	-0.119454	-0.0760482	-0.163301	-0.145298	-0.131317	-0.170596	-0.121268	-0.111435	-0.0869804	-0.147693	-0.183307	-0.174815	-0.172393	-0.166627	0.356051	0.198402	-0.145284	-0.1658
499.4899 m/z ± 5.5 ppm		1000.99		[M-H-H]2-							-0.173087	-0.0368399	-0.168554	-0.1124	-0.128105	0.0973513	-0.182494	-0.174455	-0.200848	-0.199966	0.341923	-0.160583	-0.0600005	-0.118356	-0.0753839	-0.161961	-0.144127	-0.130228	-0.169333	-0.120357	-0.110715	-0.0864814	-0.146427	-0.181808	-0.173379	-0.170978	-0.165253	0.351598	0.205504	-0.144039	-0.164398

## Sheet: Co_localization_reg.2.vs.reg.4
m/z	Name	NeutralMass	Mobility	Notation	Formula	Source	Database	Identifiers	mSigma	mzDev	Colocalized with m/z 577.2131	Colocalized with m/z 327.1632	Colocalized with m/z 463.2823	Colocalized with m/z 341.179	Colocalized with m/z 423.2508	Colocalized with m/z 508.34	Colocalized with m/z 701.51	Colocalized with m/z 435.2509	Colocalized with m/z 885.5467	Colocalized with m/z 508.3037	Colocalized with m/z 861.5467	Colocalized with m/z 496.273	Colocalized with m/z 572.3253	Colocalized with m/z 339.1633	Colocalized with m/z 351.1842	Colocalized with m/z 399.0943	Colocalized with m/z 494.2576	Colocalized with m/z 325.1838	Colocalized with m/z 455.1159	Colocalized with m/z 401.1397	Colocalized with m/z 531.2985	Colocalized with m/z 391.2244	Colocalized with m/z 362.0498	Colocalized with m/z 480.278	Colocalized with m/z 403.2607	Colocalized with m/z 592.2922	Colocalized with m/z 522.3192	Colocalized with m/z 421.2986	Colocalized with m/z 478.2624	Colocalized with m/z 556.3304	Colocalized with m/z 482.2936	Colocalized with m/z 385.1447	Colocalized with m/z 538.3198	Colocalized with m/z 370.1342	Colocalized with m/z 647.3695	Colocalized with m/z 355.1945	Colocalized with m/z 583.2658	Colocalized with m/z 469.1319	Colocalized with m/z 514.2836
778.5127 m/z ± 5.5 ppm	1,2-dioleoyl-sn-glycero-3-phosphoethanolamine	743.544		[M+Cl]-	C41H78NO8P	Target List	APT Library For MSI_2	CAS (4004-05-1)	51.5154	-0.00266952	0.00999647	0.0215919	0.0124844	0.026725	0.00524561	0.0351239	0.227797	0.120019	0.140554	0.0441587	-0.0257856	-0.0639879	-0.0326699	0.0330078	0.0332899	0.0108026	-0.0533977	0.0493173	0.109656	0.0215683	-0.0563668	0.107248	0.0564787	-0.0486794	0.157947	0.00478581	-0.0351282	0.0255728	-0.0390709	-0.046347	-0.0117455	0.0637009	-0.029663	0.0486762	0.0452731	0.0197004	-0.00549334	0.068992	-0.0398066
742.5367 m/z ± 5.5 ppm	1,2-dioleoyl-sn-glycero-3-phosphoethanolamine	743.544		[M-H]-	C41H78NO8P	Target List	APT Library For MSI_2	CAS (4004-05-1)	51.5154	-0.00266952	0.0126262	0.000300472	-0.02293	0.00246419	0.00509934	-0.0322641	0.311608	0.294082	0.452289	0.166056	0.87169	-0.392695	-0.262568	-0.00505924	0.00255774	0.13827	-0.376659	0.0150472	0.0906164	0.0212375	-0.366915	0.61577	0.57351	-0.287406	0.239517	-0.0327557	-0.29557	-0.0343048	-0.322034	-0.362816	-0.112673	0.105389	-0.299378	0.109726	0.0750316	0.00157696	-0.03516	0.0527111	-0.0967882
583.2658 m/z ± 5.5 ppm	Peruvoside	548.299		[M+Cl]-	C30H44O9	Target List	APT Library For MSI_2	CAS (1182-87-2)	42.5509	0.00241046	0.0216557	0.0220504	0.0499791	0.0272586	0.0547157	0.0634223	-0.0325097	0.0119054	-0.0367152	0.0282703	-0.0294498	0.0712773	0.0817842	0.0289887	0.0318624	-0.0120056	0.053601	0.101264	0.0083395	0.0190776	0.0913773	-0.0266263	-0.030281	0.0398465	-0.0220409	0.0600031	0.0390839	0.0612367	0.0370144	0.115093	0.0688484	0.0069127	0.0854332	0.00847157	0.0201521	0.0205323	0.999951	0.0178355	0.0697319
547.2936 m/z ± 5.5 ppm	Peruvoside	548.299		[M-H]-	C30H44O9	Target List	APT Library For MSI_2	CAS (1182-87-2)	42.5509	0.00241046	-0.00104953	0.0148325	0.128546	0.0187939	0.0443643	0.0875875	-0.214119	-0.0319947	-0.228997	-0.00758438	-0.184803	0.462495	0.359168	0.0224344	0.0304543	-0.0926039	0.427541	0.0067041	-0.0183993	0.00902509	0.410961	-0.181802	-0.181597	0.385235	-0.151484	0.0164542	0.283333	0.037595	0.292165	0.314365	0.13993	-0.00557052	0.297024	0.000692516	-0.0117621	0.0177713	0.0515202	0.00103721	0.449442
498.2886 m/z ± 5.5 ppm	Taurochenodeoxycholic acid (TCDCA)	499.296		[M-H]-	C26H45NO6S	Target List	APT Targeted Metbolomics_H650	KEGG (C05465)	51.7867	-0.000552687	0.034086	0.0502792	0.300597	0.0559684	0.0986491	0.197846	-0.416012	-0.0319058	-0.476139	0.00750449	-0.338313	0.919858	0.40158	0.0348847	0.0417988	-0.177513	0.757134	0.0194156	0.00165208	0.0591114	0.565707	-0.350398	-0.368662	0.844615	-0.27021	0.0800821	0.609797	0.0636521	0.592883	0.389536	0.183239	0.0237261	0.485647	0.031869	-0.0268999	0.0556094	0.0759901	0.0297215	0.586697
514.2836 m/z ± 5.5 ppm	Taurocholic acid	515.291		[M-H]-	C26H45NO7S	Target List	HMDB_without lipid_with KEGG	KEGG (C05122),CAS (81-24-3)	18.888	-0.000860978	0.0510153	0.0661111	0.135029	0.0754253	0.0787562	0.179896	-0.172936	0.00873015	-0.188859	0.0843256	-0.15024	0.473013	0.581899	0.0758264	0.0850006	0.0507653	0.343457	0.080127	0.135628	0.075934	0.53841	-0.117122	-0.194772	0.304143	-0.160798	0.0704712	0.167057	0.0941601	0.179324	0.515107	0.16645	0.0869803	0.257931	0.0820927	0.171907	0.0686814	0.0693157	0.0972548	1
885.5467 m/z ± 5.5 ppm	1-stearoyl-2-arachidonoyl-sn-glycero-3-phospho-(1'-myo-inositol)	886.554		[M-H]-	C47H83O13P	Target List	APT Library For MSI_2	CAS (71258-93-0)	23.8275	-0.00335951	-0.00265936	-0.000500148	0.00612199	0.00124012	0.015372	-0.0258988	0.795684	0.465996	1	0.196508	0.440872	-0.432292	-0.243973	-0.00604056	-0.00879162	0.167009	-0.377836	0.0481954	0.132237	0.0100223	-0.362107	0.734172	0.669338	-0.329599	0.761373	-0.042412	-0.295228	-0.0333825	-0.295621	-0.332296	-0.10001	0.135856	-0.265752	0.128771	0.0766569	-0.00166315	-0.0363962	0.0644035	-0.186819
606.0733 m/z ± 5.5 ppm	UDP-N-acetyl-D-mannosamine	607.081		[M-H]-	C17H27N3O17P2	Target List	HMDB_without lipid_with KEGG	KEGG (C01170)	5.63519	-0.00131873	-0.0203267	-0.0125582	-0.072731	-0.0127434	-0.0173648	-0.0276577	0.71995	0.34595	0.749033	0.112515	0.329669	-0.498317	-0.252761	-0.00737685	-0.0105072	0.264961	-0.413746	0.0358939	0.150035	-0.0193076	-0.377965	0.589765	0.583346	-0.399424	0.504586	-0.0300863	-0.319448	-0.0262537	-0.316388	-0.336433	-0.114181	0.082676	-0.280156	0.0733144	0.147013	-0.0146561	-0.0401445	0.0539972	-0.211133
645.2848 m/z ± 5.5 ppm		646.292		[M-H]-							-0.0728605	-0.0284032	0.147957	-0.031477	-0.0103181	0.0302542	-0.496006	-0.164844	-0.505713	-0.118269	-0.326248	0.723331	0.30102	-0.0328373	-0.0447849	-0.115774	0.589443	-0.0791979	-0.150225	-0.0646683	0.428858	-0.432551	-0.381838	0.660602	-0.351039	-0.0532948	0.472441	-0.0490601	0.462637	0.298741	0.0997186	-0.129926	0.345694	-0.107161	-0.08288	-0.0228538	0.0399683	-0.0776921	0.423196
1019.5648 m/z ± 5.5 ppm		1020.57		[M-H]-							-0.0395492	-0.00930634	0.109314	-0.010795	0.0126312	0.0658869	-0.439759	-0.213914	-0.508274	-0.112411	-0.491251	0.606503	0.480276	-0.00222856	-0.00223845	-0.180302	0.544576	-0.0354399	-0.110518	-0.0390055	0.615697	-0.475198	-0.482634	0.457982	-0.325436	-0.0186895	0.397954	0.00911689	0.448829	0.569942	0.236871	-0.107352	0.505453	-0.104396	-0.0826837	-0.00739248	0.0786772	-0.0591159	0.334808
861.5467 m/z ± 5.5 ppm	1,2-dioleoyl-sn-glycero-3-phospho-(1'-myo-inositol)	862.554		[M-H]-	C45H83O13P	Target List	APT Library For MSI_2	CAS (223794-34-1)	60.4054	-0.00312979	-0.0183908	-0.0192278	-0.00173786	-0.0205185	0.00699584	-0.0755662	0.227047	0.345944	0.440382	0.160134	1	-0.313391	-0.250388	-0.0217951	-0.0231923	0.0452996	-0.315227	-0.024632	-0.010682	-0.0185945	-0.330808	0.693501	0.683632	-0.198813	0.243035	-0.0398175	-0.248878	-0.0431792	-0.27442	-0.347876	-0.0970011	0.0335205	-0.263236	0.056281	-0.00394428	-0.0173618	-0.0292788	-0.00879198	-0.150048
426.0211 m/z ± 5.5 ppm	dGDP	427.028		[M-H]-	C10H15N5O10P2	Target List	HMDB_without lipid_with KEGG	KEGG (C00361)	4.27922	-0.00130654	0.0119138	0.0463926	-0.0462399	0.0539693	-0.0120329	0.0488493	0.541342	0.203941	0.2777	0.0696903	-0.000878633	-0.302763	-0.148215	0.0604481	0.046599	0.0771864	-0.242914	0.134598	0.255805	0.0292346	-0.230041	0.2563	0.192499	-0.245159	0.302065	0.0103254	-0.179692	0.0386345	-0.181523	-0.192753	-0.0638173	0.117516	-0.150508	0.0861506	0.151643	0.0423923	-0.0241968	0.130391	-0.173405
496.273 m/z ± 5.5 ppm	2-((4r)-4-((3r,5s,9s,10s,13r,14s,17r)-3-hydroxy-10,13-dimethyl-7-oxohexadecahydro-1h-cyclopenta[a]phenanthren-17-yl)pentanamido)ethane-1-sulfonic acid	497.28		[M-H]-	C26H43NO6S	Target List	APT Library For MSI_2		58.0478	-0.000670144	0.0304236	0.0545412	0.304013	0.0595895	0.0877507	0.180597	-0.36398	0.000597761	-0.434332	0.00168887	-0.313421	0.999935	0.341164	0.0352467	0.0339031	-0.202001	0.753045	0.0228975	0.00445805	0.0573548	0.48224	-0.306768	-0.31857	0.856063	-0.21581	0.050069	0.620973	0.0489571	0.608476	0.32021	0.173696	0.0326926	0.474281	0.0419808	-0.0553102	0.0587889	0.0707567	0.0311938	0.472908
402.9941 m/z ± 5.5 ppm	Uridine 5'-diphosphate	404.001		[M-H]-	C9H14N2O12P2	Target List	APT Targeted Metbolomics_H650	KEGG (C00015)	2.19786	-0.00127054	-0.0211451	-0.0138792	-0.0402256	-0.0140701	-0.00824031	-0.0543118	0.661691	0.417751	0.748334	0.142296	0.487844	-0.439753	-0.271402	-0.0121666	-0.0157152	0.125691	-0.382656	0.0202875	0.0910766	-0.0195673	-0.385143	0.682232	0.770057	-0.321405	0.586726	-0.0382154	-0.309781	-0.0331604	-0.309634	-0.368937	-0.108925	0.0857099	-0.282367	0.0930002	0.0613314	-0.0148879	-0.0376337	0.0336793	-0.244768
1035.5496 m/z ± 5.5 ppm		1036.56		[M-H]-							-0.0263717	-0.00528895	0.0161488	-0.00558396	-0.00659001	0.0165142	-0.258406	-0.153459	-0.296329	-0.0613337	-0.290415	0.297172	0.453283	-0.00237647	0.000549461	-0.0978293	0.28721	-0.0187937	-0.0636482	-0.020653	0.499984	-0.280503	-0.287088	0.151921	-0.191051	-0.0270081	0.116025	-0.00514591	0.173501	0.50822	0.193295	-0.0590394	0.309612	-0.0584046	-0.0442489	-0.0041039	0.0502606	-0.0351216	0.360373
661.2593 m/z ± 5.5 ppm		662.267		[M-H]-							-0.0449942	0.00612617	0.134429	0.00702079	0.0118335	0.0630184	-0.369872	-0.108769	-0.376872	-0.0588628	-0.267874	0.59129	0.30011	0.00228127	-0.0114279	-0.0280159	0.456205	-0.0288722	-0.0711015	-0.0296101	0.382028	-0.326476	-0.313291	0.513558	-0.278332	-0.0183224	0.359701	-0.00627885	0.35236	0.299526	0.0898853	-0.072473	0.272287	-0.0580415	0.00605988	0.0105353	0.0369205	-0.0309498	0.486326
346.055 m/z ± 5.5 ppm	Deoxy-GMP	347.062		[M-H]-	C10H14N5O7P	Target List	APT Targeted Metbolomics_H650	KEGG (C00362)	3.96455	-0.00130133	0.0411089	0.0454396	-0.0183711	0.0538123	0.00417147	0.0240478	0.680785	0.396723	0.648044	0.172625	0.383066	-0.417628	-0.245043	0.0528912	0.047856	0.181829	-0.370009	0.116244	0.254365	0.0614796	-0.372385	0.609267	0.650613	-0.315574	0.518791	-0.0207135	-0.29249	0.0191145	-0.300721	-0.346201	-0.101157	0.203968	-0.269063	0.199053	0.138387	0.0430347	-0.0351216	0.138626	-0.160196
480.3087 m/z ± 5.5 ppm	1-Octadecanoyl-sn-glycero-3-phosphoethanolamine	481.316		[M-H]-	C23H48NO7P	Target List	APT Library For MSI_1	KEGG (C21484)	6.01634	-0.000817425	0.117425	0.0699529	0.280805	0.0831239	0.142044	0.26102	-0.0810623	0.258911	-0.0410719	0.232289	0.274529	0.350755	0.0563074	0.0711899	0.12755	-0.108616	0.225295	0.0905465	0.18408	0.141542	0.0810483	0.208307	0.127942	0.364567	0.0151345	0.138979	0.292987	0.112848	0.197786	0.03343	0.0656561	0.206198	0.156214	0.205773	0.077821	0.076047	0.0488591	0.151711	0.186111
512.2679 m/z ± 5.5 ppm	Sulfolithocholylglycine	513.275		[M-H]-	C26H43NO7S	Target List	HMDB_without lipid_with KEGG	KEGG (C11301),CAS (15324-64-8)	59.318	-0.000922334	0.0374254	0.0693739	0.172164	0.0763537	0.0719888	0.162716	-0.234017	0.00816582	-0.266676	0.0555232	-0.183992	0.580156	0.485763	0.0730866	0.0729197	-0.0746232	0.448504	0.0700819	0.095322	0.0647274	0.483453	-0.162661	-0.205134	0.449231	-0.165779	0.054529	0.280536	0.0814298	0.283295	0.430293	0.160476	0.0696211	0.297744	0.0691977	0.0707741	0.0703619	0.0632737	0.0811036	0.752128
386.0325 m/z ± 5.5 ppm	2-Amino-5-[[1-[carboxymethyl(sulfo)amino]-1-oxo-3-sulfanylpropan-2-yl]amino]-5-oxopentanoic acid	387.04		[M-H]-	C10H17N3O9S2	Target List	HMDB_without lipid		7.49671	-0.000697008	0.0857296	0.0117663	0.0323898	0.0165728	0.0235462	0.0184812	0.624815	0.456902	0.724879	0.230382	0.453419	-0.348853	-0.217912	0.0110939	0.0577514	0.0848852	-0.333078	0.0633798	0.20311	0.0904026	-0.333813	0.698199	0.702275	-0.248908	0.614174	-0.0199627	-0.257527	-0.0118463	-0.264101	-0.311489	-0.0837019	0.252621	-0.235184	0.259973	0.0764968	0.0114505	-0.0310989	0.121005	-0.159009
618.2392 m/z ± 5.5 ppm		619.246		[M-H]-							-0.0594171	-0.0274392	0.0842897	-0.0331738	-0.0216142	-0.0076841	-0.482169	-0.199005	-0.521553	-0.1356	-0.348057	0.607359	0.0994342	-0.0317218	-0.0410722	-0.230285	0.516942	-0.0759465	-0.144288	-0.0631753	0.275297	-0.438675	-0.372188	0.562265	-0.336642	-0.00117159	0.387028	-0.0347768	0.380805	0.12198	0.0487439	-0.13359	0.223224	-0.122572	-0.128297	-0.0262461	0.0118256	-0.0735844	0.140099
419.2557 m/z ± 5.5 ppm	Maytenin	420.263		[M-H]-	C28H36O3	Target List	APT Library For MSI_1		46.2457	-0.00387476	0.0750072	0.0487	0.0840845	0.0590626	0.0515177	0.0376838	0.751239	0.57873	0.853664	0.306754	0.681426	-0.362777	-0.252582	0.0389122	0.0530255	0.0707717	-0.352921	0.121446	0.25386	0.102592	-0.37051	0.881894	0.773931	-0.23971	0.77188	-0.0304627	-0.271355	-0.00698802	-0.28891	-0.357543	-0.0896259	0.284982	-0.261717	0.271031	0.0746768	0.0501919	-0.0329589	0.156998	-0.177533
599.3191 m/z ± 5.5 ppm	1-octadecanoyl-sn-glycero-3-phospho-(1'-myo-inositol)	600.326		[M-H]-	C27H53O12P	Target List	APT Library For MSI_2	CAS (106248-36-6)	3.35382	-0.000778801	0.0724657	0.0267732	0.119755	0.0335118	0.0633472	0.0493216	0.467298	0.535035	0.696502	0.296309	0.817579	-0.235831	-0.226769	0.0250466	0.061618	0.0420326	-0.237833	0.0606721	0.163865	0.0876879	-0.317458	0.839881	0.798152	-0.112456	0.519229	-0.0140607	-0.145066	-0.00140554	-0.18613	-0.336097	-0.0714974	0.222194	-0.188756	0.23113	0.0454611	0.030324	-0.0199801	0.112032	-0.147965
565.0469 m/z ± 5.5 ppm	Uridine diphosphate glucose	566.054		[M-H]-	C15H24N2O17P2	Target List	HMDB_without lipid_with KEGG	KEGG (C00029),CAS (133-89-1)	3.84778	-0.00122564	-0.0325381	-0.0137024	-0.0826968	-0.0139604	-0.0213452	-0.0526388	0.675913	0.354424	0.723685	0.112962	0.405352	-0.511438	-0.277363	-0.00596196	-0.0135898	0.204871	-0.427183	0.0364868	0.124951	-0.0323948	-0.398548	0.607072	0.65102	-0.404582	0.500811	-0.0347313	-0.338322	-0.026136	-0.3389	-0.369882	-0.122769	0.0623653	-0.304035	0.0584871	0.109646	-0.0159308	-0.042839	0.0449027	-0.230215
505.9875 m/z ± 5.5 ppm	dGTP	506.995		[M-H]-	C10H16N5O13P3	Target List	HMDB_without lipid_with KEGG	KEGG (C00286),CAS (2564-35-4)	5.54874	-0.00123563	0.000442918	0.0345621	-0.0455833	0.039689	-0.0129141	0.0338407	0.28863	0.0751894	0.0677652	0.021916	-0.0949069	-0.190103	-0.0797647	0.0459118	0.0281263	0.0181936	-0.1396	0.101296	0.176151	0.0135223	-0.126648	0.0699467	-0.00630621	-0.161148	0.103631	0.0161791	-0.100785	0.030043	-0.100719	-0.0980551	-0.0370685	0.0540534	-0.079584	0.0255446	0.105341	0.0312607	-0.014313	0.087296	-0.122536
540.0529 m/z ± 5.5 ppm	Cyclic ADP-ribose	541.06		[M-H]-	C15H21N5O13P2	Target List	HMDB_without lipid		4.74099	-0.00122576	-0.000758842	0.0340664	-0.0619734	0.0401843	-0.0187116	0.0489587	0.591948	0.20178	0.339382	0.0640062	0.0730778	-0.342973	-0.159574	0.0410386	0.0397304	0.235796	-0.290465	0.106571	0.255208	0.0158654	-0.258545	0.291873	0.229313	-0.286447	0.320378	0.00577332	-0.218413	0.019545	-0.222122	-0.214076	-0.0806809	0.118452	-0.190211	0.0888361	0.209757	0.0293659	-0.0296726	0.124273	-0.101592
611.1435 m/z ± 5.5 ppm	Oxidized glutathione	612.151		[M-H]-	C20H32N6O12S2	Target List	APT Targeted Metbolomics_H650	KEGG (C00127)	28.7503	-0.00129961	0.0164337	0.00697964	-0.055711	0.010157	-0.0069716	0.0145005	0.598491	0.290351	0.642694	0.129985	0.301575	-0.475434	-0.216298	0.0187779	0.0271676	0.406457	-0.401271	0.0568529	0.186807	0.0199821	-0.347974	0.51971	0.488861	-0.392239	0.388561	-0.0219926	-0.292189	-0.000242566	-0.290556	-0.289448	-0.102222	0.134921	-0.25075	0.129544	0.196475	0.00631713	-0.0359856	0.0848534	-0.151496
701.51 m/z ± 5.5 ppm	1-octadecanoyl-2-(9z-octadecenoyl)-sn-glycero-3-phosphate	702.517		[M-H]-	C39H75O8P	Target List	APT Library For MSI_2	CAS (10016-26-9)	5.99386	-0.0010406	0.0653444	0.0565861	0.0515783	0.0670329	0.0334416	0.0690128	1	0.454654	0.795408	0.216216	0.226662	-0.363713	-0.209073	0.0410921	0.0438357	0.135669	-0.323926	0.157949	0.323594	0.0969404	-0.319742	0.619825	0.458747	-0.270012	0.814113	-0.0190261	-0.246787	-0.00261338	-0.249057	-0.280286	-0.078513	0.292107	-0.217171	0.246979	0.13278	0.054593	-0.0323296	0.186118	-0.172852
1051.5361 m/z ± 5.5 ppm	Officinalisin II	1052.54		[M-H]-	C50H84O23	Target List	HMDB_without lipid		70.0454	0.00240315	-0.0148568	0.00905689	0.054098	0.0104967	0.0293126	0.0613665	-0.289528	-0.154951	-0.333888	-0.0461893	-0.33519	0.377786	0.567638	0.0181127	0.0256663	-0.100114	0.344659	-0.00139998	-0.0606707	-0.010074	0.612278	-0.316808	-0.330672	0.199776	-0.216326	0.00541537	0.164292	0.0454438	0.229601	0.640948	0.258473	-0.0617596	0.400632	-0.0608065	-0.0222771	0.010166	0.0866996	-0.0327035	0.470507
556.3304 m/z ± 5.5 ppm	Leu-Arg-Asn-Arg	557.338		[M-H]-	C22H43N11O6	Target List	HMDB_without lipid		32.2686	-0.001967	0.0272446	0.0566513	0.0776129	0.0608373	0.113124	0.168981	-0.280292	-0.1386	-0.333301	0.0168515	-0.347891	0.32059	0.571426	0.0717053	0.0943346	-0.0498826	0.232431	0.0553204	0.00150963	0.0271186	0.617803	-0.310659	-0.356621	0.114079	-0.227558	0.184725	0.107877	0.18188	0.151576	0.999984	0.266363	-0.0384544	0.366249	-0.0460706	0.0872187	0.0537396	0.114599	0.00888825	0.515265
437.2663 m/z ± 5.5 ppm	1-octadecanoyl-2-sn-glycero-3-phosphate	438.274		[M-H]-	C21H43O7P	Target List	APT Library For MSI_2	CAS (22002-86-4)	3.93753	-0.00076078	0.116095	0.0821893	0.168327	0.0953634	0.0961202	0.127019	0.657304	0.577925	0.722905	0.346368	0.582019	-0.175643	-0.182172	0.0726738	0.100451	0.0235617	-0.206755	0.157417	0.302828	0.150447	-0.26507	0.796876	0.671345	-0.0709044	0.709719	0.0319041	-0.12926	0.0475445	-0.167531	-0.270872	-0.0457408	0.332649	-0.153244	0.313696	0.0835241	0.0820028	-0.0130143	0.201207	-0.0935283
354.0605 m/z ± 5.5 ppm	Sulforaphane-cysteine-glycine	355.068		[M-H]-	C11H21N3O4S3	Target List	HMDB_without lipid		59.0638	-0.0018556	0.0258025	0.0111667	-0.0109916	0.0139543	0.00931666	0.0325508	0.656175	0.375222	0.675764	0.167808	0.299424	-0.41173	-0.196272	0.0134994	0.0279533	0.296451	-0.354999	0.0619989	0.206165	0.0361647	-0.315985	0.593939	0.527558	-0.324994	0.511321	-0.0154336	-0.2572	-0.0063223	-0.254678	-0.265696	-0.0861713	0.1659	-0.218801	0.160588	0.168233	0.00972374	-0.0314252	0.100069	-0.175779
530.2788 m/z ± 5.5 ppm		531.286		[M-H]-							0.0515096	0.0565126	0.162828	0.0671734	0.0709607	0.160619	-0.0463896	0.131345	-0.0436191	0.124462	0.0114265	0.398574	0.393402	0.0683274	0.0775835	-0.00729314	0.299625	0.0850331	0.164033	0.0781619	0.324007	0.0562089	-0.00727343	0.312224	-0.0218196	0.0359055	0.163854	0.0591221	0.156357	0.270587	0.100899	0.139254	0.173452	0.138979	0.128588	0.0608101	0.0441217	0.12035	0.747825
531.2985 m/z ± 5.5 ppm	C28H41FN4O5	532.306		[M-H]-	C28H41FN4O5	Target List	APT Library For MSI_1		18.3089	-0.000231322	0.00194382	0.0322158	0.112941	0.0346355	0.079335	0.134322	-0.319686	-0.12179	-0.363201	-0.0125719	-0.330818	0.481995	0.529977	0.0413873	0.0561769	-0.0944225	0.403801	0.0195893	-0.0319546	0.00515435	1	-0.320045	-0.344214	0.315954	-0.245846	0.106303	0.245481	0.1117	0.275961	0.617786	0.237128	-0.0519908	0.396823	-0.0533807	0.0282536	0.0320279	0.0909163	-0.0101569	0.538188
498.3154 m/z ± 5.5 ppm		1497.97		[M-H-H2]3-							0.0412301	0.0645961	0.0943587	0.0716234	0.131309	0.158236	-0.118086	-0.022778	-0.137928	0.0595211	-0.140229	0.251239	0.437847	0.0844312	0.107836	-0.0367653	0.187836	0.0720518	0.00513849	0.0414269	0.498699	-0.126771	-0.138845	0.0878862	-0.0867075	0.171245	0.0603016	0.20723	0.119746	0.568863	0.301006	-0.00749072	0.368355	-0.00620142	0.0556282	0.0624693	0.138266	0.00845253	0.378132
408.0111 m/z ± 5.5 ppm		409.018		[M-H]-							0.0205406	0.0239615	-0.00159424	0.0305929	0.00616185	-0.001768	0.630341	0.437169	0.614776	0.180643	0.48254	-0.352614	-0.240668	0.0285286	0.0288971	0.0632807	-0.328615	0.0855031	0.192435	0.0326627	-0.352703	0.658567	0.709752	-0.239744	0.561521	-0.0193106	-0.268888	-0.000633182	-0.278821	-0.346776	-0.093134	0.167182	-0.25434	0.172753	0.0877373	0.023198	-0.0325858	0.102899	-0.180077
826.5719 m/z ± 5.5 ppm		827.579		[M-H]-							0.0018961	0.0335865	-0.0502671	0.0408061	-0.00606616	0.110334	0.570393	0.190336	0.404392	0.0821927	0.00732647	-0.334293	-0.106896	0.0537318	0.0519001	0.276996	-0.266348	0.117239	0.309674	0.0177991	-0.201051	0.281969	0.09504	-0.30712	0.211948	0.0269557	-0.183076	0.0408401	-0.188104	-0.146088	-0.0686919	0.102193	-0.150651	0.0538818	0.32407	0.0313716	-0.0260383	0.147919	-0.0193138
634.2131 m/z ± 5.5 ppm		635.22		[M-H]-							-0.0420156	-0.00891046	0.0845152	-0.0127287	-0.000705613	0.0147777	-0.433801	-0.173162	-0.473793	-0.104779	-0.32337	0.546673	0.100976	-0.0157498	-0.0209722	-0.210124	0.462194	-0.0539823	-0.114263	-0.0429449	0.266039	-0.395742	-0.340153	0.497751	-0.304754	0.0366122	0.3347	-0.00288968	0.327935	0.131812	0.0560382	-0.107186	0.20096	-0.0992399	-0.0995396	-0.00967283	0.0126222	-0.0545437	0.146608
556.2472 m/z ± 5.5 ppm		557.255		[M-H]-							-0.0389664	-0.0134198	0.18737	-0.0143872	0.0209214	0.0924274	-0.44055	-0.150608	-0.501079	-0.108263	-0.442235	0.726394	0.288929	-0.0122215	-0.0181392	-0.190008	0.640067	-0.0457545	-0.106497	-0.0359662	0.414919	-0.446216	-0.438731	0.660728	-0.321454	-0.0183246	0.564384	-0.00628861	0.553817	0.314784	0.129466	-0.0952395	0.429969	-0.0850974	-0.092365	-0.00900308	0.0662691	-0.0516998	0.242298
788.5413 m/z ± 5.5 ppm	2-Oleoyl-1-stearoyl-sn-glycero-3-phosphoserine	789.549		[M-H]-	C42H80NO10P	Target List	APT Library For MSI_1	KEGG (C02737)	21.1925	-0.00140352	-0.00962622	0.00871883	-0.0363001	0.0107155	-0.0034781	0.0172854	0.850932	0.32152	0.74226	0.117678	0.184761	-0.427539	-0.212368	0.00762529	0.00747951	0.219704	-0.35759	0.0718818	0.209049	0.00702182	-0.32539	0.49051	0.373232	-0.345606	0.582847	-0.0205722	-0.269192	-0.0125127	-0.267805	-0.278137	-0.0943125	0.119737	-0.233032	0.0885171	0.158286	0.00570256	-0.0353487	0.0997935	-0.171735
384.9834 m/z ± 5.5 ppm		385.991		[M-H]-							-0.0142994	-0.0122105	-0.0116137	-0.0113313	0.00247535	-0.0481398	0.625515	0.450663	0.751878	0.163731	0.515582	-0.384853	-0.249487	-0.00896006	-0.0121433	0.0777425	-0.344308	0.02236	0.0855583	-0.0137843	-0.357362	0.711988	0.809319	-0.27044	0.614294	-0.0362513	-0.281212	-0.0289185	-0.282594	-0.349307	-0.0959333	0.100787	-0.259067	0.115377	0.043469	-0.0126077	-0.0328118	0.0340273	-0.222767
863.5589 m/z ± 5.5 ppm	PI 36:1	864.566		[M-H]-	C45H85O13P	Spectral Library	APT Library.msp		74.8911	-0.00574212	-0.0175344	-0.0185086	-0.00537804	-0.0198348	0.0069876	-0.0687515	0.224736	0.330467	0.420799	0.154006	0.97868	-0.313424	-0.242161	-0.0213233	-0.0222773	0.0677366	-0.312997	-0.0235708	-0.00296872	-0.017522	-0.322913	0.677894	0.651358	-0.203152	0.216158	-0.0382465	-0.245112	-0.0421852	-0.269866	-0.336241	-0.0962719	0.0329818	-0.258436	0.0534281	0.0104509	-0.016919	-0.0288592	-0.00624514	-0.138292
520.2706 m/z ± 5.5 ppm	Batrachotoxinin A 20-alpha-benzoate	521.278		[M-H]-	C31H39NO6	Target List	HMDB_without lipid		72.734	9.67858e-05	-0.00934503	0.00340915	0.171516	0.0053733	0.0494089	0.115226	-0.254706	-0.0550632	-0.292654	-0.0350508	-0.266307	0.51825	0.281835	0.00950316	0.013724	-0.107802	0.467072	-0.0038225	-0.0513688	-0.00186088	0.379811	-0.257787	-0.26529	0.461668	-0.183893	0.0187402	0.397671	0.0364815	0.402052	0.30496	0.152982	-0.0409236	0.374897	-0.0329765	-0.0349664	0.00770295	0.0963335	-0.0221591	0.253318
699.4947 m/z ± 5.5 ppm	1,2-Ethanediamine propylene oxide ethylene oxide polymer	700.502		[M-H]-	C34H72N2O12	Target List	HMDB_without lipid		58.437	-0.00615377	0.00399465	-0.00254964	0.0039394	-0.00157964	0.0170728	-0.0444796	0.478527	0.430302	0.697746	0.212984	0.887494	-0.417638	-0.277806	-0.0117875	-0.00865629	0.128813	-0.395585	0.0148616	0.0814967	0.0137842	-0.385538	0.801233	0.747003	-0.295454	0.466895	-0.0431653	-0.31067	-0.0427524	-0.324689	-0.378885	-0.11226	0.117884	-0.301185	0.122796	0.0520501	-0.000936951	-0.0369939	0.0418125	-0.175738
766.5367 m/z ± 5.5 ppm	2-arachidonoyl-1-stearoyl-sn-glycero-3-phosphoethanolamine	767.544		[M-H]-	C43H78NO8P	Target List	APT Library For MSI_2	CAS (61216-62-4)	39.3498	-0.00163554	-0.00310525	0.0125408	-0.0486226	0.0167749	-8.80942e-05	-0.00665417	0.615866	0.303238	0.726115	0.14889	0.465538	-0.490302	-0.251627	0.0132928	0.011481	0.252596	-0.426666	0.0637542	0.172267	0.0131246	-0.375348	0.563953	0.485548	-0.403102	0.4502	-0.0350662	-0.327151	-0.0167232	-0.333628	-0.333449	-0.118122	0.123123	-0.296624	0.102315	0.141937	0.0105826	-0.0417243	0.0888666	-0.115592
480.278 m/z ± 5.5 ppm	dihydrocytochalasin B	481.285		[M-H]-	C29H39NO5	Target List	HMDB_without lipid		34.1027	0.00224003	0.0214579	0.0413922	0.3076	0.0465614	0.061483	0.134949	-0.269983	0.0644259	-0.330959	-4.24035e-05	-0.198895	0.854773	0.179972	0.00468655	-0.00311466	-0.198513	0.714599	-0.000840493	-0.00421907	0.0561075	0.316066	-0.201758	-0.198135	1	-0.124756	-0.0052477	0.616928	-0.0150286	0.59518	0.114006	0.10314	0.0513469	0.391071	0.0656655	-0.0938957	0.0474076	0.039491	0.0215488	0.303456
833.5155 m/z ± 5.5 ppm	PI 34:2	834.523		[M-H]-	C43H79O13P	Spectral Library	APT Library.msp		80.7974	-0.00233988	-0.0201316	-0.0185275	-0.0121981	-0.0201084	0.00542322	-0.0708217	0.224449	0.315293	0.421541	0.146537	0.959828	-0.320473	-0.238834	-0.0217781	-0.0223059	0.082558	-0.315276	-0.0235735	-0.0032605	-0.0201549	-0.319393	0.667025	0.633738	-0.214953	0.206668	-0.0378855	-0.251463	-0.0425583	-0.274723	-0.333788	-0.0980956	0.0292769	-0.262303	0.0492016	0.014391	-0.0172733	-0.0294189	-0.00729209	-0.122985
339.1994 m/z ± 5.5 ppm	Tridecylbenzenesulfonic acid	340.207		[M-H]-	C19H32O3S	Target List	APT Library For MSI_2	CAS (25496-01-9)	3.47054	-0.000543302	0.141402	0.550261	0.105738	0.618791	0.0986308	0.220448	0.157144	0.172225	0.049779	0.218804	-0.0214665	0.021879	0.0377617	0.644558	0.436519	-0.000916403	-0.0117018	0.943907	0.46158	0.204166	0.0181915	0.137843	0.00805757	-0.00251477	0.145144	0.0985511	0.0321511	0.529152	-0.0148781	0.0526656	0.0493487	0.358124	0.056591	0.285996	0.121212	0.548125	0.0939607	0.366008	0.0794779
[truncated: 324 more rows]
[truncated: 5 more columns]

## Sheet: Co_localization_HFD_vs_ND
m/z	Name	NeutralMass	Mobility	Notation	Formula	Source	Database	Identifiers	mSigma	mzDev	Colocalized with m/z 571.2884	Colocalized with m/z 437.2663	Colocalized with m/z 599.3191	Colocalized with m/z 480.3087	Colocalized with m/z 435.2509	Colocalized with m/z 496.273	Colocalized with m/z 494.2576	Colocalized with m/z 391.2244	Colocalized with m/z 465.3032	Colocalized with m/z 362.0498	Colocalized with m/z 480.278	Colocalized with m/z 522.3192	Colocalized with m/z 419.2557	Colocalized with m/z 375.1842	Colocalized with m/z 415.2244	Colocalized with m/z 498.2886	Colocalized with m/z 323.0275	Colocalized with m/z 581.3082	Colocalized with m/z 409.2353
[truncated: 372 more rows]
