# Supplementary material for: Succinic acid-driven gut-fat axis orchestrates abdominal fat deposition in chickens via adipocyte-macrophage crosstalk
Source: J Anim Sci Biotechnol. 2025 Nov 14;16:148. doi: 10.1186/s40104-025-01278-7 (PMC12616907; doi:10.1186/s40104-025-01278-7)
Supplement: Supplementary file 5 — Additional file 5: Table S5. Serum metabolome results based on LC-MS. [file 40104_2025_1278_MOESM5_ESM.xlsx]

## Sheet: meta_intensity
Mode	Adducts	Metabolite	Retention time(min)	Formula	m/z	Fragmentation Score	Mass Error (ppm)	VIP	fc	pvalue	ND1	ND10	ND2	ND3	ND4	ND5	ND6	ND7	ND8	ND9	HFD1	HFD10	HFD11	HFD2	HFD3	HFD4	HFD5	HFD6	HFD7	HFD8	HFD9
pos	M+H	D-Histidine	0.691533	C6H9N3O2	156.076	99.3	-2.88308	0.448847	1.29951	0.00112796	243749	309712	230327	244205	200254	164325	276077	273645	242638	292618	289204	292594	435542	311278	304904	282490	284466	314355	365355	322061	339319
pos	M+H, 2M+H, M+ACN+H, M+Na	Tyrosine	1.00062	C9H11NO3	182.08	99.2	-3.76523	6.62476	1.56893	4.84083e-05	1.75801e+07	1.60045e+07	1.95313e+07	2.97385e+07	1.72956e+07	1.21973e+07	1.65833e+07	2.13485e+07	2.10835e+07	2.01959e+07	2.91663e+07	3.42372e+07	3.57508e+07	3.92831e+07	2.77113e+07	2.95216e+07	3.1904e+07	2.21987e+07	2.66323e+07	2.8614e+07	2.55775e+07
neg	M-H, M+Na-2H	Octadecanedioic acid	9.6633	C18H34O4	313.239	98.8	2.88988	0.263766	1.19453	0.284829	548442	522212	365091	739968	544008	903394	558093	724957	494994	409396	554025	574908	1.02313e+06	520885	708979	949566	406180	334538	978757	431432	1.15259e+06
neg	M-H	PHENYLALANINE	1.71747	C9H11NO2	164.072	98.6	3.89783	5.15369	1.47403	3.07157e-09	1.4602e+07	1.36205e+07	1.34212e+07	1.38057e+07	1.15094e+07	1.40253e+07	1.29257e+07	1.25954e+07	1.11531e+07	1.12162e+07	2.04187e+07	1.93854e+07	1.72418e+07	2.06113e+07	1.73902e+07	1.92611e+07	2.01246e+07	1.99217e+07	1.62938e+07	1.84249e+07	1.98881e+07
pos	M+H	Kaempferol 3-glucuronide	4.99177	C21H18O12	463.086	98.4	-3.08859	0.218321	0.0453983	0.307212	1512.54	1643.99	1467.91	1495.51	1393.77	1699.94	1501.41	1575.32	337785	1410.57	1441.22	2063.49	1554.87	1416.38	1482.31	1675.23	1819.01	1398.04	1583.38	1631.93	1486.7
pos	M+H	LPC 20:1	10.4427	C28H56NO7P	550.385	98.2	-2.30788	0.0155285	0.757012	0.548036	10140	6300.98	4254.63	8586.46	51140.5	6754.3	4627.29	3019.2	3849.24	39481.3	15865.9	18411.2	7560.83	3797.13	10677.8	23005.7	6067.8	5650.68	7391.53	12974	3640.1
pos	M+H, M+Na	LPC 20:2	9.70128	C28H54NO7P	548.37	98	-2.70875	0.883118	3.01673	0.000196222	92332.7	71628.7	63881	76948.5	240135	69975.5	63224.5	62537.8	52132.1	193270	474214	513570	293081	174430	234616	436638	249511	174546	224572	299666	197317
pos	M+H, M+Na	gamma-Glutamyltyrosine	1.5276	C14H18N2O6	311.123	97.9	-3.91112	2.36879	2.30746	2.75612e-06	1.00744e+06	1.21044e+06	1.27685e+06	1.37839e+06	926049	688572	792822	1.11456e+06	471002	921593	2.41971e+06	2.02779e+06	2.42487e+06	3.19882e+06	2.6707e+06	3.11903e+06	1.97597e+06	1.82233e+06	1.90942e+06	1.71135e+06	1.56325e+06
pos	M+Na	GPCho(18:2/18:2)	12.0059	C44H80NO8P	804.549	97.9	-3.3093	0.11899	0.665499	0.244747	28627	12950.2	85560.4	16411.1	33032.3	19112.7	64825.7	73397.2	2917.14	22711.3	43580.4	18179.5	11068.7	42649.3	4378.55	44488.4	18972.1	6890.03	46156.2	14041.8	12799.5
neg	M-H	PE(18:2/0:0)	8.80783	C23H44NO7P	476.28	97.8	3.10614	1.37524	2.08116	0.00144385	337582	368662	526530	485189	770251	296927	265768	406428	219179	889735	755859	1.12499e+06	881000	987874	1.17285e+06	1.89542e+06	640899	668570	740114	915395	670456
pos	M+Na, M+2Na-H, 2M+H, M+H	D-Tryptophan	3.15637	C11H12N2O2	205.096	97.7	-4.19086	3.14502	0.909013	0.264377	5.13262e+07	5.46857e+07	5.95046e+07	5.01059e+07	2.96585e+07	5.57867e+07	6.05608e+07	5.92922e+07	5.80669e+07	3.6703e+07	5.34837e+07	3.96072e+07	5.46975e+07	5.1235e+07	4.04032e+07	2.96368e+07	4.98059e+07	5.59005e+07	4.53972e+07	4.17979e+07	5.36814e+07
pos	M+H, M+NH4	PIPECOLIC ACID	0.66445	C6H11NO2	147.112	97.6	-4.02981	2.35276	0.491655	0.000147303	2.49028e+06	2.99928e+06	2.9252e+06	1.98338e+06	3.23362e+06	1.58507e+06	2.66684e+06	2.9587e+06	4.32534e+06	2.67766e+06	1.42574e+06	756870	1.62225e+06	665907	1.62114e+06	335776	1.16444e+06	1.39574e+06	1.99496e+06	1.45988e+06	2.61663e+06
pos	M+H	LPC 16:2	8.5979	C24H46NO7P	492.307	97.6	-2.92843	0.0893932	0.895402	0.376667	92651.4	112012	78950.6	106607	101221	59682.9	61962.1	82301.1	86863	83080.9	96184.4	95215.6	67893.2	52158.4	91589.3	86322.7	80434.5	34944	131067	50251.8	66241
neg	M-H	2-mercaptobenzothiolate	6.7663	C7H5NS2	165.98	97.3	3.64992	0.954799	1.06193	0.686601	2.08114e+07	2.05043e+07	2.37399e+07	6.38993e+06	1.6496e+07	1.29978e+07	6.74569e+06	1.77186e+07	1.49163e+07	1.6379e+07	1.2584e+07	2.15869e+07	1.97324e+07	1.4654e+07	3.66606e+06	1.63264e+07	2.03674e+07	1.55651e+07	1.9545e+07	1.85575e+07	2.04591e+07
pos	M+H, M+Na	LPC 22:4	9.55415	C30H54NO7P	572.369	97.3	-2.86776	0.180936	0.836585	0.282053	560845	382123	263513	302012	653410	313716	348924	244437	199011	412568	269154	280607	248600	202358	307924	560658	214251	254037	258590	407017	383815
neg	M-H	PE(18:0/0:0)	10.1584	C23H48NO7P	480.311	97.3	2.8986	0.332676	0.484357	0.254901	115422	72645.4	182005	216608	1.50686e+06	138140	77601.9	49716.1	95479.3	1.16127e+06	201003	296958	214836	103937	129511	283835	77685.9	88055	125588	148576	256463
pos	M+H	OCTANOYLCARNITINE	5.86008	C15H29NO4	288.216	97.1	-3.85179	0.629827	0.453644	0.00484559	175148	108814	256872	277992	68468.8	202431	110189	426361	296576	269698	87333.5	53340.1	97150.1	85031.2	74790	80001.1	179305	76365.8	245472	55696.9	59616.2
pos	M+H, M+Na	LPC 18:3	8.37698	C26H48NO7P	518.323	97	-2.84456	3.26337	4.39594	7.40467e-11	797348	633252	652574	795421	652014	823949	561913	633215	661395	892009	3.27772e+06	3.08671e+06	2.85433e+06	3.46216e+06	3.66512e+06	3.89435e+06	3.00374e+06	1.73342e+06	3.12594e+06	2.72137e+06	3.52241e+06
neg	M-H	Baicalin	5.20178	C21H18O11	445.079	96.9	3.46123	0.171183	2.25148	0.109359	10096.4	13860.4	11065.1	5331.45	6248.13	16067.8	10414.3	50642.8	2890.24	6994.35	72994.2	96297.1	15821.9	37023.5	16091.8	7666.34	17833.5	26077.6	13162.5	10324.2	17612
neg	M-H	PE(22:5/0:0)	9.02533	C27H46NO7P	526.295	96.8	1.52502	0.0746913	0.880433	0.45071	91736.2	94010.6	80611.6	72029.9	184481	103640	80005.9	78229.7	27422.2	119559	55130.1	98933.2	88406.1	54499.4	71026.3	103805	48456.7	57987.1	113066	95996.3	115048
neg	M+Cl, 3M-H, 2M-H, M-H	URIC ACID	0.922383	C5H4N4O3	335.05	96.6	2.96501	0.0174661	1.00412	0.949694	2.90712e+07	3.33965e+07	2.49766e+07	2.42611e+07	2.18014e+07	3.30282e+07	3.07893e+07	2.95493e+07	2.83164e+07	2.82098e+07	3.5296e+07	3.25813e+07	2.3241e+07	2.56633e+07	2.89729e+07	3.23707e+07	2.58774e+07	3.46725e+07	2.3036e+07	2.50214e+07	2.62913e+07
pos	M+H, 2M+H, M+Na	LPC 18:0	10.2305	C26H54NO7P	524.369	96.6	-3.0217	0.954253	0.634711	0.371919	3.28424e+06	2.65604e+06	2.22157e+06	4.58271e+06	2.31765e+07	3.02754e+06	1.706e+06	1.61953e+06	2.0865e+06	2.40584e+07	6.5946e+06	7.14164e+06	3.21336e+06	2.14001e+06	4.68581e+06	6.74498e+06	2.30001e+06	3.57204e+06	3.66809e+06	4.86979e+06	2.83862e+06
pos	M+H-H2O, M+2Na-H, M+NH4, M+H	Taurocholate	7.00348	C26H45NO7S	498.287	96.5	-3.0636	0.990024	2.21978	0.0284593	218547	83331.3	966748	628831	16694.1	21606.6	169716	152680	518968	39752	282635	1.46473e+06	352698	688304	762486	836269	522326	337243	325265	539137	767037
pos	M+H, M+Na	LPC 20:5	8.41235	C28H48NO7P	542.323	96.4	-2.72185	0.966171	0.742488	0.0407503	1.59538e+06	1.12029e+06	1.32899e+06	1.23488e+06	734233	1.7653e+06	1.27279e+06	1.272e+06	1.22945e+06	1.48553e+06	990091	306332	1.08149e+06	589982	1.59798e+06	683515	482563	1.40709e+06	1.15743e+06	1.21299e+06	1.13984e+06
neg	M-H	PE(20:4/0:0)	8.83158	C25H44NO7P	500.279	96.4	1.68344	0.705401	0.772979	0.076551	1.71603e+06	1.3448e+06	2.04174e+06	1.50236e+06	2.74388e+06	1.27238e+06	1.23618e+06	1.56287e+06	946563	1.61975e+06	1.0589e+06	864620	1.23498e+06	641388	1.35102e+06	2.00342e+06	862789	1.19621e+06	1.47854e+06	1.62399e+06	1.27714e+06
pos	M+Na	PC(20:3/0:0)	9.423	C28H52NO7P	568.336	96.4	-2.67935	0.232357	0.216818	0.000466882	51038.3	17428.2	16653.8	14417.6	28634	41655.5	23486.3	9702	14055.5	14827.2	1869.63	873.843	2329.61	599.805	11992.5	10202.1	836.207	7969.11	2451.62	12004.7	4178.53
pos	M+H, M+Na	ACETYL-CARNITINE	0.84935	C9H17NO4	204.122	96.3	-3.63364	3.20611	0.610119	7.08454e-05	7.59825e+06	7.05606e+06	7.27444e+06	5.3159e+06	5.33083e+06	6.9008e+06	7.10381e+06	7.9407e+06	6.8008e+06	4.34848e+06	2.76875e+06	3.41912e+06	4.74352e+06	3.85292e+06	3.26526e+06	3.57103e+06	4.17677e+06	2.56858e+06	6.6637e+06	4.00465e+06	5.03888e+06
neg	M-H	PE(22:4/0:0)	9.50565	C27H48NO7P	528.31	96.3	1.35594	0.041822	0.80664	0.466695	34274.4	28178.2	20051.8	19950.1	96044.2	21967.6	23642.8	14908.3	13594	75050.4	17712.2	38267.1	28220.9	11359.1	22715.3	46020.7	16313	23810.4	29871.5	37284	36907.4
pos	M+H, M+Na	LPC 22:5	9.06118	C30H52NO7P	570.354	96.1	-2.75766	0.0987533	0.972299	0.837287	1.22167e+06	875660	737024	805859	1.29893e+06	1.0712e+06	838393	624026	654292	606388	807724	765836	801717	620862	702880	864766	669547	556152	1.026e+06	930582	1.5946e+06
pos	M+H	gamma-Glutamylleucine	3.24612	C11H20N2O5	261.144	96	-3.81641	0.906812	1.36055	0.0278657	1.39802e+06	1.52039e+06	1.39174e+06	992228	653495	1.47119e+06	1.47913e+06	1.33007e+06	731119	697460	1.34747e+06	1.12967e+06	1.20553e+06	2.07919e+06	2.41699e+06	1.73768e+06	1.52264e+06	2.11987e+06	1.45082e+06	1.12823e+06	1.31963e+06
pos	M+H, M+Na, M+H-H2O	N-ACETYLTRYPTOPHAN	5.36212	C13H14N2O3	247.107	96	-3.4778	0.288779	0.644493	0.087555	168881	70657.8	101958	112559	32675.9	94337.5	171463	93954.8	228832	63303.1	187044	43865.5	111432	68148.5	52394.4	47752	53194.2	87058.1	67986.7	50084.4	38257.7
neg	M-H	Chrysin-7-O-glucuronide	4.73443	C21H18O10	429.085	95.9	4.26969	0.263908	2.26902	0.0748326	12847.3	26881.6	28119	7685.85	13894.4	28316.6	13832.9	151972	4710.51	16893.8	163035	160050	55330.9	101256	42718.4	31279.9	53078.3	59031.3	36600.4	32551.4	26709.1
pos	M+H, M+Na	LPC 18:2	8.69713	C26H50NO7P	520.338	95.5	-2.726	2.60984	2.16859	3.09034e-08	1.12193e+06	1.37637e+06	1.41828e+06	1.53405e+06	1.25744e+06	1.22669e+06	1.21546e+06	1.14017e+06	1.08449e+06	1.60803e+06	2.70515e+06	3.04219e+06	2.58985e+06	2.96625e+06	3.22214e+06	4.02235e+06	2.28143e+06	2.557e+06	2.66811e+06	2.76518e+06	2.15035e+06
pos	M+H	nicotinamide	1.2833	C6H6N2O	123.055	95.4	-2.43017	0.109608	1.02201	0.853888	2.81256e+06	3.88709e+06	4.54052e+06	2.77597e+06	2.62443e+06	4.09735e+06	2.70763e+06	4.4756e+06	3.33062e+06	1.54596e+06	2.14281e+06	2.97172e+06	3.54999e+06	3.2958e+06	3.27185e+06	2.57646e+06	5.12834e+06	3.51004e+06	4.09624e+06	2.64936e+06	3.67911e+06
pos	M+Na	GPCho(18:4/20:1)	11.366	C46H82NO8P	830.564	95.3	-3.93416	0.221073	0.056463	0.126229	507.247	277.259	75689.1	13518.1	235.058	447.558	6619.07	152008	6010.53	237.892	5341.22	348.006	283.798	6570.83	1275.57	282.527	656.341	235.779	267.036	275.225	335.652
pos	M+H, M+K, 2M+H	D-proline	0.795967	C5H9NO2	116.07	95.2	-1.19595	2.18364	1.35596	0.00464712	4.9107e+06	5.02064e+06	5.32049e+06	5.44267e+06	3.90165e+06	4.16909e+06	5.35203e+06	5.09616e+06	5.34929e+06	4.25374e+06	6.05651e+06	6.72662e+06	4.88031e+06	8.77234e+06	6.39162e+06	5.74996e+06	7.94923e+06	9.7886e+06	5.45044e+06	6.51737e+06	4.52927e+06
pos	M+H, M+Na	LPC 15:0	8.72128	C23H48NO7P	482.323	95.2	-2.97648	0.690986	1.61389	0.000187964	165888	175190	194722	199320	377051	187586	186351	147110	158186	264371	374686	318978	310813	373719	270466	399475	248539	372940	386421	350948	242586
pos	M+H, M+Na, M+H-H2O	LPC 20:4	8.87048	C28H50NO7P	544.338	95.1	-3.53402	4.4963	0.731125	0.000515306	2.92215e+07	2.28319e+07	2.17014e+07	1.93576e+07	2.86234e+07	2.51243e+07	2.27912e+07	1.86368e+07	2.44093e+07	2.13319e+07	1.85629e+07	1.44887e+07	1.77043e+07	1.2742e+07	1.66227e+07	1.92257e+07	1.34946e+07	1.31021e+07	2.34262e+07	1.8614e+07	2.02319e+07
pos	M+H, 2M+H, M+Na	LPC 16:0	9.0106	C24H50NO7P	496.338	94.7	-3.11382	0.375756	1.02897	0.850189	3.36542e+06	2.76704e+06	2.2755e+06	3.13995e+06	6.32326e+06	2.9827e+06	2.1674e+06	1.84481e+06	2.41561e+06	4.24741e+06	3.50696e+06	2.78801e+06	2.45814e+06	2.6787e+06	4.63861e+06	4.62323e+06	2.15269e+06	3.24111e+06	2.56241e+06	3.91539e+06	3.12155e+06
neg	M-H	HYDROXYPHENYLLACTIC ACID	3.11692	C9H10O4	181.051	94.7	4.48513	1.28816	2.4511	6.30783e-06	404658	321887	315867	333904	207381	263904	263729	298063	330896	253413	476578	684751	711194	1.06586e+06	1.11157e+06	600744	827712	905696	551573	580949	555017
pos	M+H-2H2O	Taurohyocholic acid	7.47905	C26H45NO7S	480.276	94.7	-2.91162	0.0885754	0.843725	0.605083	87703.3	13723.3	117417	162693	23070.7	14401.9	62920.2	33073.8	173780	12224.3	18068.3	63695.9	57826.8	38726.6	112912	28665.4	49804.7	51141.6	56529.1	71684	101549
pos	M+H	Taurohyodeoxycholic acid	8.1789	C26H45NO6S	500.302	94.5	-3.60783	0.204519	11.0174	0.103941	819.116	890.306	2055.16	809.896	754.795	920.605	9291.44	853.117	4500.64	763.896	28172.3	141103	6968.62	4027.62	17228.9	907.223	7690.41	14836.5	5369.11	7431.83	28751.8
pos	2M+H	Erucamide	14.2318	C22H43NO	675.674	94.3	-3.15552	0.0816405	0.774632	0.590625	72549.1	170674	93631.9	174301	993652	178624	20428.5	90579.6	58634.5	888120	221306	328320	147157	87867.7	84335.9	271840	205507	161068	220194	467878	140285
pos	M+H-H2O	Magnolin	9.96993	C23H28O7	399.177	94.3	-8.02094	0.0605421	0.875365	0.129004	12620.4	15443.1	15190	13262.3	13348.2	17073.6	16512.8	19857.9	15904.2	14469.1	11404.6	18031.4	11780.9	9551.48	10764.4	17768.7	18784.3	11383.9	13065.1	13193.8	12251.7
neg	M-H	dibutyl phthalate	9.13067	C16H22O4	277.145	94.3	2.76512	1.19231	2.1914	0.00206356	321011	285436	337682	394776	340375	260247	282398	307782	544065	342018	896168	1.23988e+06	726257	646366	843677	1.49444e+06	383067	466981	609646	419994	507448
pos	M+H	methoxsalen	7.11168	C12H8O4	217.049	94.3	-3.2582	0.141055	0.8991	0.47255	176498	116360	112065	116003	89514	191356	146529	191531	120831	143502	119594	223388	114278	101295	73063.5	97033.8	142600	167823	196039	76304.8	77336.8
pos	M+H	LPC 14:0	8.27762	C22H46NO7P	468.307	94.2	-2.84821	0.991434	1.61492	0.00422331	510196	494671	463319	459823	479128	475940	496037	493226	434830	696324	724237	560048	820584	1.06189e+06	1.4062e+06	1.18099e+06	504877	684696	520927	773096	650695
neg	M+FA-H	PC(17:2(9Z,12Z)/0:0)	8.602	C25H48NO7P	550.315	94.1	0.164738	0.0916055	0.74637	0.0975276	22208	27543.7	18778	30151.7	34291	15315.7	12637.7	18030.7	19726.9	23821	24811.6	22026.7	19546.7	4921.14	14955.2	18127.3	15050.6	5543.95	31358.8	10349.5	15986.3
pos	M+H	Phthalic acid	9.1386	C8H6O4	167.033	94.1	-3.4013	0.123649	2.15841	0.00149792	3335.26	4041.85	3531.74	4301.11	2776.71	3896.15	3551.87	3851.35	7160.81	3012.34	9408.85	15228.4	7843.92	6800.44	10577.2	15086	5606	5972.55	6502.74	4329.41	6330.59
pos	M+H	kaempferol	4.99177	C15H10O6	287.054	93.9	-3.68118	0.153316	0.0234982	0.306704	377.134	409.912	366.008	372.889	347.52	423.862	374.361	392.789	165902	351.711	359.352	514.507	387.69	353.158	369.598	417.7	453.549	348.585	394.797	406.905	370.693
neg	M-H	PE(16:0/0:0)	9.14295	C21H44NO7P	452.28	93.9	3.1176	0.393551	0.667502	0.283325	541576	362448	549925	702543	2.8046e+06	566150	354441	266297	395126	1.6118e+06	591917	549466	556168	279378	637498	860631	247426	446813	577313	659974	581169
pos	M+H, M+Na, M+2Na-H	N-epsilon-Acetyllysine	0.840433	C8H16N2O3	189.123	93.8	-3.51039	2.16654	0.48617	4.79706e-05	2.5212e+06	2.94516e+06	3.20335e+06	1.46354e+06	1.31598e+06	2.54508e+06	2.36282e+06	2.49684e+06	2.91474e+06	1.77359e+06	828044	634515	1.23788e+06	1.0495e+06	1.92143e+06	693489	1.13249e+06	880248	1.74717e+06	1.32883e+06	1.13653e+06
pos	M+H	N2,N2-Dimethylguanosine	2.78625	C12H17N5O5	312.129	93.7	-3.73452	0.0869954	0.907696	0.537032	51345.8	72219	26804.2	38997	28518.3	90624.1	59130.2	46893.7	37956.2	32211.4	35704.4	29932.6	38115.7	50995.9	46315	35819.8	64636.3	51128	46263	29602.8	55442.2
pos	M+Na	PC(P-18:0/20:4(5Z,8Z,11Z,14Z)-OH(18R))	12.2078	C46H84NO8P	832.58	93.7	-3.45915	0.507705	0.302886	0.0351289	50925.2	72421.6	34200.3	390012	330198	45873.7	37379.8	64986.6	549751	430077	54720.4	46392.7	27507.9	87075.2	124744	124522	73963.7	11192.3	66753.6	27024.2	24392.9
pos	M+H	Glycitein	6.00833	C16H12O5	285.075	93.4	-3.62575	0.0901907	1.48443	0.353443	11689.7	26683.8	6668.32	9463.5	3480.13	14867.3	18236.5	22200	4554.79	9105.66	18693.5	28918.6	6632.78	68821.4	12908	4529.17	25622.5	24375.5	6040.63	1199.45	9550.54
neg	M-H, M+Na-2H	Tridecanedioic acid	7.53242	C13H24O4	243.161	93.4	2.74817	0.0342458	1.04013	0.747267	40130.2	35426.3	45660.6	36792.3	32660.2	39461.3	28682.4	50173	24189.8	26194.9	53953.2	37352.7	34532.7	41453.3	61347	37168.9	30357.6	27435.2	21653.8	34225.1	31692.4
pos	M+H	LPC 17:0	9.50105	C25H52NO7P	510.354	93.3	-2.7968	0.0311011	0.798672	0.446756	17053.2	18799.2	18901.1	10173.7	47429.5	15443.7	9619.88	13665.8	8464.72	59355.1	17606.2	22537.7	12703.6	11899.2	16608.8	35272.4	11609	12803	23690.9	15830.7	11755.9
pos	M+Na, 2M+Na, M+ACN+Na, M+K, M+H	Dioctyl Phthalate	13.8806	C24H38O4	413.265	93.3	-3.91512	0.487153	1.23834	0.244555	469205	616444	369753	276253	878573	576936	161954	351178	174178	969611	516407	907031	647701	405303	391655	685615	683606	483172	563022	719224	595723
pos	M+H	3-METHOXYTYROSINE	1.02888	C10H13NO4	212.091	93.2	-3.88577	0.195772	0.76554	0.260054	72505.2	205450	77076.2	120491	235572	85472.9	92975.4	95043.8	233219	297828	89025.3	149791	168681	70381.4	49262.7	128352	96953.5	30854.5	218050	113112	161843
pos	M+H, M+Na	LPC 16:1	8.54748	C24H48NO7P	494.323	93.1	-3.17881	0.906891	1.20395	0.367476	5.32846e+06	4.33404e+06	3.14095e+06	3.70538e+06	4.00082e+06	3.17729e+06	2.46481e+06	2.26469e+06	3.01202e+06	2.90661e+06	2.62941e+06	2.10373e+06	3.17675e+06	2.72717e+06	8.92036e+06	6.25503e+06	1.96461e+06	3.90434e+06	3.25195e+06	6.81025e+06	3.72799e+06
neg	M-H	PE(16:1/0:0)	8.50157	C21H42NO7P	450.264	93	3.21129	0.132753	1.65135	0.17783	23066.7	16229.7	16035.1	20331.7	31101.2	11495.7	7119.35	5585.42	9484.95	14175.6	17272.8	5102.43	23205.3	8237.33	68298.6	53086.4	2599.1	29468.5	13824.4	45912.3	13866.9
neg	M-H	Citrate	0.942033	C6H8O7	191.021	92.9	4.03197	0.0112952	0.922121	0.681598	7.28078e+06	6.90002e+06	5.33381e+06	1.19085e+07	1.97192e+07	5.42988e+06	6.98452e+06	7.28485e+06	9.55991e+06	1.62451e+07	1.48905e+07	1.30052e+07	8.2981e+06	7.12305e+06	5.96458e+06	1.20878e+07	5.8252e+06	6.6946e+06	6.15238e+06	1.17831e+07	6.20732e+06
pos	M+2H, M+Na, M+NH4	Cimiracemoside D	5.14812	C37H58O11	696.436	92.7	5.6562	0.225751	1.22543	0.134715	134672	101294	106965	133207	122647	117144	269687	106609	94129.4	98849.7	152247	182814	160409	214034	150986	188273	142892	116096	142478	178319	103873
pos	M+H, M+ACN+H	L-thyroxine	6.6339	C15H11I4NO4	777.692	92.6	-3.02941	0.0535429	1.02417	0.913564	69801.7	37899.6	80193.8	68720	60667.4	122513	116040	116722	76463.6	67302	93681.3	42757.6	110831	73717.2	146098	54654.6	62624.5	10363.1	170255	30997.7	123678
neg	M-H	PE(18:3/0:0)	8.34948	C23H42NO7P	474.264	92.4	2.79179	0.625831	4.09979	2.0474e-05	22955.1	26032.4	25609	49744.6	34784.2	31911.7	18393.5	25290.9	18760.6	56140.2	133083	121113	122063	137832	178931	254767	70119.9	78625.1	110019	109852	79918.6
neg	M-H	INOSINE	1.02097	C10H12N4O5	267.074	92.3	1.49892	0.579	1.79592	0.000918548	149080	155445	201389	115098	78706.4	180937	90199.1	114107	219607	100107	218931	162376	212727	227550	338128	385637	271347	331788	279671	214067	132735
pos	M+H	Adenosine	1.39675	C10H13N5O4	268.103	92.3	-3.95172	0.0590026	1.66309	0.283433	2447.78	3497.18	4086.05	2670.24	1450.61	4114.46	1020.47	3369.33	26853.5	579.549	1419.95	14960	5805.97	19020.3	16553.1	2448.32	7647.38	8468.95	4942.01	2878.66	7488.24
pos	M+H	CYCLIC AMP	1.45665	C10H12N5O6P	330.059	92.1	-3.67461	0.141453	1.28104	0.170345	61480.9	58811.6	58247.4	59039.1	33073.4	25411.8	25291.9	47073.3	41721.4	23804.4	21544.3	83847.1	41151.8	77596.2	83541.8	47457.3	45521	62242.3	79336.4	31891.9	37373.7
neg	M-H	Arachidic acid	11.2466	C20H40O2	311.296	92.1	2.65874	0.0234534	0.818466	0.635087	4223.81	37616.6	4750.95	8717.96	7154.07	35212.5	5575.45	3514.87	4672.13	5319.34	4020.32	14778.9	24109.5	7448.77	7079.31	12576.3	7119.16	9216.69	3426.84	11475.2	3867.4
neg	M-H, M+Na-2H	Quercetin 3-O-glucuronide	5.12695	C21H18O13	477.069	92	3.47875	0.442041	0.00485927	0.304313	6192.05	569.159	584.682	616.043	630.238	544.428	572.05	608.969	1.36709e+06	620.524	635.738	824.622	695.496	591.913	619.399	827.126	641.583	552.795	691.072	653.694	632.376
neg	M-H, M+Na-2H	Quercetin 3-O-xylosyl-glucuronide	4.78375	C26H26O17	609.112	91.7	3.86085	0.781628	0.00253823	0.302483	32391.5	925.714	950.961	1001.97	1025.06	885.489	930.416	990.463	4.25071e+06	1009.26	1034	1341.21	1131.2	962.723	1007.43	1345.29	1043.51	899.099	1124	1063.21	1028.53
pos	M+NH4, M+Na, M+H-H2O	Taurolithocholic acid	9.6475	C26H45NO5S	466.297	91.6	-2.73348	0.284762	1.83719	0.109195	34139.4	14621.7	163442	137430	34872.6	84269.5	143199	93981.4	111487	24787.9	34274.4	374879	37547.6	17582.1	248624	69981.6	116722	314875	141139	106299	240143
neg	M-H	Pantothenate	1.95072	C9H17NO5	218.104	91.4	3.59808	0.525499	0.798877	0.124681	456475	609085	558781	447083	858271	490638	747146	607682	915799	287994	343650	301659	559126	496851	806595	349414	418723	363566	603725	508503	502285
pos	M+H	INDOLEPROPIONIC ACID	6.44347	C11H11NO2	190.086	91.4	-3.39719	0.405653	2.19833	0.00709625	125846	24449.4	65343.9	25144.1	14309.7	45906.6	56008.4	42728.7	44808.5	30965.4	114127	128377	65706.9	186151	98815.8	77647.9	106813	203720	64067.4	53849.3	50590.2
neg	M-H	Lauryl sulfate	11.1186	C12H26O4S	265.148	91.3	1.85313	0.137942	1.01452	0.924402	894845	809477	814968	1.06882e+06	2.08037e+06	990282	944688	1.1889e+06	683031	1.21821e+06	1.57052e+06	1.66204e+06	898037	671289	888695	1.31799e+06	861346	713316	905236	1.41906e+06	1.02624e+06
pos	M+H-H2O, M+K	LysoPC(0:0/18:0)	10.2033	C26H54NO7P	562.325	91.2	-3.94995	0.082851	0.30608	0.155003	4826.66	3616.38	2610.65	4528.37	43831.4	3813.55	1219.6	490.186	2112.01	39797.5	6946.74	5352.38	2764.02	2044.9	3438.65	3921.41	351.158	1968.23	6300.67	1001.35	1884.32
pos	M+H, 2M+H, M+ACN+H	Norleucine	1.02888	C6H13NO2	132.101	91	-3.9378	1.86082	0.951739	0.412798	4.00931e+07	4.8249e+07	4.24293e+07	4.35953e+07	2.71258e+07	4.67463e+07	4.51945e+07	4.88434e+07	4.06184e+07	3.35484e+07	3.23206e+07	3.99428e+07	3.49142e+07	4.07559e+07	4.29703e+07	3.81058e+07	4.43141e+07	4.49428e+07	3.76618e+07	4.228e+07	3.77718e+07
neg	M-H	PC(2:0/20:3(6,8,11)-OH(5))	8.87047	C30H54NO9P	602.349	90.9	4.2208	2.19987	0.656713	0.00019364	5.8409e+06	4.23674e+06	4.56868e+06	4.71461e+06	6.04789e+06	4.32128e+06	4.22137e+06	3.73286e+06	4.10768e+06	4.42442e+06	3.34738e+06	2.42685e+06	3.17423e+06	1.89195e+06	2.63396e+06	4.21554e+06	2.04075e+06	2.2995e+06	4.16234e+06	3.68201e+06	3.51154e+06
pos	M+H	genistein	6.59865	C15H10O5	271.059	90.6	-4.04094	0.154052	1.39676	0.35117	38031.9	70825.3	26857.7	32756.3	15613.5	41931.8	85869.4	42136.1	14194.4	11043.8	36326.1	118426	35287	157806	37985.4	48276.4	41565.2	41395.7	26273.2	16897.7	22471.7
neg	M-H	Naringenin-4'-O-Beta-D-glucuronide	5.24052	C21H20O11	447.095	90.6	3.33414	0.195313	11.0197	0.0162865	608.184	1116.68	501.804	528.72	540.902	891.378	490.963	4132.9	5222.53	3222.65	17468.7	5164.62	20199	31199.9	14804.3	709.882	63259.9	47256.2	593.114	561.034	7964.15
neg	M-H, 2M-H, 3M-H	LACTIC ACID	0.964517	C3H6O3	89.0246	90.1	1.88763	10.2707	1.61096	4.87107e-06	3.76168e+07	5.62265e+07	6.10471e+07	4.90477e+07	3.48586e+07	5.80671e+07	3.84083e+07	2.9914e+07	4.73142e+07	3.59445e+07	6.17293e+07	6.01816e+07	8.03315e+07	8.17806e+07	8.33581e+07	6.21729e+07	7.33158e+07	7.05799e+07	6.99255e+07	8.37667e+07	6.75256e+07
neg	M-H, M+Cl	SERINE	0.716467	C3H7NO3	104.036	90	2.92715	0.21538	1.30885	0.047932	84625.4	72892.1	85209.8	53649.2	103947	46458.5	58216.6	71883	60646.4	89931.6	87298.7	92757.2	150447	56918.2	79025.8	89327.8	79691.9	63765.1	137106	114984	96030.2
neg	M-H	N-alpha-Acetyl-L-ornithine	0.806167	C7H14N2O3	173.094	89.8	4.54299	0.993712	0.155626	0.00941217	703359	390937	325114	216965	309019	285317	134069	475548	539259	1.91434e+06	62241.8	83603.2	76206	71808	94403.6	44124.7	73348	50285.8	103420	91788.6	155032
pos	M+H	L-Carnosine	0.691533	C9H14N4O3	227.113	89.7	-3.42343	0.208877	0.594691	0.0520316	58441.7	130652	32167.6	27299.8	35668.8	81978.7	53263.9	30634.5	38682.4	30720.7	10755.6	36921.4	34540.7	22732.8	28404.7	35349.4	30105.6	27735.1	39051.5	30708	43538
neg	M-H	Pseudouridine	0.87745	C9H12N2O6	243.063	89.7	2.54275	0.386561	1.42866	0.00464109	119180	178799	129577	130249	111654	190005	111825	138432	125459	136081	222878	191158	186737	181302	163944	207037	143228	159628	160597	203027	335427
neg	M-H	Vanillin	5.2635	C8H8O3	151.041	89.6	4.37503	0.307857	3.16404	0.00171968	22577.3	20206.5	18836.7	21387.5	22172	18040.3	19654.8	19784.7	19331.1	17268.4	27204.8	29184.1	23714.2	16848.1	87688.5	79371.3	61762.8	57281.2	102553	72585.9	135317
pos	M+H, M+2Na-H, M+Na, M+H-H2O	LPE 22:6	8.79677	C27H44NO7P	526.291	89.6	-2.8028	0.697422	0.792446	0.123155	1.08327e+06	977177	1.18521e+06	852409	1.79019e+06	1.27129e+06	1.20326e+06	852858	835188	1.02485e+06	569234	697154	533187	442513	1.15039e+06	1.02328e+06	807953	827576	1.71351e+06	807687	1.0821e+06
neg	M-H, M+Na-2H	Inosine 5'-monophosphate	0.857533	C10H13N4O8P	347.041	89.4	4.26457	0.259426	0.749964	0.479538	1.3169e+06	690733	2.6593e+06	69574.2	1.28723e+06	42057.9	738744	262213	724917	47936.4	132744	1.34522e+06	374793	273901	518769	368722	465794	410121	1.17112e+06	795789	610396
neg	M-H	PE(22:6/0:0)	8.7947	C27H44NO7P	524.279	89.3	1.66304	0.619973	0.71006	0.0600806	759224	431577	795188	595512	1.40286e+06	550727	744305	511381	520125	779563	314513	402877	385740	256217	602411	656689	351410	427232	849671	541485	749869
pos	M+H	LPC O-18:2	9.06118	C26H52NO6P	506.359	88.9	-3.20161	0.216867	2.43937	0.000566101	7710.52	13070.1	15692.1	3620.6	7873.65	9691.53	11026.6	9664.34	8077.56	9023.83	26724.1	19351.2	16798.2	24144.1	22572.6	49549.5	25893	15013.2	26402.3	12027.8	17648
pos	M+H-H2O	Monoethyl phthalate	8.06663	C10H10O4	177.054	88.9	-3.04273	0.0229738	0.948611	0.492704	20239.5	23341.9	23093.9	30928.1	20417	22452.1	21881.3	24354.5	21375.2	19035	21493.9	28747.4	20459.6	15727.8	20274.9	28352.8	22861.6	18745.9	22117.5	22438.1	15772.2
pos	M+H, 2M+Na, 2M+H, M+Na, M+K, M+H-H2O	PC O-16:0	9.19058	C24H50NO7P	496.338	88.7	-4.08632	1.57564	1.07525	0.646513	2.40451e+07	1.89165e+07	1.67392e+07	2.24065e+07	4.67086e+07	2.02527e+07	1.49699e+07	1.28777e+07	1.73735e+07	3.60633e+07	2.69004e+07	2.36191e+07	1.92136e+07	1.70464e+07	3.25096e+07	3.66339e+07	1.74395e+07	2.40119e+07	2.29891e+07	2.94313e+07	2.26598e+07
neg	M-H, M+Cl, 2M-H	Docosahexaenoic acid	11.0047	C22H32O2	327.234	88.6	3.70786	0.937948	0.815508	0.0687543	2.69566e+06	1.39215e+06	2.02709e+06	2.42517e+06	3.2218e+06	2.30722e+06	2.29014e+06	1.8703e+06	2.23804e+06	2.72567e+06	1.90199e+06	1.97389e+06	1.61235e+06	1.07329e+06	1.70511e+06	1.82799e+06	1.87667e+06	1.28515e+06	2.9372e+06	2.37789e+06	2.23419e+06
neg	M-H	4-Amino-3-hydroxybutyric acid	4.2181	C4H9NO3	118.051	88.6	3.23853	0.0829834	1.8716	0.0195765	2278.93	3570.57	5553.56	1726.12	2947.64	3579.71	3973.37	2483.08	5684.58	2700.95	12500	6106.76	4874.74	9049.09	3957.66	1885.71	4194.18	12375.1	4560.22	7324.25	4196.27
neg	M-H	N-ACETYL-PHENYLALANINE	5.1629	C11H13NO3	206.083	88.5	3.86188	0.296044	1.37873	0.0198693	122372	96859.5	113118	104837	40924.1	143437	127222	152705	77541.7	75635.9	205624	96587.7	138691	206752	143847	154549	140585	175338	105622	119027	112864
pos	M+NH4	4-methoxy-1H-indole-3-carbaldehyde	1.00997	C10H9NO2	193.097	88.2	-2.99046	0.128564	0.300597	0.304935	4991.95	5425.81	4844.67	6439.54	4599.96	127472	4955.24	5199.17	6613.71	4655.43	4756.57	6810.29	5131.67	4674.58	4892.2	5528.9	6003.42	4614.06	5225.74	5386.01	4906.68
pos	M+H, M+Na	3'-AMP	0.891517	C10H14N5O7P	348.069	87.9	-3.83842	0.505535	1.37165	0.314244	1.29578e+06	1.49226e+06	458133	178219	137846	168128	1.67231e+06	405936	1.53248e+06	430890	270928	1.03008e+06	619238	2.41477e+06	388471	856502	1.74888e+06	1.42967e+06	1.28072e+06	510578	1.17667e+06
pos	M+H	Biliverdin	14.1719	C33H34N4O6	583.253	87.8	-3.37363	0.0930085	2.82504	0.145098	180.763	213.454	2587.59	1510.05	737.963	32470.4	4917.98	7608.68	7757.99	4829.03	61203.8	246.606	5400.94	7526.16	16284.9	4619.41	5021.85	15929.4	59308.1	195.032	19460.9
pos	M+H-H2O, M+H, M+Na	PE(18:1/0:0)	9.39723	C23H46NO7P	480.307	87.7	-3.01308	0.322991	1.25059	0.497335	131989	118190	139661	200463	509996	156882	75729.9	92899.8	92900.3	728915	225851	357176	189408	200655	324519	696162	154338	226731	235514	318954	162627
neg	M-H	Indolacetic acid	5.93342	C10H9NO2	174.057	87.7	4.33675	0.42527	2.72004	0.000233131	40303.3	29020.8	22061.3	25482.3	16959.5	33264.5	43894.6	45616.6	32423.7	37956.1	84036.5	58446.5	89554.6	111862	123197	106400	90319.9	169823	43560.9	44103.9	57039.8
neg	M-H	URIDINE	1.02097	C9H12N2O6	243.063	87.6	2.70762	0.247369	1.21247	0.257361	598992	1.01235e+06	906156	815358	303548	635741	839567	602290	613804	498377	753336	415921	802306	545745	1.50593e+06	404828	876378	803643	1.21669e+06	689280	1.09015e+06
pos	M+H	3-Formylindole	3.17623	C9H7NO	146.06	87.4	-3.56901	0.726854	0.889616	0.182632	2.0566e+06	2.2653e+06	2.47274e+06	2.0198e+06	1.1953e+06	2.25827e+06	2.52791e+06	2.3916e+06	2.38479e+06	1.53758e+06	2.18816e+06	1.61277e+06	2.17773e+06	2.03161e+06	1.57542e+06	1.17091e+06	1.93188e+06	2.25713e+06	1.82553e+06	1.70615e+06	2.18038e+06
pos	M+H, M+Na	Sphingosine-1-phosphate	8.20247	C18H38NO5P	380.255	87.2	-3.35289	0.971323	2.0028	0.00257688	264503	252670	122362	608370	511883	302303	170221	99422	168037	373591	436261	778343	478115	397398	402655	958897	474238	919966	530290	526120	427960
pos	M+H, M+Na	N-ACETYL-5-HYDROXYTRYPTAMINE	4.52543	C12H14N2O2	219.112	87.2	-3.69091	0.123787	0.050259	0.306708	307.846	2721.41	984.361	13.0377	12.1507	115208	326.29	13.7335	1009.14	12.2972	12.5644	422.187	13.5552	1431.76	2848.98	316.662	288.823	12.1879	13.8037	744.134	563.17
neg	M+Cl	Lactulose	0.797283	C12H22O11	377.087	86.6	4.31478	0.0331496	0.893596	0.878132	50758.5	27403.5	28603.6	24646.4	32460.9	44565.8	16922.7	21113.9	624438	34619.3	112371	169810	58517.9	36886.4	33902.8	282142	31654.7	20055.9	41910.2	78333.5	24513.2
pos	M+H	5'-Methylthioadenosine	4.21742	C11H15N5O3S	298.096	86.5	-3.66564	0.191396	1.40436	0.0582946	46163.7	90716.6	24325.8	44533.6	31802.3	51966.3	56380.9	76313.3	82508.9	37349.2	61515.8	36624.6	83894.6	124700	84504.8	84336.3	104943	92227.4	43005.4	48136.9	73481.8
pos	M+H, M+K, M+Na	Hexamethylphosphoramide	5.1111	C6H18N3OP	180.125	86.3	-3.45974	0.0283151	0.990333	0.878714	1.04479e+06	1.10682e+06	1.00311e+06	1.37675e+06	1.15797e+06	1.19559e+06	1.09859e+06	1.14588e+06	1.00071e+06	1.14134e+06	1.10294e+06	1.489e+06	989073	943302	955880	1.40002e+06	1.20247e+06	897162	1.04842e+06	1.25646e+06	994120
pos	M+H	D-Arginine	0.78705	C6H14N4O2	175.118	86.1	-3.56683	0.456322	1.14577	0.300956	3.78452e+06	3.07877e+06	2.80018e+06	4.04478e+06	2.63087e+06	4.17599e+06	5.55456e+06	3.92791e+06	2.43964e+06	2.5921e+06	3.92488e+06	3.99877e+06	2.43083e+06	5.20177e+06	3.57689e+06	2.45573e+06	4.68527e+06	6.36835e+06	4.57734e+06	2.80083e+06	4.12852e+06
neg	M+Na-2H	Kirenol	10.7734	C20H34O4	359.222	86.1	3.86247	0.140559	1.133	0.287413	166675	113812	136834	176995	175471	192965	158068	263260	121243	229878	167996	276495	212186	142352	153843	215000	206268	103898	245714	218303	220529
pos	M+H	N6-Succinyladenosine	1.87887	C14H17N5O8	384.114	85.8	-3.69666	0.438087	0.782518	0.108765	268453	507917	278468	246073	190282	527847	304162	406049	261810	236303	208043	178308	203346	249457	298208	174788	342698	221455	382134	205349	314231
neg	M-H	9-Hydroxy-10,12-octadecadienoic acid	9.36432	C18H32O3	295.229	85.6	3.46807	0.713312	2.77877	0.00148534	133031	62482.5	74960.5	53963.8	62159.5	128406	78814.8	114023	81950.1	60180.8	130225	215662	148280	578367	197618	298108	183824	299703	174092	191259	180927
neg	M-H2O-H	16-B1-phytoprostane	9.6633	C18H28O4	289.182	85.6	2.0068	0.386915	27.2942	8.85455e-05	2361.89	1074.14	1103.44	1914.86	1189.41	1201.4	1761.08	1176.16	1094.12	1823.17	18329.2	65183.5	86379.3	65013.8	24172.1	51287.8	35578.6	12347	46440.3	14042.1	22564.5
pos	M+H-H2O, M+H	Phenacylamine	1.00062	C8H9NO	136.075	85.5	-3.488	2.39995	1.58968	3.18119e-05	2.10445e+06	2.02067e+06	2.42427e+06	3.83346e+06	2.18328e+06	1.55005e+06	2.03727e+06	2.61744e+06	2.52995e+06	2.63189e+06	3.65743e+06	4.43863e+06	4.49698e+06	4.89479e+06	3.56566e+06	3.81718e+06	3.63804e+06	2.86337e+06	3.55241e+06	3.68415e+06	3.24137e+06
neg	M-H	Docosatetraenoic acid	11.9373	C22H36O2	331.265	85.5	3.57696	0.246463	0.822687	0.302168	401566	384250	321823	394242	847495	586480	442088	412275	262012	986122	356487	680631	420443	263107	271231	489608	458851	158794	457477	487436	515422
neg	M-H	MALONIC ACID	10.721	C3H4O4	103.004	85.3	3.00652	0.0251935	1.10218	0.327784	2982.67	2905.24	2779.47	3047.69	3670.57	3232.98	2926.01	3025.28	3651.37	3765.52	3531.16	4898.23	3103.5	3051.72	3270.23	5844.2	3068.6	2617.74	3116.25	3389.82	2889.29
pos	M+H	Piperidine	1.01902	C5H11N	86.0967	85.2	3.16641	1.02642	0.905496	0.114774	4.5039e+06	5.40777e+06	4.66651e+06	4.68144e+06	2.90021e+06	5.16008e+06	4.95736e+06	5.38747e+06	4.46896e+06	3.75454e+06	3.46274e+06	4.19182e+06	3.60908e+06	4.20227e+06	4.37741e+06	3.93071e+06	4.5671e+06	4.68295e+06	4.09672e+06	4.54359e+06	4.04239e+06
neg	M-H	Kynurenic acid	5.35293	C10H7NO3	188.036	85.2	4.25453	0.0390923	1.81821	0.297448	2918.7	1936.8	2593.11	2129.01	1744.34	1530.61	1803.05	6795.04	2752.92	2301.02	2872.44	4436.29	2847.08	2379.4	23351.1	2500.76	1587.83	2883.03	4939.85	2236.75	2975.58
neg	M-H	Madecassic acid	7.30003	C30H48O6	503.339	84.9	1.5307	0.0838316	0.121512	0.31233	732.213	588.1	604.139	636.544	651.21	562.545	591.087	629.234	51305	641.173	656.894	852.063	718.64	611.611	640.011	854.651	662.933	571.191	714.07	675.448	653.42
neg	M-H	FAHFA 38:4	12.1795	C38H66O4	585.49	84.9	1.23808	0.111947	0.740932	0.17891	44092.3	30651.9	33959.2	50579.1	92316.6	56789.5	31371.7	35689.7	16428.9	74059.1	23125.3	66666.8	38900.5	13322.7	21331.5	30658.6	42989.9	10966.1	49405.4	36634.9	45749.3
pos	M+H	N-Lactoyl-phenylalanine	5.2428	C12H15NO4	238.107	84.6	-3.71005	0.189655	2.75219	0.000284802	5042.12	8044.34	5355.87	10256.3	2565.94	10877.6	6965.27	6643.11	5447.3	3506.27	12681	12246.6	8600.44	31418.9	26039.3	12914.8	18682.5	27773.4	11909.3	20682	12938
neg	M-H	PE(18:1(9Z)/0:0)	9.40292	C23H46NO7P	478.295	84.5	2.99775	0.149849	1.05963	0.868451	85678.6	82857	114570	130149	405539	91993.5	45921.9	65860	68073.5	563171	149806	228560	151740	148433	184451	400812	72527.5	118946	145220	184516	142663
pos	M+NH4	Bolandiol	7.74913	C18H28O2	294.242	84.4	-3.71124	0.167831	0.847372	0.208944	56806.8	83329.5	105032	61225.9	44063.6	69921.1	69556.4	124665	92440	75121.7	51642.1	86170.3	60325.3	47230.7	75853.9	37367.3	74075.2	88098.4	91012.3	61082.9	56201.7
neg	M-H2O-H	Borapetoside	5.2635	C26H34O12	519.188	84.4	2.37323	0.114707	0.155138	0.314332	1827.44	1467.77	1507.8	1588.67	1625.28	1403.99	1475.22	1570.43	97242.7	1600.23	1639.46	2126.56	1793.57	1526.44	1597.32	2133.02	1654.53	1425.57	1782.16	1685.77	1630.79
neg	M-H	(R)-2-hydroxystearic acid	11.989	C18H36O3	299.26	84.3	3.08134	0.081359	0.284881	0.111876	2273.03	1501.28	1609.23	4303.5	32510	4116.84	1734.69	3435.61	2630.17	25459.9	1829.4	4723.17	3616.42	1079.21	1162.38	1735.18	2172.48	558.289	2064.86	1359.89	4634.83
pos	M+H, 2M+H, M+Na	L-Pyroglutamic acid	0.891517	C5H7NO3	130.05	84.2	-2.38853	1.54339	1.40699	0.0536399	2.25891e+06	2.28006e+06	2.82599e+06	2.79825e+06	3.27813e+06	2.89762e+06	2.55898e+06	2.43177e+06	2.45106e+06	2.82436e+06	2.58638e+06	3.50185e+06	4.18734e+06	2.10256e+06	3.97644e+06	6.62487e+06	2.59544e+06	1.22086e+06	3.87728e+06	6.18752e+06	4.3159e+06
pos	M+H	OPHTHALMIC ACID	0.9214	C11H19N3O6	290.134	84.1	-3.70374	0.2185	0.292991	0.0437831	21046.3	129408	100498	4147.27	88052.5	20661.1	14145.4	14209.6	29822.5	17410.4	6652.63	1777.15	10524.1	9170.38	5404.24	47417.2	1566.59	3100.81	44862.4	1405.48	9733.56
pos	M+H	5-Hydroxyindoleacetic acid	4.91023	C10H9NO3	192.065	84	-3.52402	0.29818	3.62561	0.000440254	13336.1	9345.04	9048.44	11308.9	3734.08	5990.06	16043.1	12827.1	19358.8	7660.48	22082.9	55858.9	24045.3	60034.5	68712.1	33021.1	29388.4	67216.9	43386.9	20549.6	9026.73
pos	M+H	indole-3-acetate	5.93617	C10H9NO2	176.07	84	-3.27546	0.336131	2.57393	0.000836225	26378.2	24041.7	16483	18701.8	10406.9	30595.4	39186.7	36419.9	21900.8	24913.9	55299.7	41926.2	59016.1	85449.6	95492.9	66193.5	75659.8	126747	29401.5	30563.8	39330.4
pos	M+H	ALPHA-AMINOBUTYRIC ACID	0.795967	C4H9NO2	104.071	84	0.851626	1.12606	0.312025	9.07657e-10	368074	401909	392099	408450	489475	347257	457459	464249	434789	625929	168699	192225	105061	99982.8	89757	126546	157158	73901.7	194185	152267	146882
pos	M+H	INDOLELACTIC ACID	5.40818	C11H11NO3	206.081	83.7	-3.00096	0.296084	1.80307	0.0276285	69240.1	44933.6	42970.5	34593.4	34550.6	56810.4	41578.2	47880.9	85435.3	32677.1	60841.5	76413.5	67895.2	182293	118589	46602.7	103124	170979	49799.1	44411.3	52237.3
pos	M+H, M+2Na-H	6-Gingerol	8.46302	C17H26O4	295.189	83.6	-3.32902	0.137133	0.747206	0.331169	200422	107034	39696.6	194704	96039.3	40087.1	78215.6	83337.7	53259	65553.1	5462.86	68056.8	67938.3	4332	5228.25	157701	90487.2	63062.3	67130.6	146792	111501
neg	M-H2O-H, M-H	(-)-Abscisic acid	6.91545	C15H20O4	263.129	83.5	1.71466	0.437881	21.677	0.000601854	3737.26	990.763	3797.03	1753.82	919.145	2308.52	8554.79	2171.62	1204.26	1213.56	23230.3	58977.3	53147.6	148334	70038.6	55721.5	31042.7	122485	22609	27627	22266.3
neg	M-H	Trans-Cinnamic acid	1.71747	C9H8O2	147.046	83.5	4.24131	0.8383	1.51335	6.02795e-09	361660	339572	339047	339434	279459	351532	318174	304528	265829	275357	515655	483178	431170	530348	425842	485398	512041	506579	417878	461957	514642
neg	M-H	19,20-Dihydroxy-4Z,7Z,10Z,13Z,16Z-Docosapentaenoic acid	9.42713	C22H34O4	361.24	83.5	3.27633	0.0763442	1.48199	0.0956692	11396.5	16133.5	4437.75	7817.65	6352.43	15196.5	9557.98	10777.4	7675.41	3036.94	5045.37	14829.6	18638.8	14905.6	11715	14872.9	14662.1	5294.96	15906.5	5814.95	28914.8
pos	M+ACN+Na	PSICOSE	0.78705	C6H12O6	244.078	83.3	-4.52216	0.585391	1.18692	0.0216307	845369	1.11479e+06	985994	982454	671258	1.18017e+06	1.00397e+06	1.04721e+06	856699	594870	956756	1.12976e+06	950575	1.25945e+06	1.11585e+06	1.19529e+06	1.32713e+06	962902	1.16202e+06	1.065e+06	995028
neg	M-H	P-CRESOL SULFATE	5.58085	C7H8O4S	187.008	83.3	3.88557	1.15435	1.3775	0.214346	4.25312e+06	1.60804e+06	3.09803e+06	1.49953e+06	954798	2.87194e+06	5.50865e+06	2.10774e+06	3.82914e+06	3.4139e+06	4.28556e+06	2.84173e+06	4.78624e+06	4.47131e+06	1.63435e+06	5.44521e+06	4.66569e+06	9.76221e+06	2.27318e+06	1.46783e+06	2.52845e+06
neg	M-H	FAHFA 18:2/20:4	11.3467	C38H62O4	581.458	83.3	1.21608	0.17651	1.43194	0.0654088	35909.4	26518.3	34895.2	47528.3	62541.4	45456.8	37749.4	29686.4	13491.4	36420.4	28189.3	99087	58157.4	29083.9	41948.9	49217.3	68814.9	24656	74083.1	47246.8	62626.8
pos	M+H	LPC 17:1	8.99713	C25H50NO7P	508.338	83.1	-2.85323	0.29192	1.42296	0.00478991	61895	47975.9	56470.3	51443	82239.3	45790.3	40647.7	40708.2	49217.3	79743	88558.4	78133.3	68999.3	76353.2	91119.3	125911	67050	54801	73195.6	77344.4	69021.9
pos	M+NH4	15-Docosenoic acid	8.68517	C22H42O2	356.351	83	-3.87218	0.0658995	0.447695	0.311272	3626.61	3836.8	2806.16	4438.1	80378.4	3040.84	2018.64	3029.07	3412.49	46547.6	6444.73	18285.4	2685.39	4521.8	3262.74	12025	7126.88	5239.55	5669.68	6312.4	3839.81
neg	M+FA-H	1,1,1-Trifluorohenicosa-6,9,12,15-tetraene	11.6345	C21H33F3	387.253	82.9	4.49156	0.0778155	0.825155	0.210413	35159.7	21832.5	22149	37724.5	40453.9	47666.4	33164.5	29909	14299.4	51606.5	21920.1	41346.8	31816.3	12355.7	21958.9	31469.7	25345.6	21172.1	26474.1	42074.6	27196.4
neg	M-H	PC(2:0/20:4(5Z,8Z,11Z,14Z)-OH(19S))	8.426	C30H52NO9P	600.333	82.8	4.44455	0.739454	0.575816	0.000280461	526847	335457	430120	361917	267931	373754	317827	363392	352973	458335	243404	74990.7	302889	130962	341224	191651	92958	213520	300910	211528	295624
neg	M+FA-H	lysoPE 19:0	8.71718	C24H50NO7P	540.331	82.8	0.691364	0.305041	1.62316	0.005411	41440.7	24092.4	44732.9	48179.6	95460.8	25268.5	23358.5	27128.7	38658.6	54139.7	80714	63220.4	78027.6	76973.2	50690.1	96116.9	38598.3	62934.7	71511.5	82194.6	53313.3
pos	M+H	5-HYDROXYINDOLEACETATE	4.77898	C10H9NO3	192.065	82.6	-3.71882	0.315495	7.61809	2.8394e-05	4436.53	2499.93	2459.63	4360.63	2409.76	2939.02	3335.39	6541.63	6001.97	5556.03	61684.6	53183.1	20895.3	31771.6	26517.5	28057.6	32838	23870.9	36210.5	16478.5	8218.02
neg	M-H	xanthosine	1.37977	C10H12N4O6	283.069	82.6	2.56142	0.343449	2.87423	0.00254803	22029.7	28073.5	18786.1	26016	20660.7	19905.4	18246.9	10581.5	18776.6	22815.4	44519.1	48569.7	41179.2	24418.8	70240.3	135400	44177.9	110480	32225.9	66235.8	33513.4
pos	M+H, M+H-H2O	INDOLEACRYLIC ACID	3.17623	C11H9NO2	188.07	82.4	-4.5723	3.011	0.89654	0.204351	3.94984e+07	4.25114e+07	4.62194e+07	3.84959e+07	2.29301e+07	4.2752e+07	4.74301e+07	4.48272e+07	4.54519e+07	2.88867e+07	4.09927e+07	3.0436e+07	4.21476e+07	3.90554e+07	2.97807e+07	2.27521e+07	3.7183e+07	4.26387e+07	3.48886e+07	3.23994e+07	4.12202e+07
neg	M-H	14-Deoxyandrographolide	10.5404	C20H30O4	333.206	82.4	-3.91302	0.0238528	1.03802	0.836544	64506.1	47038.9	58744.2	44103.8	42709	68397.3	59809.3	132560	44653.9	60414.5	59821.1	81200.2	68237.9	54908	60126.6	40325.7	98806	18961.1	108359	48498.2	72037.1
pos	M+H	2-Pyrrolidinone	1.31817	C4H7NO	86.0603	82.2	3.6408	0.135007	1.08492	0.463977	351273	385645	402621	392546	214713	411882	295500	472232	394396	212705	384496	468376	341333	494624	391779	356555	535199	329183	433569	205060	276772
pos	M+H-H2O	Alisol B	9.75492	C30H48O4	455.35	82.2	-4.12933	0.0630864	0.0768548	0.307289	221.16	277.818	214.635	218.671	203.794	248.562	219.534	230.341	28317.5	206.251	210.732	301.719	227.35	207.1	216.741	244.949	265.971	204.418	231.518	238.618	217.382
neg	M-H	FAHFA 38:2	13.4774	C38H70O4	589.521	82.1	1.11522	0.0924271	0.448176	0.162279	7150.71	5683.35	6506.87	10502.3	56182.9	15031.4	4124.1	6880.74	2710.14	47172.2	3642.86	22245.8	10406.7	425.949	1040.33	5059.79	8885.04	1033.44	6863.61	4148.32	16085.9
pos	M+H	Ala Ile	0.813567	C9H18N2O3	203.138	81.5	-3.27163	0.836466	0.5184	0.00248183	476680	327158	282657	633480	123573	552246	649614	454451	500663	200131	239846	110634	200150	323387	243674	136440	327739	188645	195650	192912	236304
pos	M+H	Cyclohexanamine	2.32368	C6H13N	100.112	81.5	1.12437	0.218612	5.44321	0.0139719	3876	4340.87	4533.29	2877.74	2405.36	4210.1	4012.9	5070.04	2468.66	3664.92	8911.54	34978.6	22705.6	7756.29	12103.1	73428.1	11215.7	9870.71	19678.8	8547.75	15096.1
neg	M-H	2-HYDROXY-4-METHYLPENTANOIC ACID	4.82032	C6H12O3	131.072	81.4	3.4194	0.696795	1.24348	0.219103	1.56068e+06	1.87731e+06	2.11541e+06	1.63052e+06	1.06075e+06	2.1545e+06	1.24788e+06	2.68746e+06	1.79547e+06	1.73767e+06	1.5596e+06	1.48551e+06	2.13514e+06	3.49808e+06	4.56464e+06	1.62169e+06	2.12824e+06	2.52787e+06	1.87058e+06	1.6626e+06	1.38589e+06
neg	M-H2O-H	Cromakalim	8.13167	C16H18N2O3	267.115	81.4	2.30317	0.016201	0.910845	0.722775	66861.2	65219.5	23053.8	9011.29	32843.4	55604.4	55806.8	24484.7	22671.1	42752.9	18056.6	101401	42758.8	19621.4	14541.5	41645.5	39766.9	16192	31732.3	45412	27949.3
pos	M+H-H2O	4-METHYLCATECHOL	1.70597	C7H8O2	107.049	81	0.0641427	0.222909	1.16393	0.0939412	267898	332166	303389	259854	171409	427987	306695	326320	279428	190481	300100	306079	327583	371190	352329	263798	428226	373543	306788	284441	354847
pos	M+H	daidzein	5.95877	C15H10O4	255.064	80.8	-3.59698	0.17812	1.81983	0.0965617	18370.7	31521.8	10153.7	14212.8	7030.45	23879.6	27063.9	57036.3	3666.87	3922.77	30945.6	72818.6	25929.4	92503.8	21788.6	31614.4	32899.4	36707.5	18461.4	13216.8	17189.8
neg	M-H	Prostaglandin I3	7.0298	C20H30O5	349.204	80.8	4.18063	0.0699681	0.228852	0.143258	6014.36	720.904	34666.3	1381.29	5225.24	12002.8	1174.23	390.666	1441.54	398.078	407.838	529.011	933.054	1795.01	2480.61	530.618	2465.86	2919.59	1292.39	1189.82	1420.21
neg	M-H	Leptophylloside	4.93452	C20H24O10	423.131	80.8	3.12958	0.0480112	0.113691	0.313159	33379.7	354.629	364.3	383.841	392.685	339.219	356.43	379.433	361.225	386.632	396.112	513.8	433.345	368.806	385.931	515.361	399.754	344.433	430.589	407.3	394.017
neg	M-H	Yuccagenin	9.46655	C27H42O4	429.303	80.6	4.49275	0.533473	2.18698	0.0247215	217195	60982.7	165558	67718.4	49282.7	133250	161125	187333	87682.1	91710.3	93601.9	202670	229382	208094	198084	348703	650117	547588	191455	88190.9	181463
neg	M-H	ISETHIONIC ACID	1.03185	C2H6O4S	124.992	80.4	3.77349	0.0427853	1.17838	0.719216	51943.3	13036.6	5993.43	19858.2	14104	6775.9	17630.4	6539.18	32620.9	9928.08	9697	52653.4	6394.22	24964.4	77650.6	5184.34	3705.21	27801.8	9716.48	6939.11	6578.42
pos	M+H	LDGTS 16:0	9.6475	C26H51NO6	474.377	80.3	-3.21397	0.0976744	1.16277	0.0522336	18506.8	19946.5	20635	27508.4	26744.7	21078.1	22250.6	24462	15361.2	22938.3	28487	31571.8	22102.7	23877.5	24988.1	32845.8	26917.1	20541.5	20785.3	26140.7	22404.5
pos	M+H	LPC 20:3	9.19058	C28H52NO7P	546.354	80.3	-2.91622	0.971693	1.56123	0.0150163	937760	597167	500055	600174	657579	553540	603696	465052	432640	688177	912063	696900	885248	548078	1.45229e+06	1.54218e+06	717807	1.09067e+06	458442	1.38605e+06	675946
pos	M+H, M+Na	N-Fructosyl isoleucine	1.02888	C12H23NO7	294.153	80.2	-4.50571	0.274416	24.0676	0.120253	6143.8	1747.4	5300.59	1589.58	1612.55	1806.87	1595.85	1674.41	1512.22	1499.3	1531.87	2193.28	1652.67	69165.8	3967.83	3504.69	1933.42	14728.4	1682.97	235021	312778
neg	M-H	N-ACETYL-LEUCINE	4.90852	C8H15NO3	172.099	80.2	4.26896	0.228835	1.38661	0.0311891	66007.5	50725.3	74301.9	48145.1	21501	55222.7	76206.9	80930.6	47126.7	41073.3	71937.3	55521.2	68428.4	129924	85224.9	99880.5	70701.6	88421.7	47796.8	85156.2	53051.3
pos	M+H, 2M+H, M+H-H2O	PC 18:1e	9.44852	C26H52NO7P	522.354	80.2	-2.93896	0.533431	1.02026	0.9191	5.22379e+06	4.34134e+06	4.03879e+06	4.19485e+06	9.69342e+06	4.10735e+06	3.2528e+06	3.23953e+06	3.18025e+06	1.07547e+07	4.91035e+06	5.41132e+06	3.97847e+06	3.85697e+06	6.61835e+06	1.0459e+07	3.7601e+06	4.86525e+06	4.87254e+06	5.77815e+06	3.87847e+06
neg	M-H	Murocholic acid	8.71718	C24H40O4	391.287	80.1	3.69522	0.513997	9.15688	0.00382717	5274.86	5331.96	13387.2	6417.41	2799.83	3172.39	3053.06	45975.8	16262.2	1246.36	14036.4	279540	84294.5	83805	65669	173006	45195.9	106331	5294.52	41956.6	137550
neg	M-H	Docosanedioic acid	11.3725	C22H42O4	369.303	80.1	4.5767	0.340116	3.88599	0.0183842	11278.1	6735.13	17235.2	12951.8	7448.13	11685.2	10334.7	41985.5	10203.8	14930.1	13038.6	123499	25227.2	98118.6	53675.3	149469	26285.5	12280.5	88052.1	8100.96	21161.7
pos	M+H	N6-Threonylcarbamoyladenosine	4.02625	C15H20N6O8	413.14	79.9	-3.40292	0.122797	1.18663	0.209114	80534.9	149858	70379.1	57003.8	52657.1	137173	120547	68400.5	54441.8	93678.3	91126.9	75290.1	86717.3	118457	119861	105838	151201	103301	107651	80833.7	114480
pos	M+Na	Kynurenine	1.72852	C10H12N2O3	231.073	79.9	-3.81953	0.0705418	2.61451	0.251102	2676.96	3353.22	13834.3	10162	344.197	9009.48	15064.7	6148.41	4806.58	3290.03	21263.2	1311.2	1927.14	12684.6	366.064	413.706	2309.82	61207.3	87297.4	403.014	8365.69
neg	M-H	((+-))-2-Hydroxy-4-(methylthio)butanoic acid	2.63505	C5H10O3S	149.028	79.6	3.83104	0.329538	2.55945	0.0038757	31139.3	46237.7	23918.4	15027.6	11695	23855.7	20574.4	33070.1	20381.2	15112.6	45413.2	49928.3	82049.8	115656	116926	39213.4	46327.4	96013.9	29646.2	20273.5	37097.2
neg	M-H, M+Na-2H	Glu Tyr	1.51478	C14H18N2O6	309.11	79.6	3.17298	1.99233	2.72903	1.80676e-05	636955	567258	770354	714132	658456	244657	409556	507215	193483	583805	1.88164e+06	1.24109e+06	1.34713e+06	2.07277e+06	1.59359e+06	2.36739e+06	1.02807e+06	960249	1.18917e+06	1.18981e+06	996922
pos	M+H	Hydroxy octadecatrienoic acid	7.46803	C18H30O3	295.226	79.6	-3.83657	0.402657	11.2795	0.000448994	5445.96	5619.7	3436.26	2459.29	3657.11	3958.52	4911.55	6926.99	5445.96	3722.35	39010.2	45409.2	14075.5	137811	29405.7	52641	37456.4	91674.2	46142.6	48590.9	23359.2
neg	M+Na-2H	Glyceryl palmitoleate	11.6098	C19H36O4	349.238	79.6	4.51744	0.104414	0.448088	0.00113305	5471.58	3359.78	4408.41	5860.39	10087.5	8574.4	4994.13	6784.7	5012.2	10884.2	1520.04	5556.48	3863.95	1138.89	1672.14	2076.21	3951.01	319.224	5737.14	2599.88	3818.82
pos	M+H	o-Xylene	8.38878	C8H10	107.086	79.3	0.15754	0.055331	0.91831	0.345794	31093.2	40006.5	31337.1	28310.1	23744.8	36231.4	30339.5	34423.6	28190.8	22983.6	24152.5	39818.5	27512	28543.7	27794.6	19204.8	39580.1	21270.5	28567.3	25914.5	27412
pos	M+H	INDOLE	3.17623	C8H7N	118.065	79.3	-1.2367	0.399821	0.920477	0.315291	935872	1.04659e+06	1.11928e+06	909263	552784	1.02023e+06	1.15841e+06	1.10534e+06	1.10188e+06	719952	993864	803902	1.007e+06	960769	770705	563771	925138	1.05182e+06	887637	803765	1.02234e+06
neg	M+FA-H	Grosheimin	7.22397	C15H18O4	307.12	79.3	3.5879	0.0794091	0.954092	0.746898	64566.3	37812.7	32694.6	45302.5	43062.9	55470.7	57847.3	61226.7	44485.8	35907	24780.7	22425	41253.2	47522.4	62817.5	32974.7	43315.7	58700.2	73114.2	25720.3	69433.1
neg	M+Na-2H	Alisol A 24-acetate	9.76713	C32H52O6	553.351	79	0.038595	0.119125	0.305115	0.325508	4822.7	3873.5	3979.14	4192.58	4289.18	3705.19	3893.18	4144.43	112237	4223.07	4326.61	5612.09	4733.3	4028.36	4215.41	5629.14	4366.39	3762.14	4703.2	4448.82	4303.73
neg	M-H	Gallic acid	12.1795	C7H6O5	169.015	78.7	4.79379	0.109923	1.14796	0.398667	59658.2	42224.4	50863.5	69449.7	88609.4	59692.8	35639.7	34565.3	12754.2	77772.7	43606.3	94377.6	71822.3	32101.9	46678.4	62333	69000.3	37345.5	78767.5	71144.6	63637.4
pos	M+H	Hexadecasphingosine	7.12343	C16H33NO2	272.257	78.6	-4.03948	0.00989564	0.886411	0.591866	8626	9694.69	4639.79	8445.44	24298.8	8184.72	6351.48	7749.96	4603.81	14608	6697.69	15228.1	7702.03	5008.99	5638.02	13607.5	9358.92	7011.99	7663.66	8507.06	8353.64
neg	M-H	3-HYDROXYGLUTARIC ACID	0.9755	C5H8O5	147.03	78.5	3.77081	0.210495	1.23583	0.353151	115537	95246.2	78126.6	170936	156018	75034.1	81268.3	91041.9	123429	150993	328613	172414	82301.8	94476.2	218468	193448	83948.8	62026.4	79337.3	152730	78746.8
pos	M+NH4	Guaiol	14.2238	C15H26O	240.231	78.4	-3.70607	0.0212567	0.708379	0.385681	1507.69	3518.19	1828.2	3359.06	13388.8	3391.54	655.242	2015.07	1232.22	10709.6	2752.7	4880.65	2334.4	1309.14	1362.23	3621.09	3057.85	2446.41	2865.47	5672.61	2117.31
pos	M+H-H2O	15,16-DiHODE	9.58175	C18H32O4	295.226	78.3	-3.55255	0.158919	2.69491	0.00200363	5800.17	3524.21	3479.49	4242.72	3653.49	5226.17	4898.9	6122.24	3515.33	3937.39	6615.48	14342.7	7066.24	28036.3	17767.9	13885.1	13122	8761.14	8042.01	6410.85	7569.91
pos	M+ACN+H	Dimethylsphingosine	6.85903	C20H37NO4	397.305	78.3	-4.02049	0.104131	12.4079	0.0976394	560.626	576.352	514.622	524.298	488.627	595.967	526.367	552.278	498.783	494.519	21775.3	723.418	545.108	14421	31778.1	587.304	637.709	490.125	555.101	746.576	521.209
pos	M+ACN+H	LysoPA(20:2(11Z,14Z)/0:0)	9.1512	C23H43O7P	504.307	78.2	-4.09176	0.266386	2.347	0.00987478	24440.6	14699	15327.3	20833.4	34383.8	17491.4	15086.6	11840.6	5211.67	19020.6	24070.9	33066.7	40017.2	17706.5	68713.4	89700	25371.9	53943.5	15682.9	71684.9	20449.6
neg	M-H2O-H	20-Hydroxyarachlidonic acid	10.6697	C20H32O3	301.218	78.2	3.23508	0.342453	0.889668	0.348363	722064	511822	593332	646483	588281	1.04312e+06	631045	758333	513952	967111	742748	445184	766673	446084	686917	428473	483703	412361	654354	822617	937393
neg	2M-H	2-Nonenal, 4-oxo-	10.3711	C9H14O2	307.19	77.7	-4.64155	0.06373	0.919799	0.723393	37049.1	31278.5	33744.2	106129	24709.6	43108.9	29117.5	122536	43670	65932.8	43241.7	49158.2	60525.4	52274.2	41233.1	46812.4	90891	16506.5	70219.1	32619.1	40123.6
neg	M-H	8-Hydroxy-5Z,9E,11Z,14Z-eicosatetraenoic acid	9.47995	C20H32O3	319.229	77.5	3.65774	0.123377	0.557649	0.0616063	14427.3	15261.8	8691.13	12352.6	5187.94	39767	9359.26	15590	11122.3	5546.86	6877.78	5962.62	9390.43	5466.63	11787.1	3776.38	8100.08	6193.95	8978.37	7654.81	10037.5
neg	M-H	(Z)-5,8,11-trihydroxyoctadec-9-enoic acid	6.8032	C18H34O5	329.234	77.4	3.47768	0.906299	14.7875	0.00274236	48313.9	16241.7	23034.6	8462.47	16973.5	9824.58	11114.9	19903.8	15103.5	14126.1	187814	179152	79561.2	882120	119967	289992	127656	477940	194825	295849	143455
pos	M+H	Sphinganine (C17 base)	7.3037	C17H37NO2	288.289	77.2	-3.63322	0.0313231	0.987224	0.94278	594798	883830	535968	663674	856711	529640	717843	623741	537583	753419	1.69227e+06	595542	516002	546674	462998	717149	593110	585240	476097	608211	479518
neg	M-H, M+Na-2H	gamma-Glutamylisoleucine	3.214	C11H20N2O5	259.131	77.2	2.19302	1.10904	1.64692	0.00466779	1.04753e+06	896873	947399	615147	457594	705446	1.08186e+06	959327	501936	462022	1.00392e+06	799324	978032	1.74039e+06	2.07207e+06	1.38548e+06	983625	1.80222e+06	1.14633e+06	832037	1.16091e+06
neg	M-H	Dodecylbenzenesulfonic acid	12.1795	C18H30O3S	325.186	77.2	3.77548	0.204829	0.989378	0.947572	1.91373e+06	1.76781e+06	1.82883e+06	2.17006e+06	4.34882e+06	1.952e+06	1.49305e+06	1.64112e+06	1.13477e+06	3.00548e+06	2.16366e+06	3.2228e+06	2.10526e+06	1.29333e+06	1.4935e+06	2.95038e+06	1.97991e+06	1.33632e+06	2.00031e+06	2.52994e+06	2.05746e+06
neg	M+Na-2H	MG(i-16:0/0:0/0:0)	12.6734	C19H38O4	351.253	77.1	4.41732	0.0578773	0.487249	0.177927	3974.58	1615.82	3645.33	4015.43	24836.3	6282.92	2032.14	3354.11	1885.62	21319.6	1631.73	9290.56	4910.38	1330.26	765.438	2710.34	4427.64	856.722	4494.47	2860.62	5827.48
pos	M+H, M+Na	LPC 22:6	8.8222	C30H50NO7P	568.338	76.9	-2.64381	0.784234	0.856669	0.283544	3.84488e+06	2.06925e+06	2.6244e+06	1.90159e+06	3.76562e+06	2.4675e+06	3.10865e+06	1.60366e+06	2.86334e+06	1.32928e+06	2.27135e+06	1.61673e+06	1.5589e+06	1.23175e+06	2.35574e+06	2.10551e+06	2.03061e+06	2.02275e+06	3.36287e+06	2.23838e+06	3.30865e+06
neg	M+Na-2H	3,7-Dihydroxycholan-24-oic acid	11.9373	C24H40O4	413.269	76.9	4.02426	0.00137146	0.973085	0.875551	21126.9	21257.1	16360.5	20143.7	33423.8	31536.4	21391.1	16804.9	10057.1	39522.8	15992.3	39103.2	25938	12156.2	13498.1	24128.4	25056.6	8557.31	25788.4	28345.8	29364.8
pos	M+H, M+Na, M+NH4, 2M+Na	Tributyl citrate	9.96993	C18H32O7	383.203	76.7	-3.96648	0.488314	1.16014	0.113097	772236	945161	736949	845817	846138	913069	905123	835926	759233	802778	809742	1.37047e+06	829231	653868	760567	1.35338e+06	1.22715e+06	792347	945544	1.02831e+06	901118
pos	M+H-H2O	myricetin	4.79047	C15H10O8	301.033	76.6	-3.14298	0.191971	0.00696907	0.307469	433.238	76.5825	68.38	69.6657	64.926	79.1887	69.9407	73.3836	260395	65.7089	382.138	96.1238	72.4309	277.053	418.819	88.9363	155.32	196.867	80.5304	76.0207	159.614
neg	M+FA-H	Androsterol	9.09017	C19H30O	319.229	76.6	4.53425	0.0351615	0.98587	0.950867	17553	19972.8	9287.2	12012.8	20824.3	29536.1	15689	23468.2	15226.2	11602.9	7293.14	15450	23765.6	11928.9	9672.4	9224.14	21845	6945.77	35625.2	10475.6	37741.3
pos	M+ACN+H	Phe Pro Arg	8.38878	C20H30N6O4	460.268	76.5	2.77807	2.00806	0.348333	4.4762e-09	1.21621e+06	1.41859e+06	1.39623e+06	1.39261e+06	1.3357e+06	1.63668e+06	1.42561e+06	1.89356e+06	1.53176e+06	971674	517286	865125	735448	444530	336748	286642	470966	320001	431373	516312	523660
neg	M-H	4-METHYLVALERIC ACID	15.4238	C6H12O2	115.077	76.3	2.71407	0.199737	1.184	0.0544636	78136.7	70288.5	71875.6	84147.9	92878.9	62719.1	69051.2	71167.4	66363.3	84690.3	101336	107098	86234	71718.2	73806.9	129509	77045.1	65922.3	82384.5	104409	79056.8
neg	M-H	14-Deoxy-11,12-didehydroandrographolide	10.0141	C20H28O4	331.19	76.3	-3.88899	0.135779	1.67424	0.0265178	18451.8	10872.8	8985.61	14504	10637.8	23675.3	16989.8	32213.3	8815.3	21691.5	18983.1	26426.4	32360.7	35015.6	34851.9	13594.4	50779.6	7751.87	41431.1	16057.6	30006.1
neg	M-H	Octocrylene	6.15068	C24H27NO2	360.198	76.3	1.86169	0.116262	0.629898	0.169176	43694.9	16843.1	15065.1	7631.23	17266.1	68996.1	11852.9	18920	35414	12034.1	23654.2	28823.4	31045.7	5219.76	18846.6	10289.6	13197.7	15771.7	9581.49	8810.21	6400.13
neg	M-H, M+Na-2H	15d PGD2	8.8186	C20H30O4	333.208	76.3	3.41306	0.0593189	1.18164	0.429573	72470.8	66017.8	31427.4	73480.4	67528	93376.9	53346.4	103321	45754.8	63991.3	41784.1	67354.3	112772	71930.9	57411.1	74159.9	68643.6	35656.4	111968	45060	185056
pos	M+H	PROPIONYLCARNITINE	1.02888	C10H19NO4	218.138	76.2	-3.60206	0.25324	0.866779	0.493513	483030	990902	1.0354e+06	358506	138924	619303	389940	685764	514647	323203	291810	443105	345522	644917	658300	490367	336566	384010	923267	455951	307979
neg	M-H2O-H, M-H	Dodecanedioic acid	7.09348	C12H22O4	229.145	76.1	3.14549	0.0361979	1.06843	0.652572	62383.9	38989	44317.9	77665	59159.6	80360.1	60088.7	111879	45826.3	73598.2	67226	64957.7	57009.7	73319	46074.2	123888	92058.5	58808.5	73709.4	38299.8	73593
neg	M-H	5'-Carboxy-gamma-chromanol	8.02912	C18H26O4	305.177	76.1	3.22938	0.361785	48.6228	0.000839136	501.347	402.673	841.545	435.842	445.885	385.175	2638.85	1289.6	410.163	439.012	12830.8	59233.8	55546.7	90361.4	46309.9	32234	15736.1	76808.6	9139.48	8059.65	10393.5
neg	M-H, M+Na-2H	Bilirubin	14.1494	C33H36N4O6	583.26	75.9	5.81541	0.137191	2.5399	0.164404	2682.12	2613.81	10469.1	12155.8	6572.42	55963.6	9429.73	14293.7	20914.1	19836.4	141905	1088.87	11557.9	16372.9	28406.2	19146.1	9986.63	26222.7	132001	1226.5	44945.8
neg	M-H	N-ALPHA-ACETYL-LYSINE	1.52695	C8H16N2O3	187.11	75.8	4.17575	0.140249	0.312902	0.000249338	16829	7508.23	8393.67	5199.89	5314.08	7283.05	10131.4	4938.27	17023.9	7497.38	1683.52	2117.75	4812.51	2752.2	3658.79	3407.06	1989.17	1761.49	2666.86	3791.73	2377.12
neg	M-H	L-Hydroxyproline	0.7781	C5H9NO3	130.051	75.5	3.64531	0.0217069	1.0344	0.862201	27178.6	34655.7	32943.3	37393	56598.7	18487.2	41195.4	22952.1	50569.8	31795.7	18366.2	28321	49196.3	60848	19310.3	16091.6	72719.2	26604.3	43743.1	43031.1	24300.6
pos	M+H	Protoporphyrin IX	11.4846	C34H34N4O4	563.264	75.4	-3.0229	0.701497	8.20171	2.90446e-06	39032.3	11480.1	6676.79	47499.6	22401.6	8219.36	19691.6	6028.02	2787.65	10240.3	115321	217648	59019.2	129450	128978	142520	258683	98590.6	120046	198878	101190
pos	M+H	Stearoyl-carnitine	9.8895	C25H49NO4	428.372	75.4	-2.84013	0.209462	0.0376495	0.0916075	3706.04	3344.65	5512.15	14646.8	145552	6977.8	5359.28	3317.17	3744.1	184220	2977.33	5043.18	364.511	160.237	504.124	3360.18	252.774	153.48	1988.51	308.295	474.929
neg	M+Na-2H	Prostaglandin B-1	10.3444	C20H32O4	357.206	75.3	3.87649	0.0626421	0.785805	0.340958	15136.5	7750.28	5075.94	10757.1	6485.63	15517.3	6770.15	13358.2	6653.51	21007.5	9678.37	5037.05	13644.2	5035.46	4580.47	1860.81	11312.6	2649.92	18907.9	5668.69	15420.8
neg	M-H	p-Cresol glucuronide	4.84588	C13H16O7	283.083	75.2	2.63451	0.682089	2.79705	0.0292817	143461	39975.7	133992	45344.2	51197.2	76999	119929	678194	38300.7	69337.9	1.09679e+06	249325	280608	265296	113704	508811	632144	452646	244077	132897	321097
neg	M-H	GMP	0.837467	C10H14N5O8P	362.052	75.2	3.35412	0.107209	1.09558	0.777455	122369	95396.5	272271	10146.3	80136.9	8966.8	89767.2	36384	99151.5	67660.6	59883.1	246843	46883.3	92509.3	36584.8	89756.2	107493	35240.4	129356	109705	108978
pos	M+H	4-PYRIDOXATE	1.38705	C8H9NO4	184.06	75.1	-3.06088	0.0926803	0.241463	0.0449322	21971.9	5975.3	1657.9	232.71	1608.38	3830.7	9098.77	1556.66	8448.82	1550.47	854.631	1725.12	1316.34	1105.69	2416.61	260.675	740.252	1849.16	1341.43	1139.82	2106.19
neg	M+FA-H	Palmitoyl Ara-C	8.27127	C25H43N3O6	526.316	75	4.91633	0.350406	1.29335	0.104517	167845	152487	168996	154222	177874	114178	143178	167650	100380	254366	226524	139530	220559	246403	283980	372733	114743	151008	165957	228487	128041
neg	M+Cl	N-Stearoyl Asparagine	11.1075	C22H42N2O4	433.283	75	-2.61281	0.148448	0.525331	0.00155313	19088.9	8081.73	11413.2	9512.07	22550.5	12427.5	10497.2	23739.7	10834.8	13066.2	9735.35	6189.87	5972.78	4545.98	8242.91	5541.6	8573.77	4467.37	10315.5	7961.95	10054.3
pos	M+H, M+Na	Tyrosyl-hydroxyproline	3.94312	C14H18N2O5	295.128	74.4	-3.45684	1.28675	1.75219	0.000720833	725626	1.04429e+06	1.05051e+06	480009	449766	1.20368e+06	810179	752318	212201	488574	1.60193e+06	882627	952693	1.49604e+06	1.70476e+06	1.49708e+06	1.23283e+06	1.40732e+06	1.17166e+06	807125	1.15639e+06
neg	M+FA-H	Icos-2-enoic acid	10.9292	C20H38O2	355.287	74.3	4.52786	0.163121	2.41635	0.052908	6979.61	4762.09	8953.28	4877.41	5642.51	6661.45	6347.76	32938.6	5873.03	5480.76	3947.27	41527.8	13180.6	36018.4	17293.1	53446.7	8608.92	7290.58	37656.9	7976.54	8328.92
pos	M+H	Cytosine	0.831633	C4H5N3O	112.051	74.2	-0.0455695	0.101833	1.2181	0.332769	86967.1	246847	156853	95711.7	52279.1	202800	112907	101119	134234	55265.3	63979.2	89577.5	162130	133802	261758	93927.8	198239	148425	221539	99496.4	195288
neg	M-H, M+Na-2H	4-Oxododecanedioic acid	5.60443	C12H20O5	243.124	74.1	2.48189	0.583149	14.3617	0.000138428	11101.7	4781.05	9868.79	3511	6428.87	5325.5	5945.86	10376.4	8846.17	4857.26	61658.4	71716.8	41843.6	205359	59417.4	203209	55116.5	160892	139393	76750.6	46961.6
neg	M-H	Tetracosapentenoic acid	12.3094	C24H38O2	357.281	74.1	3.74774	0.0338143	0.660942	0.207474	3717.86	3291.79	1659.25	2032.04	9827.79	3838.21	2300.13	1846.9	2213.35	10302	862.328	4271.23	2241.83	904.246	2378.39	3633.71	2877.37	2250.57	1379.68	4408.96	4621.5
neg	2M+FA-H	2-Hydroxycampholonic acid	4.62008	C10H16O4	445.209	73.9	3.94436	0.152467	0.0301346	0.307569	538.752	432.716	444.517	468.36	479.152	413.913	434.913	462.982	164792	471.766	483.333	626.936	528.765	450.015	470.911	628.84	487.777	420.275	525.402	496.985	480.777
neg	M-H	Dihyroxy-1H-indole glucuronide I	2.4205	C14H15NO8	324.074	73.8	3.49182	0.0595697	1.82237	0.145807	9342.08	2305.98	5337.89	1308.84	1339	1819.95	9609.94	4675.49	1819.53	1318.36	1350.69	1751.99	8334.9	10712.6	9023.85	1790.26	13371.8	19487.6	3538.75	1388.84	7182.05
pos	M+H	N2-Methylguanosine	1.5052	C11H15N5O5	298.113	73.7	-4.03312	0.0360807	0.977319	0.895418	31089.6	48806.9	18696.4	27877.8	19645.3	62571.8	29868.8	37495.7	16671	18621.8	25735.4	18771.9	22899.5	39659.7	38960.1	22511.6	41578	34045.6	33691.9	18449.9	38408.1
neg	M-H, M+Na-2H	Undecanedioic acid	6.65587	C11H20O4	215.13	73.6	3.72141	0.114759	0.831877	0.318535	149878	82179.8	105083	57089.9	64719.5	36011.6	149748	66622.9	81937.3	43680.9	58486.7	54439.9	44574.3	81606.8	82353.3	109042	53235.9	98150.3	69943	63996.2	50034.3
neg	M-H	Oxazepam glucuronide	5.31442	C21H19ClN2O8	461.074	73.6	-4.22783	0.154711	0.108266	0.311582	2185.6	1755.43	1803.31	1900.03	1943.81	1679.15	1764.35	1878.21	173935	1913.85	1960.78	2543.34	2145.08	1825.61	1910.38	2551.07	1978.8	1704.96	2131.44	2016.16	1950.41
neg	M-H	ellagic acid	5.11322	C14H6O8	301	73.5	3.37557	0.193434	0.179049	0.308209	7606.26	6493.48	3360.98	4420.97	4348.7	3732.7	8605.32	3951.58	269044	8089.41	4803.88	5927.2	5506	4660.65	4025.22	7959.79	5299.58	4484.47	9707.58	5653.08	4929.49
neg	M+Cl, M+FA-H	PE(19:1(9Z)/0:0)	8.54062	C24H48NO7P	528.287	73.3	1.67523	0.11592	1.19349	0.476417	118443	65851.8	60983	60334.5	82163.3	35442.1	42875.8	30166.7	44346.9	45699.7	35652	32246.2	56333.7	40228.4	145179	113466	23366.4	74201.4	51992.5	135597	61465.1
neg	M+Na-2H	8-Epi PGF1alpha	9.36432	C20H36O5	377.232	73.3	4.36658	0.206024	2.81103	0.00223328	12951.2	4552.5	7484.69	4164.79	4227.2	12589.7	4985.64	8977.21	6782.45	3838.52	10253.6	18926.6	12946.8	49950.3	17702.9	24176.9	14831.7	24884.2	14162.2	15159.2	15167.7
neg	M-H	2,4-Dinitrophenol	6.69408	C6H4N2O5	183.006	73.2	4.21517	0.147908	1.36767	0.000600791	21409.3	25504.2	24586.5	17776	23747.3	20533.5	17635.2	28979.6	17942.7	18538.1	35889	27797.2	27947.3	28463.1	35068.8	27716.7	25212.5	23553.9	38202.4	24720.1	31368.1
pos	M+H	INDOLEACETALDEHYDE	5.40818	C10H9NO	160.075	73.2	-3.3405	0.0112563	1.06318	0.746956	7220.85	7800.94	5376.37	5520.12	4678.14	16953.8	5961.9	5138.54	7925.95	4312.48	6074.76	7405.53	7502.41	12311.2	9782.71	5454.84	7989.8	10976.8	4897.08	5207.49	5302.42
neg	M-H	4,7,10,13-Hexa-decatetraenoic acid	9.71627	C16H24O2	247.171	73.1	2.40558	0.399658	2.09582	9.97312e-05	36130.2	33946.6	28486.4	42868	37369.7	64569.1	37623.6	71798.7	34152.4	89553.9	92613.7	82929.5	133272	116040	103556	65801.5	123319	58444.4	113930	71221.7	137393
neg	M-H	3-coumaric acid	1.02097	C9H8O3	163.041	73	3.75981	0.219652	1.63093	0.00535985	28595.7	24621.1	25135.2	32567.2	22276.4	6892.67	21870.8	29193.2	23259.5	23261.9	30011.7	38461.7	51589.3	72268.7	36759.3	35136.4	32701.3	35033	29768.9	21221	43441.8
neg	M-H	9-Oxo-12,13-Epoxy-10-Octadecenoic acid	8.9603	C18H30O4	309.208	73	2.6404	0.223603	2.88979	0.00017267	8872.43	6001.55	7054.3	5407.5	7084.46	6259.41	4893.53	11828.5	4777.46	6927.16	10819.9	25518.1	11974	35349.8	15553.1	35174.7	18094.4	21440.3	17065.9	14211.5	14471.1
pos	M+H	Guanine	0.9214	C5H5N5O	152.056	73	-3.96662	0.0498851	0.508146	0.461996	3394.14	516.838	5506.75	431.452	1893.97	689.435	1721.35	454.478	38046.2	1415.08	3184.54	7784.2	1791.92	2847.13	734.945	1607.57	1720.38	4955.04	2276.31	2609.69	711.087
neg	M-H	N-Oleyl-Leucine	12.0022	C24H45NO3	394.335	73	4.85838	0.0681468	0.1456	0.0874685	952.204	383.176	393.627	414.74	18302.5	1046.69	660.364	3596	1423.97	12405.7	427.999	941.443	468.23	398.495	416.999	556.848	933.742	372.16	795.487	440.088	587.474
neg	M-H2O-H	Fructosamine	1.00997	C6H13NO5	160.062	72.9	3.69433	0.231191	1.19548	0.107948	162383	108763	169205	126559	93835.1	122499	193634	138568	141780	117910	216464	159714	172914	250486	167193	172189	118460	117772	171776	123034	138343
pos	M+H	(E)-5-(4-methoxy-5-methyl-6-oxopyran-2-yl)-3-methylhex-4-enoic acid	5.47915	C14H18O5	267.122	72.9	-3.99046	0.241285	3.27135	0.000414214	8117.85	9301.61	6111.76	7074.25	5071.67	14167.9	9224.22	6855.76	17825.7	4019.15	13992.1	27535.2	11747.7	39246	55522.2	28945.3	46623.4	21527.4	34970.4	14301.1	21428.3
neg	M-H	Taurin	8.55373	C15H20O3	247.135	72.9	2.47986	0.94138	19.443	7.89756e-06	17740.5	2852.48	15834.1	12286	3665.53	8512.68	19094.6	10108	8742.77	14688.8	207133	297027	328536	464926	229469	205085	204213	101140	140213	97003	153253
pos	M+H, M+H-H2O	2-Hydroxycinnamic acid	1.00062	C9H8O3	165.054	72.9	-4.15601	2.43855	1.39445	0.000173139	3.84874e+06	3.3571e+06	3.77662e+06	5.8411e+06	3.74497e+06	2.94858e+06	3.61286e+06	4.3433e+06	4.20043e+06	3.86722e+06	5.08023e+06	6.77592e+06	6.26235e+06	6.54232e+06	5.30621e+06	5.43983e+06	5.51368e+06	4.1118e+06	5.03986e+06	5.50198e+06	5.07728e+06
pos	M+H-H2O	Ciramadol	7.37572	C15H23NO2	232.169	72.7	-3.27033	0.181646	0.892857	0.565219	280348	338757	395114	410292	199227	389942	364087	454380	285034	125851	371123	529705	342438	76614.6	260537	352047	402903	338060	404085	61139.8	46469.2
pos	M+H-H2O	Glycylprolylarginine	7.55302	C13H24N6O4	311.184	72.3	4.82048	0.0316144	0.870713	0.628128	20506.9	10708	7328.29	17154.9	15853.9	6309.48	18452.6	25525.5	13889.3	11490.9	2906.36	15968.7	10161.6	2856.26	2989.23	29054.6	34374.1	10344.6	3193.03	17676.5	11479.7
neg	M-H	10-Hydroxydecanoic acid	7.76337	C10H20O3	187.135	72.2	4.3059	0.450686	2.51894	0.000391261	35979.8	38350.5	23731.8	33761.3	27575.8	58513.4	34559.6	53440.1	37189	31462.6	101357	93559.6	68523	150934	134682	163169	81721.2	69505.6	47355.6	38475.5	88570.6
neg	M-H	3(4-HYDROXYPHENYL)LACTATE	3.79677	C9H10O4	181.051	71.9	4.25574	0.755853	2.16466	3.02914e-06	127306	111231	83251.9	157574	111709	71119.5	78666.6	99096.5	109202	154419	272927	315768	195181	277081	276614	293007	230595	227330	149605	239305	150331
neg	M-H	9-HOTrE	8.92278	C18H30O3	293.213	71.8	1.99036	0.211994	3.4426	0.000159862	5191.18	3882.55	3296.25	3423.5	4408.82	10382.2	4485.47	8607.48	5038.67	3251.66	7898.45	17796.9	14208.4	38720.7	21842.1	18416.5	21229.6	18220.1	10830.7	10658.6	16973
neg	M-H	HIPPURIC ACID	5.42773	C9H9NO3	178.052	71.8	4.2566	1.22257	0.335375	0.0153344	2.38544e+06	146815	1.02932e+06	896240	146763	376959	864653	1.16094e+06	1.20676e+06	559457	355921	225062	150001	129212	1.09002e+06	117093	105089	199819	511196	72321.3	280864
neg	M-H	Methysticin	8.67948	C15H14O5	273.077	71.6	1.6788	0.0949646	1.24519	0.0312821	13203.5	10229	12730.9	15212.4	15240.8	10221	10345.5	13260.2	11017.8	12739.9	15609.1	18409	15265	12338.8	13353.6	24584	14148.4	11597.8	14896.9	17591.7	12324.8
pos	M+H	N-Acetyl-histamine	0.795967	C7H11N3O	154.097	71.5	-3.50682	0.255342	1.94013	0.00425591	34552.6	56383	50940.8	1762.85	14082.2	33199.2	20118.8	27297	30630.5	15017.6	54885.9	39209.5	52017.7	78196.5	56695.6	17104.7	55400.2	96620.2	58711	39914.5	57309
neg	M-H	Epothilone A	6.96658	C26H39NO6S	492.244	71.4	2.44986	0.129778	0.609971	0.13989	34365.7	1979.36	12360.3	8458.19	13887.8	16294.8	30810.2	11787	46388.3	7406.94	5603.02	9583.04	5292.4	9417.8	9066.81	4574.69	16609.9	18116.5	16620.6	6394.88	22003.1
neg	M+FA-H	N-(3-acetamidopropyl)pyrrolidin-2-one	1.52695	C9H16N2O2	229.12	71.3	4.01877	0.981383	0.394593	0.000253103	854184	432305	447622	376390	355457	403592	545506	253953	918467	435357	175070	145715	322968	156359	256141	207290	143819	163562	207958	267354	133934
pos	M+H, M+CH3OH+H	4-Methylphthalic anhydride	6.9682	C9H6O3	163.038	71.2	-3.53321	0.143147	0.892612	0.104045	98462.2	109783	97261.1	115700	98828.9	99380.3	117964	122002	97211.2	78965.3	81871.5	114152	84073.1	71333.9	99045	121297	100342	77660.9	97591.1	97669.8	71750.6
neg	M-H	5'-UMP	0.998617	C9H13N2O9P	323.03	71.2	3.2778	0.392335	1.75496	0.139719	197236	263593	205677	33832.6	95264	19476.5	79479.7	40051.6	199570	55439.8	26404.2	360966	63738.5	423690	71146.5	216208	232079	42777.9	503634	115784	240087
neg	M+FA-H	4alpha-Formyl-ergosta-7,24(241)-dien-3beta-ol	9.50565	C29H46O2	471.35	71.1	4.11751	0.111404	0.184988	0.316242	2139.05	1718.04	1764.9	1859.56	1902.41	1643.39	1726.77	1838.21	92800.4	1873.09	1919.02	2489.17	2099.4	1786.73	1869.69	2496.73	1936.66	1668.65	2086.04	1973.22	1908.87
pos	M+H	5-Hydroxydec-7-enoylcarnitine	5.32693	C17H31NO5	330.226	70.9	-3.6139	0.847687	38.2492	7.62327e-06	9416.6	2240.37	2243.92	4550.54	1307.42	10597.6	5974.26	5249.52	5957.73	488.209	103254	197770	154171	273958	363379	298084	170535	181534	88804.8	92054.5	97112.9
pos	M+H-H2O	(5Z,7E)-3-Hydroxydeca-5,7-dienoylcarnitine	5.84758	C17H29NO5	310.2	70.8	-3.45644	0.926705	2.92796	2.37111e-08	115015	109531	84047	96288.7	66037.4	176949	155580	199427	120137	53950.3	280176	339951	405994	408340	314776	352325	412286	263619	443057	262147	308037
pos	M+H-H2O	Meteneprost	8.8222	C23H38O4	361.272	70.8	-3.72848	0.0967147	0.803103	0.0517223	22414.7	21194.1	25252.6	18456.4	34009.6	24953.4	22250.5	25083.2	16479.4	21710.8	17263.5	11855.5	17179	9879.61	23227.9	28193.2	15496.7	20907.4	21854	21931.1	16991.2
neg	M-H2O-H, M-H	Succinic acid	1.137	C4H6O4	117.02	70.7	2.61652	2.25061	1.59899	0.00946731	2.73779e+06	5.65898e+06	4.18605e+06	5.11361e+06	2.09282e+06	4.7163e+06	2.29393e+06	2.63077e+06	2.63874e+06	2.38973e+06	4.03712e+06	3.89671e+06	4.37177e+06	7.77838e+06	9.99263e+06	4.20241e+06	5.78781e+06	5.42485e+06	5.79478e+06	4.23939e+06	5.08334e+06
pos	M+H-H2O	ferulic acid	4.54713	C10H10O4	177.054	70.5	-3.54306	0.0724347	0.809249	0.245808	14610.9	13207.3	14374.7	20478.7	18491.5	18283.8	16273.6	17722.6	47711.4	16815.5	16028.1	21003.3	14250.4	14217	13293.4	20768.6	18275.8	13352.8	13446.9	15321.4	16270
pos	M+H	xanthine	1.02888	C5H4N4O2	153.04	70.2	-3.18713	0.350207	1.61599	0.0554618	62788.5	155253	113599	68911.7	64617.1	209700	74376.6	70073.8	103058	72103	142163	165426	72058.1	65719.1	141605	353248	177996	229959	148678	195898	75030.9
pos	M+H	4-(Aminomethyl)pyrimidine	0.691533	C5H7N3	110.071	70.2	0.0434154	0.126375	1.28061	0.00752213	28097	37191.8	23212	24103.5	20081.9	16872.5	32907.1	29984.9	28622.8	33317.2	31614.5	30809.3	46283.7	33550.4	33406.3	28851.3	31275.3	33304.1	42801.8	35047.4	39580.7
neg	M+Cl, M-H	3h-Indole-3-propanoic acid,a-amino-	3.17575	C11H12N2O2	203.083	70.2	3.53657	1.46453	1.09213	0.163293	2.60881e+07	2.04413e+07	2.3135e+07	2.40694e+07	1.70559e+07	1.78899e+07	2.60113e+07	2.49305e+07	2.22024e+07	1.8659e+07	2.94278e+07	2.20472e+07	2.6671e+07	2.40919e+07	2.09959e+07	2.04569e+07	2.07629e+07	2.63371e+07	2.22798e+07	2.42789e+07	2.75259e+07
neg	M-H	GLUTAMINE	0.7781	C5H10N2O3	145.062	70.2	4.11335	0.300792	1.14844	0.240935	306315	246965	311471	279534	280154	167578	296639	319992	295858	441493	370556	385859	432517	235965	327662	499197	355914	193394	262539	408141	249883
pos	M+NH4	Purine	11.3528	C5H4N4	138.077	70.2	-3.80769	0.0988422	1.42699	0.00169382	6651.89	7215.86	6055.6	10455.3	7323.43	10066.3	7267.42	6702.52	5321.98	8678.08	9350.93	15417.3	11835.8	7810.77	9223.84	11014.5	12781.3	7626.62	11935	11877.6	10012.5
neg	M+Na-2H	Pinolidoxin	9.13067	C18H26O6	359.149	70	3.66215	0.45281	2.38116	0.00132876	43778.2	36582.9	44188.7	53897.1	34398.9	27636.2	32967.5	35103.6	65505.5	37454.6	122454	166449	101772	80937	101468	193468	48650.1	62723	80013.7	58381.9	61551.1
neg	M+Cl, M+FA-H	PC 20:4e	8.87047	C28H50NO7P	578.307	70	9.33621	0.546931	0.641471	5.15435e-05	317270	214056	228833	233183	285024	227278	294737	192778	282516	245488	163758	169292	136695	148030	120483	225542	107803	117290	211175	192464	186448
pos	M+NH4	Eicosatrienoic acid	10.0259	C20H34O2	324.289	69.9	-3.78751	0.0323602	1.02836	0.791737	35843.4	51019.9	31270.4	47909.5	58132.1	51659.2	36879.6	44397.7	34710.6	46223.6	33708.3	64711.4	47258.7	29943.3	32480.4	63450.6	56077	39011.4	38860.5	46807.8	43204.1
pos	M+NH4	cis-12-Oxophytodienoic acid	7.82228	C18H28O3	310.237	69.9	-3.87429	0.013717	1.08066	0.599816	14781.1	13574.5	11586.7	5544.04	7487.37	9590.28	12601.6	11265.4	16718.7	7862.37	6346.38	20413.2	6971.55	11561.3	10516.1	8958.05	13931.3	9977.81	16116.5	13150.6	14020.4
neg	M-H	Rotundic acid	8.2974	C30H48O5	487.344	69.8	2.55488	0.690653	0.00732827	0.299812	2611.23	2097.29	45016.1	2270.05	2322.35	2006.15	2107.94	2243.98	3.3041e+06	2286.56	2342.62	3038.64	2562.82	2181.13	2282.41	3047.87	2364.16	2036.99	2546.52	2408.79	2330.23
neg	M-H	Resibufogenin	10.6697	C24H32O4	383.222	69.8	-2.40902	0.151308	0.821349	0.198527	58473.2	37066.4	49820.4	52460	44383.7	84048.4	48206.9	98267.8	39055.3	67415.8	49363.5	39457.4	63422.2	30229.6	43277.4	30978.1	39345.9	31231.8	53055.3	68552.7	74382.1
neg	M-H2O-H	Rothin B	7.45417	C15H20O4	245.119	69.8	2.1907	0.2187	26.8981	0.00117114	996.112	387.647	398.219	559.681	429.246	446.305	511.153	623.953	394.858	422.63	3271.95	16839.5	5273.71	35729.4	17514	27172.8	12644.5	21883.8	2513.71	2511.76	7608.58
pos	M+ACN+H	Linustatin	12.1565	C16H27NO11	451.192	69.7	0.29061	0.318492	0.829538	0.524743	1.79327e+06	1.97122e+06	2.19148e+06	936474	5.9548e+06	4.318e+06	537578	2.63775e+06	1.2085e+06	4.20658e+06	1.95248e+06	5.31229e+06	1.33469e+06	890021	139066	3.16385e+06	3.16286e+06	1.75997e+06	1.82895e+06	2.10633e+06	1.85129e+06
neg	M-H	2,6-DIHYDROXYBENZOIC ACID	5.24052	C7H6O4	153.02	69.5	4.85736	0.738236	6.405	1.65816e-06	36275.8	16326.8	28665.2	29230.2	24644.6	19156.8	18884.8	24679.1	28988.2	25691.2	147674	162158	113042	274008	159288	150185	152199	288341	124925	109884	97586.2
neg	M-H, M+Cl	4,7,10,13,16-Docosapentaenoic acid	11.5415	C22H34O2	329.25	69.4	3.64867	0.759558	0.500096	0.00117737	617405	324005	254225	366914	541617	523000	368894	303338	349208	800441	183808	350546	126351	124037	201316	317029	161394	145704	208023	347235	282005
neg	M-H2O-H	Hexadecanedioic acid	8.8186	C16H30O4	267.197	69.2	1.73964	0.100616	0.673379	0.0933932	18400.3	9566.71	6808.95	12316.7	26662.5	27242.7	9915.26	27826.4	9037.61	8727.76	3650.8	9839.44	16048.3	15421.3	11803.2	10213.3	10873.1	7189.33	9351.08	5547.69	15988.2
neg	M-H	Pechueloic Acid	7.185	C15H20O3	247.135	69.1	2.36951	0.0791689	2.14012	0.03119	7536.35	474.682	2544.84	2176.2	1677.53	6890.68	6542.59	3675	1210.05	1896.81	5507.76	3391.11	9914.93	11355.7	827.158	4529.4	9737.36	5868.19	14788.5	1850.55	13740.6
pos	M+H	D-glutamine	0.795967	C5H10N2O3	147.076	68.9	-3.45457	0.491239	1.26514	0.0984647	316066	266301	363056	470127	318907	270575	328239	370410	342970	537878	542412	609434	510316	305827	425338	689943	516586	210670	331789	561991	284103
pos	M+?	GAMMA-LINOLENATE	5.06158		301.211	68.9	-9.08768	0.114016	1.31497	0.0868471	24859.9	43919.5	30850.6	13749.2	22691.8	37347.4	30903.8	19973.5	35006.4	19239.5	36613.5	41194	19544.1	58978.1	32473.6	16824.3	32922.3	46759.3	50190.1	37018.9	30384.4
neg	M-H2O-H	Formyl-5-hydroxykynurenamine	1.32283	C10H12N2O3	189.068	68.8	3.4926	0.0627791	0.122976	0.243458	392.345	2147.51	323.718	534.163	348.941	23718.3	316.725	337.165	1685.46	343.563	351.986	456.565	385.072	327.722	342.94	457.951	355.223	306.064	382.623	361.928	350.125
pos	M+H	L-Anserine	0.78705	C10H16N4O3	241.129	68.8	-3.6596	0.126891	0.878529	0.435867	129295	209813	180310	84794.1	104439	311631	161419	110182	108700	73476.5	104416	151525	127541	130162	155876	123308	114591	125685	121310	162920	107170
neg	M-H	4-Nitrophenol	6.18707	C6H5NO3	138.02	68.8	4.01198	0.107621	1.04067	0.547712	151281	146398	138968	161967	178661	128682	136004	150629	134342	169501	162287	198678	165055	129991	130294	201924	138334	120810	148382	173657	143608
pos	M+H-H2O	Monoisobutyl phthalate	10.0112	C12H14O4	205.085	68.7	-3.11009	0.0269283	1.06478	0.3093	11683.5	11425	10715.1	12237.2	10658.5	12548.4	11472.3	12698.8	9206.96	10583.8	11484	15324	11838.4	9332.05	10557.1	13452	14561.4	11055	13383.5	12241.9	9392.03
neg	M-H	Taurocholic Acid-d4	6.15068	C26H45NO7S	514.286	68.7	2.50549	0.112173	1.00058	0.999016	951279	249376	620845	1.84304e+06	119675	118406	336427	726254	4.43706e+06	164480	703172	911751	678556	412682	1.32784e+06	633248	706909	1.15499e+06	138240	2.06423e+06	1.79798e+06
pos	M+H, M+NH4	Farnesyl acetone	8.84622	C18H30O	280.262	68.5	-3.84557	0.0869891	1.07545	0.389616	149227	193832	178734	171733	139327	163816	171747	238301	155453	155057	169422	271402	182073	160021	132984	152525	230656	184880	189139	187918	170450
neg	M-H	3-Hydroxyhexadecanoic acid	10.8772	C16H32O3	271.228	68.5	1.46138	0.00364999	0.957163	0.796005	22787.4	17906.8	16027.8	28785	52551.2	21739.3	20171.5	33706.1	19987.6	51418.7	29273.1	31688.3	26393.5	20758.4	21557.8	42547.9	26192.2	13797.3	28282.2	27504.8	32160.9
neg	M-H2O-H	16, 17-dihydro-16alpha, 17-dihydroxy GA9	5.08772	C19H25O6-	330.147	68.5	-0.573538	0.0621436	0.242816	0.214092	3725.03	405.381	309.255	982.662	333.351	606.277	1837.04	1282.24	18970.3	1075.07	398.091	436.166	367.868	313.08	429.96	1542.77	339.352	292.39	2925.7	506.636	334.482
neg	M-H	19-Hydroxyprostaglandin E1	7.00405	C20H34O6	369.23	68.5	4.26825	0.0780078	0.256142	0.194317	444.862	11246	367.05	9941.79	395.649	29758.4	359.12	382.297	363.952	389.55	399.102	517.678	2316.79	435.493	7973.88	519.251	402.771	1309.71	433.839	410.374	396.991
pos	M+H	Isoputreanine	0.70095	C7H16N2O2	161.128	68.4	-3.39301	0.00632679	1.1781	0.623154	4778.25	12485.7	7225.75	4592.62	5566.5	5053.1	9705.96	15338	3998.85	4879.24	4498.61	5296.41	4061.35	7054.45	5339.01	9712.41	7400.94	6316.05	27505.1	16953.3	1272.53
neg	M+FA-H	Ergoline Acid	7.30003	C16H16N2O2	313.12	68.3	3.2615	0.122172	1.90931	0.100641	5717.04	7754.28	12822	9183.6	18851.1	5874.82	44234.1	18800.2	14258.7	26231.4	67039.3	8271.91	16879.8	21892.2	30198.2	39110.1	14239.8	26843.1	86157.7	5710.59	27523.3
neg	M+FA-H	2-Anthraquinonesulfonic acid	5.93342	C14H8O5S	333.009	68.2	3.88794	0.538707	1.84765	0.0821054	178007	266602	100980	119464	67641.5	155017	194423	403200	43488.6	40956	276150	542490	222094	794276	172359	254206	229868	270963	172826	103630	151583
neg	M-H	P-TOLUENESULFONIC ACID	4.39473	C7H8O3S	171.013	68.2	4.49335	0.0979037	0.409835	0.363026	2299.44	3077.89	3288.29	1543.12	2914.03	3240.48	3145.12	57683.8	2577.01	2921.24	3609.07	2832.76	2592.57	3357.76	5342.69	2296.17	4058.08	2271.28	5470.76	2559.54	2887.74
neg	M-H2O-H	Ethyl brevifolincarboxylate	6.08533	C15H12O8	301.036	68.2	3.02335	0.172255	3.35797	0.00144967	6982.26	2099.94	1776.13	3075.52	1814.38	6302.74	10326	2832.3	4784.87	4195.28	11012.4	7549.38	10267.3	35576.3	17684.6	7532.84	19875.5	15649.6	12153.4	6202.24	19721.9
pos	M+ACN+Na	Phenethylamine glucuronide	4.93332	C14H19NO6	361.138	68.1	3.45201	0.00748219	0.911244	0.767875	41154.3	29625.7	11558.8	2186.34	8347.55	15402.1	22484.6	8427.21	14511.8	13192.2	6627.11	39229.9	32044.5	10472	4652.5	9669.26	21717.6	6836.44	12954	11723.6	11359
neg	M-H2O-H	Artecanin	5.94537	C15H18O5	259.098	68.1	1.95744	0.147223	15.6995	0.000502298	998.044	240.624	247.186	260.445	266.446	266.311	241.846	504.678	1331.21	262.339	3434.48	5825.25	2759.87	14478.6	16300.6	7116.27	7591.9	12894.9	4726.64	1145.58	3495.78
neg	M-H	Ellagic acid 2-rhamnoside	4.8322	C20H16O12	447.058	68	3.45738	0.26205	0.0155418	0.30529	761.623	2386.03	628.404	662.111	677.367	624.73	614.828	654.508	482002	666.926	683.278	886.287	747.505	636.176	665.717	888.978	689.56	594.133	1197.68	702.577	679.665
pos	M+H	cis-Khellactone	4.93332	C14H14O5	263.091	68	-3.07071	0.0381115	0.1984	0.337836	23212.6	410.184	366.251	373.137	412.003	424.143	374.61	393.05	354.978	351.944	359.59	514.849	387.947	353.392	405.903	417.977	491.436	1716.84	395.059	407.175	370.939
pos	M+ACN+H	DHAP(O-18:0)	9.68745	C21H43O6P	464.312	67.7	-3.08986	0.0109379	0.768089	0.639823	2908.4	6289.34	4823.67	2269.66	57749.9	8161.64	3220.39	3199.93	2846.45	20901	9228.37	18738.1	6350.65	3580.62	5908.53	20165.8	5173.28	5669.92	6489.46	7889.03	5747.89
pos	M+ACN+Na	Glucose pyruvate	2.16623	C9H14O9	330.081	67.5	4.40055	0.222548	4.6587	0.0346239	4085.01	18457.6	17055.4	4386.06	5481.2	5402.64	5680.27	8135.25	9800.28	407.007	24241.5	12758.6	42496.9	29193.8	605.546	25522.7	47420.2	19425	28790.7	23884.7	149941
pos	M+H	Ala Tyr	1.07238	C12H16N2O4	253.117	67.4	-3.55718	0.164747	1.27754	0.255058	109216	170338	66142	34498.2	41250.2	120486	100568	52664.7	48841.6	38816.7	40083.6	111540	157335	134693	80635.6	77723.5	79801.6	37074	116529	138033	126643
pos	2M+K	1-(2-Hydroxyethyl)-2-hydroxymethyl-5-nitroimidazole	10.862	C6H9N3O4	413.083	67.4	3.00123	0.213582	1.05284	0.799974	1.55349e+06	1.32531e+06	1.59068e+06	384706	1.4262e+06	1.65858e+06	319393	1.56133e+06	602457	1.20019e+06	1.05066e+06	2.18655e+06	1.37532e+06	945216	96462.6	1.13805e+06	2.06403e+06	914904	1.35659e+06	1.00146e+06	1.33079e+06
pos	M+H	2,5-Dimethylbenzaldehyde	8.58522	C9H10O	135.08	67	-3.06987	0.226415	1.78739	6.71971e-05	15804	19391.5	18330.2	17860.6	15806.5	21526.4	19773.1	20826.9	17019.1	13207.5	26338.4	41927.8	36868.5	48262.9	32619.4	24621.7	38691.8	24216.2	29610.7	21164.3	28687.8
pos	M+H	PC O-14:0	8.11615	C22H46NO7P	468.307	67	-2.92444	0.332441	1.70632	0.00308195	53040.5	48832.2	49068.2	46288.5	41984.3	46681.3	49139	53209.5	40584	62985.6	73842.2	48814.1	88821.1	101311	143832	136350	55736.7	69134	60025.5	83982.2	61262.3
neg	M-H2O-H	Firibastat	6.56773	C8H20N2O6S4	349.004	67	3.42119	0.599254	1.49245	0.233501	475310	748783	290724	298361	186775	326274	786114	436917	149626	150287	476617	1.27825e+06	400401	1.56714e+06	391499	509481	372799	513246	312468	203721	293546
neg	M-H	Cholylphenylalanine	9.19455	C33H49NO6	554.35	67	2.86563	0.405109	1.00231	0.988138	5.33266e+06	4.09691e+06	3.70192e+06	4.49721e+06	9.48003e+06	3.53261e+06	3.24411e+06	2.96088e+06	3.36742e+06	7.16237e+06	5.21813e+06	5.65135e+06	4.3291e+06	3.38925e+06	4.69859e+06	7.24833e+06	3.13544e+06	4.02567e+06	4.23453e+06	5.62099e+06	4.68265e+06
pos	M+H	Caryophyllen-beta	1.10723	C13H23NO6	290.159	66.9	-3.86306	0.309996	0.336663	0.0109779	13864.1	23859.4	56732.5	36818	49748.3	116949	13116	57530.1	58261	139158	7111.56	12620	10964.1	13428.8	13752.6	33419.1	10251.1	11486.6	49617.1	10201.2	36767.4
pos	M+H-H2O, M+H	Metanephrine	0.96025	C10H15NO3	180.101	66.9	-2.90797	0.216163	1.86525	0.138571	60680.5	31451.8	34612	67077.2	23835	81042.7	13834.4	25885.4	23352.3	27970.6	27267.7	54224.1	38782.9	101555	240725	54323.4	13829.3	30042.3	128344	76433.4	34135.1
neg	M+FA-H	5-Megastigmen-7-yne-3,9-diol	7.31375	C13H20O2	253.145	66.9	2.67471	0.0350297	1.17478	0.397801	26616.3	22127.5	15154.3	35240.1	24972.3	31754.2	24451.1	63747.7	17341.4	25434.8	19561.5	24934	32896.3	26594.6	46924.6	48827.8	49450.9	26820.4	49000.4	13825.7	31834.3
neg	M+Cl	n6-[2-(4-Aminophenyl)ethyl]adenosine	6.17395	C18H22N6O4	421.139	66.8	-0.522737	0.00486404	0.984785	0.973973	135419	2258.1	21805	9435.99	27712.3	2159.98	22579.1	8368.21	45987.6	14466.3	32363	31086.9	5669.15	49466.8	15376.2	14892.2	25421.6	58616.1	56845	10504.5	14112.2
pos	M+H-H2O	3-Hydroxyphenylalanine	4.29897	C9H11NO3	164.07	66.6	-3.65256	0.558639	3.21362	0.000391734	120791	22373.9	30454.8	32415.4	26781.7	46927.1	29079.7	24655.4	25400.1	48092.9	111327	171509	100682	178062	35793.5	143777	256395	137771	146690	75681.2	80953.9
neg	M-H	(9E)-11a-hydroxy-3,6,10-trimethyl-6,7,8,11-tetrahydro-4H-cyclodeca[b]furan-2,5-dione	6.55517	C15H20O4	263.129	66.5	1.74628	0.534541	12.3574	3.14621e-08	11598.4	1457.26	5915.8	4519.54	2235.05	5730.16	11895.5	5673.8	2831.34	5322.05	63491.1	90819.7	78580.9	106171	81530.5	79940.5	90465.6	40512.8	49290.1	34114.8	62321.1
pos	M+H, M+Na	LPC O-18:1	9.71367	C26H54NO6P	508.375	66.5	-2.91584	0.128018	0.759581	0.333647	100377	155476	148900	89503.5	474012	129474	104461	106224	101904	243700	148063	151673	95969.5	78233	122219	288458	105847	83787.1	129436	88813.9	89509.3
pos	M+H-2H2O	9-F1-phytoprostane	8.95998	C18H32O5	293.21	66.5	-3.62028	0.159606	5.22329	0.000524143	2033.45	1362.61	1673.03	646.454	751.684	2663.8	1402.66	2395.98	1698.31	1564.21	3980.03	13394.1	2721.21	18299.4	5628.77	14853	8347.41	10593.1	5164.19	6118.41	3934.37
pos	M+H	pyrogallol	3.60858	C6H6O3	127.039	66.4	-2.23369	0.0115081	1.01166	0.913323	501343	684766	711441	746036	392987	575393	710651	745121	665334	422047	610899	963288	550988	444929	810501	662559	626423	544758	716865	493288	425093
neg	2M+FA-H	n-isopropylacrylamide	4.333	C6H11NO	271.167	66.3	1.77397	0.447143	1.65171	0.00287162	145603	92559.2	143988	83031.4	136135	106716	143201	90437.7	98708.5	60748.9	273171	180865	106833	236268	193840	153927	167743	101016	276574	173248	137130
neg	M-H, M+Na-2H	3-Carboxy-4-methyl-5-pentyl-2-furanpropanoic acid	6.94192	C14H20O5	267.124	66	1.68202	0.367526	9.48254	8.40885e-06	3065.11	5721.15	3940.71	4601.69	2915.63	7505.26	5293.15	5624.11	2982.46	4618.99	24322.9	34138.9	25494.7	65859.3	85020.9	44145.6	28728.8	45401.6	65771.8	21757	41973.4
neg	M-H	METHYLSUCCINIC ACID	1.93773	C5H8O4	131.035	66	3.58005	0.618397	1.56718	0.137729	542848	619258	497440	550952	460945	370184	422815	649281	865370	538448	730354	497470	612007	630251	2.5376e+06	653371	1.53006e+06	625740	586287	539405	569149
neg	M-H	3-Dehydroquinic acid	1.00997	C7H10O6	189.041	65.9	4.06308	1.31584	0.700756	0.00104836	2.26782e+06	1.98352e+06	1.88396e+06	2.06762e+06	1.52725e+06	1.76071e+06	1.87349e+06	2.48841e+06	1.43646e+06	1.28337e+06	1.3012e+06	1.13833e+06	1.26706e+06	1.38544e+06	1.1165e+06	1.62674e+06	1.41259e+06	850916	1.13305e+06	1.17276e+06	1.91178e+06
pos	M+H	PE(17:0/0:0)	9.6475	C22H46NO7P	468.307	65.9	-2.9772	0.0022648	0.775729	0.693012	1292.8	409.752	2819.46	2122.02	30886.7	1203.49	617.568	424.241	354.604	19713.1	7169.62	12803.4	2505.54	2480.57	3488.45	7818.38	1364.84	2556.84	4909.04	3517.77	2450.24
pos	M+H	LPE 16:3	8.29057	C21H38NO7P	448.245	65.9	-2.99931	0.189088	4.97349	0.00075279	1811.73	2435.13	2343.25	2973.81	4707.77	4241.63	2538.32	1841.16	2094.79	2415.58	12631.9	9707.57	11943.7	13342.6	34056.9	21729.8	2610.3	13420.8	6840.37	16800.3	6834.18
neg	M-H, M+Na-2H	1,2-Ethanediol monoricinoleate	12.1795	C20H38O4	363.253	65.9	3.74243	0.248701	0.813154	0.114533	292242	241830	237546	325052	423202	305447	235306	263832	188887	407126	192603	381128	264337	131080	178687	284238	240454	128125	281512	283601	246505
pos	M+H-H2O	Glutamic acid gamma-methyl ester	0.96025	C6H11NO4	144.065	65.9	-2.62736	0.123922	1.33499	0.218806	40332.6	18534.4	30772.6	41300.9	25329.7	38364	44400.4	22446.3	39026.5	26365.8	39661	49641.5	116071	34982	32269.9	22566.1	52035.7	22986.6	39232.2	39156.8	31405.9
pos	2M+Na	Hispidin	8.68517	C13H10O5	515.096	65.8	1.82651	0.174487	2.12686	0.0108613	8034.38	9749.99	7524.54	11248.5	6336.06	23010.1	27311.2	16718	7382.77	16879.3	29906.4	16305.4	14502.5	60300.7	42734.8	9608.54	26828.6	15747.7	44508	22637.3	30875.5
pos	M+Na	Carnitine	0.76875	C7H15NO3	184.094	65.7	-3.22728	0.005535	0.97743	0.858075	166899	110898	102268	104200	67875.1	80103.1	118919	104785	130588	71974.6	87290.7	102899	87234.9	115378	75060.2	175049	86351.9	86986	131964	121036	68832.4
pos	M+H	N,N-Dimethyldodecylamine N-oxide	7.00348	C14H31NO	230.247	65.6	-3.47708	0.0209953	0.903463	0.505681	38145.5	45381.5	36984.4	43804.5	97029.6	37318.3	35300.7	35659.5	32693.9	59771.6	38845.9	60841.4	36502.6	34440.4	35336.6	58670.5	41659.5	35991	35798.7	44752	36390.2
pos	2M+ACN+Na	Bicyclo prostaglandin E2	10.6197	C20H30O4	732.445	65.6	0.433964	0.252193	1.47203	8.91797e-05	38061.7	36462.9	28575.8	44405.7	36545.5	35398.8	33914	32406.8	30421.3	31417.7	63937.3	58726.5	43141.5	50500.3	51937.9	63482	57638	37163	48253.2	51909.3	36171.4
neg	M-H2O-H	R-10-Hydroxywarfarin	7.31375	C19H16O5	305.083	65.5	2.85669	0.118371	1.11798	0.212013	52155.3	50284.4	47371.6	62941.2	62042	38812.1	52974.6	47814.1	43185.8	63978.5	68724.1	71733.9	57694.4	46592.9	46891.8	83862.3	52092.3	41660.2	56770.4	63700.5	51679.8
neg	M-H, M+Na-2H, M-H2O-H	SEBACIC ACID	6.17395	C10H18O4	201.114	65.5	4.03162	0.230127	1.22537	0.343039	257702	99830.7	156923	163723	302987	140462	116041	185113	150005	120388	151018	198800	131072	183884	152293	490731	169435	229317	308075	137602	130015
neg	2M+FA-H	Hygrine	5.7311	C8H15NO	327.23	65.5	4.38253	0.0217587	1.04038	0.827741	333761	241389	275400	125732	341012	553370	266980	181357	261628	241224	273888	295331	304711	306184	208702	161261	209173	614388	347547	307562	200644
neg	M-H2O-H, M-H	2-(p-Acetamidophenyl)-2-ethylglutarimide	5.45267	C15H18N2O3	273.125	65.5	1.87029	0.0452331	1.48863	0.247437	8932.14	6725.82	5493.04	2195.38	7767.72	2596.97	17342.3	9029.59	8224.95	9379.8	20498.3	9091.4	14154	5623.92	5892	10227.9	6938.3	6793.96	35179.9	2616.7	10197
pos	M+H	N-Cyclohexyl-2-benzothiazol-amine	8.3411	C13H16N2S	233.11	65.3	-3.43374	0.0225905	1.10784	0.551033	9125.76	15416.3	10661.7	9177.66	7528.28	6785.94	5818.96	8130.97	6950.99	14581.7	10612.9	11365.6	10151.7	4827.53	3856.62	8148.75	8706.57	13982.5	17927.1	15845.6	9343.12
neg	M-H2O-H	N-Arachidonoylglycine	1.34575	C15H19NO9	338.089	65.2	2.85546	0.718709	3.33134	0.00220267	301012	6470.31	108831	42607.3	57558.1	21867.8	30649.3	33104.2	20034.1	31584.6	273762	407113	157142	197396	76908.6	173998	297674	363563	88618.1	224001	135363
neg	M-H2O-H	Vanilloylglycine	4.39473	C10H11NO5	206.047	65.1	3.59283	0.604398	9.68554	3.63714e-05	10675.2	8356.47	4714.51	15978.2	8472.84	6109.12	11300.9	17922.8	16040.1	8126.13	47664	135563	62193.3	190047	173375	157912	119339	92191.3	82387.9	65430.8	21301.9
neg	M-H	malate	4.2181	C4H6O5	133.015	65.1	3.59487	0.180849	1.99272	0.0151264	9967.27	14257.9	17784.2	6542.57	11453.9	9058.47	12520.3	10544.7	10382.4	18822	61401.3	24435.8	12512.9	26441.6	24917.1	17683.9	14121.3	24311.4	12809.7	30435.8	16891.9
pos	M+H	E-N-Deoxyfructosyllysine	0.66445	C12H24N2O7	309.164	65	-3.70791	0.0935398	1.2068	0.359823	70397.1	40808.8	58739.1	24786.9	43057.9	28082.1	48176.9	55737.5	65579.9	43589.4	19727.8	68765	40554.8	101191	61686.1	35172.5	60207.4	56294.8	43193.7	29702.7	119308
pos	M+NH4	Arctiol	14.2424	C16H28O	254.247	64.9	-3.99421	0.0202657	0.722077	0.411817	2106.93	3511.84	2090.17	3427.04	14652.6	3997.05	623.903	2444.63	1394.65	12960	3440.71	5081.6	2752.48	1499.06	1707.18	4631.35	3908.39	2547.31	2890.96	6900.2	2138.05
neg	M-H	5'-AMP	1.14692	C10H14N5O7P	346.057	64.8	4.12082	0.263478	2.70348	0.0155301	41115.9	36280.7	7238.74	2974.93	3043.48	2629.09	9188.55	2940.77	36458.6	4876.88	3070.04	73553	19965.8	86861.4	11326.9	48167.4	45739.9	33965.6	48663.2	22654.6	42434.3
pos	M+NH4	Myristoleic acid	7.31448	C14H26O2	244.226	64.6	-3.73706	0.084255	0.641084	0.315982	19791.8	9375.49	11256.8	4269.83	14825.1	66970.4	7021.86	9489.75	8051.44	14151.8	6550.77	13407.4	12246	7531.41	12016.8	6515.48	11030.7	24678.6	6891.76	10203.7	5428.1
pos	M+H-H2O, M+H	SPB 18:1	7.91998	C18H37NO2	282.278	64.6	-3.44907	0.0341028	0.940254	0.892203	18961	27030.3	27833.7	31981.2	214461	22359.2	16330	13751.6	11158.5	80831.5	25666.4	107370	32120	35146.5	28646.7	64489	34482.4	29761.1	37732	52764.9	32449.3
neg	M-H	Neogitogenin	9.9887	C27H44O4	431.318	64.6	2.98258	0.25019	2.76434	0.00319921	21259.6	6937.3	12077.9	7134.22	15305.5	9902.9	13121.9	11198.5	6271.37	12281.2	7088.39	27907.2	42535.2	21605.7	27176.7	71799.2	51527.7	42115.3	20392.4	14179.7	24852.7
neg	M-H2O-H	Arlacel A	13.6382	C24H42O5	391.284	64.6	-2.80728	0.124628	0.221146	0.0512051	5177.39	6098.38	6490.37	8089.09	47140.9	9934.55	3826.62	6201.49	2235.74	45158.6	1820.7	12987.7	3385.95	411.643	917.792	2298.13	2987.37	201.588	3478	1169.99	4483.5
neg	M+Na-2H, M+K-2H	dTDP-D-galactose	0.60055	C16H26N2O16P2	585.052	64.5	3.55977	0.0283334	1.00135	0.994248	1.8976e+06	2.0513e+06	1.71837e+06	1.01447e+06	1.18773e+06	128091	1.97968e+06	1.52855e+06	1.41415e+06	781156	589105	967330	1.74119e+06	2.45673e+06	1.20857e+06	845738	1.523e+06	1.36041e+06	1.88294e+06	812610	1.70399e+06
neg	M-H2O-H	3-Carboxy-4-methyl-5-ethyl-2-furanpropionic acid	6.65587	C11H14O5	207.067	64.5	3.64572	0.11673	0.451166	0.0138554	16379.3	9068.63	11997.7	6186.76	5735.5	2806.11	21931	5755.36	9746.6	4163.99	2460.54	2906.65	2667.77	3214.92	6580.83	3555.88	2927.42	8673.45	4266.3	5616	3667.08
pos	M+H-H2O	6-Hydroxyoctanoylcarnitine	5.47915	C15H29NO5	286.2	64.4	-3.6075	1.47368	2.46769	1.09337e-05	538598	430447	297076	265570	284387	579721	677094	485832	379342	193225	585892	1.15756e+06	1.2697e+06	1.01598e+06	1.06377e+06	1.34245e+06	1.40816e+06	647447	845931	693928	1.18341e+06
neg	M-H, M+Na-2H	gamma-Glutamylvaline	1.34575	C10H18N2O5	245.115	64.4	2.44905	0.16622	0.902172	0.321273	361865	280153	330264	248658	232150	189538	284571	280283	229257	186272	329679	169563	169226	234788	333551	230072	194904	297902	217693	204923	220749
pos	M+H, M+ACN+H, 2M+H, M+Na	9-Octadecenamide	11.3252	C18H35NO	282.278	64.2	-4.47321	0.6113	1.06885	0.773843	2.4659e+06	3.38172e+06	2.20139e+06	3.44013e+06	8.67959e+06	3.68812e+06	2.33814e+06	2.72242e+06	2.22906e+06	8.39917e+06	4.37302e+06	8.19536e+06	3.60046e+06	1.87919e+06	2.4563e+06	5.99248e+06	5.00909e+06	2.97578e+06	4.13e+06	4.78374e+06	3.09971e+06
neg	M-H2O-H	Psilostachyin	6.0596	C15H20O5	261.114	64.2	2.12269	0.0735377	0.481568	0.211806	35862.3	2315.87	9795.99	7359.36	4901.45	2300.83	7083.28	3589.42	6644.27	1148.78	1692.65	716.541	1416.55	1834.19	5308.43	342.155	5996.8	6990.26	12305.1	4175.38	2130.46
pos	M+ACN+Na	11-Hydroxyyohimbine	8.26522	C21H26N2O4	434.206	64.2	2.92543	0.243296	1.70471	0.00112249	30790.3	31997	19708.4	22605	22085.8	67078.6	42756.2	31356.9	27826.1	25074	46882.9	56787.8	53530.7	79711.3	72741.2	36433	56155.4	48483.4	57616.7	36951.5	57161.8
pos	M+H	Tetradecanoyl-L-Carnitine	8.10338	C21H41NO4	372.309	64.1	-3.65127	0.392153	0.368174	0.00838232	102638	68767.4	30090.3	135748	130793	102004	45038.7	32666.9	242298	43511.6	39972.8	29605.1	23290.1	27430.7	30066.6	47013.8	49391.6	22957.6	56161	27185.4	25006.4
neg	M-H	Bile acid	7.63732	C24H40O5	407.282	64.1	4.1275	0.204409	10.5693	0.0337841	634.051	1527.51	1867.73	551.207	563.908	487.129	511.844	9131.62	518.731	555.216	2674.65	73132.5	33720.1	12479.4	9329.94	26567.4	4434.15	7555.98	618.34	723.413	18840.4
pos	M+H	Ala Trp	4.16948	C14H17N3O3	276.133	64.1	-3.71322	0.0268179	0.9101	0.687049	41106	38860.3	19909.4	7623.79	7203.46	38503.5	38364.6	12599.1	11587.7	11233.1	11366	19081.6	27704.4	34307.5	23765.2	18495.4	21104.2	6475.12	23123.6	22024.4	19795.5
pos	M+K	Ataprost	8.26522	C21H32O4	387.192	64	-4.52083	0.036215	0.729585	0.396461	6353.39	8113.94	4882.9	3185.24	3435.59	5171.8	6403.78	5444.74	4205.23	28454.7	4048.67	4421.32	8917.06	5927.56	8020.36	3633.98	7808.33	2032.49	5225.58	3535.6	7142.53
pos	M+H	3-methyloctanedioylcarnitine	4.65	C16H29NO6	332.205	64	-3.82864	0.191913	3.11862	0.0275156	4436.91	1844.71	11228.9	8337.48	4608.11	10575.4	4371.55	14191.6	8763.84	3917.47	12600.8	26625.4	14603.5	18950	15646.6	76127.4	14228.5	18585.2	37813	5537.12	7224.13
neg	M-H	2-METHYLMALEIC ACID	1.71747	C5H6O4	129.02	64	3.50501	0.289291	1.39863	0.62929	593754	1.28769e+06	339710	1.09334e+06	378500	297563	226725	1.18207e+06	535140	1.1243e+06	473356	368262	333351	639528	6.29822e+06	347443	570692	533452	549455	259836	486308
neg	M-H	4-HYDROXYPHENYL ACETIC ACID	5.0367	C8H8O3	151.041	63.9	4.40889	0.111343	1.19462	0.0255275	28115.4	19244.5	20696.1	23265	22952	15650.6	20363.7	24322.5	21356.1	23266.5	28921.2	30127.7	24829.7	22921.3	25340.8	36956.7	21861.2	23422.7	25242.3	27536.8	20928.1
neg	M+FA-H	Gly Hyp	1.0947	C7H12N2O4	233.079	63.9	3.49658	0.297263	1.19463	0.156694	260960	388823	152638	239478	343328	57743.7	252747	213584	196506	275458	232439	348355	293244	284786	212743	330275	233203	257402	312010	297597	327143
neg	M-H	5-[(Z)-14-(3,5-dihydroxyphenyl)tetradec-10-enyl]benzene-1,3-diol	11.5415	C26H36O4	411.253	63.9	-1.95866	0.18773	0.472289	0.000982305	36337.6	20139	15632.9	25972.5	30411.7	30933	21577.6	14552.7	15671.3	44576.7	8233.24	19947.6	6802.79	5390.95	9305.17	15833.8	8386.19	8336.56	12663.1	21216.8	16779.3
neg	M+Cl	2-Octanamidoacetic acid	7.95498	C10H19NO3	236.106	63.6	1.18121	0.0956741	0.906778	0.601059	131926	149685	65855.9	162222	179441	107287	72878	149448	161266	100991	140031	132730	110355	45736.5	49658.4	113085	49921	79973.6	140919	245998	169333
pos	M+H, M+Na, M+H-2H2O	BETA-PSEUDOURIDINE	0.880467	C9H12N2O6	267.058	63.6	-4.18214	0.141851	1.23724	0.156336	67289.9	170279	108860	101012	57777.5	196092	96710.8	125295	95264.3	75846	112271	105308	123741	144568	142955	97965.6	172815	139866	132867	96467.7	220654
neg	M+FA-H	Rishitin	7.69917	C14H22O2	267.161	63.6	2.36056	0.0779084	1.94911	0.0197468	3772.78	3160.44	2229.46	3101.73	2305.26	4418.32	2689.93	7224.18	1404.99	2818.65	2386.9	5767.65	3160.41	9366.32	7670.84	6932.26	7332.94	14987	5950.28	2764.5	4703.35
neg	M-H	2-[(1S,2S,4aR,8aS)-1-hydroxy-4a-methyl-8-methylidene-1,2,3,4,5,6,7,8a-octahydronaphthalen-2-yl]prop-2-enoic acid	7.67348	C15H22O3	249.15	63.4	2.45967	0.119344	8.29283	0.00204808	251.186	420.166	324.128	547.772	223.398	1547.77	1616.69	422.267	205.501	230.697	2621.66	3863.62	2773.22	13251.4	4421.23	8971.72	3707.31	7286.87	1179.44	687.172	4049.55
pos	M+H	2-(beta-D-Mannopyranosyl)-L-tryptophan	1.29475	C17H22N2O7	367.149	63.4	-3.66057	0.387854	0.804405	0.0437626	247097	356656	261960	238538	190784	438572	286832	315116	262475	192919	215079	172620	217431	206655	182971	257154	297009	236344	247049	204752	232497
neg	M+FA-H	n-Octanoyl-l-homoserine lactone	4.8595	C12H21NO3	272.151	63.3	2.01605	0.0729917	1.61864	0.00472325	3955.48	2112.31	4595.88	3732.81	4582.79	2610.26	4888.2	5399.16	3253.93	2058.38	7633.61	3856.66	4682.5	10003.5	5366.75	2948.19	6173.64	6661.55	7564.11	4938.96	6385.98
pos	M+ACN+Na	3-(5,7-dimethoxy-4-oxochromen-2-yl)propanoic acid	6.70718	C14H14O6	342.092	63.2	-9.89315	0.0748199	1.22265	0.381827	29891.1	27078.1	29150	13948	20556.8	39216.6	7629.57	25241.8	27886.3	17298.5	40412.9	43685	55112.6	17978.7	7325.64	23275.9	47482.3	26063.7	37071.1	8803.76	12740.6
neg	M-H	Polygonal	7.95498	C14H22O2	221.156	63.1	3.80071	0.060932	0.907395	0.609836	51234.3	59154	24947.1	64794.3	72857.8	41308.6	29408.6	63740.3	67344.8	40573.2	55422	55405.9	44743.1	18818.2	19727.4	45725.5	20661.5	31009.2	57328.5	100225	65335.5
pos	M+H	Se-Methylselenocysteine	6.75367	C4H9NO2Se	183.988	63	4.42259	0.10376	0.919711	0.581368	307259	337028	377017	125621	291512	327113	126780	370029	271251	264840	174129	370571	319236	206135	62586.6	237074	397079	230215	304915	242201	287001
pos	M+H	2-Methyl-4'-(methylthio)-2-morpholinopropiophenone	7.84735	C15H21NO2S	280.136	62.9	-3.60313	0.0894014	0.872701	0.448137	30733	34618.8	39122.1	28985.4	38010.8	74609.9	46414.3	66467.7	38982.6	84097.4	32933.5	73220.8	36924.2	36378.5	20674	33161.6	55872.6	47304.2	66740.9	27065	32470.8
pos	M+H	2,2'-(Tetradecylimino)diethanol	7.6767	C18H39NO2	302.304	62.9	-3.64422	0.127444	0.748271	0.399874	118217	154122	103185	141060	667101	119496	109582	109553	99321.1	416858	141012	297137	130646	94341.5	103271	212272	152022	124175	132112	172468	118425
neg	M-H	4-methyl-2-oxopentanoic acid	3.72185	C6H10O3	129.056	62.8	3.11047	2.39986	0.715621	0.00636055	5.87182e+06	4.97102e+06	4.11667e+06	4.20364e+06	3.18712e+06	5.92794e+06	6.79801e+06	7.28831e+06	5.05124e+06	4.56272e+06	3.97728e+06	2.3469e+06	3.14142e+06	3.91372e+06	4.20604e+06	2.19818e+06	3.9177e+06	5.38429e+06	4.091e+06	3.2902e+06	4.44985e+06
neg	M+FA-H	Pentadecanoic acid	8.107	C15H30O2	287.223	62.8	2.88444	0.0933118	0.820865	0.23085	13923	15926.9	9767.76	10937.2	24178.4	23349	17399.9	24785.5	23327.5	13788.3	12372.2	12645.1	13393.6	11528.8	12974.6	11483	8149.92	11557.2	29992.1	15278.8	20793.4
neg	M+FA-H	3-(1-Azatricyclo[7.3.1.05,13]trideca-5,7,9(13)-trien-7-yl)-2-cyanoprop-2-enoic acid	6.3533	C16H16N2O2	313.12	62.7	3.52625	0.00804277	0.900249	0.751722	31146.9	18409.3	7758.03	1694.15	6187.81	10434.5	13128.4	8926.4	11503.8	8564.72	5679.19	29247.5	25542.9	6409.63	4396.4	6678.08	11299.9	3595.13	9421.97	6409.11	7928.88
neg	M-H	PE(20:5/0:0)	8.3867	C25H42NO7P	498.264	62.5	2.08464	0.270383	0.674488	0.0193219	86374.8	79078.3	100971	78816.4	67122.5	80592.2	67070.6	112887	55184.4	73837.6	51406.5	14990.8	50664.4	26423.8	120600	59392.6	29102.4	71483.6	65685.1	53340	51896.4
pos	M+H	beta-Myrcene	0.49805	C10H16	137.132	62.5	-3.11668	0.154973	0.832955	0.00640757	78192.8	86754.8	72289.2	73238.7	68534.4	73245.8	69833.3	71265.2	68688.7	93508.9	60743.5	81317.1	61898.3	53649.1	52969.4	79423.6	64992.2	51724.9	58024	71182.1	56350.6
pos	M+Na	Deoxykhivorin	11.8265	C32H42O9	593.274	62.5	3.3939	0.123109	0.140521	0.296883	13309.9	2796.63	560.103	570.634	531.811	648.637	572.886	601.087	112437	538.224	549.917	13836.8	1337.71	540.438	565.598	639.208	694.068	533.441	604.159	622.688	567.272
pos	M+H	Butyryl-carnitine	2.17828	C11H21NO4	232.154	62.4	-3.57895	1.32411	0.528674	0.0545533	1.1608e+06	646475	921787	1.08749e+06	524226	1.96719e+06	984351	1.95194e+06	3.21929e+06	4.17421e+06	981107	458022	711449	1.39285e+06	777905	561605	1.47697e+06	759991	1.57517e+06	449487	530989
neg	M-H2O-H	meta-O-Dealkylated flecainide lactam	5.36412	C15H17F3N2O4	327.097	62.2	3.7157	0.0645359	0.625786	0.132012	13966.8	5716.48	6526.35	5886.27	2063.93	3372.44	7573.19	5074.69	14173.3	4747.25	11816.1	2334	9716.72	2322.97	1984.17	2521.46	1747.06	5423.04	5155.24	2524.72	2020.93
pos	M+NH4	2-Quinolinecarboxylic acid	1.31817	C10H7NO2	191.081	62.1	-3.64726	0.174494	0.0192664	0.218913	3.40513	12821.9	548.371	4724.16	378.401	162871	3.38009	3.54648	16044.3	19.8443	3.24457	4.64546	1036.19	3.18864	1984.48	3.7714	5.92514	3.14736	854.66	3.67392	280.972
neg	M-H	ALLOTHREONINE	0.7781	C4H9NO3	118.051	62	3.01099	0.168444	1.14012	0.31548	165052	145986	214921	230880	236880	127154	335014	157375	251898	218423	352613	253019	288743	237348	138613	169958	153099	229103	288174	300444	201978
pos	M+H	L-Oxonoreleagnine	5.26595	C11H10N2O	187.086	62	-3.54795	0.0214421	1.25599	0.55894	5217.15	1689.38	1511.45	2658.04	1556.26	2217.61	3346.17	3725.9	3421.91	1528.35	2912.91	5194.32	13042.9	1677.76	1267.74	1305.84	3822.36	2132.14	1780.79	829.992	3159.56
pos	M+H	Metolachlor CGA 357704	3.70563	C14H17NO5	280.117	62	-4.08359	0.11225	11.5644	0.343113	450.681	852.068	385.626	1249.68	366.147	1035.94	458.968	2763.96	373.757	370.562	2044.54	95386.7	408.47	372.087	913.675	440.089	516.77	1296.16	3478.96	428.715	390.562
pos	M+H	INDOLE-3-CARBOXYLIC ACID	5.6211	C9H7NO2	162.054	61.8	-3.37709	0.0860706	0.684187	0.0319144	8463.72	7408.75	7940.65	4541.87	2873.97	11633.5	13807.9	9868.85	7785.48	5794.11	5077.37	4315.12	6335.41	5886.43	7100.23	4117.1	9005.56	5805.72	4163.44	3757.95	4733.54
neg	M-H, M+Na-2H	gamma-Glutamyltryptophan	4.50732	C16H19N3O5	332.126	61.7	3.48389	0.324295	1.24517	0.107844	407073	230870	315523	238867	240799	256809	278743	296908	188128	151411	379088	225105	306703	339089	286388	512881	290785	230908	477724	207718	311815
neg	M+Cl, 2M-H, M-H	linoleic acid	11.3345	C18H32O2	279.234	61.6	2.54815	0.494561	1.0702	0.567277	6.53209e+06	4.52175e+06	5.32765e+06	6.88828e+06	8.82151e+06	6.13541e+06	6.73501e+06	9.61506e+06	5.6966e+06	1.00406e+07	7.57166e+06	1.0266e+07	7.25534e+06	5.89731e+06	6.71879e+06	8.31814e+06	9.64676e+06	3.20825e+06	9.70727e+06	6.50931e+06	7.67653e+06
neg	M+FA-H	Dodecadienoic acid	7.13272	C12H20O2	241.145	61.3	3.43818	0.0246265	0.951071	0.62131	7424.95	5227.79	5301.4	6104.02	6913.81	7975.94	7392.33	8552.54	4916.8	4564.75	6075.14	6352.82	6669.13	5275.21	4835.17	5282.45	7710.63	4706.52	9522.99	4714.67	6202.28
neg	M+Cl	L-Monomenthyl glutarate	5.52805	C15H26O4	305.152	61.2	-2.91624	0.0806733	0.439332	0.3171	10110.9	353.541	2821.79	4451.05	3529.63	2284.89	2009.39	1656.25	46949.8	6428.47	3233.52	683.04	23.6357	6638.87	4913.35	28.109	6108.43	18.7861	13562.4	3426.7	312.166
pos	M+H-H2O, M+H	Anthranilic acid	5.43175	C7H7NO2	120.044	61.2	-0.819341	0.493957	0.295505	0.00650801	283262	22384.8	151936	127024	16544.6	67405.8	111407	176996	185214	73712.4	31346.9	31063.6	14584.6	20536.3	155526	15110.7	17188.8	24304.1	61932.9	11213.5	12423
pos	M+H	1-cyclohexyl-3-[2-(4-ethoxyphenoxy)ethyl]urea	6.5504	C17H26N2O3	307.2	61.2	-3.88007	0.0494531	0.636732	0.502077	7076.69	5287.86	2820.9	960.248	2228.22	9889.03	7080.36	3396.88	3841.56	2619.1	6.91174	90.347	7.45679	175.169	70.2121	659.667	1866.17	23966.9	4083.91	7.82636	724.37
neg	M-H	Terephthalic acid	10.7871	C8H6O4	165.02	61.2	4.3457	0.013083	1.03774	0.74374	38389.3	48011.5	32822	48868.8	47877.6	28905.6	65986.9	57582.6	28594.5	39201	36931.5	53959.4	34223.1	52882.1	38329.3	54596.4	32531.6	39693.3	46164.5	42767.5	65896.4
neg	M+FA-H	Hydroxypropyl	1.15688	C3H6O	103.04	61	3.4621	13.74	0.28843	8.42481e-11	4.48881e+07	4.83398e+07	4.40222e+07	6.47972e+07	6.17605e+07	5.87743e+07	6.68803e+07	6.93887e+07	5.12104e+07	5.9991e+07	1.60639e+07	1.48969e+07	1.38883e+07	1.07839e+07	1.42693e+07	1.29578e+07	2.35573e+07	1.55348e+07	2.57129e+07	1.26746e+07	2.05224e+07
pos	M+ACN+H	(E)-1-(4-methylquinazolin-2(1H)-ylidene)guanidine	5.1111	C10H11N5	243.134	61	-7.92458	0.0821053	1.13216	0.328505	55178.4	60677.7	38525.8	41071	35936.9	79539.6	41305.9	29787.4	32696.7	20052.5	38429.5	64725.4	51869.3	46605.6	49498.3	55400	40592.9	40056	51092.5	53512.4	49674.7
pos	M+H	PE(P-16:0/0:0)	9.43607	C21H44NO6P	438.297	60.9	-3.10505	0.0654844	0.644035	0.397925	15749.1	23656.3	18140.8	13233	162588	25736.1	14615	10101.9	10294.4	82995.6	21717	49197.1	15330.6	9097.34	14093.8	60246.5	15622.6	17857.4	19843.8	22301.4	21851.5
pos	M+H	(+)-Costunolide	6.87092	C15H20O2	233.153	60.9	-3.1251	0.157116	29.4557	0.00077112	604.181	230.561	205.867	361.45	195.468	238.408	285.823	220.931	199.531	197.825	3773.95	6722.02	3587.56	19870.6	6256.63	6841.17	9437.79	19581.6	6168.1	1029.4	5512.25
neg	M-H2O-H	Scymnol	8.78272	C27H48O6	449.329	60.9	2.9943	0.0610297	0.810321	0.579708	86948.1	7056.98	61598.2	8090.57	6278.32	17185	55306.9	31590.3	3632.54	31801.4	20593.4	5054.22	20244.1	15408.9	60560	33267.7	13340.6	58120.1	21832.4	5564.94	21876.9
pos	M+CH3OH+H	2-Hydroxy-4-[(1R)-1-hydroxy-8-methyl-6-oxononyl]-3-methyl-2H-furan-5-one	9.59435	C15H24O5	317.195	60.9	-3.55358	0.0705801	1.0671	0.390493	49431	51446.8	44984.5	52907.1	45351.7	48877.8	42473.7	48398.7	41291.3	42380.5	43580.2	71318.2	46882.7	37851	45334.5	66277.1	49755.5	40318.6	45575.4	56734.6	45176.9
pos	M+H	D-glutamic acid	0.804817	C5H9NO4	148.06	60.9	-3.52883	0.232903	1.28823	0.147725	71963.7	58414.8	83174.7	102395	112547	69689.2	57287.2	51468.3	77063.2	80216.5	148299	155997	88261.8	58197.8	81391.8	144702	72975.3	37489.3	86276.8	144949	64401.6
neg	M-H	L-5-Hydroxytryptophan	1.35747	C11H12N2O3	219.078	60.9	3.16965	0.112982	1.3954	0.0200165	14308.7	10751.9	15202.4	18215.2	18110.9	4027.41	10224.9	13402.8	11158.8	9468.08	16518.3	12208.2	29851.1	16246.7	16295.8	14259.4	18041.1	17648.3	14015.7	17553.3	19031.2
neg	M-H	LPE O-18:1	10.4889	C23H48NO6P	464.317	60.9	4.25201	0.0441256	0.218773	0.263914	283.316	227.554	233.76	246.299	24874.2	217.666	228.71	243.47	231.787	8692.87	254.173	2072.85	278.064	236.651	247.64	2120.81	256.51	221.012	276.296	261.352	2312.81
pos	M+H	Laminine	0.721133	C9H20N2O2	189.159	60.7	-3.01721	0.116096	0.646267	0.000800247	11138.9	11490.3	10318.5	12803.6	5383.52	18117.3	10908.5	12480.8	11079	10248.1	9059.56	7450.31	6016.05	6601.39	6960.09	8276.52	8764.16	5193.51	6936.44	8595.85	7165.56
neg	M-H, M+Na-2H	trans C75	7.15927	C14H22O4	253.145	60.6	2.32715	0.263914	0.272927	1.11166e-05	22532.4	14406.4	14265.8	32962.3	34534	40515.7	14744.3	29379.1	23857.4	15815.9	5344.46	4051.73	6907.87	5552.63	8487.35	5165.65	6428.42	6506.13	12834.9	4423.06	7255.22
pos	2M+3H2O+2H	PG(18:1(12Z)-O(9S,10R)/18:0)	13.8806	C42H79O11P	804.548	60.6	1.14311	0.672648	0.350266	0.361016	361121	79808.1	189142	5945.61	95307.3	102688	3.35881e+06	204488	2405.81	65528.4	189433	213309	159952	136447	29262.2	241728	118970	114084	219874	153180	144184
pos	M+Na	1,4-Benzothiazine-O-quinonimine	3.18828	C12H12N2O5S	319.036	60.5	1.62352	0.195545	0.803747	0.0169256	80502.5	96397.3	89305.7	86312.3	57843.4	106301	93599.3	78442.7	87782.4	89141.7	106044	64884.7	71505.6	72473.6	38632.3	65463	70085.9	61038.4	58275.5	81180.5	75737.2
pos	M+H	Antheraxanthin	14.1499	C40H56O3	585.428	60.4	-4.21572	0.0943283	0.418791	0.367105	2945.1	2333.12	178.59	7796.78	217687	5066.13	1729.8	890.541	369.947	118153	26778.8	46515.9	7698.95	5173.27	2945.4	18401	11109.6	10475.2	9171.72	16547.9	9710.35
neg	M-H, M+Na-2H	Carboxyethyl-hydroxychroman	7.00405	C12H14O4	221.083	60.4	2.61041	0.119624	1.09144	0.3219	72499.2	68353.5	65784.1	81761.2	82914.9	54520.4	64429.3	61897	58761.3	84540.9	84083	96980.8	76048.5	56514.7	61678.9	107309	65094	59397.4	66972.2	92711.3	68170.9
pos	M+H	gamma-Glutamylserine	0.91265	C8H14N2O6	235.092	60.4	-3.66863	0.134743	1.01981	0.902987	515927	541048	335982	698343	802358	183094	481977	476185	377177	612176	498513	862396	536765	299650	284026	720637	474962	284516	474381	708689	491659
neg	M-H, M+Na-2H	9-Hydroperoxy-10E,12E-octadecadienoic acid	9.19455	C18H32O4	311.224	60.3	3.00072	0.269378	1.14996	0.503573	601711	496281	275541	691930	631789	934960	401987	749329	371472	191726	331546	580695	908531	745003	644389	1.27916e+06	415611	232254	645994	322980	657216
pos	M+H	Muscarin	6.70718	C9H19NO2	174.148	60.3	-3.26523	0.0667621	0.797581	0.41952	38625.8	28117.9	34525.9	12829.6	21253.7	42434.7	9992.83	38875.4	30320.9	17826	23537.4	39861.2	63051.4	6034.14	4543.87	11556.4	34442.5	16240.9	27476.2	6254.03	8097.02
neg	M+FA-H	13,14-Dioh-15-keto-pgf2alpha	6.95342	C20H34O7	431.231	60.2	4.92252	0.1266	1.17386	0.07498	32617.3	36228.6	32674.9	41670.1	41936.6	23953.5	31820.5	31403.1	32700	36674.2	43186.6	50647.3	42036	33707	32599.1	57225.1	30215.1	29568.7	41078.8	43049.3	37877.2
pos	M+CH3OH+H	Zierin	1.07238	C14H17NO7	344.133	60.1	-3.86048	0.425338	2.61971	0.000272149	42469.1	30174.5	41261.7	45363.2	17978.3	17973.3	29119.7	50260.7	45283.8	29242	51508.9	57343.6	87475.8	148700	92380.2	58630.1	71694.3	94957.4	53049.7	140040	150291
neg	M-H2O-H	N-Acetyltyrosine	5.4022	C11H13NO4	204.067	60	3.60753	0.535805	1.6843	0.0191677	303500	159027	153022	116219	134415	146367	135755	145994	274732	112116	224086	257396	251917	519824	343628	201180	271408	518590	188728	168039	169921
pos	M+H-H2O	3h-Serotonin	3.17623	C10H12N2O	159.091	60	-3.04136	0.570821	0.883492	0.162943	1.17794e+06	1.2871e+06	1.3952e+06	1.14985e+06	678188	1.28271e+06	1.43107e+06	1.35549e+06	1.36813e+06	857370	1.23654e+06	894234	1.22436e+06	1.15777e+06	881852	662423	1.09869e+06	1.26621e+06	1.05013e+06	946839	1.22656e+06
neg	M-H2O-H	2-Methoxyacetaminophen sulfate	5.04898	C9H11NO6S	242.014	60	2.61024	1.84084	6.05321	1.71611e-05	463543	49265.5	99679.4	110907	43228.9	121476	414920	62793.2	216649	95014.6	686441	1.43214e+06	1.18467e+06	1.57183e+06	403021	1.50894e+06	1.39319e+06	1.058e+06	1.0046e+06	503143	423541
pos	M+H	Vanillin acetate	1.02888	C10H10O4	195.065	60	-2.86847	0.0495697	0.804093	0.471683	5846.91	28888.5	7046.71	24030.8	43913	12509.1	7932.34	8470.19	36130.6	45632.1	13814.1	25180.9	26210.4	6518.17	3164.86	25380.4	15916.3	2181.38	35590.5	14309	26678.2
pos	M+H	3-METHOXYTYRAMINE	1.27322	C9H13NO2	168.101	60	-3.28763	0.104482	0.69921	0.176404	11057.8	16475.1	16743.1	13101.4	9935.64	46316.6	14583.9	19369.7	13399.8	9361.85	8059.05	9819.88	9618.46	6605.62	10989.7	16434.7	14318.8	10150.3	25247.7	12468.1	7305.17
neg	M-H	Canrenoic acid	8.99963	C22H30O4	357.208	59.8	3.74467	0.0692097	1.96318	0.180057	9614.3	7547.59	2461.51	14563.2	12227.9	12193.6	6068.71	8040.22	2985.16	3189.37	5267.6	5606.12	19080.5	2711.01	8355.67	4554.42	18550.7	4395.31	38841.7	8445.7	54557.7
neg	M-H2O-H	5'-(3'-Methoxy-4'-hydroxyphenyl)-gamma-valerolactone	7.19868	C12H14O4	203.072	59.7	3.60802	0.0102576	0.947646	0.559427	53825.3	49446.3	48152.9	61140.1	66625.4	41921.6	45584	51630.7	43150.5	61473.4	53314.2	62513.2	55882	36885.7	38261.5	74171	41692.1	33192.5	48384.6	54459.6	46372.6
pos	M+H	1,3-Diphenylguanidine	4.69542	C13H13N3	212.118	59.6	-3.42142	0.00409629	1.02304	0.952849	12174.8	1851.58	2008.89	3233.16	19062	30932.1	17287	6795.1	8980.89	1147.92	4594.33	1679.26	2482.85	23011.7	6050.68	23573.6	11271.2	6860.78	23376.7	7765.16	5777.34
neg	2M-H	3h-Phenylalanine	6.5181	C9H13NO2	333.183	59.6	3.39963	0.0227733	1.26364	0.826029	40684.1	2409.58	28381.9	31437.8	18229.9	8325.33	2466.91	3776.4	79685.9	10225.5	3573.71	2816.72	814.495	3117.28	9162.98	968.648	3025.9	2950.52	272615	12128.7	2442.49
neg	M-H	3-Des(dimethylaminoethyl)-3-acetic acid zolmitriptan	6.0989	C14H14N2O4	273.089	59.6	1.56978	0.0505439	1.52517	0.221623	6870.49	3291.99	8476.15	5199.49	3139.35	2611.56	8073.13	6615.4	7870.06	2109.16	5815.14	4995.87	8122.97	6569.72	5663.37	3701.49	6559.88	4458.59	3112.94	16810.9	25215.3
neg	M+FA-H	N-[2-(5-Methoxy-3H-indol-3-yl)ethyl]acetamide	4.80743	C13H16N2O2	277.12	59.6	3.48925	0.206635	0.432564	0.245356	363093	4173.24	36888.8	24281.9	9053.6	10364.2	89398.2	14154.1	124434	44675.9	75146.4	19705.8	12522.1	5808.49	4910.23	71823.2	42038.5	28017.3	67877.9	10547.8	4438.65
pos	M+NH4	9Z,12E-Octadecadienoic acid	9.80957	C18H32O2	298.273	59.5	-3.73342	0.4058	1.23823	0.0531045	227380	322362	318248	288263	372935	310314	242844	346242	285686	389610	508288	524135	291912	324257	560084	337360	366652	317233	340012	401669	256049
neg	M-H	Octadeca-2,4,6,8-tetraenoic acid	10.3444	C18H28O2	275.202	59.5	1.36605	0.149169	0.872074	0.530968	158675	94044.1	61583	136916	80534.3	178782	91870.7	158398	88598.4	284378	138868	85390.9	152725	83602.8	87787.9	44716	156670	45438.5	223621	88994.1	171657
pos	M+H	naringenin	5.43175	C15H12O5	273.075	59.4	-4.30637	0.119281	6.03454	0.0218535	85.1734	92.576	82.6606	571.593	462.327	95.7265	84.5471	3770.72	4542.62	3462.94	10098	2245.19	7483.38	15748.4	6087.9	94.335	22464.6	20577.7	381.994	91.8969	2685.7
neg	M-H	Embelin	8.46395	C17H26O4	293.176	59.3	2.04695	0.346754	0.700105	0.25768	997052	614806	205120	937328	746058	152857	384136	450087	270086	337979	37483	381110	365700	26344.5	28445.6	899458	282190	207526	350705	833254	511913
neg	M-H	DIHYDROOROTIC ACID	0.797283	C5H6N2O4	157.026	59.3	4.10467	0.0680749	0.435884	0.333402	6993.47	2605.97	4870.98	71831.6	5981.43	4286.21	2044.08	3109.94	5377.81	6403.29	7013.86	7467.47	4984.86	2115.06	6603.44	8673.58	3804.7	1975.28	5628.53	3324.91	2830.75
neg	M-H	L-aspartic acid	4.06725	C4H7NO4	132.031	59.3	4.61725	0.0830373	2.23862	0.0462086	1193.21	1735.11	6979.68	1357.74	1894.22	2656.11	3399.83	1791.47	2002.13	1897.48	7122.83	5228.16	8035.73	4266.26	2780.22	2988.07	1115.16	3681.55	2342.93	16570.9	7201.1
neg	M-H, M+Na-2H	Tetranorprostanedioic acid	8.40018	C16H28O4	283.192	59.1	2.718	0.448773	0.328709	0.00175966	108893	63856.9	27519.5	89097.9	155399	153926	44600.7	167191	58157.5	36027.9	16432.9	12121.5	58599.5	22542.2	35085.4	27896.1	25854.2	22741.4	34617	13755.8	57464.4
neg	M-H	5'-CMP	0.815333	C9H14N3O8P	322.046	59.1	3.62884	0.15404	1.37798	0.335012	61191.5	78063.5	76958.7	14527.1	46779.8	12838.3	34709.9	17737.3	139553	33194.6	25797.8	159837	23022.2	115407	24001.2	69055.2	63215.7	16473.9	139284	54530.2	90840.5
neg	M-H	2-(6-hydroxyhexyl)-3-methylidenebutanedioic acid	5.8081	C11H18O5	229.109	59.1	3.17884	0.197153	14.4982	0.00414794	566.233	428.262	946.886	1009.06	1009.85	409.653	1527.67	1704.77	466.244	1722.86	4905.75	13827.9	3811.66	15636.7	9443.34	47789.3	7982.48	18038.5	23489	6604.74	4625.43
neg	M+Na-2H	Ethyl beta-D-fructofuranoside	1.18993	C8H16O6	229.07	59.1	3.50762	1.89074	0.478161	1.91144e-07	1.51081e+06	1.20053e+06	1.22035e+06	1.82101e+06	1.91601e+06	1.43361e+06	1.81995e+06	1.791e+06	1.35459e+06	1.54188e+06	730698	749313	617790	392035	514477	748483	988676	810030	1.1183e+06	646481	894072
pos	M+K	Albiflorin	8.5979	C23H28O11	519.127	59	0.533215	0.124125	11.8239	0.255728	1844.04	2385.72	3118.17	2358.97	2320.76	3371.96	4101.52	1415.55	2389.49	3028.2	3522.04	3378.11	45734.3	4598.06	1242.48	7555	3921.02	2220.49	259349	4624.14	6367.32
neg	M-H2O-H	Hippuric acid sulfate	4.79562	C9H9NO6S	239.998	59	2.63436	0.703852	4.65124	0.000507882	80266.7	12572.6	16516.8	31688	7380.54	27996.7	91060.5	17370.7	67980.3	23812.8	109616	262456	149425	414793	114558	181478	209955	201905	144327	83305.9	55239.6
pos	M+H	(13Z)-Octadec-13-enoylcarnitine	9.09873	C25H47NO4	426.356	59	-3.54129	0.52037	0.377592	0.0110965	103506	157168	123193	187274	563261	189627	107859	116856	170821	376366	86905.1	95581.3	79224.4	34204.6	46816.8	124823	126842	13462.9	150064	48171	64451.7
pos	M+H	9-Hydroxydodecanoylcarnitine	6.61077	C19H37NO5	360.273	58.9	-3.51832	0.219343	0.179102	0.000315665	22439	10730.2	7086.36	14238.8	11310.7	37943.7	11109.9	15487.6	24883.7	6019.7	2378.07	1296.79	1996.96	1614.92	2410.71	3045.21	8421.95	1516.32	4438.62	522.79	4125.82
neg	M+Na-2H	3-Methyluridine	0.9755	C10H14N2O6	279.061	58.8	2.89274	0.385874	3.93407	0.0863781	5865.73	4711.24	11087.1	29763.5	91597.7	4506.52	4735.17	5040.77	9500.86	53059.7	52060.2	66424.7	56280.9	5967.33	38704.1	331369	13290.1	4575.79	59109.6	270536	53156.7
pos	M+Na, M+H	SUBERYL GLYCINE	1.38705	C10H17NO5	232.117	58.8	-3.50809	0.0439973	1.11812	0.347107	43237.2	42781.4	26785.8	44501.7	33176.3	68205.4	37888.4	56306.9	45024.6	42140.7	29993.5	41131.8	39879.5	43734.6	49352	62257.9	71910	57329.2	43069.9	38085	64486.3
neg	M+K-2H	Epoxydocosapentaenoic acid	6.56773	C22H32O3	381.183	58.8	-1.07256	0.0872259	0.0798775	0.135503	604.994	0.368335	963.216	0.398676	2874.13	2851.7	2412.67	396.053	29252.8	5987.37	1307.74	0.533658	600.117	0.38306	1481.5	0.535279	0.415204	0.357745	0.447231	591.695	0.409246
neg	M-H	Tyr Thr	2.72347	C13H18N2O5	281.113	58.8	-4.9649	0.00974299	0.958141	0.906625	2887.95	3741.5	4325.62	368.845	377.344	325.967	3861.34	1781.86	2671.94	371.528	380.637	493.728	2278.23	2625.13	5511.49	495.228	2063.37	587.752	3571.26	391.388	3433.28
pos	M+NH4	10Z-Heptadecenoic acid	7.57755	C17H32O2	286.273	58.6	-4.08474	0.031662	1.02537	0.701944	23915.6	27143.2	24663.3	28118.4	29582.9	24614.5	25815.4	25521.8	23543.5	23978.5	28890.7	35067.7	24937.7	21729.7	22862.6	34438.7	28318.7	21022.5	23725.8	26997.6	21764.5
pos	M+H-2H2O	Bis(carboxyethyl)carboxyfluorescein acetoxymethyl ester	9.07395	C30H24O13	557.106	58.6	-2.81168	0.148364	3.55937	0.0188984	3225.44	3505.76	3130.28	3189.13	2972.16	3625.07	3201.72	3359.33	3033.93	3008	6818.36	10731.9	3884.62	39833.9	10226.8	3572.38	16545.6	12330.7	9433.27	6498.96	6395.54
neg	M-H	Indoxyl glucuronide	4.35735	C14H15NO7	308.078	58.5	2.91771	0.441134	13.5895	0.000265982	13173.3	2684.63	5464.94	2188.7	2038.8	572.086	4991.72	4948.17	4910.45	652.048	18307.1	35855.8	31487.5	149034	45956.6	99114.1	59251.7	53410.7	42072.1	38903.4	48835.8
pos	M+NH4	MG(i-15:0/0:0/0:0)	7.00348	C18H36O4	334.294	58.4	-3.96427	0.211243	1.41351	0.0293403	57145.4	24592.4	24697.4	84047.5	61037.8	37716	50275.7	63408.9	39116.3	40424.2	92825.9	91614.1	80906.9	47241.7	69723.8	76059.4	89509.7	44604	69335.7	47247.7	41089.5
pos	M+H	Psoralen	6.98068	C11H6O3	187.038	58.4	-3.187	0.0506495	0.849343	0.509247	10426.3	10095.9	11518.1	15117.1	4926.78	10510.2	14708.8	18150.5	14371.1	4725.44	10923.4	23442.5	7751.45	2259.07	11299.7	8047.5	10215.5	9956.75	19790.9	1594.53	1740.34
pos	M+H-H2O, M+H	Phenylacetaldehyde	1.00062	C8H8O	121.065	58.3	-1.17624	0.527106	1.61944	3.30049e-05	94986.3	90834.9	111081	174149	101082	69713	89630.5	119478	114875	128322	172069	207463	208675	229355	156167	186671	165319	130511	175761	169039	148079
neg	M-H	12-Hydroxyheptadeca-5,8,10-trienoic acid	8.66728	C17H28O3	279.197	58.3	2.73912	0.144189	0.19881	0.167832	307.325	30596	282.819	39459.8	756.964	90244.6	248.091	264.103	1756.58	269.114	275.712	357.628	9113.64	256.706	21296.1	358.715	278.247	3031.13	380.181	283.499	274.254
neg	M-H2O-H	Glu Pro	1.62193	C10H16N2O5	225.089	58.3	3.02738	0.0372662	1.03173	0.743109	199392	226471	204038	255373	177008	290525	223990	288393	280162	209460	263929	202902	189889	358689	232436	279555	219972	333510	219024	185990	186595
neg	M-H	Prostaglandin D1 Alcohol	11.3467	C20H36O4	339.255	58.2	3.99268	0.00199312	1.00138	0.991482	11844	8716.84	13757.8	12783.7	20741.5	14272	15003.2	17528.5	14666	19320.2	13321.4	23902.9	12674.3	9414.25	14332.5	16950.8	17580.9	6525.87	21427.8	13661.6	13931
neg	M-H2O-H	Dehydroandrographolide succinate	6.34033	C28H36O10	513.215	58.1	4.15599	0.104416	0.198871	0.127283	9532.93	16811	2613.03	888.392	511.253	39103.8	3408.39	1465.42	470.295	868.194	515.715	668.939	564.191	480.164	502.46	670.97	520.456	10308.4	1279.46	530.281	512.988
pos	M+H-2H2O	Asn Phe	5.43175	C13H17N3O4	244.107	58.1	-2.88339	0.0646049	1.79049	0.492226	18451.6	2267.2	3165.04	4510.38	2039.35	3118.7	7624.98	6284.78	5729.9	2267.46	6932.78	9174.2	67217.9	2248.42	2734.21	2417.76	7692.83	3574.69	2070.1	510.933	4655.38
pos	M+H, M+NH4	Carbocyclic thromboxane A2	9.35837	C22H36O3	366.299	58	-3.89973	0.063762	1.11487	0.346127	58905.3	79807.2	56167.9	54324.1	48332.8	67811.7	77966.2	82583.4	63307.3	64224.2	48763.4	102648	68847.1	59049	49109.2	68309.4	119536	77200	81838.9	68621.8	57418.3
pos	M+H	Chanoclavine-I	8.984	C16H20N2O	257.164	57.9	-3.67386	0.0221246	0.970419	0.879642	14702.8	14717.3	16361	17716.5	9698.38	19325.5	20036.9	30587.2	16896	22030.3	17670.1	38734.5	17366.4	8750.53	12001	16527.6	21680.6	20879.3	28123.3	6737.82	5883.57
pos	M+H, M+Na	N-Acetyl-threonine	0.990683	C6H11NO4	162.075	57.9	-3.89163	0.0640739	0.884702	0.616274	22225.5	20690.5	34211.4	11261.4	7731.61	41550.4	48195.6	32851	23695.8	11337.8	15536.9	12417.8	18111.9	47457.7	41881.1	11223.9	18984.7	16799.1	29849.3	7958.44	26722.5
pos	M+2Na-H	O-Desmethyldiltiazem	16.5691	C21H24N2O4S	445.119	57.9	4.4419	1.10596	1.27487	0.000568961	1.34163e+06	1.38104e+06	1.03295e+06	1.40501e+06	1.19982e+06	1.20875e+06	1.12048e+06	1.19893e+06	1.13236e+06	1.37953e+06	1.60378e+06	1.95378e+06	1.46735e+06	1.33023e+06	1.34722e+06	1.92123e+06	1.71937e+06	1.35059e+06	1.53287e+06	1.76558e+06	1.3979e+06
pos	2M+3H2O+2H	PG(18:1(9Z)-O(12,13)/i-20:0)	13.5031	C44H83O11P	832.58	57.8	1.33213	0.873544	0.38626	0.141622	200133	340831	133783	3.68851e+06	734177	196844	292901	202224	2.70912e+06	1.06423e+06	602747	207360	137579	633416	686641	890086	249166	135934	234979	146803	138372
neg	M-H2O-H	Raxofelast	6.23805	C15H18O5	259.098	57.7	1.8794	0.0461278	1.42079	0.246678	15976.3	4412.9	9311.17	9636.59	7873.18	7052.98	11456.4	5379.31	4150.03	2221.89	4276.99	5921.45	3332.53	9424.45	12923.2	5915.42	25625.4	13367.5	24659	9212.76	6418.05
pos	M+H-2H2O	Ecdysone	9.24242	C27H44O6	429.299	57.7	-3.05976	0.262213	1.9618	0.000585271	25250.5	32094.9	22359.2	24057.4	17863.5	43148.3	37660.7	31352.3	18551.6	15220.5	38873.7	56750.9	60388.5	51136.9	45201.9	41243.8	96177.3	45178	58351	26566.8	57517.9
pos	M+H-H2O, M+H	cinnamaldehyde	8.37698	C9H8O	133.064	57.6	-3.06669	0.0275295	0.932497	0.481713	11587.5	14168.8	11992.3	9072.97	8273.74	12814.5	10436.5	13436.8	10741.2	8378.33	8273.79	15299.4	10321.5	11086.9	10134.4	6123.56	14049.4	7625.12	10657.8	9466.61	10719.5
pos	M+H	Indole-3-carbinol	5.70677	C9H9NO	148.075	57.6	-3.29048	0.396038	6.66857	0.000205486	8733.69	4153.13	12383.3	5634.19	4074.11	10238.2	7081.11	7011.9	4676.55	9588.21	24279.7	100628	29832.1	82446.6	11710.8	60697.1	81543	48830.2	41017.5	30788.4	27926.7
pos	M+H-H2O, M+H	2-(Methylsulfanyl)-1,3-benzothiazole	8.3411	C8H7NS2	182.009	57.6	-3.49416	0.047993	0.865602	0.143459	14642.9	13433.1	16349.1	13064.6	11792.6	15363.6	10701.5	14751.6	12188	12797	9346.91	19373	11601.6	8567.07	7685.2	12358	14615.9	10367.7	14380.6	10518.5	9807.16
neg	M-H	Methyl sulfate	0.899717	CH4O4S	110.976	57.5	2.50406	0.00874879	0.964116	0.734325	126432	81994.9	72612.7	97807	143915	63133.3	83557.8	82506.5	91066.7	121713	92556.9	134707	98596.1	69813	111707	84728	70146.4	67414.1	99303.4	99309.1	94852.4
neg	M-H	Aloe-emodin	6.56773	C15H10O5	269.046	57.5	1.46527	0.157989	1.51559	0.241063	32611.8	53657.6	18373.7	20798.8	10521.4	22083.7	59048.1	28475.3	9628.16	8796.74	31371.4	92178.5	28437	110069	28982	35156	25813.6	35709	21795.1	11759.3	18848.8
pos	M+H-H2O	L-2-Amino-6-oxohexanoic acid	1.95282	C6H11NO3	128.07	57.4	-2.0467	0.111748	0.883014	0.0336358	42192.7	51110.9	51606.9	51888.9	44469.9	44088.8	46265.5	54101.4	43659.2	41644.3	35527.2	48935.8	41704.3	30091.7	38992.5	49319.1	46651.5	39439	46925.8	43972.8	35957.8
pos	M+H	PHOSPHORYLCHOLINE	9.0106	C5H14NO4P	184.073	57.3	-3.23957	0.0466366	0.860267	0.315403	32113.6	25679.6	23178.3	28999	60606.8	29713.8	23181.4	19102.8	25374	41766.2	27714.9	24152.4	21287.2	20340.2	35590	37604.6	16586.9	27890.4	22353.3	32335.9	27226.1
neg	M-H	7,4'-Dihydroxyflavone	5.94537	C15H10O4	253.051	57.2	1.95687	0.117405	2.13938	0.0795826	5559.84	10683.3	2664.62	4374.84	1156.73	4662.17	7219.11	16815.3	1358.25	743.086	10314	24543.5	9641.79	34954.8	4983.22	9746.63	9618.88	12264	5445.05	2415.32	6063.22
neg	M-H	3,7,11-Trimethyldodeca-2,6,10-trienoic acid	9.89598	C15H24O2	235.171	57.1	2.6142	0.126285	2.56434	0.0131854	4193.39	4187.85	3977.73	3217.49	3455.45	3614.68	2657.79	5623.78	5947.25	2992.5	30170.4	8191.7	7409.26	13106.3	7726.14	7681.19	13120.2	7083.26	5796.1	4583.58	7590.21
pos	M+H-2H2O	Asparagine-betaxanthin	4.12143	C13H15N3O7	290.078	57	1.49789	0.170511	1.80597	0.0154071	15102.5	8807.92	28596.1	22836.9	10620.3	16781.8	22587.5	24144.3	21853.8	9100.72	21507.6	37391.2	34907.4	28901.8	40413.1	23755.3	61768.6	50268.2	39467.5	10258.6	9800.75
neg	M+K-2H	Ethenoadenosine	1.464	C12H13N5O4	328.046	56.9	3.61054	0.180072	1.32412	0.0860268	58214	56574.6	60172.9	49657.9	36568.8	20025.9	27271.1	35071.3	43942	29640.7	23384.6	82072.5	46021.7	83688.9	68510.9	55226.6	44550	57014.4	70720.2	36168.9	40218.6
neg	M+K-2H	Hydroxyprolyl-Gamma-glutamate	0.9326	C10H17N3O5	296.065	56.9	-2.87466	0.404988	1.4801	0.147495	137133	122193	135499	156786	308237	101744	127659	118028	125199	255207	219163	253903	189824	100608	219661	573602	116876	46133.9	219745	399443	245973
pos	M+ACN+H	1-Stearoylglycerol	9.4886	C21H42O4	400.341	56.9	-3.80078	0.101633	1.0693	0.285062	77569.8	83559.9	72655.6	99471.5	88050.6	87938.3	77695.2	81389.3	70229.9	77278.1	98785.6	97681	72696	80910.8	81316.7	115071	93575	67437.9	79686.2	95434.3	77018.9
pos	M+ACN+H	Ribose-1-arsenate	0.582967	C5H11AsO8	316.001	56.9	-1.12748	0.292976	1.33143	0.398368	76814.1	33478.5	240415	192329	121640	574008	32568.7	82862.3	100976	237004	414034	448588	107918	123062	227826	340291	215161	172359	53235	304035	71689.4
pos	M+K	Fulvic acid	8.5979	C14H12O8	347.016	56.9	-2.77503	0.00426175	0.938277	0.808655	185909	123982	174983	156370	143197	170400	117175	217864	55600	68857.2	140810	342645	316794	70421.8	49539.8	116937	71360.3	59318.2	109959	94034.1	87924
neg	M-H	4-ACETAMIDOBUTANOIC ACID	1.21593	C6H11NO3	144.067	56.8	3.84233	0.129402	1.30323	0.174412	28603.3	70522.7	20946.1	26604.6	21412.6	26321.5	39486.1	29009.2	30128	32800.6	38017.5	34012	55866.5	71188.8	74801.9	40399.8	26556.4	41725.3	30457.8	28335.2	25739.6
pos	M+H-H2O	4-Hydroxy-5-phenyltetrahydro-1,3-oxazin-2-one	1.31817	C10H11NO3	176.07	56.8	-2.21688	0.0808242	0.113102	0.185182	476.025	3278.2	529.322	2770.49	243.151	31662.7	564.493	72.8697	4478.94	993.42	430.625	1151.59	71.9236	228.988	959.243	538.272	205.477	244.982	363.469	1138.2	274.46
neg	M-H	Valproic Acid beta-D-Glucuronide	6.15068	C14H24O8	319.141	56.7	3.71077	0.186159	5.39923	0.0852626	507.481	1258.85	3166.11	1352.6	1777.54	389.888	4798.63	2528.74	22749.1	494.699	10896.2	14749.6	6982.67	9027.92	39449.9	103660	5079.16	11922.1	17540.2	1290.22	11168.7
pos	M+H	Docosa-4,7,10,13,16,19-hexaenoic acid ethyl ester	8.72128	C24H36O2	357.277	56.6	-4.2959	0.37557	10.9588	0.00454701	1330.83	2077.92	5189.55	1244.83	1160.13	1414.99	1249.74	26609.3	5890.39	1174.12	4139.35	160992	42672.5	47159.8	37538.1	77579.5	26814.5	70540.7	2215.9	17171.9	83864.8
neg	M-H	(+)-8'-hydroxyabscisic acid	4.47005	C15H19O5-	278.115	56.6	-1.90314	0.125856	0.0950144	0.0233228	17085.6	1367.75	3092.88	4879.12	457.418	1340.05	14324.8	1427.08	24352.5	1219.9	963.037	598.499	504.781	559.746	1088.1	600.316	465.652	401.211	1154.01	474.442	458.97
neg	M-H2O-H	Senkyunolide I	7.13272	C12H16O4	205.088	56.5	3.63606	0.119101	2.11888	0.000892095	3762.93	3466.25	3539.07	4030.06	5075.36	3000.03	3310.42	3255.56	2853.34	4644.75	8218.78	5937.22	8808.32	13183.5	5419.96	7394.92	5585.78	14624.9	5221.17	6108.94	5589.89
pos	M+H, M+NH4	13,16,19-Docosatrienoic acid	8.57193	C22H38O2	352.32	56.4	-4.02113	0.0385122	1.04962	0.458056	132166	153455	132628	130198	126848	158571	139126	181913	134242	121968	141248	186193	154283	123400	112570	125245	186458	147649	153509	144178	154510
neg	M-H	Fenozan	8.88405	C17H26O3	277.182	56.4	2.91039	0.205741	1.50561	0.00106819	29820.3	39022.5	29314.9	23051.4	23376.3	22504.7	18451.6	24425.6	20543.6	28467.2	28104.5	38584.1	34176.8	36526.2	28244.2	47583.5	32438.2	57251.5	34346.6	46736.1	44919.9
pos	M+H	Decanoylcarnitine	6.6339	C17H33NO4	316.247	56.3	-3.27914	0.107568	0.368947	0.339596	11806.9	7424.57	496.656	11326.3	4315.76	3379.94	375.764	394.261	82112.1	353.029	4507.92	516.436	917.089	2357.27	1778.97	3075.18	10527.7	349.892	24695.8	408.43	372.082
neg	M-H	1,7-Dimethylguanosine	2.78767	C12H17N5O5	310.117	56.3	3.05152	0.00186415	1.04453	0.688915	22539.2	23818.9	10487.5	17511.1	11294.9	25922.4	24276.6	19757.7	13949.6	14613.4	17943.5	13931.3	16792.7	19260.1	21992.3	22040	25770.3	18815.2	19027	14814.1	21224.1
neg	2M+FA-H	3-tert-Butyl-4-hydroxyanisole	6.97835	C11H16O2	405.23	56.3	4.63634	0.225167	4.18353	0.0730718	16315.3	6747.55	31736.5	14209.5	3316.14	19388.6	17778.8	491.425	5059.97	3974.41	823.26	16472.1	4381.54	41747.9	200425	42805.8	2971.33	60145.4	131700	19173.3	27062.1
neg	M-H	(2s,3r,4s,5r)-3,4,5-Trihydroxy-6-oxopiperidine-2-carboxylic acid	1.14692	C6H9NO6	190.036	56.3	3.95227	0.122062	1.13464	0.407101	60165.8	73727.8	41075.1	51117	89326.2	4199	49004.5	45000.2	53468.4	78867.8	69329.9	81893.8	71045.1	52529.7	42956.9	89430.7	56779.8	37761.9	55816.7	66430.6	57427.9
pos	M+CH3OH+H	10-Hydroxycarbazepine	6.1162	C15H14N2O2	287.138	56.2	-4.05191	0.242717	0.319038	0.000143186	16182.4	13415.2	20398.7	20511.7	17406.1	42930.7	33465.8	14816	26610.4	15610.6	12163.3	2622.49	3350.2	7305	6815.99	5638.03	4128.98	6343.35	17482	3811.43	8019.43
neg	M-H, M+Na-2H	O-Oxalylhomoserine	0.694567	C6H9NO6	190.037	56.2	4.39221	0.743612	1.22359	0.0195155	1.16118e+06	1.26065e+06	949969	1.00915e+06	1.18445e+06	303091	1.06963e+06	1.05397e+06	937207	1.07266e+06	997501	1.25701e+06	1.32479e+06	1.1611e+06	1.13462e+06	1.32677e+06	1.25608e+06	1.1106e+06	1.3838e+06	1.20365e+06	1.30624e+06
neg	M-H	GLYCERIC ACID	0.837467	C3H6O4	105.02	56.1	2.44951	0.00706072	0.957032	0.75145	100846	77874.4	98315.3	144343	136082	78549.6	86322.8	96175.3	98298.4	141712	153445	136657	85734.1	62646.1	65135.2	154198	78723.7	54164.6	86926.1	138125	98586.1
neg	M+FA-H	Carboxy-ibuprofen	6.65587	C13H16O4	281.104	56.1	3.02232	0.342516	0.361223	0.00533674	114947	56214.8	81564.1	37008.5	39168.2	19750.9	137961	43832.1	67282.2	22691.5	13469.1	8716.58	14946.2	16274.4	40649.6	8734.45	18333.3	54429.5	25445.1	27874.2	17648.9
neg	M-H	4-O-beta-D-Glucosyl-4-hydroxycinnamate	4.80743	C15H18O8	325.094	56.1	4.11287	0.0773341	0.081918	0.310229	428.372	317.107	325.756	343.229	351.137	303.328	318.718	339.287	43062.1	345.725	354.202	459.438	387.496	329.785	345.098	460.834	357.458	307.99	438.359	364.206	352.329
pos	M+H-H2O	Medroxalol	6.27298	C20H24N2O5	355.164	56	-3.6876	0.320759	0.648881	0.287126	513860	21056.7	138691	76993.7	188889	122902	151767	57858.7	638042	145870	135476	101782	92255.6	106845	114745	72958	170693	215548	321910	59029.3	76217.9
neg	M+Cl	N-Heptanoylglycine	6.65587	C9H17NO3	222.091	56	1.74047	0.118116	0.31855	0.015093	15817.1	7698.77	11396.8	4167.92	4255.61	1391.31	19808.5	3886.02	7806.96	1560.5	393.908	510.942	430.935	2117.62	4831.4	777.973	1839.22	7657.37	3179.03	3289.75	2229.63
pos	M+H	Hexadecylamine	6.69622	C16H35N	242.283	56	-3.52881	0.0157797	0.813302	0.701483	1147.8	1247.55	1113.93	6371.23	27799	4512.23	15548.9	1195.44	5407.44	4811.15	4715.92	3097.48	24194.6	1095.79	5356.67	9428.42	5620.08	1596.93	1963.41	1238.4	3560.2
neg	M-H	LPE O-16:1	9.44013	C21H44NO6P	436.285	55.9	3.90438	0.0598851	0.635768	0.401504	9545.4	17008.4	15551.8	8885.19	126770	15836.1	10494.1	7154.87	10356.1	62287	15748.8	34844.8	17221.7	6702.45	7198.64	39390.2	12429.3	9210.2	12488.5	12131.8	31170.2
pos	M+NH4	DG 9:0_9:0	10.0259	C21H40O5	390.32	55.8	-4.17296	0.0717995	1.21131	0.167148	10165.7	12469	10210.3	9675.91	21792.8	11402.1	9414.01	9464.02	7516.33	15520.3	12194.5	21474	12823.5	11091.1	11881.5	16195.6	20570.4	9455.06	14810.7	13785.9	12453.1
neg	M-H	10-Acetoxy-10,11-dihydro-5h-dibenz[b,f]azepine-5-carboxamide	5.85673	C17H16N2O3	295.11	55.7	4.94417	0.0367474	3.0167	0.333227	987.199	925.449	747.024	1758.85	1517.66	842.325	911.233	916.797	999.281	1461.84	336.421	1280.65	1127.85	1081.81	1097.98	1828.88	1320.37	1094.44	1200.27	1690.16	24667.8
pos	M+H	Fructosyl-valine	0.870733	C11H21NO7	280.138	55.6	-4.07302	0.118162	6.33006	0.131352	2442.44	900.29	6067.65	818.979	763.259	2463.44	2455.11	3117.89	1118.91	772.463	789.246	1130.01	851.485	16921.6	5253.99	917.397	996.132	6637.48	867.094	42927	68378.9
pos	M+H	2-Ethylphenyl isothiocyanate	11.4223	C9H9NS	164.052	55.5	-3.76381	0.0163053	0.994542	0.984923	9757.42	12310.7	7155.66	3925.73	19741.5	9731.03	4310.41	6854.01	3912.69	20372.5	6860.52	28154.3	10579.1	4986.99	2672.52	6928.75	11967.6	6297.76	9144.35	9889.41	9808.75
neg	M-H, M+Na-2H	9,10-Dihydroxystearic acid	12.0022	C18H36O4	337.237	55.5	3.3248	0.117458	0.865033	0.253218	176540	152047	147338	224936	275076	174417	145599	146225	117806	253849	131524	236585	184817	92222.1	119983	192608	147229	108873	149748	190076	172261
pos	M+H-2H2O	N-Undecanoylglycine	8.45113	C13H25NO3	208.169	55.4	-2.91317	0.0336879	1.04812	0.466765	16995.6	16409	14437.6	21942.4	18943.1	19585.7	16798.2	17671.8	15714.9	19195.5	19760.9	22828.2	17048	16382.6	14561	23324.9	21278.8	15502.6	18352.3	19665.7	16164
neg	M+FA-H	(2R,5S,8R)-2,8-Dimethyl-5-propan-2-ylcyclodecan-1-one	10.1584	C15H28O	269.213	55.4	1.86064	0.0344459	1.0744	0.53969	11727.5	8698.14	10450.9	10567.7	10700.2	9529.34	7747.33	12888.8	8922.6	8941.56	8529.97	19537.3	10843.1	9868.07	8087.54	14239.5	11166.8	7323.03	9519.05	10641.2	8634.24
pos	M+H	glycine	0.804817	C2H5NO2	76.0397	55.3	5.65881	0.0795403	1.26104	0.025462	8655.68	9030.81	12724.9	6103.09	9049.16	11901.2	7375.56	9018.58	8646.98	11770.7	10210.6	13832.5	11502.7	9057.52	9802.84	14807.2	10712	16501	10558.8	14246.2	9543.92
neg	M+FA-H	Camonagrel	5.25168	C15H16N2O3	317.116	55.2	4.68098	0.0577972	1.42269	0.223848	13445	11787.3	10108.4	5938.51	14945.6	7249.39	27987.9	15802.6	16411.1	13707	31490.5	14858.3	23307.6	11914.1	11359.2	19248.3	14072.7	12687.9	54380.1	6331.55	15348.3
neg	M-H	2-(5-Hydroxy-1H-indol-2-yl)acetic acid	4.90852	C10H9NO3	190.052	55.1	4.17808	0.382911	2.9327	0.00051094	40995.4	20495.8	17811.1	23146.6	8843.89	11753.2	37743.3	27317	39771.1	17685.4	47493.6	108876	45670.4	92416.9	128852	74383.3	53361	90703.1	94240.1	40013.7	16168
neg	M-H	N-Acetylserotonin sulfate	4.3815	C12H14N2O5S	297.056	55	3.06184	0.214689	0.416066	0.250379	40150.5	30515.9	14747.9	29018	23233.3	282371	29107.6	22976.7	28031.7	5149.3	14995.4	7704.57	20095.8	13939.3	29603.1	29127.1	43248.4	11478.8	28193.2	12927.1	19950
pos	M+H-H2O	3,4',5,6,7,8-Hexahydroxyflavone	5.13518	C15H10O8	301.033	55	-3.16979	0.137163	0.27688	0.314467	4860.91	5283.37	4717.49	4806.19	4479.2	5463.18	4825.16	5062.68	141180	4533.22	4631.71	6631.52	4996.96	4551.87	4763.78	5383.76	5845.82	4492.94	5088.56	5244.62	4777.88
pos	M+H	4-(Glutamylamino) butanoate	1.00062	C9H16N2O5	233.112	54.9	-3.48232	0.540517	0.383241	1.77971e-06	120027	104185	98691.1	90178.3	145031	130688	117732	138914	99165.8	124238	74192.7	27253.1	43171.3	29260.7	34894.7	73575.4	24332.3	9541.48	92459.3	11169.5	72896.5
pos	M+H-H2O	Vomifoliol	4.61943	C13H20O3	207.137	54.9	-2.92256	0.0764261	0.0553264	0.312903	177.93	193.394	172.681	175.927	163.958	199.976	176.622	185.316	42391.8	211.093	255.732	611.536	182.91	209.557	174.375	197.069	331.994	164.461	186.263	191.976	174.891
pos	M+NH4	2',3'-Didehydro-2',3'-dideoxyguanosine	6.33345	C10H11N5O3	267.119	54.8	-2.19727	0.160981	1.87921	0.25868	50040.2	17314	21020.7	16710.6	14547.7	7112.17	48619.2	20117.9	13950	12098.6	19629.4	51624	189914	26303	24830.8	7629.48	46701.3	25887.2	22198.5	12652.7	30563.6
pos	M+H, M+H-H2O	Octadeca-9,12-dienal	11.3252	C18H32O	265.252	54.8	-4.76143	0.0802661	1.03158	0.896844	75150.6	105278	66057.8	102955	270348	112606	70434.1	83372.4	65456.9	264258	131391	244165	107718	53000.2	69924.9	179545	150765	84786.3	121962	143202	93290.6
pos	M+ACN+Na	o-Raffinose	5.82547	C16H22O14	502.119	54.7	4.25282	0.122445	0.133079	0.328202	229441	7577.91	3180.17	214.518	199.923	4146.22	215.365	536.747	4820.86	202.334	259.507	769.044	1069.15	1544.28	3000.96	6514.43	10593.8	9488.84	2198.4	234.087	1002.51
pos	M+H	Lotaustralin	9.68745	C11H19NO6	262.128	54.5	-0.5373	0.0365938	0.794251	0.2713	12627	14344.1	10385.1	3204.01	16008.3	10838.5	3783.64	10267.4	6338.2	9936.08	5642.88	12854.4	14906.9	6819.37	1540.07	4104.99	10242.9	7234.35	5504.66	6470.22	10065.6
neg	M-H2O-H	Ser Tyr	4.94683	C12H16N2O5	249.089	54.5	2.3974	0.240027	0.799813	0.48568	287339	134355	131652	155849	32589	77561.5	280572	135885	258553	101791	137623	64143.2	88353.3	75707.7	342486	69707.6	40938.5	162185	348724	27452	46958.9
neg	M-H	gamma-Glutamylalanine	0.8881	C8H14N2O5	217.084	54.5	2.63304	0.0428074	1.20977	0.442039	4361.36	5306.76	8639.57	11652.3	6414.62	12356	6099.92	7233.45	8984.1	8866.76	11603.5	9812.65	2957.11	4055.58	13486.1	24466.2	7382.26	2350.38	9522.41	13391.1	7319.35
pos	M+NH4, M+Na, M+H	3-Ketopetromyzonol sulfate	4.77898	C24H40O7S	490.284	54.4	1.98977	0.261238	0.684438	0.238729	294030	76976.1	73692.4	104576	58424.6	152343	390427	46460.4	127196	70655.7	86989.7	69768.5	135026	97053	137315	72942.8	46757.7	162846	68870	112414	60123.3
pos	M+H-H2O, M+H	Fluvoxamino acid	5.45642	C14H17F3N2O3	301.117	54.4	4.37159	0.0587859	1.31982	0.278911	24831.8	23036.8	20647.9	9862.89	20297.4	18940.3	51123.3	29254.7	33041.7	29889.5	66072.4	28564.1	36564.5	22386.8	25725.5	24946.8	26489.1	24912.1	83414.6	10860.1	28877
pos	M+H	Phe Val	3.58595	C14H20N2O3	265.154	54.3	-3.66149	0.40632	0.152854	0.00225377	51333.7	60102.5	8470.77	7364.98	22560.5	87230.3	60399.9	35238.4	151665	117124	9865.34	2697.57	678.972	2356.66	14268.9	4622.66	19046	25064.2	783.828	436.037	21313.7
neg	3M-H	2,4-Hexadien-1-ol	8.7947	C6H10O	293.213	54.3	1.98615	0.190382	2.65088	0.00274874	6550.92	2898.93	2561.61	4717.65	12862.6	14189.7	8679.2	20341.8	3904.86	4063.84	6289.85	18159.1	38947.7	30701.8	25303.4	25405	24905.1	5401.49	16446.1	11433.9	32532.8
pos	M+NH4	alpha-Eleostearic acid	8.48722	C18H30O2	296.257	54.3	-3.85237	0.00771362	1.04357	0.434903	16499.4	17251.2	16975.1	17055.5	14557.4	20466.8	17274.1	20822	17239.9	13768.2	16060.3	19534.4	18606.4	16644.4	18046	13353.3	21334.8	17703.4	18580.3	17709.3	19767.2
pos	M+NH4	L-Cysteinylglycine disulfide	1.14053	C8H15N3O5S2	315.079	54.3	-1.56279	0.578482	1.1863	0.330305	1.70122e+06	2.54639e+06	1.45032e+06	1.90749e+06	2.19297e+06	177246	2.67051e+06	1.47765e+06	1.52528e+06	1.21898e+06	660588	2.36297e+06	1.95113e+06	3.03091e+06	1.84321e+06	1.96974e+06	2.77194e+06	1.79978e+06	2.72913e+06	991638	1.90051e+06
pos	M+NH4	5-Megastigmene-3,9-diol	6.87092	C13H24O2	230.211	54.2	-3.72932	0.0141746	1.04821	0.635616	14831.1	12007.6	14822.7	12931.5	7947.93	18648.7	9071.89	12100.7	11407.2	8796.99	11236.3	13592.3	11407.2	10968.9	14292.2	9778.86	16791.9	13715.3	9947.62	15590.3	14001.9
pos	M+NH4	2-(L-Menthoxy)ethanol	5.37367	C12H24O2	218.211	54.2	-3.73882	0.0672026	1.00045	0.995947	407527	520290	394756	274830	289661	476375	415257	431079	349517	279895	296875	359736	392156	355118	337465	305906	533904	363184	413726	431344	435574
pos	2M+ACN+H	2-Hexanol	6.21117	C6H14O	246.242	54.2	-3.9191	0.000316324	1.00015	0.9985	358802	548417	396037	326896	385045	378123	347311	403344	316777	318114	278541	466158	350580	346865	304175	364040	495987	329795	406546	419530	395149
neg	M+FA-H	3-Hydroxyadipic acid 3,6-lactone	1.3919	C6H8O4	189.041	54.1	4.86874	0.0913955	2.10495	0.149005	3409.1	4023.65	3433.55	1704.11	3526.97	2945.47	2130.95	4543.4	4403.94	5702.03	6181.72	9346.99	3020.67	4925.3	4156.11	31665.1	5229.13	2893.59	4139.61	3995.48	7393.13
neg	M+Cl	Reproterol	1.00997	C18H23N5O5	424.138	54	-4.64874	1.05435	2.21344	0.000594503	225441	516187	508369	639950	186368	182408	241622	315208	319781	293178	797009	406824	911735	642324	1.31099e+06	282038	743590	642799	983942	689419	937008
neg	M+FA-H	N-Cyclohexyltaurine	6.68095	C8H17NO3S	252.092	54	2.91957	0.161951	0.829587	0.490326	429415	288081	377498	124368	249112	338156	116574	385642	323929	192979	240514	399890	704038	75191.8	58833.7	169022	294331	170236	280807	80382.1	105382
neg	M-H	Uracil	0.9755	C4H4N2O2	111.02	53.9	2.25609	0.127281	1.45037	0.0580223	25896.5	34314.9	40524.8	24249	13377.3	25314.8	30705.6	23672.3	29949.8	25115.4	19273	14483.9	42418.7	39090	65564.7	22888	68627.6	34935.2	56626.5	31244.6	40585
neg	M+Na-2H	7-Oxoprostaglandin I2	9.79267	C20H30O6	387.178	53.8	-2.87531	0.0951069	1.60874	0.0483656	4989.53	3572.05	8285.58	13349.2	4479.13	6670.81	6521.44	15954.2	4799.79	14922.9	14873.7	15346.4	20264.2	12625.2	10034.8	7195.4	26558.5	5542.17	15383.4	6919.18	13099.2
neg	M-H	2-METHYLHIPPURIC ACID	6.08533	C10H11NO3	192.067	53.6	4.20998	0.084281	0.613639	0.0514445	14307.7	2685.14	6494.42	4914.26	3564.24	7739.58	8113.22	7846.14	9970.02	8162.35	5794.5	2288.87	1250.16	4250.16	11402.2	2030.47	4736.21	6751.39	6335.17	2284.14	2689.95
neg	M-H2O-H	MG(LTE4/0:0/0:0)	7.08117	C26H43NO7S	494.259	53.5	2.1962	0.878357	2.34239	0.0141459	313493	95572.2	429279	87402.2	175009	147627	288869	214749	255745	241237	157865	631599	224685	630169	325897	858863	787469	1.24905e+06	288243	241204	399760
neg	M-H	2,4-Dihydroxypyridine	1.02097	C5H5NO2	110.025	53.4	2.29025	0.0295773	1.20424	0.320773	12427	18913.4	17745.7	17513.7	5900.82	12294.6	17685.5	11814.3	12998.5	10616	12965.8	8680.79	15364.4	12166.3	32957.9	7129.26	14936.1	15038.1	26764.6	13935.5	22744.4
neg	2M-H	5-[(2R)-2-Aminopropyl]cyclohexa-1,5-diene-1-carboxylic acid	7.15927	C10H15NO2	361.215	53.4	3.58021	0.0101698	1.24555	0.762409	11488.7	417.881	2069.08	452.303	1768	399.723	903.041	447.11	48527.7	1529.63	1963.52	19200.9	2582.82	7551.48	11592.2	11651.9	2163.21	3570.48	31276.8	479.947	1138.41
pos	M+H	L-Palmitoylcarnitine	12.5388	C23H45NO4	400.341	53.3	-3.49512	0.224046	1.15425	0.0427552	134885	135847	107154	120821	129419	139985	114375	112317	81153.6	133684	145696	175836	133787	114594	118947	169318	143932	114016	137794	155862	126068
pos	M+H-H2O	Leucylleucine	4.22927	C12H24N2O3	227.175	53.2	-3.34822	0.400895	1.13107	0.163171	486934	595625	434536	616069	491822	469666	476431	462850	401344	656818	637209	718583	549597	485952	526352	726963	572100	409628	489022	770413	449622
neg	M-H	4-Hydroxybenzoic acid	5.58085	C7H6O3	137.025	53.2	3.94705	0.350821	1.4452	0.000186665	86712.6	56348.5	72537.4	64268.2	75009.7	59855.6	61891.6	67079.9	65565.6	67908.6	98182.6	119205	129456	117990	96178.7	106710	80958.2	91620	89918.7	75305	71001
neg	M-H	Fenoprofen glucuronide	5.44003	C21H22O9	417.121	53.2	3.73104	0.282118	1.41083	0.241136	382721	43929.5	88094.7	125102	65566.5	73119.6	193097	64494.4	94741.9	74072.1	225044	281774	91166.5	285536	250558	100821	224335	123145	139362	31898.6	116315
pos	M+H	(11Z)-Hexadecenoylcarnitine	8.32828	C23H43NO4	398.325	53.1	-3.15443	0.25384	0.119172	0.00368721	29030.1	30202.2	5436.12	30462.4	44624.1	25011.7	7113.92	4643.82	76984.5	6328.81	3191.2	561.336	2880.7	385.301	1804.76	2698.46	7808.96	442.92	12514	443.94	1330.22
neg	M-H	L-Rhamnose	1.20325	C6H12O5	163.062	53	4.06476	0.209355	1.99728	0.0155607	22439.2	9689.14	12435.2	14168.3	13215	26662.4	84860.1	10133.5	14648.9	18572.4	44000.8	48213.7	62898.6	32567.9	71503	24284.6	32672	57330.7	33886.9	62972.7	28004.3
neg	M+FA-H	hydroxytyrosol acetate sulphate	1.15688	C13H15NO13S	470.026	53	2.92001	0.431384	0.559939	0.000318351	136333	129748	101695	106762	191272	58171.1	153508	145683	113504	162382	92719.4	85789.2	68762.1	30742	38836.8	84999.3	80866.9	62705.1	89559.5	72371.8	92781.5
pos	M+H-H2O	7-Epi-12-hydroxyjasmonic acid	8.646	C12H18O4	209.117	52.9	-3.17596	0.218686	3.23321	0.000170173	6487.05	3973.63	6708.34	5480.08	1867.88	6932.72	9047.28	10468.4	5794.33	4368.37	11143.9	19018.2	17270.9	37236.6	32040.1	27441.1	17561.3	14308.8	16000.6	7500.46	17882.1
pos	M+H	O-Arachidonoyl Glycidol	8.70997	C23H36O3	361.272	52.9	-3.85437	0.11715	0.759255	0.0198868	28814.7	25882.9	31521.8	26747.5	45977.9	31335.4	28245.8	25605.6	18529.5	32422.9	18310.9	19734.2	20113.7	12795.5	22859.3	34143.5	20828	23595.1	25066.7	29608.9	19392.8
pos	M+CH3OH+H	N-Docosahexaenoyl Cysteine	7.07727	C25H37NO3S	464.282	52.9	-3.15596	0.0897273	1.34882	0.324839	44619.5	18184.4	28621.6	126971	9512.52	24906.1	36081.5	44308.9	88092	10440.8	17053.3	68636	13327.3	72348.1	83335.6	36242.6	50518.7	97596.1	69711.4	29601.1	102201
neg	M+FA-H	Val Pro	2.737	C10H18N2O3	259.13	52.8	2.49349	0.00317684	1.04062	0.723369	93108	76150.3	94899.4	58438.8	46667.8	65707.3	92901	88501.3	72268.5	52324.3	85583.8	50213.1	59311.5	74829.4	115702	49819.1	80463.3	103548	74570.7	74701.8	79424.5
neg	M-H	CATECHOL	4.35735	C6H6O2	109.03	52.8	2.73719	0.165643	1.67198	0.0312162	28687.7	7913.81	9856.64	13387.2	11915.5	12245.9	11332.4	9853.2	14258.7	11963	17106.5	42556.4	17558.4	42674.1	16311	23109.2	23003	14571.6	16040	14668.1	14095.8
neg	M-H	2-Ethylbutanedioic acid	3.53652	C6H10O4	145.051	52.6	3.98872	0.11516	1.16863	0.416928	39220.4	31842.8	61516.9	77781.1	60859.9	60851.6	39729	44269.1	39606	62125.7	68071.6	68954.7	46535	37503.4	56846.3	141159	40131.8	34326.5	76373.1	51576.1	44153.1
neg	M-H	O-Phenolsulfonic acid	4.62008	C6H6O4S	172.992	52.6	4.19317	0.735523	1.61434	0.152268	1.69042e+06	54167.4	345101	121356	132343	115041	1.26187e+06	188871	1.62105e+06	185938	958091	1.67824e+06	1.34222e+06	949744	732440	912510	508962	1.21687e+06	553215	383882	914457
pos	M+H	Cytidine	0.804817	C9H13N3O5	244.092	52.5	-4.22702	0.165406	1.39277	0.21995	72022.3	218372	190546	98329	37317.9	164155	114338	88807.2	143140	46601.1	59674.3	49445.8	170231	123105	365037	57918.9	246494	140227	244520	111394	230006
neg	M-H	Rosavin	11.0047	C20H28O10	427.16	52.4	-2.12909	0.136738	0.345246	0.0114591	12611.1	1147.43	8387.14	3072.74	15364	19467	7446.84	13368	6083.34	4497	1108.54	3528.07	1161.79	313.929	775.919	438.677	2491.13	990.789	12693.4	3662.89	7562.85
pos	M+H-2H2O	DOPA sulfate	4.81518	C9H11NO7S	242.011	52.3	-3.47705	0.175036	11.5764	0.00137208	2525.72	308.912	275.826	471.164	261.893	319.425	1996.77	296.008	1053.25	808.201	4655.52	15022.5	7141.56	27879	4885.45	7319.68	14606.8	11385.6	6783.04	4006	2226.4
neg	M-H2O-H	(2S,3S,4S,5R)-3,4,5-Trihydroxy-6-sulfooxyoxane-2-carboxylic acid	1.02097	C6H10O10S	254.982	52.3	2.00912	0.422288	0.634214	0.0405606	233983	320815	159044	207139	95958.3	221513	279044	118258	450352	432432	210845	78549.8	211364	297482	114870	114399	174796	163793	184478	127726	78719
pos	M+H-H2O, M+Na	D-Lysine	0.6819	C6H14N2O2	169.094	52.1	-3.9524	0.695378	0.487126	0.000285041	220327	299058	219678	160519	321354	161753	239635	237090	352352	271064	118821	60787.8	153822	48043.1	123749	28601.9	95548.9	112754	193852	127839	266577
neg	M+FA-H	2-(2-Aminopropanoylamino)bicyclo[3.1.0]hexane-2,6-dicarboxylic acid	1.81368	C11H16N2O5	301.105	52.1	3.76195	0.121481	1.22271	0.234018	33520.5	135114	39617.5	51917.6	67711.2	110501	61100.4	56124.2	55349.7	41137.1	101166	104949	66612.3	48093.1	63509.9	86787.4	76574.3	48879.2	81397.6	101307	97774.7
neg	M-H2O-H	Glycyl-Gamma-glutamate	0.837467	C7H13N3O4	184.074	52.1	3.88647	0.0779482	1.92764	0.482173	22823.2	853.004	2928.57	3327.09	3097.66	815.939	5803.73	3666.27	6044.33	6183.98	7181.66	16773.1	74961.9	887.106	1753.72	4074.99	7716	828.479	1035.72	979.697	1583.12
pos	M+H-H2O	13Z,16Z-docosadienoic acid	11.5815	C22H40O2	319.298	52.1	-3.40962	0.00569635	0.927867	0.818318	2270	7192.78	748.337	6065.34	15014	5788.48	1431.24	1356.47	648.754	11227.3	5982.45	6937.56	5021.68	1713.73	4764.82	7628.32	3788.41	2696.72	2764.79	7307.53	4205.36
pos	M+2Na-H	Isobornyl acetate	4.02625	C12H20O2	241.117	52.1	-1.31886	0.0744101	10.6411	0.0463626	299.267	235.232	210.038	213.987	199.428	243.238	214.831	225.407	203.573	201.833	206.218	295.256	222.48	10569	4065.46	4084.55	4259.53	200.04	962.182	233.507	1201.37
neg	M+Na-2H	Methyl, dichloro-	15.1959	CH2Cl2	104.928	52.1	3.66628	0.0223036	1.12584	0.520766	5043.89	2799.79	1338.1	3592.82	5007.36	2109.28	2933.2	2419.21	2490.87	3153.62	4912.66	3287.88	1897.64	2291.47	2853.22	7303.81	2701.03	2653.82	3562.56	3611.96	3176.64
pos	M+H-2H2O	Glucitol-lysine	1.59522	C12H26N2O7	275.159	52	-3.40086	0.170241	0.128271	0.0465912	6999.68	11396.1	1656.19	2216.06	6312.76	30029.7	1693.99	6985.69	63071.2	9994.56	1626.08	2328.16	1754.31	1598.05	1672.44	1890.11	2052.32	1577.36	1786.47	1841.25	1677.39
pos	M+H	cytochalasin-B	6.26125	C29H37NO5	480.276	52	3.78678	0.13458	1.98421	0.136654	16006.5	1568.41	11806.6	60801	1329.69	1621.79	4986.91	3025.57	25718.8	1345.72	27149.8	24365.1	18045.5	13407.6	60951.5	11717.6	22871.7	15953.6	1510.58	25464.7	58398.9
pos	2M+NH4	2-Nonene-1,4-diol	6.31988	C9H18O2	334.294	51.9	-3.94931	0.024434	1.0451	0.682207	48402.6	57623.1	45636.8	25677.1	42278.3	44870.4	31708.5	47254.2	32341.7	30964.4	25963.7	40990.3	40990.3	43612.3	29632.6	38697.5	55285.6	36365.6	44049	54383.5	57643.4
neg	M+Na-2H	N-(2,3-Dihydroxypropyl)valine	1.0613	C8H17NO4	212.091	51.9	4.10728	0.0488164	0.980437	0.84623	202909	171976	129548	133821	138763	82674.5	195660	194992	123880	146594	86579.8	144182	136386	153095	158709	186752	139746	181939	168930	109295	174558
pos	M+ACN+H	lycorine	6.70718	C16H17NO4	329.148	51.7	-4.20543	0.151978	1.78274	0.000391509	12191.2	10982	10500.1	5574.67	4455.92	23272.3	17388.2	13938	11283.4	8385.19	15018.5	18730.8	23092.8	24540.3	26707.7	12934	24893.7	20803	22825.2	18486.4	23310.2
pos	M+NH4	Glyceryl monolinoleate	10.1068	C21H38O4	372.309	51.7	-3.77364	0.226738	1.12432	0.12341	186852	206995	164842	229904	180445	203479	172574	170047	162573	179648	195263	277108	191749	160332	184008	271813	228304	173446	183379	245765	185928
neg	M-H, M+Na-2H	Glu Met	1.41383	C10H18N2O5S	277.087	51.5	2.38814	0.431313	1.6392	0.0295694	225329	154502	124918	80193.9	89929.7	63311.5	160049	127621	42612.4	73810.2	350392	126190	143068	241529	192582	273745	75134.9	251694	117961	130919	156453
pos	M+CH3OH+H	3-(Hydroxymethyl)-5,5-diphenylimidazolidine-2,4-dione	6.61077	C16H14N2O3	315.133	51.5	-3.92188	0.203038	0.749784	0.158333	156326	212359	72499.2	26870.9	116025	153381	142733	84932.1	90551.6	80730.6	41875.6	162239	115978	57130.2	79672.1	66744	114743	59385.3	88192.4	73968.9	77338.5
neg	M-H, M+Cl	5-METHYLURIDINE	1.42613	C10H14N2O6	257.078	51.5	2.09315	0.105965	1.16068	0.184581	57280.4	83167.4	34571.2	49914.7	51649.6	55861.2	76435.9	62915.1	55089.9	54143.5	75021.7	71854.8	63789.7	91239.1	93722	62821.8	46874.7	49682.9	59104.6	45234.1	82482.8
pos	M+K	Ruberythric acid	7.85902	C25H26O13	573.101	51.5	0.703349	0.213421	11.4544	0.000709157	1312.48	1426.55	1273.76	1297.71	1209.42	1475.1	2164.36	1366.96	1234.55	1224	11358.2	9261.28	9222.13	44828.7	19346.4	1453.65	24409.4	18436.2	16846.5	9403.51	11641.6
pos	2M+NH4	Cropropamide	4.88542	C13H24N2O2	498.4	51.5	-3.43915	0.270289	0.407902	1.26058e-05	23212.5	18509.1	31012.4	45610.6	39921.5	33588.9	27922.4	46403	37074.4	44844.1	8212.76	30897.2	11989.2	11498.1	9662.84	17520.4	15309.4	9172.34	14826.6	15351.7	11748.7
pos	M+NH4	MG(13:0/0:0/0:0)	5.55042	C16H32O4	306.263	51.4	-3.90969	0.00849902	1.01329	0.900767	52663.7	63115.9	50157.7	24835.7	38942.1	50501.3	37604	49166.1	40241.3	34558.5	27791.3	41087.9	43753.9	42347.9	34717.5	35437.8	53242.1	41939.9	56098.1	55902.3	60104.2
neg	M-H, M+Na-2H	(-)-Camphanic acid	5.45267	C10H14O4	197.083	51.3	4.22301	0.567341	0.218307	0.000363734	177957	51649.3	104422	149943	109738	120291	76290.9	73190.7	301509	75153.7	22427.9	20483.1	23473.6	20335.9	40287.9	18622.5	19272.6	21171.1	63084.2	27110.2	21536.8
neg	M-H, M+Na-2H	2,2'-(3-Methylcyclohexane-1,1-diyl)diacetic acid	6.46778	C11H18O4	213.114	51.2	3.43042	0.326776	7.67298	4.60841e-05	7627.08	2897.75	5334.23	3072.46	4133.83	3018.08	3269.62	5528.25	4189.13	2957.9	30692.7	23727.9	17259.1	55007.9	24984.3	61234.6	15822.7	54722.4	30269.2	25898.4	15112
pos	M+H	LPC O-16:0	9.46203	C24H52NO6P	482.359	51.2	-2.95193	0.203219	0.746835	0.346911	272196	383587	354729	229469	1.25579e+06	369128	282081	233860	197685	691134	354933	363595	207355	178027	307258	819590	235884	284745	278399	231262	246561
pos	M+H+Na	ASCORBIC ACID	0.582967	C6H8O6	100.014	51.2	1.09487	0.014559	0.952483	0.78621	401552	259392	595620	777888	517799	1.137e+06	310810	520686	532876	629155	785927	854001	442491	352292	524003	717500	550584	386683	301282	712651	326610
pos	M+H	8-Chloroinosine	6.07932	C10H11ClN4O5	303.049	51.1	-0.953143	0.195533	3.53522	0.000893291	7649.74	2268.35	2430.75	6128.35	1203.75	9090.72	13681.3	2814.48	5489.41	4162.43	12187.5	9929.21	10519.2	39547.9	27944.5	8741.61	31170.4	23977.2	17605	8360.38	23584.3
neg	M-H	Emodic acid	4.78375	C15H8O7	299.021	51.1	3.59923	0.0717234	0.076232	0.309857	318.144	255.527	262.496	276.576	282.949	244.424	256.825	273.4	36987.2	278.588	285.418	370.219	312.247	265.743	278.083	371.343	288.042	248.181	310.261	293.48	283.909
pos	M+H	1-METHYL-L-HISTIDINE	4.95607	C7H11N3O2	170.092	50.9	-2.55516	0.0543832	0.851952	0.356147	38620.9	31715.6	19618.7	17071.5	15510.9	30910	19163	17748.5	15008.9	7967.75	13699.1	21940	24217.3	8530.03	19957	18964.3	11394.4	14545.1	18234.6	27427.1	21017.9
pos	M+H	Glu Leu	1.69485	C11H20N2O5	261.143	50.9	-3.92846	0.120949	0.160101	0.166308	7371.31	3666.59	7142.92	1544.03	1438.98	4558.42	3483.26	1965.61	66799	4930.86	1487.97	2130.43	1605.31	1462.32	1530.4	1729.57	1878.01	1443.39	1634.74	1684.87	1534.93
pos	M+H-H2O	4'-Phosphopantothenoylcysteine	1.71743	C12H23N2O9PS	385.083	50.8	0.0914947	0.0108792	1.05565	0.788915	19581.1	27475.6	27614.5	21137.4	14594.8	66877	19253	30811.8	34992.9	12619.2	48330.2	25010.2	28787	28730	22658.3	27574.4	38442.6	24597	10746.7	25523.3	38883.9
neg	M-H	13,14-dihydro-15-keto-PGE1	7.59787	C20H34O5	353.235	50.7	3.92963	0.110963	0.545232	0.161158	85707.4	35321.2	18078.9	11411.4	8953.27	21575.2	12195.2	18374.8	12519	8719.74	12616.5	6988.74	7510.37	16065.6	12106.2	17140.3	23750	15852.4	16923.6	7337.08	3365.89
neg	2M+Hac-H	Hexadienic acid	6.17395	C6H8O2	283.119	50.6	3.01679	0.290052	0.381943	0.00855925	50775.6	40744	88381.7	41621.5	35373.4	26604.6	127514	37909.3	27713.3	16935.5	22348.9	9517.93	15385	10879.7	26643.7	9997.82	26879.4	27496.5	13198.6	30635.6	14385
neg	M-H	3-Heptanone, 7-(3,4-dihydroxyphenyl)-5-hydroxy-1-(4-hydroxyphenyl)-	8.55373	C19H22O5	329.138	50.6	-3.7727	0.37439	30.5473	3.94464e-06	1064.59	430.636	1721.92	466.109	476.849	411.923	2676.04	1396.59	438.646	1991.42	34908.6	47224.4	51628.3	67281.9	28863.2	34057.1	31361.7	15972.9	22411.9	12949.6	25473
pos	M+H, M+Na	LPC O-16:1	9.47547	C24H50NO6P	480.343	50.6	-3.14589	0.107923	0.749639	0.269439	58738.9	79619.6	65426.7	43750.9	220380	75191.2	57359	44255.5	33762.4	130792	62308.5	76295.6	49306.2	38001.8	65193.7	99653	38093.9	72772.4	58073.9	63214.9	44417.6
pos	M+NH4	11,14-Eicosadienoic acid	10.5511	C20H36O2	326.304	50.4	-3.89315	0.0204145	0.904137	0.556576	24645.2	40170.2	25375.1	32786.3	73023.7	35197.8	20876.9	37613.8	18993	52510.2	30374.4	54212	35532.6	20551.5	26042.8	42820.1	30467.5	24652.2	27395	37272.2	29903.4
neg	M-H	2,5-dihydroxybenzenesulfonate	4.35735	C6H6O5S	188.987	50.3	4.20222	0.974609	2.33545	0.0464265	894354	80744.2	163394	225110	148277	112202	195969	122615	323721	184865	387318	1.37592e+06	441863	1.44004e+06	394507	444420	650114	375206	329064	192133	266666
neg	M+FA-H	2,3-Dihydroxypropyl 4-phenylbutanoate	5.4778	C13H18O4	283.119	50.3	2.80955	0.29992	3.30203	0.000179015	15513.4	14215.5	8926.41	9251.99	9899.78	15383.9	12038.8	9502.67	27045	6894.23	21685.3	36596.9	20335.9	47138.5	84297.4	53551.4	56323.5	29146.4	57057	25991.3	35241.3
pos	M+NH4	Emulphor	8.475	C20H40O2	330.335	50.2	-3.79633	0.15482	0.574581	0.345481	41180.8	45679.7	41039.8	66497.6	577198	57900.6	41995.2	43489	33923.8	260877	79383.2	136772	50862.8	44591	48460	112789	63210.3	50887.2	59944.2	67473.6	50256.5
pos	M+H	Linoleyl-carnitine	8.58522	C25H45NO4	424.341	50.2	-3.30964	0.0917136	1.25619	0.46226	58037.8	75276.1	38535.8	71457.5	128857	75322.9	51674.6	38215.4	156405	43020.1	120874	71622.2	84087.6	55113.4	46733.8	119327	208028	15282.7	224592	23680.7	48777
neg	M-H	3-Bromo-5-chloro-2,6-dihydroxybenzoic acid	8.48842	C7H4BrClO4	264.891	50.2	1.81139	0.344924	2.23559	0.000198926	50809.7	21744.7	26211.4	27419.9	11950.2	59980.6	46782.6	34563	33570.7	26649.7	72729.6	58929.1	62240.1	93556.2	120742	45891	93162.3	56159.5	66949.7	52193.4	112778
neg	M+Cl	Atractylenolide II	7.4288	C15H20O2	267.115	50.2	-4.33531	0.00488809	0.977644	0.946391	20623.3	14603.1	4759.31	1933.4	5868.83	9105.67	12481.9	7663.41	11559	11433.7	4509.87	34066.5	16666.2	5210.74	3027.11	6275.49	12062.8	4408.64	9850.74	4942.54	6554.27
neg	M+Na-2H	Fumagillol	9.28557	C16H26O4	303.159	50.1	3.36682	0.368784	3.84418	1.1005e-06	7381.65	6384.64	7911.67	20309.4	6982	12520.7	9965.32	26778.7	7422.02	21179.4	44830.9	56126.1	58188.3	66232.9	51968.5	37405.5	65346.3	25898.9	58247.4	23275.6	48815.7

## Sheet: HFD_vs_ND
Mode	Adducts	Metabolite	Retention time(min)	Formula	m/z	Fragmentation Score	Mass Error (ppm)	VIP	fc	pvalue	ND1	ND10	ND2	ND3	ND4	ND5	ND6	ND7	ND8	ND9	HFD1	HFD10	HFD11	HFD2	HFD3	HFD4	HFD5	HFD6	HFD7	HFD8	HFD9
pos	M+H, M+Na	LPC 18:3	8.37698	C26H48NO7P	518.323	97	-2.84456	3.26337	4.39594	7.40467e-11	797348	633252	652574	795421	652014	823949	561913	633215	661395	892009	3.27772e+06	3.08671e+06	2.85433e+06	3.46216e+06	3.66512e+06	3.89435e+06	3.00374e+06	1.73342e+06	3.12594e+06	2.72137e+06	3.52241e+06
neg	M+FA-H	Hydroxypropyl	1.15688	C3H6O	103.04	61	3.4621	13.74	0.28843	8.42481e-11	4.48881e+07	4.83398e+07	4.40222e+07	6.47972e+07	6.17605e+07	5.87743e+07	6.68803e+07	6.93887e+07	5.12104e+07	5.9991e+07	1.60639e+07	1.48969e+07	1.38883e+07	1.07839e+07	1.42693e+07	1.29578e+07	2.35573e+07	1.55348e+07	2.57129e+07	1.26746e+07	2.05224e+07
pos	M+H	ALPHA-AMINOBUTYRIC ACID	0.795967	C4H9NO2	104.071	84	0.851626	1.12606	0.312025	9.07657e-10	368074	401909	392099	408450	489475	347257	457459	464249	434789	625929	168699	192225	105061	99982.8	89757	126546	157158	73901.7	194185	152267	146882
neg	M-H	PHENYLALANINE	1.71747	C9H11NO2	164.072	98.6	3.89783	5.15369	1.47403	3.07157e-09	1.4602e+07	1.36205e+07	1.34212e+07	1.38057e+07	1.15094e+07	1.40253e+07	1.29257e+07	1.25954e+07	1.11531e+07	1.12162e+07	2.04187e+07	1.93854e+07	1.72418e+07	2.06113e+07	1.73902e+07	1.92611e+07	2.01246e+07	1.99217e+07	1.62938e+07	1.84249e+07	1.98881e+07
pos	M+ACN+H	Phe Pro Arg	8.38878	C20H30N6O4	460.268	76.5	2.77807	2.00806	0.348333	4.4762e-09	1.21621e+06	1.41859e+06	1.39623e+06	1.39261e+06	1.3357e+06	1.63668e+06	1.42561e+06	1.89356e+06	1.53176e+06	971674	517286	865125	735448	444530	336748	286642	470966	320001	431373	516312	523660
pos	M+H, M+Na	LPC 18:2	8.69713	C26H50NO7P	520.338	95.5	-2.726	2.60984	2.16859	3.09034e-08	1.12193e+06	1.37637e+06	1.41828e+06	1.53405e+06	1.25744e+06	1.22669e+06	1.21546e+06	1.14017e+06	1.08449e+06	1.60803e+06	2.70515e+06	3.04219e+06	2.58985e+06	2.96625e+06	3.22214e+06	4.02235e+06	2.28143e+06	2.557e+06	2.66811e+06	2.76518e+06	2.15035e+06
neg	M+Na-2H	Ethyl beta-D-fructofuranoside	1.18993	C8H16O6	229.07	59.1	3.50762	1.89074	0.478161	1.91144e-07	1.51081e+06	1.20053e+06	1.22035e+06	1.82101e+06	1.91601e+06	1.43361e+06	1.81995e+06	1.791e+06	1.35459e+06	1.54188e+06	730698	749313	617790	392035	514477	748483	988676	810030	1.1183e+06	646481	894072
pos	M+H, M+Na	gamma-Glutamyltyrosine	1.5276	C14H18N2O6	311.123	97.9	-3.91112	2.36879	2.30746	2.75612e-06	1.00744e+06	1.21044e+06	1.27685e+06	1.37839e+06	926049	688572	792822	1.11456e+06	471002	921593	2.41971e+06	2.02779e+06	2.42487e+06	3.19882e+06	2.6707e+06	3.11903e+06	1.97597e+06	1.82233e+06	1.90942e+06	1.71135e+06	1.56325e+06
neg	M-H, 2M-H, 3M-H	LACTIC ACID	0.964517	C3H6O3	89.0246	90.1	1.88763	10.2707	1.61096	4.87107e-06	3.76168e+07	5.62265e+07	6.10471e+07	4.90477e+07	3.48586e+07	5.80671e+07	3.84083e+07	2.9914e+07	4.73142e+07	3.59445e+07	6.17293e+07	6.01816e+07	8.03315e+07	8.17806e+07	8.33581e+07	6.21729e+07	7.33158e+07	7.05799e+07	6.99255e+07	8.37667e+07	6.75256e+07
neg	M-H	HYDROXYPHENYLLACTIC ACID	3.11692	C9H10O4	181.051	94.7	4.48513	1.28816	2.4511	6.30783e-06	404658	321887	315867	333904	207381	263904	263729	298063	330896	253413	476578	684751	711194	1.06586e+06	1.11157e+06	600744	827712	905696	551573	580949	555017
pos	M+H-H2O	6-Hydroxyoctanoylcarnitine	5.47915	C15H29NO5	286.2	64.4	-3.6075	1.47368	2.46769	1.09337e-05	538598	430447	297076	265570	284387	579721	677094	485832	379342	193225	585892	1.15756e+06	1.2697e+06	1.01598e+06	1.06377e+06	1.34245e+06	1.40816e+06	647447	845931	693928	1.18341e+06
neg	M-H2O-H	2-Methoxyacetaminophen sulfate	5.04898	C9H11NO6S	242.014	60	2.61024	1.84084	6.05321	1.71611e-05	463543	49265.5	99679.4	110907	43228.9	121476	414920	62793.2	216649	95014.6	686441	1.43214e+06	1.18467e+06	1.57183e+06	403021	1.50894e+06	1.39319e+06	1.058e+06	1.0046e+06	503143	423541
neg	M-H, M+Na-2H	Glu Tyr	1.51478	C14H18N2O6	309.11	79.6	3.17298	1.99233	2.72903	1.80676e-05	636955	567258	770354	714132	658456	244657	409556	507215	193483	583805	1.88164e+06	1.24109e+06	1.34713e+06	2.07277e+06	1.59359e+06	2.36739e+06	1.02807e+06	960249	1.18917e+06	1.18981e+06	996922
pos	M+H-H2O, M+H	Phenacylamine	1.00062	C8H9NO	136.075	85.5	-3.488	2.39995	1.58968	3.18119e-05	2.10445e+06	2.02067e+06	2.42427e+06	3.83346e+06	2.18328e+06	1.55005e+06	2.03727e+06	2.61744e+06	2.52995e+06	2.63189e+06	3.65743e+06	4.43863e+06	4.49698e+06	4.89479e+06	3.56566e+06	3.81718e+06	3.63804e+06	2.86337e+06	3.55241e+06	3.68415e+06	3.24137e+06
pos	M+H, M+Na, M+2Na-H	N-epsilon-Acetyllysine	0.840433	C8H16N2O3	189.123	93.8	-3.51039	2.16654	0.48617	4.79706e-05	2.5212e+06	2.94516e+06	3.20335e+06	1.46354e+06	1.31598e+06	2.54508e+06	2.36282e+06	2.49684e+06	2.91474e+06	1.77359e+06	828044	634515	1.23788e+06	1.0495e+06	1.92143e+06	693489	1.13249e+06	880248	1.74717e+06	1.32883e+06	1.13653e+06
pos	M+H, 2M+H, M+ACN+H, M+Na	Tyrosine	1.00062	C9H11NO3	182.08	99.2	-3.76523	6.62476	1.56893	4.84083e-05	1.75801e+07	1.60045e+07	1.95313e+07	2.97385e+07	1.72956e+07	1.21973e+07	1.65833e+07	2.13485e+07	2.10835e+07	2.01959e+07	2.91663e+07	3.42372e+07	3.57508e+07	3.92831e+07	2.77113e+07	2.95216e+07	3.1904e+07	2.21987e+07	2.66323e+07	2.8614e+07	2.55775e+07
pos	M+H, M+Na	ACETYL-CARNITINE	0.84935	C9H17NO4	204.122	96.3	-3.63364	3.20611	0.610119	7.08454e-05	7.59825e+06	7.05606e+06	7.27444e+06	5.3159e+06	5.33083e+06	6.9008e+06	7.10381e+06	7.9407e+06	6.8008e+06	4.34848e+06	2.76875e+06	3.41912e+06	4.74352e+06	3.85292e+06	3.26526e+06	3.57103e+06	4.17677e+06	2.56858e+06	6.6637e+06	4.00465e+06	5.03888e+06
pos	M+H, M+NH4	PIPECOLIC ACID	0.66445	C6H11NO2	147.112	97.6	-4.02981	2.35276	0.491655	0.000147303	2.49028e+06	2.99928e+06	2.9252e+06	1.98338e+06	3.23362e+06	1.58507e+06	2.66684e+06	2.9587e+06	4.32534e+06	2.67766e+06	1.42574e+06	756870	1.62225e+06	665907	1.62114e+06	335776	1.16444e+06	1.39574e+06	1.99496e+06	1.45988e+06	2.61663e+06
pos	M+H, M+H-H2O	2-Hydroxycinnamic acid	1.00062	C9H8O3	165.054	72.9	-4.15601	2.43855	1.39445	0.000173139	3.84874e+06	3.3571e+06	3.77662e+06	5.8411e+06	3.74497e+06	2.94858e+06	3.61286e+06	4.3433e+06	4.20043e+06	3.86722e+06	5.08023e+06	6.77592e+06	6.26235e+06	6.54232e+06	5.30621e+06	5.43983e+06	5.51368e+06	4.1118e+06	5.03986e+06	5.50198e+06	5.07728e+06
neg	M-H	PC(2:0/20:3(6,8,11)-OH(5))	8.87047	C30H54NO9P	602.349	90.9	4.2208	2.19987	0.656713	0.00019364	5.8409e+06	4.23674e+06	4.56868e+06	4.71461e+06	6.04789e+06	4.32128e+06	4.22137e+06	3.73286e+06	4.10768e+06	4.42442e+06	3.34738e+06	2.42685e+06	3.17423e+06	1.89195e+06	2.63396e+06	4.21554e+06	2.04075e+06	2.2995e+06	4.16234e+06	3.68201e+06	3.51154e+06
pos	M+H, M+Na, M+H-H2O	LPC 20:4	8.87048	C28H50NO7P	544.338	95.1	-3.53402	4.4963	0.731125	0.000515306	2.92215e+07	2.28319e+07	2.17014e+07	1.93576e+07	2.86234e+07	2.51243e+07	2.27912e+07	1.86368e+07	2.44093e+07	2.13319e+07	1.85629e+07	1.44887e+07	1.77043e+07	1.2742e+07	1.66227e+07	1.92257e+07	1.34946e+07	1.31021e+07	2.34262e+07	1.8614e+07	2.02319e+07
pos	M+2Na-H	O-Desmethyldiltiazem	16.5691	C21H24N2O4S	445.119	57.9	4.4419	1.10596	1.27487	0.000568961	1.34163e+06	1.38104e+06	1.03295e+06	1.40501e+06	1.19982e+06	1.20875e+06	1.12048e+06	1.19893e+06	1.13236e+06	1.37953e+06	1.60378e+06	1.95378e+06	1.46735e+06	1.33023e+06	1.34722e+06	1.92123e+06	1.71937e+06	1.35059e+06	1.53287e+06	1.76558e+06	1.3979e+06
neg	M+Cl	Reproterol	1.00997	C18H23N5O5	424.138	54	-4.64874	1.05435	2.21344	0.000594503	225441	516187	508369	639950	186368	182408	241622	315208	319781	293178	797009	406824	911735	642324	1.31099e+06	282038	743590	642799	983942	689419	937008
pos	M+H, M+Na	Tyrosyl-hydroxyproline	3.94312	C14H18N2O5	295.128	74.4	-3.45684	1.28675	1.75219	0.000720833	725626	1.04429e+06	1.05051e+06	480009	449766	1.20368e+06	810179	752318	212201	488574	1.60193e+06	882627	952693	1.49604e+06	1.70476e+06	1.49708e+06	1.23283e+06	1.40732e+06	1.17166e+06	807125	1.15639e+06
neg	M-H	3-Dehydroquinic acid	1.00997	C7H10O6	189.041	65.9	4.06308	1.31584	0.700756	0.00104836	2.26782e+06	1.98352e+06	1.88396e+06	2.06762e+06	1.52725e+06	1.76071e+06	1.87349e+06	2.48841e+06	1.43646e+06	1.28337e+06	1.3012e+06	1.13833e+06	1.26706e+06	1.38544e+06	1.1165e+06	1.62674e+06	1.41259e+06	850916	1.13305e+06	1.17276e+06	1.91178e+06
neg	M-H	PE(18:2/0:0)	8.80783	C23H44NO7P	476.28	97.8	3.10614	1.37524	2.08116	0.00144385	337582	368662	526530	485189	770251	296927	265768	406428	219179	889735	755859	1.12499e+06	881000	987874	1.17285e+06	1.89542e+06	640899	668570	740114	915395	670456
neg	M-H	dibutyl phthalate	9.13067	C16H22O4	277.145	94.3	2.76512	1.19231	2.1914	0.00206356	321011	285436	337682	394776	340375	260247	282398	307782	544065	342018	896168	1.23988e+06	726257	646366	843677	1.49444e+06	383067	466981	609646	419994	507448
pos	M+H, M+K, 2M+H	D-proline	0.795967	C5H9NO2	116.07	95.2	-1.19595	2.18364	1.35596	0.00464712	4.9107e+06	5.02064e+06	5.32049e+06	5.44267e+06	3.90165e+06	4.16909e+06	5.35203e+06	5.09616e+06	5.34929e+06	4.25374e+06	6.05651e+06	6.72662e+06	4.88031e+06	8.77234e+06	6.39162e+06	5.74996e+06	7.94923e+06	9.7886e+06	5.45044e+06	6.51737e+06	4.52927e+06
neg	M-H, M+Na-2H	gamma-Glutamylisoleucine	3.214	C11H20N2O5	259.131	77.2	2.19302	1.10904	1.64692	0.00466779	1.04753e+06	896873	947399	615147	457594	705446	1.08186e+06	959327	501936	462022	1.00392e+06	799324	978032	1.74039e+06	2.07207e+06	1.38548e+06	983625	1.80222e+06	1.14633e+06	832037	1.16091e+06
neg	M-H	4-methyl-2-oxopentanoic acid	3.72185	C6H10O3	129.056	62.8	3.11047	2.39986	0.715621	0.00636055	5.87182e+06	4.97102e+06	4.11667e+06	4.20364e+06	3.18712e+06	5.92794e+06	6.79801e+06	7.28831e+06	5.05124e+06	4.56272e+06	3.97728e+06	2.3469e+06	3.14142e+06	3.91372e+06	4.20604e+06	2.19818e+06	3.9177e+06	5.38429e+06	4.091e+06	3.2902e+06	4.44985e+06
neg	M-H2O-H, M-H	Succinic acid	1.137	C4H6O4	117.02	70.7	2.61652	2.25061	1.59899	0.00946731	2.73779e+06	5.65898e+06	4.18605e+06	5.11361e+06	2.09282e+06	4.7163e+06	2.29393e+06	2.63077e+06	2.63874e+06	2.38973e+06	4.03712e+06	3.89671e+06	4.37177e+06	7.77838e+06	9.99263e+06	4.20241e+06	5.78781e+06	5.42485e+06	5.79478e+06	4.23939e+06	5.08334e+06
neg	M-H	HIPPURIC ACID	5.42773	C9H9NO3	178.052	71.8	4.2566	1.22257	0.335375	0.0153344	2.38544e+06	146815	1.02932e+06	896240	146763	376959	864653	1.16094e+06	1.20676e+06	559457	355921	225062	150001	129212	1.09002e+06	117093	105089	199819	511196	72321.3	280864
