# Supplementary material for: Succinic acid-driven gut-fat axis orchestrates abdominal fat deposition in chickens via adipocyte-macrophage crosstalk
Source: J Anim Sci Biotechnol. 2025 Nov 14;16:148. doi: 10.1186/s40104-025-01278-7 (PMC12616907; doi:10.1186/s40104-025-01278-7)
Supplement: Supplementary file 6 — Additional file 6: Table S6. Gene expression data based on bulk RNA-seq. [file 40104_2025_1278_MOESM6_ESM.csv]

	Row.names	baseMean	log2FoldChange	lfcSE	stat	pvalue	padj	HFD2215	HFD2251	HFD2254	HFD2255	HFD2256	HFD2261	HFD2262	HFD2263	HFD2264	HFD2267	HFD2268	HFD2269	ND2211	ND2213	ND2214	ND2241	ND2243	ND2244	ND2246	ND2247	ND2248	ND2249	ND2250	ND2259
1	1-Mar	916.4071782	-0.066515456	0.169363047	-0.392738892	0.694512342	0.819933425	62.6799907351139	54.3371868686226	44.8349247518811	63.7617703575229	95.9258762395658	98.6406524086643	73.7720505409142	53.9307267141006	60.3994441183679	86.0286560262515	98.5558048739455	38.5729730353289	54.9576079990176	51.1845739000551	72.2157905607289	79.9321476643205	63.1032708963943	45.5187328696677	91.1221604584654	73.9609559806486	64.4857307506976	40.4407341041703	47.8966375823546	101.021025309935
2	5-Mar	2020.674175	0.206860707	0.075030809	2.757010232	0.005833253	0.051071073	133.439824025926	142.983956986617	152.785985031467	154.000271295815	133.994223148225	140.937031227859	129.983529242544	152.513025351907	124.269271945248	142.140772500121	122.900935549792	127.435009046624	166.263229525657	161.070337447726	145.885146896697	160.393647299928	200.189686981665	170.816863196402	130.563095582279	160.565859622719	166.974102091125	157.982761976609	129.910418550294	138.451126321186
3	8-Mar	748.6870321	0.127773087	0.065547111	1.949332088	0.051255779	0.175337046	46.7651493375264	51.9568569302691	54.4351136509171	54.9120138346358	60.0828189205565	65.9640276169396	50.5638576075883	47.7213674934603	43.7120671370095	59.8330791047632	55.9938005544478	41.7273049424235	66.8858238496699	49.5142148450417	55.2354994590753	56.8391679169299	59.6942436180833	52.5376519839218	58.2666446293722	57.3274131833409	53.1443176997002	55.5614318644598	51.2862457804905	68.5931036965013
4	A4GALT	993.4140422	-0.340687405	0.158812884	-2.145212625	0.031935851	0.132640206	106.180557221853	62.6273014815091	57.8053927324936	71.2332861104522	102.840168893122	75.4310871360374	91.1561342210099	42.3492252463895	94.9556053010037	94.2891930668345	106.530933888447	77.4163173769802	38.5654586091642	49.8124932477227	70.497940099083	60.8093077015815	50.9178116888147	39.7507102312213	84.7514830972687	62.9742247602867	66.7421375357128	62.2658921921353	99.3302576323292	85.4395239673101
5	AACS	1636.335933	-0.215929908	0.099080072	-2.179347506	0.029305863	0.127536444	96.7132669545702	128.537816671092	188.327109891728	115.119373785425	154.419202596086	141.166072990418	126.365521979174	136.954743259741	119.322129211837	116.019614831251	138.767244852327	99.046021882772	140.796854580706	90.4976673734075	93.2924943016918	98.260959670129	83.7750320521097	103.685418994724	118.179644082425	145.835046813296	95.9566674890675	118.540564516986	116.351985757751	122.294661829387
6	AAGAB	610.8791058	0.234833977	0.082941783	2.831310923	0.004635763	0.045376593	38.4404630680191	45.6366705422268	47.1839071420707	40.8394501834874	45.5389619596282	48.4805064082831	42.004181886932	39.4189658388963	33.5224298652066	37.2096263089323	46.0878508311721	32.8951756025585	42.7366751949751	44.9803831242909	57.3497769503318	44.2008896024553	51.2804741652308	51.842709497362	36.4345480544846	52.3557638601604	47.087646855712	45.148121142751	42.149041072472	61.693545906409
7	AAMDC	508.9114987	0.550245547	0.126486134	4.350244011	1.36e-05	0.001627215	23.5866110969374	31.600931940211	37.481588573896	35.181409127871	24.3987108579509	41.5329062773323	19.7666738291445	30.2793472107628	23.1851166909138	26.1211576688705	29.2981055374847	41.9976762487459	50.7132121748592	38.2392912237009	46.8444606656512	55.6481259815344	56.7929438067549	38.7777907500375	39.4409351238134	36.6428968634417	37.646365834201	47.929758938276	38.7594328743362	41.7423246300586
8	AAMP	2363.714748	-0.137132361	0.059205128	-2.316224376	0.020546021	0.104957986	176.777161370126	165.884372600432	194.454890040049	160.166085266679	211.799884157782	184.302271605662	171.722978890693	172.117856149659	222.32607119854	162.382809212181	205.170687488861	164.836373087889	160.408890457852	174.612176929442	145.620862210289	153.379733680376	172.99000125046	148.300726631864	200.425804621919	158.663129634835	159.01729921765	171.249034539882	175.449067820902	150.122878249426
9	AANAT	7.976601257	-0.059326628	0.442043164	-0.134210033	0.893236492	0.947338184	0.244843713809039	0.492482056211081	1.12342636052549	0.29015595157007	0.317898512807177	1.37425057535291	0.882440795943949	0.27907232452316	1.47675902489897	0.0744192526178647	0.671589811747499	0.0901237687741329	0.512254668432921	0.298278402680974	0.264284686407059	1.1910419353955	0.0725324952832118	0.625448237903831	0.143161289015657	0.49102709364746	1.30634077027196	0.427944276234607	0.957932751647092	0.517466834256925
10	AAR2	947.370133	0.090077648	0.065941324	1.366027289	0.171930398	0.355354751	69.2091564366882	58.933686059926	54.6393729891945	70.7255131952046	77.5672371249513	66.4221111420572	66.8007682529569	69.6285449685283	72.8780578787642	69.7308397029392	62.7936473983912	70.4767871813719	62.4218903104688	76.3592710863293	74.1979257087818	69.5436152278152	63.9011283445096	71.3010991210368	68.5026767939917	70.2782527782927	74.8176986610304	81.6660327147708	76.1188101885727	64.5108653373634
11	AARS	3296.792199	0.219807468	0.074903627	2.934537047	0.003340457	0.038956682	207.137781882447	260.44092739296	260.941304649331	239.4511990332	218.873126067742	216.673507380642	201.020013316032	248.723209231266	199.214792458871	191.480736985766	232.202177411698	215.305683601403	266.079710631729	270.299888509499	253.581156607573	247.670553565854	231.378659953446	317.727704855146	248.313255797656	290.319769119061	267.265445772459	219.749385846471	227.103749275103	255.628616122921
12	AARS2	750.9945592	-0.103671585	0.061987144	-1.672469135	0.094431849	0.249021527	60.3131681682932	54.1730261832189	68.5290079920551	55.8550206772385	69.6992489329736	57.1077461313319	57.8881162139231	48.4190483047682	66.0111284129839	50.4562532749122	52.7198002221787	48.4865876004835	43.3952883401031	43.488991110886	51.9980120505888	52.7366901394564	62.8131409152614	52.9546174758577	60.7719671871462	49.8392500052172	49.1659162629628	55.4187837723816	62.265628857061	50.3092755527566
13	AARSD1	2437.774785	-0.309477812	0.07405813	-4.178849932	2.93e-05	0.002595777	205.015803029435	181.890039427293	261.349823325885	173.73087600258	217.601532016513	197.357652071515	191.666140879026	185.862168132424	238.718096374918	164.317709780245	199.29427663607	174.840111421818	148.041599177114	170.674902014053	149.651203677997	152.453367730624	176.326496033488	132.10856669502	175.587320977703	130.797342070342	151.832424981155	175.885097532423	200.1342579595	142.705853625077
14	AASDHPPT	108.4839891	0.087106719	0.093568925	0.93093641	0.351886459	0.546578403	7.26369684300148	10.5883642085382	8.68102187678791	7.54405474082182	5.80164785873099	7.63472541862726	9.53036059619465	6.69773578855583	7.67914692947464	7.14424825131501	7.80723156156468	6.8494064268341	8.41561240996941	7.93420551131391	7.33390004779589	8.93281451546628	9.71935436795039	6.60195362231822	7.44438702881414	8.16332543188902	6.59108297728125	7.20372864994921	8.98983043853425	10.4643293149734
15	AATF	513.0339409	0.126007266	0.09991769	1.261110672	0.207268976	0.399853313	41.4602022049972	34.309583249372	35.7453841985384	40.5492942319173	45.1415888186192	40.7694337354696	35.0328995989748	28.1165366957083	37.6573551349237	30.5863128259424	36.1819011078965	29.0198535452708	48.078759594347	32.45269021169	37.5284254698024	37.6501589577801	27.8524781887533	53.3020887191376	48.3169350427841	39.8345729721502	38.8933274785515	31.5252283492827	38.0962486616574	34.9577594698012
16	ABCA1	1495.441967	0.428655528	0.182463671	2.349265065	0.018810511	0.099874053	81.5329566984098	113.76335498476	106.623374580783	80.445737572802	105.383356995579	103.450529422399	90.6266697434436	71.721587402452	68.6692946578021	123.312701587802	80.0870850508893	103.37196278393	91.5472271727977	40.6255184451487	154.606541548129	88.9311311761976	146.298042986238	109.45344163317	120.541805351183	144.668857465883	81.3494025123902	137.084816487152	156.953597000639	245.969235216792
17	ABCB1	9383.166285	0.111198522	0.196388205	0.566217922	0.571245648	0.731746691	467.651493375264	1020.09449909855	526.069925733347	992.91366627278	412.870693508322	862.189541525577	575.439643035049	724.681058705515	493.532866121236	843.467809170878	510.995898013379	527.494418635	446.320174681769	911.061553148767	1183.0043275296	714.294316255248	676.147921030101	432.184732391547	710.795799962735	597.518594582253	754.174278328371	743.624504003668	385.604776105325	940.927193623843
18	ABCC1	4358.959338	-0.142123421	0.117530179	-1.209250445	0.226566643	0.419102397	376.81447555211	244.845662279609	388.092742726989	249.82427430183	455.230670339878	396.623985497686	319.620056290898	236.374258871116	389.642868719593	343.742527841917	333.864085164976	323.814701205459	301.937537422033	224.305358816092	261.377554856581	251.111341379219	257.417825760119	292.987752333617	404.359060824722	263.62017090198	240.485459981883	361.256293188047	480.440118518388	310.480100554155
19	ABCC4	485.4151633	-0.040622705	0.163357834	-0.248673137	0.80361363	0.894028938	31.0951516537479	41.0401713509234	38.2986259270055	37.5026567404316	44.9826395622156	39.6242249226755	30.5324515396606	31.2561003465939	20.8223022510755	40.4840734241184	44.324927575335	35.5988886657825	30.2230254375423	15.5104769394106	42.0212651387224	26.5999365571662	21.5421510991139	42.8779514207404	45.3105479734553	33.9422478483807	24.0485459981883	48.0724070303542	54.8232282481105	37.4875973261684
20	ABCC6	1196.861346	-0.383419201	0.159852369	-2.398583167	0.016458638	0.09310434	82.512331553646	131.000226952148	150.845521317832	74.570079553508	64.3744488434534	105.206516268684	130.160017401732	80.3030613815392	96.4323643259027	71.1448055026786	110.728370211869	103.822581627801	62.2755318337737	43.1310570276688	64.7497481697294	64.4486025041789	121.056734627681	98.0563848535895	63.5636123229515	61.6852786394621	63.4762856100329	76.6733494920337	79.9505411951611	114.302674055863
21	ABCD2	595.7096909	-0.030051776	0.101359929	-0.296485765	0.766859137	0.870292289	42.7660353453121	43.9129833454881	36.2560325442319	33.0052394910955	49.5921679979197	58.5583439608711	50.2991253688051	40.6050232181197	29.6828564004693	48.5213527068478	50.7050307869362	47.9458449878387	40.3949395678532	32.9895913365157	51.0730156481641	33.5476811803067	44.9701470755913	43.2949169126763	43.0199673492048	40.3256000657976	49.0471580111199	41.1539745645614	45.61233640535	51.1142239616007
22	ABCD3	3731.98654	0.562083998	0.233971594	2.402360001	0.016289669	0.092706931	129.277480891172	266.104471039387	207.425358020662	402.373765839795	133.358426122611	226.293261408112	140.925795112249	389.864037358854	114.965690088385	299.760749544759	197.867148286107	140.683203056421	385.947303045032	379.70840661288	331.016569724841	303.252510550977	338.799285467882	382.148873359241	202.072159445599	391.532728797143	396.058769896089	271.174023040662	124.089134905669	358.891997714636
23	ABCE1	4269.619594	0.12468953	0.035334257	3.528856692	0.000417359	0.013344203	309.808912539703	297.705402979599	286.984370279694	306.187067894317	325.925450255559	307.221350845561	295.705910720817	300.002748862397	293.136666442445	287.258315104958	310.190544300876	288.93680268987	353.163004265325	309.255047899634	319.189830008125	321.779829546018	336.623310609386	317.31073936321	370.071932105472	288.662552678	313.581163991192	325.736918260575	321.718030283939	321.519393018303
24	ABCF2	1593.131943	0.122303903	0.054105127	2.260486378	0.023791081	0.114187859	115.403003775327	96.8548043881793	106.316985573367	108.083091959851	137.093733648095	124.675066086183	104.657478398952	104.931194020708	109.058653988789	120.708027746176	120.718268661613	101.028744795803	122.355686517121	113.82303846306	117.540614279539	115.20022275131	113.803485099359	127.938911775661	148.458256709236	117.662367315273	126.358779960851	108.412549979434	118.931035473724	122.927121293479
25	ABCG2	1940.440503	0.295120551	0.108004826	2.732475584	0.006286033	0.053500175	140.540291726388	125.665004676528	148.394409258504	131.948418976489	96.243774752373	118.872674768027	100.686494817205	146.512970374659	125.967544823882	177.936433009314	100.150830676846	125.181914827271	154.188655198309	147.110908202256	207.727763515948	119.567376514426	157.250449774003	125.784590067326	141.7296761255	142.15234361094	140.431632804236	205.341928546572	162.038009297843	169.499136376602
26	ABHD12	2998.735819	-0.008916922	0.059019796	-0.151083574	0.87990979	0.938907876	219.13512385909	178.606825719219	264.10732439263	217.689502665445	225.390045580289	233.164514284877	214.786089732757	227.723016810898	234.213981348977	230.253167599673	220.701201885522	196.199444621287	204.24325422804	184.574675578987	212.220603184868	181.369219162171	223.907812939275	238.990721127919	226.624320511784	214.27194799041	203.907918414269	234.798759560721	209.418836937003	286.389144603749
27	ABHD13	1765.103196	0.153156607	0.056151456	2.727562526	0.006380416	0.053722201	111.403889783113	134.283440660221	122.35134362814	132.020957964382	142.656957622221	148.571756646487	113.481886358392	116.024318920504	101.157993205579	130.308111333881	122.313294464513	104.543571777994	141.309109249139	120.504474683113	144.233367606652	115.729574722596	133.097128844694	139.822428295834	140.799127746898	144.730235852589	129.802769264296	129.952411883242	137.942316237181	149.777900359921
28	ABHD17B	504.6771628	-0.005140375	0.083207127	-0.061778059	0.950739576	0.9775836	36.155255072468	33.242538794248	38.8092742726989	43.8135486870806	39.8962633573008	39.0134468891853	38.2979305439674	34.8840405653949	39.7248177697823	39.2933653822325	34.7547727579331	29.4704723891415	36.6627984121276	44.8014160826823	36.1409308661653	34.2755401408262	42.9392372076614	28.0061822083604	40.9441286584778	35.3539507426171	40.7340803821166	38.3723367690364	29.4011667620915	31.9104547791771
29	ABHD17C	1672.120252	0.373600854	0.203886028	1.832400471	0.066891778	0.204339881	67.9849378676431	122.21763028305	119.491712892257	160.456241218249	79.4746282017943	108.260406436135	69.8010669591664	203.16465225286	73.5425994399687	94.2891930668345	97.296573976919	84.6262188789108	170.9467007799	186.125723272928	126.195937759371	118.111658593387	153.986487486259	146.702358912776	93.4843217272238	158.356237701306	164.242662298738	135.515687474292	57.7707136377938	125.974425984103
30	ABHD18	3284.633217	0.030937102	0.063757378	0.48523172	0.627511984	0.774731933	224.684914705428	238.279234863461	317.52114135216	215.51333302867	284.837067475231	234.615112114416	241.082825451887	244.258052038895	227.125538029461	232.709002936063	219.358022262027	200.255014216123	231.100034701595	236.475117645476	206.472411255515	242.244695860163	289.259591189449	248.858904437069	232.780255939458	205.310703531344	233.834997878681	266.466636002082	232.556597246017	279.834564703162
31	ABHD4	1764.746922	0.225896883	0.128398841	1.759337407	0.078520216	0.224300291	121.442482049283	144.133081784443	95.5933703138057	145.22305376082	96.0053508677676	101.007417288439	138.366716804011	138.908249531403	97.9829613020466	152.261790856151	111.987601108896	91.4756253057449	161.06750360298	149.437479743168	149.38691899159	110.237548020495	165.519154236289	134.610359646636	98.781289420803	143.011641024823	165.786519572696	139.295861914365	89.8983043853425	150.6978413986
32	ABI1	3543.346495	0.039339126	0.05976138	0.658270052	0.510364618	0.686033599	241.007828959364	246.733510161752	274.116031968221	235.824249638574	305.659420064101	305.159974982532	247.259911023495	269.235025083718	251.861251696519	270.960498781645	236.147767555714	210.348876318826	292.204698721808	268.629529454485	232.702666381415	235.164613244201	238.9220394629	263.105225411545	322.256061574243	254.41341289609	246.8984055814	283.227786821271	244.199164535266	261.03326972516
33	ABLIM1	277.7189447	0.027482777	0.188041131	0.146153008	0.883800601	0.941696738	12.5686439755306	27.5789951478205	31.3538084255751	21.0363064888301	17.4844182043948	17.7889102254015	19.1489652719837	20.3722796901906	12.0355860529266	26.1211576688705	16.4539503878137	21.6297045057919	16.0994324364632	6.8604032616624	23.4552659186265	19.4536849447932	20.2365661840161	26.1993317433049	14.17296761255	21.4210569603704	16.0323639987922	21.8251580879649	30.5801609179649	30.8180247957458
34	ABRACL	1443.595851	0.001953191	0.109462597	0.017843458	0.985763736	0.993631098	92.8773821048953	103.913713860538	87.4229967827112	122.155655611	120.960384123131	130.553804658526	106.245871831651	134.722164663555	84.9874818829357	100.242733276264	118.115858141091	71.8286437129839	114.452328775584	133.270790317859	93.4246366448953	109.84053404203	104.954520674808	98.0563848535895	118.251224726932	94.3999587537241	106.407393651243	115.117010307109	79.2873569824824	91.9366075529804
35	ABRAXAS2	808.7419908	0.022302019	0.052726578	0.422974895	0.672313578	0.804769792	51.9068673275162	58.2770433183113	72.0014167427703	59.2643531081868	69.937672817579	63.5972627371651	58.5940688506782	57.6982030951633	60.1040923133881	51.126026548473	51.4605693251521	56.7779743277037	58.9824661081334	63.0560543267579	59.53012561319	54.4570840461389	58.5337236935519	50.7308015188663	65.3531284356472	61.2556299325206	56.1726531216943	64.4056135733083	61.0129475664455	59.3936933097115
36	ABTB1	2746.393342	0.027614259	0.073892358	0.373709267	0.70862063	0.829573722	210.483979304503	177.047299207884	229.281107216339	177.938137300346	183.109543376934	217.589674430877	181.253339486887	168.001539362942	242.262318034676	221.918211306472	173.438068883792	223.867441634946	171.824851640071	141.861208315071	213.806311303311	199.234848193103	225.430995340222	180.685046505551	203.933256202803	210.466488014642	190.725752459706	223.458236240504	245.230784421655	228.490355481891
37	ACAA1	1933.1122	0.667571947	0.155456563	4.294266725	1.75e-05	0.00190129	92.1428509634682	104.242035231345	84.256977039412	141.886260317764	84.9583775477182	101.618195321929	88.6852999923669	172.606232717574	100.641127546865	125.694117671573	115.849242526444	99.9472595705134	197.071688869979	243.63379930982	184.404639940525	147.292186010577	163.850906844776	190.831206809324	122.116579530355	210.220974467819	183.600257349132	163.902657797854	101.688245944076	150.295367194178
38	ACAA2	2345.907313	0.555923777	0.194972399	2.851294745	0.004354159	0.044409427	121.116023764204	175.651933381952	99.3721680719369	245.109240088817	87.0247178809648	123.529857273389	102.539620488687	232.676550571184	107.065029305175	149.285020751436	120.382473755739	103.101591477608	231.83182708507	239.636868713895	211.625962640452	150.534466834709	236.67353210912	250.457272156156	132.710514917514	209.361677053936	247.135922085086	176.740986084893	109.941205035189	231.135185968093
39	ACACA	1524.235368	-0.017894398	0.109840824	-0.162912084	0.870587656	0.933997529	100.141078947897	128.619897013794	150.437002641278	83.0571411369326	113.251345187557	101.083764542625	113.04066596042	90.8380416322885	111.421468428627	119.070804188583	124.747807532098	123.19919191424	117.086781356096	57.2097976342108	121.240599889238	104.613183325572	86.8939293492878	129.537279494749	107.013063539203	134.541423659404	116.08619117644	95.0749533701218	135.510640790692	125.054484945424
40	ACAD11	1335.340709	0.7431018	0.1946305	3.818013109	0.000134531	0.006654789	64.3122821605075	82.7369854434616	66.2821552710041	121.285187756289	47.7642515492784	75.8128234069687	71.0364840734879	111.210321322479	70.5152434389258	75.6843799123684	53.9790311192053	39.2939631855219	130.844478165437	151.28680583979	101.221034893904	105.076366300448	183.652278057092	165.048840557955	75.1596767332197	112.322447671856	146.963336655595	87.6572525820553	67.4974154237489	125.284470205093
41	ACAD8	578.1321476	0.025961112	0.075913405	0.341983239	0.732363506	0.847263646	37.7059319265919	42.353456834153	41.4646456703046	42.3627689292302	49.2742694851125	36.4939875010383	50.3873694483995	32.0933173201634	47.256288796767	47.4794831701976	33.9992342197172	46.143369612356	36.8091568888227	40.6255184451487	48.5623111272971	45.5904385270834	41.2709898161475	36.970940284982	38.0093222336568	40.018708132268	39.2496022340802	46.9312222937285	49.8861902203909	46.802000342793
42	ACAD9	6139.456491	0.211264364	0.135131803	1.563394844	0.117959752	0.283256104	363.674529577692	504.383705902849	514.120754444122	504.726277756137	290.877139218567	407.083559321206	303.030169327152	658.750222036918	352.280865389649	445.027130654831	382.890141422543	291.820763290642	526.67097838739	551.337799515512	458.798215602654	500.039105876879	493.293500421124	548.86557588494	373.794125619879	488.326444632399	513.213785339116	484.646892835692	361.140647370954	436.62701548301
43	ACADL	5606.479358	0.503087048	0.158264312	3.178777592	0.001478975	0.025670167	286.385530585305	359.676061719493	305.87835907035	438.788337761839	233.893830797881	282.103104218277	312.648774002941	548.586421931401	281.396432194499	388.989433433579	324.209981621105	313.720839102757	581.921303339798	689.858289720557	452.455383128885	455.308864303137	508.017596963616	539.275369570414	311.447384253561	503.609662922176	495.578184940444	441.567169028075	292.7589863303	432.14230291945
44	ACADS	1570.24494	0.213182611	0.105412124	2.022372779	0.043137855	0.157288887	94.999360957907	109.987659220475	129.194031460432	144.280046918217	96.5616732651801	88.7155093644488	92.8327717333034	145.605985319959	94.6602534960239	109.173043590407	87.9782653389224	89.3126548551657	135.747487134724	141.383962870782	117.606685451141	116.920616657992	125.988944306939	134.749348143948	109.160482874438	130.122179816577	119.411422228041	107.699309519043	97.5617663985192	133.966413757626
45	ACADSB	1773.828548	0.083381041	0.07866695	1.059924676	0.289178869	0.483948622	117.769826342148	125.090442277615	148.70079826592	151.243789755899	129.941017109934	114.826270296154	132.013143073215	140.582683478542	115.261041893365	105.60091946475	110.14072912659	130.138722109848	149.578363182413	124.561060959575	136.833396387255	135.050921674568	115.471732490873	170.260909207154	131.923127827928	140.065478462938	123.924235798072	132.163457310454	120.552152438049	113.785207221606
46	ACAN	1.225030651	-1.871046241	0.961879478	-1.945198213	0.051751127	NA	0.326458285078718	0.0820803427018468	0	0	0.238423884605383	0	0.617708557160764	0	0.295351804979794	0.0744192526178647	0.0839487264684374	0	0.14635847669512	0	0.198213514805294	0	0	0	0	0	0	0	0	0.114992629834872
47	ACAP2	2216.009288	0.122854229	0.05964243	2.059846135	0.039413253	0.149684624	158.250653691909	139.782823621245	171.577844152985	160.528780206141	142.259584481212	190.104662923819	155.133091926946	152.443257270776	158.30856746917	147.945474204315	146.490527687423	152.940035609704	151.261485664407	164.29174419668	178.524305667968	196.588088336669	158.193372212685	143.505623474601	168.500837171428	160.074832529072	159.373573973179	197.710255620388	191.66023746416	152.365234531206
48	ACAT1	2071.353524	0.07173428	0.075075141	0.955499772	0.339325021	0.535248479	147.80398856939	173.76408549981	131.032365504928	154.362966235277	147.981757711741	125.591233136418	156.897973518834	135.14077315034	157.200998200495	151.59201758259	131.547654376041	169.522809064144	167.06820114748	151.585084242471	151.831552340855	165.223984037921	181.041108226897	182.144425727327	146.883482530064	125.70293597375	133.187379441818	139.081889776247	167.711918672983	144.833217277022
49	ACAT2	637.8000226	0.362468654	0.139973393	2.589553956	0.009610036	0.067586258	35.6655676448499	47.5245184243693	36.7666808899253	50.1244406337296	44.7442156776102	51.9924801008517	33.973970643842	62.2331283686646	26.3601485944466	38.0282380877288	32.0684135109431	32.3544329899137	72.7401629174748	50.8862954973742	55.4337129738806	41.2894537603774	50.337551726549	57.3327551411845	63.0625478113967	54.0129803012206	38.1807779674941	51.5672852862701	35.959321754137	57.0363443980967
50	ACBD3	1878.411159	-0.027043174	0.052565402	-0.51446718	0.606925401	0.759264316	147.477530284311	130.507744895936	131.236624843205	126.507994884551	125.649387187037	140.173558685997	147.102880683856	127.326748063692	152.475369320819	135.294201259278	146.910271319765	162.943773943632	131.503091310566	120.027229238824	133.926264836777	124.397713252419	131.21128396733	141.490290263578	137.577998744046	135.155207526463	131.287247412332	145.786350103923	162.701193510521	134.943851111223
51	ACBD5	3026.867236	0.277760529	0.145366648	1.910758301	0.056035649	0.184690511	213.748562155291	168.182622196084	179.850347353218	200.715379498596	136.298987366077	181.630117709143	237.994282666083	325.468098475135	155.502725321861	230.625263862763	194.257353047964	180.968527698459	288.106661374344	312.953700092878	231.249100606177	217.100477224036	255.241850901622	219.115366012309	174.298869376562	230.659977240894	303.249196080859	216.325831636594	166.975047325562	269.370235388188
52	ACE	5520.093052	1.138736119	0.450319207	2.528730959	0.011447574	0.076036017	156.699976837785	220.385720154459	367.87106823753	495.731443257465	84.7199536631128	238.356127569543	113.393642278797	871.194029080174	33.9654575726763	73.9727371021575	265.613770546136	85.437332797878	944.012174683525	579.137346645379	332.800491358089	238.274556075512	859.51006910606	697.513773760084	122.188160174863	1208.04940714616	597.710281525343	349.987093913869	117.457292778882	538.740470776377
53	ACKR3	1709.185402	-0.273914533	0.174000052	-1.574220982	0.11543637	0.280717039	187.713513920263	107.525248939419	165.041545328109	114.321444918608	155.134474249903	75.2020453734786	124.512396307691	78.1402508664847	168.719718594707	138.419809869228	162.608683169363	177.72407202259	85.18063343656	72.9588972957662	102.806743012346	89.0634691690193	116.414654929555	83.9490523764253	113.884805411955	111.094879937738	82.4182267789763	198.066875850584	183.8494011815	125.514455464763
54	ACLY	2336.184133	-0.068625392	0.05893871	-1.164351777	0.244281482	0.438360988	164.616590250944	173.76408549981	196.395353753684	171.409628390019	209.574594568132	192.318733295221	160.42773670261	148.536244727452	178.097138402816	168.559607179463	190.73150653629	164.295630475244	177.166936039443	151.644739923007	172.908256081818	154.769282605005	128.382516651285	178.044265056624	199.065772376271	183.521376250738	167.864788979947	149.067256221721	164.027561935879	169.269151116932
55	ACO1	3199.506279	0.496532305	0.149263797	3.326542112	0.000879307	0.019476001	189.998721915814	217.594988502596	181.075903382882	264.332071880334	154.260253339683	186.974425502182	149.308982673716	257.583755534876	158.30856746917	227.201978242341	210.459457256373	142.39555466313	314.597545656161	353.817841260171	241.09370517484	225.967122743091	280.338094269614	336.491151992261	206.796481983116	270.003523119397	283.891601030465	212.331685058404	157.764155482802	375.163454836271
56	ACO2	6793.431202	0.323553604	0.126106907	2.56570883	0.010296522	0.070659138	377.630621264807	526.627478775049	409.131454569557	554.923257377759	384.816149753088	373.490767479246	401.422318074902	610.191637569888	378.419500130361	473.827381417944	460.794559585253	366.082748760528	598.459811206347	617.495949230152	548.655008981054	605.777162141435	516.431366416468	643.79471954901	413.235060743693	596.720675555075	656.554995313502	461.537901919023	342.718863685433	568.466065588691
57	ACOD1	71.43460472	-0.523390169	0.365074863	-1.43365162	0.151671705	0.329547306	8.81437369712539	1.64160685403694	1.73620437535758	1.59585773363539	7.94746282017943	15.956576124931	5.73586517363567	4.53492527350134	3.17503190353278	4.31631665183615	17.9650274642456	1.35185653161199	4.02485810911581	4.89176580396797	6.47497481697294	3.30844982054307	3.33649478302774	4.51712616263878	5.08222576005581	4.97164932318053	3.14709367383699	2.85296184156405	3.61066960236211	5.00217939781695
58	ACOT9	2916.198016	0.109760861	0.135043342	0.812782468	0.416342789	0.606183663	243.864338953802	206.432061895145	141.449591757074	138.984700802064	283.327049539397	214.383089755054	160.957201180176	225.350902052451	200.98690328875	218.346087180815	236.315665008651	205.84268788012	224.513903250314	111.61577828322	202.904567989019	230.532783495441	276.784002000736	151.775439064663	287.038384476392	201.873513875812	211.508446532214	285.367508202444	222.977269729546	259.710854482059
59	ACOX1	10913.816	0.559297772	0.223173204	2.506115259	0.012206582	0.078935869	410.602908057758	762.690544385561	941.839808796919	958.965419939082	400.790550021649	684.071397509003	451.721443443708	1086.70763169318	480.02052104341	758.332184176041	520.650001557249	336.341905065064	1261.2441729202	1292.02272905291	974.54978112603	751.944475213028	1028.36571812538	944.218356488817	603.281671911977	1060.61852227851	1240.48931962507	965.299639093195	349.129644407994	797.531384219757
60	ACP1	1568.644252	0.103280479	0.115786326	0.891992023	0.372397208	0.565358012	103.324047227414	125.33668330572	82.4186429949158	128.031313630293	140.908515801781	114.597228533595	93.0975039720866	157.954935680108	90.5253282263068	111.852136684651	114.506062902949	71.7385199442098	142.699514777742	131.779398304454	112.717418752611	119.501207518016	120.113812188999	106.326200443651	130.276773004248	114.409312819858	126.477538212694	110.480947314568	94.3932196046096	108.783027823789
61	ACP2	1787.360615	0.105280386	0.069249005	1.520316217	0.12843152	0.298906168	115.892691202945	113.927515670163	136.036719292723	129.772249339714	131.768933558575	163.612165721182	130.777725958893	128.373269280653	108.246436525094	133.061623680742	131.967398008384	100.938621027029	132.893496839169	143.591223050621	138.022677476087	124.265375259598	117.502642358803	137.042658349595	146.955063174572	143.564046505176	147.55712791481	127.74136645603	113.772936041778	144.948209906857
62	ACP6	2162.403322	0.145212515	0.163340049	0.889019663	0.373992513	0.566620611	108.465765217404	166.869336712855	221.825641369216	177.21274742142	119.450366187297	147.88463135881	138.5432049632	247.118543365258	119.248291260592	130.382530586499	150.016374199098	87.8706745547796	217.635054845644	209.630061404189	129.631638682662	147.49069299981	175.891301061789	183.325827954479	133.569482651608	187.2654578398	191.557060222606	139.153213822286	103.383050043144	155.585028166582
63	ACSBG2	1896.509965	-0.059789269	0.10210254	-0.585580621	0.558157374	0.722798556	140.948364582737	136.499609913171	153.296633377161	121.720421683644	177.546319402809	197.66304108826	118.776531134056	102.907919667915	164.363279471255	122.419670556387	146.65842514036	134.284415473458	102.304575209889	93.1821729975363	127.054862990194	131.279288879149	143.686873156043	179.5036442784	147.026643819079	151.911507097183	125.349334820187	120.466313760042	172.722643835445	135.403821630562
64	ACSL1	1722.099317	0.087241224	0.206144689	0.423203841	0.672146544	0.804732127	98.7536312363122	150.699509200591	115.100137119294	122.300733586785	65.3281443818749	81.0044366916353	279.380755995854	105.698642913147	90.3776523238169	194.606345595716	83.1931879302215	90.1237687741329	151.481023379449	130.884563096411	178.260020981561	113.413659848216	144.339665613592	120.225050174848	76.1618057563293	133.068342378462	157.651579321457	118.25526833283	93.3615997182204	127.871804376378
65	ACSL5	5173.245208	0.624576049	0.289711868	2.155852479	0.031095186	0.131285675	131.970761743072	372.398514838279	466.630458294635	550.498379116316	186.606427017813	274.315684291278	205.079240977374	566.586586863145	141.842704341546	321.119075046086	243.451306758469	130.138722109848	770.577379799808	624.11772976967	374.161044780794	373.39164674649	495.542007774903	587.017918397073	261.627255676112	464.143360270261	629.240597389634	386.291033347772	128.510362990194	332.213707592946
66	ACTA1	1430.954575	-0.44615588	0.381948388	-1.168105153	0.242764352	0.437889288	203.70996988912	82.4086640726542	95.0827219681123	56.0726376409161	112.218175020934	32.1421940124208	156.897973518834	159.699137708378	69.7030259752314	48.372514201612	96.6249841651715	323.544329899137	66.2272107045419	131.600431262846	126.988791818592	140.079765401793	58.896386169968	17.7905276559312	85.2525476088235	78.6257133702995	175.702833601579	23.1803149627079	112.004444807968	32.6004105581863
67	ACTA2	11799.61887	-0.762935069	0.165392617	-4.612872585	3.97e-06	0.000729652	1300.93626603869	1107.75630510412	1440.94750187765	667.793922538516	1187.90726773222	660.327401457072	1614.77841249783	611.586999192504	909.092855727806	934.184878112055	1385.07003800275	1333.3811590133	509.912932805799	388.239168929556	754.79706437856	779.933960694822	570.613140393027	531.075048229009	615.092478255769	575.238240207999	764.684383616468	551.192227790174	1012.09279568252	632.976930926055
68	ACTB	152663.8785	-0.227454533	0.086664427	-2.624543202	0.008676528	0.063600781	12041.3322305572	11771.3881879	9146.01826037632	9861.89302095144	13024.3020697101	11858.0264784493	12635.0520485642	11286.8010930147	13064.3702276225	11715.52526262	15387.2139205793	13535.1480895744	9387.8717706551	10481.0854804457	10445.9843725822	12468.2239936986	9396.29463395896	8199.07044492998	11454.4778954317	9594.23976116442	11906.3460550142	9994.99519168944	10654.6438737621	8935.15732342925
69	ACTC1	27.18598735	-1.2653987	0.561229655	-2.254689658	0.024152815	0.115307825	4.32557227729301	0.984964112422162	3.2681494124378	0	2.06634033324665	0.763472541862727	3.17678686539822	3.06979556975476	3.10119395228784	1.19070804188583	1.17528217055812	10.2741096402511	0.29271695339024	1.1334579301877	1.51963694684059	0	0.435194971699271	2.43229870295934	0.572645156062626	0.859297413883054	2.43454416277956	2.06839733513393	1.76849123381002	0.344977889504617
70	ACTC2L	78486.2982	0.335054314	0.132397363	2.530672104	0.011384422	0.075845037	3981.15878653497	5181.896195453	3825.87953560414	6378.35320538907	4982.34391659869	6019.29386729992	4760.06214148085	6483.68731564657	4430.72010240438	5672.01217677579	5435.42819265192	4063.5004864881	7071.30980152473	7660.20697061117	6473.05875299649	6559.59729019432	6811.30903456057	6755.04945210734	5113.50650170573	8071.74887892377	7111.71915336055	5342.52766855887	3612.14334505696	5535.9176891955
71	ACTG1	1591.636676	-0.317610634	0.112929018	-2.81248026	0.004916104	0.046855302	156.618362266515	105.144919001066	141.143202749658	109.533871717701	140.590617288974	83.6002433339685	174.017324960147	108.698670401771	151.810827759614	121.675478030209	125.419397343846	143.116544813323	104.280414645273	91.3925025814504	108.158507912089	115.464898736953	96.3231537361053	86.5203395766966	101.000289400546	81.817389479008	99.9944480517263	103.562514848775	162.259070702069	91.9941038678978
72	ACTG2	48031.57546	-0.377292323	0.268123942	-1.407156409	0.159381014	0.339707612	5336.94004446688	3616.70614047148	3717.21356764058	2122.20062978349	3174.05770112326	1449.22357896383	5903.70541302421	2706.58293938786	4048.90405651675	2208.46574068775	3897.57147247661	9398.46710284167	1871.19312454711	2891.68980263097	3296.81932058486	4128.54836205928	2379.7186377469	2653.22091943671	3081.26042348398	2311.63280011883	4536.09018739161	3353.08605239022	4915.88982004865	1085.53042564119
73	ACTN1	18275.27766	-0.29389039	0.139448291	-2.107522357	0.035072326	0.140478628	1866.28040122376	1458.23936844101	1204.21092881419	1052.68579229621	1470.75746950241	1028.16847212653	1773.79424392693	1126.54520601886	1620.74302982662	1298.98805444483	1607.0304707853	2225.96696495231	799.702716662137	928.063422101583	1252.70941356946	1495.08847390341	1148.91472528608	1039.2864886502	1345.9308586807	1117.08663804797	1541.48210892091	1150.02891833447	1592.82110458489	976.747397817405
74	ACTN2	15.68330858	-0.404969127	0.464521382	-0.871798678	0.383318216	0.575833285	0.816145712696795	0.984964112422162	5.71926147176615	2.03109166099049	0.55632239741256	0.0763472541862726	1.41190527351032	1.95350627166212	0.295351804979794	1.04186953665011	0.587641085279062	0.540742612644797	0.585433906780481	0.11931136107239	1.25535226043353	1.05870394257378	1.2330524198146	1.73735621639953	1.71793546818788	0.552405480353392	1.1282033925076	0.64191641435191	1.62111696432585	0.229985259669745
75	ACTN4	5889.104057	0.033086568	0.071259933	0.464308154	0.642426983	0.785467883	370.693382706884	490.758369014342	634.838023366043	399.907440251449	408.102215816214	368.909932228069	419.071133993781	441.841257801292	375.613657983053	458.869111641753	402.366245963221	386.450720503482	474.567360683927	428.506753291487	419.68408201441	378.75133545577	455.359005388004	443.859766165752	410.013931740841	453.524899370135	444.452757522073	441.567169028075	434.606720708811	421.39049202989
76	ACTR10	1435.40895	-0.100583923	0.09064545	-1.109641161	0.267153687	0.462924734	101.77337037329	82.9011461288653	146.35181587573	99.233335436964	112.456598905539	91.6930522777134	124.335908148502	79.7449167324929	129.36409058115	128.745307028906	91.5880605770652	127.885627890495	91.8399441261879	108.513682895338	106.70494213685	106.135070243022	107.348093019154	92.9833047017029	104.650902270445	86.0524981617173	105.338569384657	90.0822701473847	111.193886325805	99.8710990115866
77	ACTR1A	3594.693439	0.218243449	0.066984321	3.258127345	0.001121501	0.021826977	253.005170936006	230.399521964084	241.434537843843	248.591111507658	218.237329042127	219.422008531348	232.876126049608	256.816306642438	250.97519628158	268.504663445256	223.303612406044	286.863956008065	299.961697986649	246.974517419846	312.120214646737	279.365502846656	282.73166661396	304.732280356478	225.479030199659	309.776717704841	268.393649164966	261.331304687267	290.548372288037	299.61329703476
78	ACTR2	3518.38675	0.174553025	0.139973465	1.24704368	0.212381482	0.404847938	217.257988719887	227.937111683029	133.99412590995	233.140307086551	260.676780501886	326.689900663061	211.609302867359	266.165229513963	185.259419673576	319.705109246347	343.434239982378	191.332761107484	338.819873549203	242.619652740704	266.068608040307	261.830718797778	198.376374599584	288.60961466829	315.312739056984	312.415988333196	327.594637708654	217.110396143024	211.334702440297	279.20210523907
79	ACTR3	6917.292632	0.142242393	0.12823658	1.109218545	0.267335914	0.462924734	410.11322063014	451.852286573667	271.460660570615	512.850644400099	591.370708449552	689.721094318787	454.545253990728	517.888466233853	365.71937251623	525.623181239978	618.198421713573	397.085325218829	607.826753714834	556.110253958408	518.790839417057	584.073731318673	455.93926535027	499.107693847257	562.910188409562	554.001318407746	621.224415390238	449.840758368611	382.067793637705	539.085448665881
80	ACTR5	231.8072195	-0.038268744	0.09822125	-0.389617769	0.696819211	0.820698181	11.6708836915642	16.6623095684749	24.4089909241448	17.4093570942042	15.4975524993499	21.3772311721563	18.7077448740117	20.5118158524522	17.4257564938078	13.5443039764514	19.3082070877406	11.7160899406373	13.8308760476889	14.2577076481506	18.6320703916977	15.4835451601415	17.9880588302365	15.0802519583479	16.9646127483553	16.6335427973077	17.1011882653784	17.1890950954234	19.2323421676839	18.053842884075
81	ACTR6	1698.386661	0.006370029	0.074307298	0.085725481	0.931684646	0.967036205	123.238002617216	114.255837040971	117.346989840345	119.254096095299	175.321029813158	148.953492917418	117.188137701356	122.233678141144	110.166223257463	110.884686400618	131.043962017231	109.860874135668	134.283902367773	121.637932613301	117.93704130915	117.979320600566	111.990172717279	115.985901006833	162.130159810231	109.744555430207	112.701580998917	137.584084809426	133.889523826367	115.567592984047
82	ACVR1	2809.438312	-0.030965098	0.052519885	-0.589588086	0.555466841	0.721341319	218.808665574011	220.467800497161	194.965538385743	205.575491687395	201.627131747952	195.907054241976	199.872840281304	189.838948756879	217.157414611393	228.020590021137	209.452072538751	225.669917010429	180.899077195169	174.433209887834	206.340268912311	209.358704643965	203.961376736392	188.051436863085	200.139482043888	209.668568987465	171.190020031548	246.067958834899	238.820003699094	208.309148945871
83	ACVR2A	1274.003738	0.30422861	0.126835731	2.398603366	0.016457731	0.09310434	66.5158755847888	98.2501702141107	85.4825330690762	109.171176778239	79.3156789453908	73.1406695104492	77.4783018838787	106.047483318801	65.5681007055142	92.9496465197129	76.8970334450887	74.8027280825303	123.233837377291	98.5511842457938	119.588820599194	99.253494616292	106.187573094622	120.850498412751	63.5636123229515	104.895662880439	119.827076109492	89.1550575488764	68.1605996364277	113.210244072432
84	ACVR2B	5.786463665	-0.501735803	0.44458128	-1.128558097	0.259084296	0.45433512	0.897760283966475	0.492482056211081	0.204259338277363	0.507772915247623	0.794746282017943	0.0763472541862726	0.35297631837758	0.0697680811307899	0.590703609959588	0.297677010471459	0.419743632342187	1.26173276283786	0	0.298278402680974	0.396427029610588	0.264675985643445	0.290129981132847	0.138988497311962	0.357903222539141	0.429648706941527	0	0.855888552469214	0.73687134742084	0.459970519339489
85	ACYP1	201.3616403	-0.067737741	0.131512658	-0.515066322	0.606506676	0.759060432	17.4655182517114	11.9837300344696	15.0130613633861	14.5077975785035	13.6696360507086	11.4520881279409	19.5901856699557	16.3257309846048	21.8560335685047	11.2373071452976	13.8515398672922	14.9605456165061	13.7576968093413	17.2404916749603	14.2713730659812	14.8880241924438	16.8275389057051	11.4665510282369	13.2424192339482	9.14537961918394	12.2914790657407	21.183241673613	13.1163099840909	14.4315750442765
86	ACYP2	334.2103372	0.071837467	0.125066248	0.57439532	0.565700319	0.728732008	26.1982773775671	25.7732276083799	20.6301931660136	28.6529002175444	19.8686570504486	20.0029805968034	19.0607211923893	35.7910256200952	21.8560335685047	26.3444154267241	25.6043615728734	17.0333922983111	25.4663749449509	24.9957301446656	21.8695578001841	26.2690915751119	33.3649478302774	24.7399525215293	18.8257095055588	23.4465437216662	23.0984799834451	28.3869703235622	18.7902193592314	30.185565331654
87	ADA	8629.990127	0.656884305	0.249748162	2.630186742	0.008533798	0.062849409	415.744626047747	589.665181970068	451.311007923833	927.483499193729	284.36021970602	314.932423518375	409.276041158804	857.868325584193	342.312741971581	662.033671288524	336.046752053155	292.271382134513	952.940041761928	1062.82560443285	665.270626858169	750.819602274043	779.651791799244	926.70580582751	380.093222336568	632.627031778046	1042.81620943255	604.542614227421	270.947594446643	1085.64541827103
88	ADA2	235.468876	0.221660962	0.12866311	1.72280121	0.08492448	0.234079016	17.057445395363	11.245006950153	12.3576899657804	11.6787770506953	14.702806217332	19.3922025633133	17.207595520907	15.4187459299046	20.010084787381	21.7304217644165	17.0415914730928	14.239555466313	14.4894891928169	16.5842791890622	21.8695578001841	19.4536849447932	11.7502642358803	22.5161365645379	24.9100642887243	20.5617595464874	19.1200785467078	16.2618824969151	19.8218392456206	14.5465676741113
89	ADAL	271.1234494	0.324925786	0.094827883	3.42647939	0.00061146	0.016423654	16.5677579677449	15.1848633998417	23.387694232758	22.6321642224655	15.1001793583409	21.3772311721563	14.1190527351032	17.6513245260898	18.681001664972	14.9582697761908	18.2168736436509	15.1407931540543	21.7342337892254	22.9077813258988	22.5302695162018	16.2775731170719	21.1069561274146	23.1415848024418	20.9731288407937	20.5003811597814	18.2887707838074	22.4670745023169	29.6959153010598	24.5509264697452
90	ADAM10	9621.820606	0.230002412	0.088584401	2.596421136	0.009420053	0.0671599	538.248097523536	710.569526769888	681.613411831559	771.379597249031	708.754734303602	744.156686553599	563.173715971428	724.471754462122	525.209347205319	711.67131278464	620.297139875284	531.279616923513	818.729318632503	804.934097474876	776.666622178744	677.504354250809	873.363775705154	646.643983743905	708.934703205531	926.997774419698	734.222892018763	785.420394982582	571.664791329088	744.117307661459
91	ADAM12	28.69606365	-0.924221056	0.283426984	-3.260878846	0.001110675	0.021758964	1.79552056793295	6.23810604534036	3.2681494124378	1.52331874574287	2.14581496144845	1.75598684628427	5.91235333282446	1.67443394713896	2.95351804979794	3.12560860995032	1.17528217055812	1.89259914425679	0.878150860170721	0.954490888579117	2.31249100606177	1.91890089591498	1.66824739151387	0.625448237903831	1.07370966761742	1.59583805435424	2.49392328870101	0.855888552469214	1.32636842535751	1.55240050277078
92	ADAM17	2575.500957	0.066860879	0.035705851	1.872546862	0.061130985	0.194013408	182.653410501543	182.054200112696	192.412296657276	191.720544999924	171.983095428683	191.936997024289	187.606913217684	174.141130502452	206.303235778386	194.680764848334	167.561658031001	180.878403929685	192.388217615736	159.399978392713	199.336724722524	188.052287799668	204.324039212808	200.282424626538	192.838256304089	202.794189676401	183.303361719524	184.372659011076	194.018225775907	206.98673370277
93	ADAM19	218.2086296	-0.042072272	0.235529045	-0.178628806	0.858229174	0.928457878	17.4655182517114	15.9235864841583	11.2342636052549	9.79276336548987	10.3317016662333	11.5284353821272	10.1480691533554	9.27915479039506	22.889764885934	33.7119214358927	19.0563609083353	23.7926749563711	8.92786707840233	7.03937030327099	18.3677857052906	20.1815439053127	10.5897443113489	13.2039072446364	18.1099030604806	20.1321108395458	11.6383086806047	20.470001213222	27.0431784503448	14.0291008398544
94	ADAM20	7.381970999	-0.365253746	0.37120459	-0.983968829	0.325130839	0.52091138	0.897760283966475	0.328321370807387	0.81703735310945	0	0.476847769210766	0.916167050235272	0.705952636755159	0.13953616226158	1.10756926867423	0.446515515707188	0.671589811747499	0.901237687741329	0.14635847669512	0.477245444289558	0.726782887619412	0.330844982054307	0.217597485849635	0.416965491935887	0.644225800570455	0.368270320235595	0.0593791259214527	0.570592368312809	1.03161988638918	0.689955779009234
95	ADAM23	73.47281757	-0.318222904	0.227900226	-1.396325532	0.162616489	0.343429917	6.52916570157436	4.51441884860158	6.74055816315296	3.04663749148574	6.75534339715252	6.4131693516469	8.47143164106191	4.60469335463213	4.57795297718681	5.43260544110412	4.28138504989031	10.6346047153477	3.73214115572557	1.49139201340487	4.42676849731824	4.30098476670598	3.77168975472702	3.54420668145504	4.15167738145404	4.23510868270934	3.80026405897297	8.98682980092674	9.2108918427605	6.2096020110831
96	ADAM33	1369.390328	-0.237734833	0.173248408	-1.372219437	0.169995136	0.352829066	137.357323446871	85.6918777807281	74.0440101255439	65.7928620185134	209.018272170719	120.628661614311	96.98024347424	65.6517643440733	127.813493605006	110.587009390147	119.039294132244	102.290477558641	69.8129933835724	43.6083024719584	81.3996834133741	95.6803688101054	84.7904869860746	87.2152820632564	134.714772963733	103.054311279261	104.091607740307	90.4388903775802	127.183994564837	84.9220571330532
97	ADAM9	2646.080238	0.034395285	0.083078812	0.414007904	0.678868319	0.81000248	222.562935852416	170.562952134438	188.93988790656	188.528829532653	172.221519313288	165.368152567467	196.16658893834	146.861810780313	219.889418807457	245.806791396807	175.536787045503	217.378530283209	169.117219821211	173.657686040863	229.13482311492	190.50054066687	184.160005524075	167.620127758227	199.208933665286	197.515648419691	157.532821069614	228.236947325124	235.13564696199	217.048588813321
98	ADARB1	433.8900093	-0.038035733	0.117787563	-0.32291807	0.746757291	0.857232891	30.8503079399389	29.8772447434723	27.6771403365826	35.9793379946887	39.4988902162918	45.350268986646	32.2973331315485	20.0932073656675	27.6153937656107	32.3723748887711	33.1597469550328	34.3371559029446	29.1985161006765	17.1808359944241	29.0052443331747	27.9894854817943	36.2662476416059	36.4149862957342	33.786064207695	28.6023282049645	25.1767493906959	32.9517092700647	43.9912194410241	36.510159972572
99	ADAT1	2407.004029	-0.633586666	0.143110786	-4.427246077	9.54e-06	0.001287624	258.065274354727	203.641330243282	260.941304649331	180.041767949229	279.750691270316	169.872640564457	226.610796398406	138.69894528801	291.438393563812	156.652526760605	207.521251829977	222.876080178431	99.5969433910293	102.727081883327	97.2567645977977	117.582306622101	134.185116273942	120.225050174848	136.647450365444	122.020232771394	130.574697901274	242.00248821067	181.196664330785	176.456190481612
100	ADCK1	221.3652198	0.188479723	0.129812217	1.45194133	0.146517919	0.323921925	13.9560916871152	19.288880534934	12.9704679806125	13.0570178206532	20.3455048196594	22.5987872391367	11.8247066656489	17.0931798770435	14.7675902489897	10.8652108822082	16.3700016613453	10.0037383339288	19.6852151154937	12.5276929126009	14.9981559536006	18.7919949806846	19.7288387170336	18.693952888459	17.7519998379414	19.7024621326043	21.1983479539586	15.2633458523676	14.2953041399643	13.6266266354324
101	ADCY5	1181.548891	-0.032860659	0.192302195	-0.170880312	0.864317878	0.931905302	122.34024233325	78.1404862521582	89.6698495037622	73.9172286624754	73.7524549712652	44.9685327157146	87.0969065596678	55.2563202555856	94.0695498860644	111.554459674179	76.8130847186202	145.00914395758	45.9565616822678	40.5062070840763	95.6049853077536	87.2107372695152	91.753606533263	79.5014204624425	79.1681928256581	77.3367672494749	75.0552151647162	102.635302250267	158.501026830223	97.4562537850543
102	ADCY9	1843.467311	-0.1630595	0.148520525	-1.097892029	0.272251639	0.467053462	168.860547956967	140.521546705562	145.739037860898	104.238525601548	116.986652713041	101.083764542625	156.456753120862	95.7218073114437	184.151850404901	166.847964369253	145.986835328613	193.225360251741	92.498557271316	70.6323257548546	121.438813404044	108.715661103045	162.037594462695	133.567945916796	122.331321463879	110.481096070678	96.4910796223606	146.00032224204	200.723755037437	168.924173227427
103	ADCYAP1	6.665344622	-0.095653168	0.444002669	-0.215433768	0.829429145	0.909904159	0.408072856348398	0.410401713509234	0.714907683970769	0.0725389878925175	0.317898512807177	0.458083525117636	0.441220397971975	0	1.69827287863381	0.297677010471459	0.503692358810625	0.811113918967196	0.29271695339024	0.298278402680974	0.264284686407059	0.926365949752058	0.362662476416059	0.903425232527756	0.572645156062626	0.368270320235595	0.296895629607263	0	1.03161988638918	0.344977889504617
104	ADCYAP1R1	99.7613947	-0.670464428	0.253091144	-2.649102684	0.008070581	0.060740095	6.61078027284404	10.8346052366438	11.847041620087	5.3678851040463	9.53695538421532	5.64969680978418	8.03021124308994	4.60469335463213	11.0756926867423	8.70705255629016	9.73805227033874	16.4025259168922	2.48809410381704	1.78967041608584	4.6910531837253	5.16118172004718	5.5124696415241	7.29689610887803	3.57903222539141	4.84889254976866	4.27529706634459	6.1338679593627	11.2741316155388	11.0392924641477
105	ADD1	5566.93856	-0.065036103	0.060814144	-1.069423973	0.28487867	0.479183843	450.594047979901	397.679260390448	417.301828100652	388.518819152324	418.354442854245	410.06110223447	418.276937277432	318.351754199794	461.265681427193	469.138968503019	434.602556927101	449.897853720471	358.066013234612	334.847334849661	434.748309139612	372.531449793149	371.874103317027	398.549516042052	442.583124991902	385.579025286668	335.729577959894	401.554379200139	520.157484144371	419.033143118275
106	ADD3	2209.872308	0.289122953	0.136345664	2.120514472	0.033962682	0.138429913	113.770712349933	201.178919962227	155.032837752518	171.844862317374	157.121339954947	147.350200579506	132.807339789564	150.559519080245	97.6137715458219	198.327308226609	122.816986823324	111.663349511151	191.290529040522	160.056190878611	254.572224181599	155.9603245404	123.595371962593	205.355504778425	153.468901824784	233.913031736309	169.052371498376	138.154677177739	139.047623258312	197.729827001063
107	ADGRG6	423.9920863	0.361056061	0.188418998	1.916240214	0.055334527	0.183414612	16.8942162528237	35.2124670190923	27.4728809983053	44.3938605902207	26.7829497040047	32.2185412666071	22.9434606945427	29.1630579126702	17.2780805913179	35.20030648825	20.735335437704	19.8272291303092	35.931006028652	18.0160155219308	48.5623111272971	28.5850064494921	29.5207255802672	45.5187328696677	33.2134190516323	52.6626557936901	39.0714648563159	23.3942871008252	21.0008334014939	41.7998209449761
108	ADGRL2	3290.154019	-0.010889671	0.121758112	-0.089436926	0.928734678	0.964989353	221.420331854641	273.081300169044	308.22734146054	231.979683280271	198.368671991679	167.887611955614	235.082228039468	183.350517211716	328.800396893756	304.151485449213	204.331200224177	266.856479340207	169.190399059559	155.820637560541	297.122058693136	262.161563779832	226.011255302488	212.721895135959	232.422352716918	234.097166896426	200.70144561451	295.566846786035	321.791717418681	274.774888990427
109	ADH1C	625.9204956	-0.201977362	0.492393056	-0.41019539	0.681662622	0.811818685	19.1794242483747	194.366251517973	73.3291024415731	115.627146700673	12.9543643968925	48.3278118999106	20.3843823863052	51.2097715499998	31.454967230348	11.4605649031512	5.54061594691687	9.82349079638048	61.1046640202127	22.2515688400007	45.0605390324035	17.2701080632348	118.880759769184	88.1187072957842	30.7796771383662	37.8704645975603	18.1700125319645	17.617039371658	12.6741871756384	39.3849757184438
110	ADH5	5181.124576	0.416545779	0.144612885	2.880419545	0.003971463	0.042486293	281.407041737855	386.352173097593	299.342060245475	531.275547324798	284.678118218827	306.152489286953	241.965266247831	422.23642700354	282.799353268153	346.496040188778	251.930128131781	275.41823737375	469.444813999598	518.169241137388	440.562572240567	403.763216099076	528.399228138198	448.237903831079	347.380867796491	505.082744203118	446.471647803403	312.256673559185	269.473851751801	467.560032908591
111	ADH6	706.0558539	0.785590781	0.292297832	2.687638071	0.007195935	0.057412725	36.9714007851648	52.8597406999894	23.6940832401741	86.1763176163108	16.8486211787804	49.4730207127047	25.4142949231857	38.86082118985	49.3975893828705	39.591042392704	12.3404627908603	24.9642839504348	77.0577379799808	52.3180318302428	46.5141048076424	37.6501589577801	113.223225137094	103.893901740692	32.2112900285227	90.901390711486	85.6246995787348	26.3185729884283	41.264795455567	71.2954304976208
112	ADI1	2868.388252	0.269636876	0.16247756	1.65953302	0.097008433	0.252673127	159.882945117302	245.091903307715	155.237097090796	239.378660045308	181.043203043688	163.077734941878	196.784297495501	303.770225243459	157.57018795672	179.052721798582	168.485094022154	140.322707981325	286.789435084088	284.796218879794	244.925833127742	213.990534392725	204.251506717525	294.794602798672	172.72409519739	232.37857206866	291.492129148411	179.593947926457	124.162822040411	190.542787636383
113	ADIPOQ	5081.286677	-0.331312462	0.197099307	-1.680941792	0.092774221	0.24650883	500.297321883135	443.480091618079	499.618341426429	290.373568533748	321.55434570446	192.471427803593	561.232346220352	262.746593538555	698.063991069743	284.430383505479	374.411320049231	576.251377541806	240.613335686778	201.45723317073	359.559315856804	375.045871656762	294.409398354557	267.274880330904	305.363029470396	263.62017090198	302.952300451252	410.755181139183	642.183379277262	301.280690167365
114	ADIPOR1	832.3376708	-0.118086313	0.057877087	-2.040294687	0.041320984	0.152778673	72.065666431127	62.709381824211	63.7289135425371	52.8809221736453	69.1429265355611	56.0388845727241	68.9186261632224	53.8609586329698	68.3739428528223	61.7679796728277	69.1737506099924	67.4125790430514	55.396683429103	53.9287352047201	58.7372715539688	54.4570840461389	60.8547635426147	62.7533065363511	64.207838123522	53.1536828873375	54.6287958477365	54.277599035756	71.1817721608531	55.5414402102433
115	ADIPOR2	1772.647693	0.122264646	0.077958747	1.568324925	0.116805322	0.281464871	121.850554905632	129.440700440812	138.998479697745	113.886210991253	152.670760775647	136.661584993428	113.658374517581	121.535997329836	93.9957119348194	146.159412141486	116.772678517596	116.89052810005	155.432702250218	102.8463932444	146.215502754705	119.567376514426	102.415883339895	144.061577463849	134.571611674717	153.568723538243	123.271065412936	148.781960037565	137.942316237181	150.870330343352
116	ADK	1134.246125	0.163725713	0.152298032	1.075034992	0.282359062	0.477079199	65.699729872092	72.3948622630289	48.1030741643189	109.098637790346	124.45726776401	104.748432743566	52.064006960693	77.5821062174384	74.7978446111328	95.2566433508668	64.1368270218862	58.0397070905416	119.428516983218	86.679703819091	89.7246510351965	94.4231578782991	73.1852877407607	79.7099032084105	123.762934354035	71.751334059235	80.3399573717255	71.8946384074139	66.4657955373598	91.3616444038061
117	ADMP	13.45533055	-0.969498461	0.423458616	-2.289476289	0.022051694	0.109173358	1.71390599666327	1.06704445512401	3.98305709640857	0.58031190314014	3.65583289728254	0.610778033490181	0.35297631837758	0.348840405653949	1.99362468361361	0.893031031414376	0.167897452936875	0.720990150193063	0.658613145128041	0.238622722144779	0.594640544415883	0.661689964108613	1.45064990566424	0.55595398924785	0.572645156062626	0.24551354682373	0.475033007371622	0.998536644547416	1.25268129061543	0.344977889504617
118	ADORA1	13.91799187	-0.049944796	0.417335319	-0.11967546	0.904740241	0.952054258	0.408072856348398	1.72368719673878	1.6340747062189	0.145077975785035	0.874220910219738	0.152694508372545	2.29434606945427	0.13953616226158	1.03373131742928	1.71164281021089	1.17528217055812	1.35185653161199	0.29271695339024	0.715868166434338	1.78392163324765	1.52188691744981	0.290129981132847	0.486459740591869	1.14529031212525	0.98205418729492	1.66261552580068	0.570592368312809	1.91586550329418	0.574963149174361
119	ADORA2B	91.93338361	-0.293101272	0.120481282	-2.432753592	0.014984494	0.088593585	8.07984255569827	7.22307015776252	9.08954055334263	5.58550206772385	8.98063298680276	5.80239131815672	7.76547900430675	5.09306992254766	6.42390175831052	7.29308675655074	9.98989844974405	8.47163426476849	5.41526363771945	3.93727491538886	6.60711716017647	4.89650573440374	4.49701470755913	6.18498813038233	6.80016122824369	6.8130009243585	5.81915434030236	6.2051920054018	9.06351757327633	6.26709832600054
120	ADORA3	105.6240334	-0.430990722	0.198593253	-2.170218355	0.029990308	0.129282839	10.2018214087099	7.30515050046437	8.78315154592659	5.51296307983133	12.9543643968925	12.2155606698036	8.82440795943949	5.37214224707082	9.30358185686351	6.1023787146649	16.5378991142822	4.77655974502904	3.80532039407313	6.02522373415567	6.67318833177824	6.81540663031871	6.23779459435622	5.69852838979046	11.667645054776	4.11235190929748	6.17542909583108	4.99268322273708	9.35826611224467	7.58951356910157
121	ADPGK	1229.752626	-0.126584401	0.077473982	-1.633895645	0.102280764	0.260197971	109.281910930101	89.8779752585223	97.5338340274406	80.0105036454468	94.0184851627227	94.4415534284193	95.3918500415409	82.9542484645092	88.4578655914483	98.0101556977278	106.950677520789	97.7842891199342	67.6907954714931	60.2522373415567	80.0782599813389	83.7699494561504	76.8119125049213	92.3578564637991	102.932966802257	83.0449572131266	81.2900233864687	97.0007026131776	119.078409743208	89.1767844369435
122	ADPRH	1933.638883	-0.193015468	0.086881541	-2.221593506	0.026310789	0.12125842	168.534089671888	153.32608016705	167.799046394853	145.51320971239	139.239548609544	132.233444250624	147.897077400206	101.373021883038	184.299526307391	148.46640897264	163.86791406639	172.316645896142	103.694980738493	100.877755786705	140.929809026564	153.578240669609	158.846164670234	119.947073180224	141.586514836484	119.626475689862	116.976878065262	125.672969120896	165.13286895701	137.071214763168
123	ADPRHL2	1323.561608	0.129191423	0.084220992	1.533957504	0.125040108	0.294138521	84.3078521215789	117.210729378237	94.5720736224188	86.3213955920959	70.6529444713952	114.368186771036	96.7155112354568	88.3961587927108	80.3356909545039	94.586870077306	107.790164785474	82.6434959658799	97.987000147383	107.320569284614	102.542458325939	107.52461916765	87.9819167785359	112.789165568658	87.6147088775818	114.961718300212	91.9782660523302	98.9977759022724	87.2455675346274	110.162939381808
124	ADRM1	1875.770415	-0.089182508	0.039423689	-2.262155287	0.023687811	0.113854935	144.539405718602	134.775922716433	174.23321555059	131.295568085457	152.432336891042	146.434033529271	150.544399788038	129.280254335354	138.667672438013	132.168592649328	147.330014952108	130.949836028815	139.77234524384	129.870416527296	124.742371984132	123.868361281132	130.268361528648	142.880175236697	142.660224504102	125.150530493396	122.677274153721	142.148823755929	139.637120336249	126.779374392947
125	ADSL	1436.979372	0.27299308	0.149203352	1.829671228	0.067299116	0.204788928	74.5141035692174	73.954388774364	95.5933703138057	136.155680274255	95.9258762395658	128.721470558056	89.3030085495277	110.791712835694	89.2700830551427	85.7309790157801	102.921138650304	67.5928265805997	87.7419067787246	162.144139697377	110.140643060142	137.697681531002	134.982973722057	114.040062044465	101.358192623085	121.836097611276	132.41545080484	89.0837335028373	61.7498189138664	112.405295663588
126	ADSS	3291.706933	0.323074999	0.174393693	1.852561255	0.06394527	0.199149593	159.474872260954	234.585619441878	152.683855362329	273.617062330576	251.378249002276	271.109099615454	175.164497994874	332.933283156129	141.842704341546	203.313398152006	247.816640534827	134.10416793591	361.359078960252	351.431614038724	260.188273767749	253.096411271544	267.572375099768	258.310122254282	241.369933280397	298.544472937656	289.295101489318	187.011648714523	134.479020904303	277.132237902042
127	AFAP1	764.1020024	-0.119919564	0.186006356	-0.644706807	0.519117205	0.693090357	75.4934784244536	62.5452211388073	62.4012278437343	41.20214512295	59.526496523144	55.4281065392339	60.5354386017549	34.6049682408718	42.97368762456	78.7355692697008	60.7788779631487	69.845920799953	45.4443070138348	18.5529166467566	56.3587093763053	36.260610033152	41.6336522925636	55.2479276815051	51.8243866236677	50.1461419387468	45.7219269595186	66.1173906782467	105.593664085406	74.8602020225019
128	AGA	1424.380724	0.180318377	0.066161698	2.725419437	0.006421985	0.053843081	100.712380946785	101.040901865973	98.1466120422727	99.0157184732864	85.9915477143415	112.154116399635	95.3918500415409	100.745109152861	109.501681696259	101.284602812914	87.894316612454	88.4114171674244	109.842036759688	110.243697630888	107.629938539275	106.068901246611	98.9343235663009	98.6123388428374	103.50561195832	93.8475532733707	109.910762080609	113.547881294249	119.299471147434	153.802642404142
129	AGMAT	587.1547756	0.562698732	0.326980013	1.720896412	0.085269623	0.234225118	25.0556733797916	46.3753936265435	38.1964962578668	65.8654010064059	12.4775166276817	22.4460927307642	20.2078942271164	79.8844528947544	25.6956070332421	32.5956326466247	36.1819011078965	10.8148522528959	80.9362376124015	61.862940716034	36.0748596945635	60.0814487410621	56.7204113114717	54.4834909462893	15.6761611472144	40.3869784525036	93.4627442003665	42.3664833472261	15.1058626221272	48.2394082157289
130	AGO1	2082.48933	-0.148326458	0.074718009	-1.985150028	0.047127782	0.166617341	167.228256531573	166.130613628538	195.782575738852	151.098711780114	199.3223675301	152.694508372545	161.927886055715	108.280061914986	182.601253428758	141.768676237032	155.221195240141	159.879565805312	123.453375092334	100.460166022952	155.069039749342	146.299651064414	161.23973701458	144.756519950409	150.748837333486	156.63764287354	139.837841545021	135.943631750527	168.448790020404	150.46785613893
131	AGO3	710.3736952	0.009225493	0.116263991	0.079349531	0.93675461	0.969079011	53.9472316092582	62.709381824211	56.6819663719681	42.2176909534452	66.9176369459108	62.3757066701848	49.5049286524555	48.9771929538145	30.4212359129188	48.9678682225549	52.8876976751156	51.1903006637075	60.6655885901273	28.4557596157649	48.7605246421024	45.9874525055486	44.7525495897417	59.417582600864	60.0561607420679	59.046008011107	52.7880429441714	46.0753337412593	54.3074183049159	65.7182879506295
132	AGO4	3303.84699	-0.061784173	0.086617639	-0.713297824	0.475661484	0.658164701	245.659859521735	263.888301786438	342.747169629414	220.663601169038	291.751360128787	267.597125922886	227.669725353539	192.55990392098	204.088097241038	239.629993429524	267.54459125491	230.356352986684	230.002346126381	135.358739136626	251.004380915104	222.658672922548	240.010026892148	268.595271055368	250.961739644446	272.581415361046	235.200717774874	226.525170220185	244.788661613203	260.228321316316
133	AGR3	59.36388614	-0.048601862	0.415768596	-0.116896424	0.906942132	0.952934451	2.69328085189942	3.93985644968865	4.18731643468593	1.37824076995783	1.03317016662333	17.1781321919113	3.00029870620943	3.83724446219344	4.79946683092165	1.86048131544662	7.72328283509624	2.07284668180506	0.365896191737801	3.81796355431647	5.48390724294647	7.80794157648163	6.23779459435622	1.73735621639953	6.01277413865758	2.94616256188476	4.45343444410895	7.34637674202742	1.98955263803627	2.93231206078924
134	AGRN	3335.315451	-0.124234801	0.13173888	-0.943038237	0.345661345	0.541669944	299.117403703375	221.863166323092	304.34641403327	182.072859610219	239.695478656612	184.454966114035	268.614978285338	179.652808911784	354.348328024508	306.011966764659	220.533304432585	317.235666084948	208.634008528894	146.991596841184	248.890103423848	212.402478478865	196.563062217504	235.585502943776	232.064449494379	203.346595156754	207.945698976927	270.960050902545	385.383714701099	260.688291835656
135	AGRP	6.248532998	-0.984887824	0.411830976	-2.391485542	0.016780345	0.093525245	0.734531141427116	0.328321370807387	0.204259338277363	0.217616963677553	1.11264479482512	0.610778033490181	0.264732238783185	0.418608486784739	1.18140721991918	0.744192526178647	1.09133344408969	0.450618843870664	0.365896191737801	0.238622722144779	0.660711716017647	0.463182974876029	0.290129981132847	0	0.715806445078283	0.0613783867059325	0.237516503685811	0	0.147374269484168	0.517466834256925
136	AGTPBP1	685.8796244	-0.457762356	0.190447582	-2.403613384	0.016233932	0.092656787	43.5005664867392	50.8077321324432	53.7202059669463	48.5285829000942	55.3143412284489	33.3637500794011	78.5372308390115	43.8841230312669	87.6456481277538	57.6749207788451	51.4605693251521	95.4410711318067	33.5160911631825	17.3001473554965	51.7337273641818	42.6790026850055	52.5135265850454	29.535055678792	38.0809028781647	43.4558977878002	33.1335522641706	50.5687486417227	75.8977487843465	41.7423246300586
137	AGTR1	123.4694018	0.402514348	0.450474757	0.893533637	0.371571467	0.564682086	7.75338427061955	9.60340009611608	4.9022241186567	4.71503421301364	4.05320603829151	1.83233410047054	30.4442074600662	2.30234667731607	9.15590595437361	9.60008358770454	4.61717995576406	5.31730235767384	9.07422555509745	1.1931136107239	22.5302695162018	4.83033673799287	37.5718325567037	8.68678108199765	4.08009673694621	6.13783867059325	5.58163783661655	6.0625439133236	5.82128364462463	12.1892187624965
138	AHCTF1	2233.357072	0.018095757	0.060441277	0.299394017	0.764639427	0.869521003	137.43893801814	160.220828954005	185.263219817568	179.824150985551	212.435681183396	184.684007876594	147.544101081828	154.885140110354	146.420657318733	150.178051782851	165.295042416353	141.764688281711	176.9473983244	129.094892680326	159.099381217049	152.85038170909	180.025653292932	156.84851921655	185.537030564291	164.800968305429	144.944446374266	167.39753605377	166.753985921336	187.552979260677
139	AHCYL1	2728.969541	0.292410654	0.114505471	2.553682827	0.01065903	0.072527531	150.089196564941	180.412593258659	290.967427376103	182.435554549682	159.505578801001	181.172034184025	145.249755012374	225.839278620367	164.28944152001	190.29002894388	170.164068551523	133.473301554491	235.783505955839	247.869352627889	185.858205715764	187.258259842737	225.503527835506	275.336213174998	191.048740191394	230.966869174424	240.960492989255	217.324368281141	164.101249070621	215.841166200055
140	AHR	2104.745017	0.178416825	0.063535153	2.808159213	0.004982559	0.047246754	138.499927444646	142.573555273108	146.453945544869	152.912186477427	136.219512737876	165.826236092584	144.014337898053	138.001264476702	121.980295456655	178.159690767168	147.917656037387	133.112806479394	155.65223996526	124.143471195821	165.574356034022	144.116074182856	166.462076674971	171.581299931618	151.178321200533	180.697970462265	163.886387543209	194.643321640707	157.469406943833	182.953274067282
141	AHR1B	1.564104796	-0.278141227	0.565562052	-0.491796126	0.622863475	NA	0.0816145712696795	0.164160685403694	0	0.145077975785035	0.317898512807177	0.152694508372545	0.17648815918879	0	0	0.148838505235729	0.167897452936875	0.180247537548266	0	0.238622722144779	0.132142343203529	0	0	0	0.143161289015657	0.368270320235595	0	0.142648092078202	0.073687134742084	0.114992629834872
142	AHR2	80.97848429	-0.950627065	0.339778501	-2.797784624	0.005145441	0.04787357	4.89687427618077	14.8565420290343	8.88528121506527	6.02073599507896	1.98686570504486	16.2619651416761	8.20669940227873	14.7210651185967	3.69189756224742	5.43260544110412	7.80723156156468	1.53210406916026	4.09803734746337	4.05658627646125	5.08748021333588	2.64675985643445	6.31032708963943	5.83751688710242	5.29696769357929	5.0944060965924	3.97840143673733	1.42648092078202	1.4000555600996	2.87481574587181
143	AHRR	95.77750093	0.024739515	0.248625629	0.099505089	0.920737247	0.960304364	3.26458285078718	7.38723084316622	7.04694717056901	8.55960057131707	6.04007174333637	10.6122683318919	9.97158099416663	10.4652121696185	3.69189756224742	6.69773273560782	6.21220575866437	3.96544582606185	3.87849963242069	2.20726017983921	8.91960816623824	6.81540663031871	4.9322096792584	4.51712616263878	6.01277413865758	6.87437931106444	6.17542909583108	11.269199274178	9.50564038172883	14.374078729359
144	AHSA2P	3457.697657	-0.254498613	0.087267323	-2.916310536	0.003541978	0.040278122	286.303916014036	233.846896357562	366.032734193034	246.560019846667	350.403635741711	292.409983533424	290.852486343126	199.815784358582	342.238904020336	221.099599527676	272.665463569485	238.918111020226	232.197723276808	201.218610448585	194.777813882002	219.879575073292	249.874446250665	211.470998660151	305.649352048427	205.249325144638	194.466637392758	248.920920676463	280.895357636824	224.178131863084
145	AICDA	115.7717662	0.281216362	0.386204814	0.728153435	0.466519667	0.650366544	4.48880141983237	3.93985644968865	2.14472305191231	5.65804105561637	26.4650511911975	19.4685498174995	4.94166845728611	3.83724446219344	3.02735600104289	8.55821405105443	5.96035957925906	4.86668351380318	21.5878753125302	6.74109190059001	4.29462615411471	8.66813852982283	4.71461219340877	4.51712616263878	21.6173546413641	8.16332543188902	6.11604996990963	13.408920655351	4.71597662349337	7.35952830943183
146	AIDA	1261.476279	-0.223952621	0.104327351	-2.146633822	0.031822445	0.132374236	122.095398619441	88.6467701179946	103.661614175761	91.3265857566796	91.0779239192563	73.369711273008	86.920418400479	84.349610087125	109.649357598748	113.191683231772	109.469139314842	125.542409902367	71.7888328189565	63.3543327294389	88.2050140883559	79.8659786679096	80.2934722785155	73.3164323320602	84.1072572966983	75.0043885546495	75.0552151647162	114.617741984836	121.067962381244	96.4788164314579
147	AIFM1	1990.974699	0.193801527	0.081322246	2.383130525	0.017166107	0.094877103	128.869408034824	151.602392970311	136.138848961862	154.870739150525	144.802772583669	130.782846421085	119.129507452433	154.326995461307	135.861830290705	138.7174868797	131.715551828978	114.186815036826	179.508671666565	175.149078054268	147.404783843537	155.232465579881	149.27187529285	168.454058742099	139.367514856742	162.898238317545	176.059108357107	127.384746225835	124.973380522574	145.120698851609
148	AIP	630.5770948	-0.021781201	0.058781054	-0.370547983	0.710974232	0.831430859	46.357076481178	41.286412379029	55.2521510040266	43.5233927355105	54.6785442028345	48.8622426792145	48.3577556177284	39.5585020011579	50.5051586515448	41.9724584764757	47.011286822325	45.5125032309371	40.0290433761154	40.5062070840763	46.8444606656512	49.3620713225025	48.6693043350351	40.0286872258452	54.186547892426	43.8855464947417	36.458783315772	48.9996196288625	55.4864124607892	44.6171403759305
149	AK1	281.2875361	-0.289218716	0.18397458	-1.572058027	0.115937094	0.280779229	31.6664536526356	18.3039164225118	27.9835293439987	15.4508044211062	19.8686570504486	19.9266333426172	21.6197995006268	19.1164542298364	25.1787413745274	15.7024623023694	20.2316430788934	37.6717353475875	12.8795459491706	14.078740606542	15.6588676696182	16.7407560919479	16.9000714009884	22.4466423158819	22.0468385084111	16.9404347308374	12.588374695348	24.8920920676463	36.5488188320737	11.1542850939826
150	AK6	417.9550201	0.045198255	0.095278536	0.474380239	0.635228782	0.780363835	33.9516616481867	28.1535575467335	42.281683023414	29.5233680722546	22.809218293915	25.4236356440288	29.9147429824999	27.4886239655312	32.0456708403076	31.330505352121	28.7104644522056	32.4445567586878	33.0038364947496	25.7712539916362	24.9749028654671	31.8272872736243	28.7228681321519	30.1605039166959	32.497612606554	44.1924384282714	30.164595968098	24.7494439755681	30.727535187449	34.7277742101314
151	AKAIN1	24.0146623	-0.011417347	0.302752602	-0.037711805	0.969917464	0.985690456	1.95874971047231	1.55952651133509	3.47240875071516	1.16062380628028	1.3510686794305	1.06886155860782	2.64732238783185	1.25582546035422	2.5843282935732	1.33954654712156	2.60241052052156	0.540742612644797	0.439075430085361	0.954490888579117	0.924996402424706	4.1024777774734	1.52318240094745	1.45937922177561	1.78951611269571	1.10481096070678	0.950066014743243	2.78163779552494	2.94748538968336	2.12736365194514
152	AKAP17A	2193.349895	-0.425658332	0.091685361	-4.642598641	3.44e-06	0.000680769	179.715285935834	178.935147090026	216.10637989745	198.24905391025	244.702380233325	207.359142369916	184.165394113502	122.024373897752	217.969632075088	146.233831394104	180.909505539483	156.184491285572	117.525856786182	107.08194656247	122.958450350884	124.596220241652	147.821225387186	123.699762607647	175.229417755164	127.605665961634	114.423575650639	161.477640232525	179.796608770685	144.085765183095
153	AKAP2	3243.149288	-0.38623838	0.172314414	-2.241474594	0.024995349	0.117662485	391.423483809383	240.167082745604	284.839647227782	193.679097673022	217.998905157522	169.338209785153	299.147429824999	154.466531623569	381.373018180159	316.281823625925	272.665463569485	327.149280650102	127.331874724755	123.487258709923	190.879614757498	213.792027403493	200.189686981665	173.805115888609	222.902126997377	172.596023417082	165.073970061638	284.654267742053	370.056790674746	236.539839570332
154	AKAP8L	1286.961799	-0.166052837	0.081083858	-2.047914837	0.040568345	0.151264884	106.262171793123	90.7808590282426	111.321339361163	76.673710202391	129.066796199714	118.79632751384	107.393044866379	92.2334032549042	110.978440721158	81.2658238587082	103.424831009115	78.678050139818	97.9138209090354	73.0185529763024	72.9425734483483	95.0848478424077	104.084130731409	85.9643855874488	104.722482914953	84.9476872010105	91.8595078004873	73.8203876504697	91.4457342149262	86.9344281551635
155	AKAP9	7743.662216	-0.069805248	0.114048028	-0.612068872	0.540492191	0.710943665	363.756144148962	845.920011885234	862.587185545302	586.767873062574	689.60134890697	581.91877140777	584.88175955165	560.935372291551	510.146405151349	429.994441626022	570.431596353032	455.034908540597	559.016201737012	420.333925058029	527.247949382083	462.587453908331	669.474931464045	621.765042725064	554.034188490591	663.316225131012	501.812993162197	539.138464009565	596.423668602428	506.8300159972
156	AKIRIN2	2293.863832	-0.038578927	0.05358321	-0.719981636	0.471536302	0.654439909	170.73768309617	165.556051229625	151.662558670942	184.466646210672	191.215955453517	191.631608007544	174.635033517308	164.234062981879	172.19010230322	155.387399466101	183.008223701194	149.965951240157	166.848663432437	168.288674792606	154.804755062935	176.935896402643	198.666504580717	149.551623107672	173.225159708944	153.507345151537	156.107722047499	163.47471352162	157.248345539607	160.817192824069
157	AKR1A1	2943.994622	0.464368692	0.2072479	2.240643648	0.025049167	0.117729102	126.012898040385	217.923309873403	135.628200616169	219.720594326436	174.923656672149	179.416047337741	139.690377997927	358.049792363214	106.622001597706	224.746142905951	168.904837654496	122.11770668895	322.281365682655	369.268662519046	305.975595687773	222.989517904603	202.220596849595	183.81228769507	225.836933422198	267.180117330924	292.857849044605	224.100152654856	105.741038354891	239.299662686369
158	AKR1B10L1	3305.37302	-0.417578342	0.107172174	-3.89633173	9.77e-05	0.005502936	346.943542467408	269.059363376654	224.685272105099	237.42010737221	284.837067475231	221.941467919495	312.648774002941	200.164624764236	296.090184492243	308.09570583796	275.771566448817	357.791362033308	163.628776945144	187.318836883652	204.952774308674	228.812389588758	187.496500307103	162.269070611716	265.707352413059	175.664942752379	175.109042342364	222.531023641996	278.389995055593	234.642461178057
159	AKR1B10L2	783.1484979	-0.527505194	0.238643562	-2.21043128	0.027075245	0.123045543	103.732120083763	76.2526383700157	68.1204893155004	47.2228811180289	75.1035236506957	43.4415876319891	98.5686369069391	38.3724446219344	84.2491023704862	67.7959391348747	69.5095455158662	47.9458449878387	31.101176297713	32.2737231700814	27.1552515283253	47.9725223978744	23.1378659953446	39.2642504906294	53.0412575803008	35.3539507426171	23.5141338648953	107.414013334886	92.4036669665733	55.1389660058213
160	AKR1B1L	1585.292644	-0.176728151	0.312001254	-0.566434105	0.571098716	0.73174058	85.7769144044332	186.979020674807	168.82034308624	193.316402733559	43.7110455109869	112.45950541638	71.3894603918655	270.700154787465	67.7832392428627	175.406178420307	54.8185183838896	48.4865876004835	166.409588002352	107.976781770513	126.328080102574	81.4540345817703	137.52161105697	155.945093984022	57.4792575397861	79.1167404639469	90.1968922746866	162.333528784994	31.0222837264174	99.8136026966692
161	AKR1D1	1081.169003	0.996914405	0.343003259	2.906428373	0.003655806	0.040867916	19.9955699610715	93.7357513655091	32.5793644552393	98.2177896064688	53.724848664413	41.151170006401	38.3861746235618	79.8844528947544	17.0565667375831	91.0891652042664	39.7077476195709	29.7408436954639	88.5468784005477	168.944887278504	150.047630707608	144.579257157732	94.9450363257243	25.921354748681	142.660224504102	67.8231173100554	103.735332984778	143.860600860867	17.7585994728422	103.723352111055
162	AKR1E2	2391.728218	-0.015506616	0.308052948	-0.050337503	0.959853438	0.98200476	144.539405718602	267.335676179915	171.782103491262	259.689576655213	74.9445743942921	152.465466609986	88.8617881515557	520.400117154562	109.501681696259	140.280291184675	89.4053936888859	81.2916394342679	217.488696368949	170.555590652981	240.168708772415	150.534466834709	228.404827646834	254.209961583579	91.1937411029732	168.606428281196	194.882291274208	171.463006677999	58.6549592546988	119.247357138763
163	AKT1	1526.811786	0.032439231	0.078478619	0.413351188	0.679349332	0.810413512	116.545607773102	106.622365169699	79.150493582478	107.140085117248	108.006019726239	117.040340667556	120.364924566755	99.0706752057217	98.1306372045365	130.531369091735	120.214576302802	128.336246734365	104.792669313706	85.7848686110481	115.69062147469	112.884307876929	103.64893575971	122.309877634527	110.592095764595	118.46028634245	126.71505471638	106.3441526443	124.162822040411	120.914750271368
164	AKTIP	928.3060449	0.058238401	0.051716052	1.126118474	0.260115375	0.45554508	68.0665524389127	73.5439870608548	66.7928036166976	74.4975405656155	75.5803714199064	70.6975573764885	66.5360360141738	54.0702628763622	75.4623861723373	69.284324187232	53.2234925809893	57.4088407091227	67.1053615647126	60.2522373415567	70.6961536138883	72.6535580591257	72.5324952832118	67.3399269476458	71.7953864413518	65.2452250684062	60.9229831954105	75.3181926172908	73.2450119336315	73.1353125749788
165	ALAD	244.0915776	0.412780036	0.127611143	3.234670784	0.001217831	0.022855077	9.71213398109186	17.5651933381952	18.3833404449626	14.5077975785035	15.1001793583409	17.4835212086564	14.0308086555088	23.232771016553	14.6199143464998	14.8094312709551	15.5305143966609	10.0938621027029	27.5153936186826	21.5953563541025	19.1606397645118	19.5198539412041	18.0605913255197	19.4583896236747	20.6868062627624	23.5079221083721	22.2077930946233	19.3288164765964	14.000555600996	18.1113391989924
166	ALAS2	1471.395038	-0.010966544	0.08015118	-0.136823232	0.89117052	0.945992168	102.018214087099	127.55285255867	101.312631785572	124.549442211453	122.152503546158	116.658604396625	96.0978026782961	114.698725379019	108.394112427584	103.814857401921	97.8002663357296	90.3941400804553	129.307714160139	109.348862422845	111.594208835381	82.7112455135766	101.18283092008	125.576107321358	113.240579611384	100.292283877494	98.4505907777686	114.332445800679	84.8138920881387	110.047946751973
167	ALB	58.41167087	-0.207536811	0.313739176	-0.66149473	0.508295093	0.683622269	3.67265570713558	6.32018638804221	6.12778014832088	6.09327498297147	2.54318810245742	2.97754291326463	4.32395990012535	2.58141900183923	6.49773970955547	1.33954654712156	3.60979523814281	9.10250064618742	4.75665049259141	9.96249864954453	3.63391443809706	2.38208387079101	4.13435223114307	2.77976994623925	4.08009673694621	3.49856804223815	4.15653881450169	1.49780496682112	1.17899415587334	4.54220887847746
168	ALCAM	2306.007684	0.112960518	0.08708286	1.297161326	0.194575684	0.383212098	144.784249432411	176.390656466269	178.829050661831	142.90180614826	160.459274339423	164.299291008859	156.80972943924	148.117636240667	157.57018795672	198.104050468756	167.64560675747	164.385754244018	181.630869578644	172.106638346922	217.638439256213	192.551779555606	163.850906844776	176.72387433216	135.645321342335	194.753621017924	162.639425898859	136.300251980722	137.794941967697	220.555864023285
169	ALDH1A1	6955.869653	1.330444174	0.36487356	3.64631565	0.000266027	0.010485179	247.292150947129	396.858456963429	157.381820142708	542.083856520783	143.213280019633	366.543167348295	95.2153618823521	727.611318113008	150.11255488098	377.752126288281	170.751709636802	86.8793130982641	1163.91578591794	734.898328525384	763.716672544798	339.843965566184	847.614739879613	1267.36661273913	497.557059973915	930.496342461936	827.923152722815	333.368591186759	122.173269402375	810.755536650767
170	ALDH1A2	105.492933	-0.461875036	0.175787115	-2.627468087	0.008602291	0.06327534	8.07984255569827	8.61843598369392	18.6897294523787	7.54405474082182	7.62956430737226	8.16915619793117	6.44181781039083	6.06982305837872	9.67277161308825	7.51634451440433	9.06646245859124	11.1753473279925	9.00104631674989	3.63899651270788	3.30355858008824	7.14625161237302	8.77643192926863	5.49004564382252	6.51383865021238	6.62886576424071	7.12549511057432	6.84710841975371	8.47402049533966	4.94468308289951
171	ALDH1A3	15601.42489	-0.294648267	0.185695869	-1.586724941	0.112574955	0.276362668	2029.8360020482	853.881805127313	1465.66288180921	821.794193834331	1316.25879227812	981.062216293603	1330.3677439651	884.449964495024	1894.3864771404	1026.09265509512	1369.37162615315	1250.01667289722	790.555311868692	594.468856543181	865.268063296711	658.38151428807	1039.53572239899	970.070216988842	1169.34140867988	804.179622621127	704.177054302507	1345.59945257368	1993.16330763863	1461.38383625647
172	ALDH3A2	5943.422034	0.305527509	0.149290145	2.046535019	0.040703761	0.151674528	341.393751621069	380.770709793868	422.204052219308	497.472378966885	325.289653229944	409.755713217725	355.535396685817	661.54094528215	305.615280202842	376.635837499013	311.533723924371	294.16398127877	581.701765624755	539.46631908881	445.782194797107	388.544346924578	503.230452274924	582.778769229059	354.181029024734	521.041124746661	611.367480487277	415.961836500038	303.517308002644	466.525099240077
173	ALDH4A1	742.468821	0.170556433	0.104394745	1.633764547	0.102308299	0.260197971	55.1714501783034	54.1730261832189	43.0987203765235	64.051926309093	38.7836185624756	47.4116448496753	58.4175806914894	43.1166741388282	52.4249453839134	57.5260822736094	48.1026202664146	53.9841374957056	60.5192301134322	56.5535851483127	56.9533499207212	54.5232530425497	46.3482644859724	75.4012597917396	48.9611608433546	58.7391160775774	70.304885091	42.5091314393043	56.5917194819205	58.3012633262803
174	ALDOB	18510.38195	1.162495926	0.396639599	2.930861996	0.003380229	0.039266223	315.603547099851	888.683870432896	574.683648243359	1992.93615335903	402.856890354896	877.535339617018	273.821378981407	2062.06540590163	370.001973688437	1418.65421265435	645.481757815815	183.942612068005	2025.23542126873	2513.4727880315	2287.05360499509	2492.38758780791	1789.88438610382	1282.16888770285	1262.53940782908	1817.7823006829	2027.38149633616	3101.59746605635	153.342927398277	1445.80233491385
175	ALDOC	6673.506671	-0.221870291	0.100550262	-2.206561048	0.027344741	0.123812648	622.147876788767	514.233347027071	487.056392122371	370.093916227624	544.639627066897	397.311110785363	553.290379056856	562.191197751905	622.82311875114	435.575885572362	574.712981402923	651.054105624336	509.620215852409	459.647018531381	403.628787315181	507.714709460539	413.072560637891	429.404962445308	476.94183435566	399.818811002444	389.052033037358	471.523268364498	567.906747457241	363.491702908031
176	ALG10	527.5528941	-0.025727103	0.059169858	-0.434800825	0.663707006	0.799396929	32.2377556515234	40.4656089520105	48.5115928408736	42.5078469050153	43.9494693955923	42.9835041068715	39.9745680562609	32.1630854012941	38.5434105498631	32.7444711518605	38.1127218166706	39.5643344918443	33.6624496398777	36.449620807615	35.0177209489353	42.2158197101295	38.6598199859519	39.8896987285332	37.508257722102	34.1877613952044	39.7840143673733	39.8701417358575	39.7910527607253	40.1324278123704
177	ALG11	366.5362719	0.147499923	0.077612309	1.900470765	0.057371368	0.187954251	24.3211422383645	25.6090669229762	28.4941776896921	27.7098933749417	24.7960839989598	24.2020795770484	31.8561127335766	23.1630029354222	27.6892317168557	29.1723470262029	17.8810787377772	22.8914372686298	27.2958559036399	29.5295618654164	25.9659704394935	32.2904702485003	24.5159834057256	33.5657221008389	27.9880320025609	28.6637065916705	24.9986120129316	27.3884336790148	27.9274240672498	26.4483048620206
178	ALG12	2257.207158	-0.082892185	0.099664188	-0.83171485	0.405569917	0.594447664	164.126902823326	190.262234382881	221.110733685245	136.953609141073	187.79854644084	192.853164074525	172.428931527448	154.745603948092	160.449868055273	160.29907013888	145.147348063928	171.325284439627	167.94635200765	116.567199767725	116.285262019106	149.674269881368	130.848621490914	219.323848758277	196.274127240465	151.788750323771	140.550391056079	170.749766217608	220.545594283057	144.488239387517
179	ALG14	186.7469452	0.164218577	0.115729548	1.418985725	0.155903178	0.335913344	11.3444254064855	12.1478907198733	14.1960240102767	17.9896689973443	13.908059935314	14.6586728037643	9.79509283497784	16.1861948223433	8.63904029565897	13.6187232290692	11.6688729791128	11.2654710967666	14.7822061462071	15.8684110226278	11.4303126871053	16.8730940847696	14.2163690755095	15.7751944449077	11.238161187729	16.7562995707196	14.6072649766774	13.8368649315856	12.1583772324439	14.6040639890288
180	ALG6	883.3269759	-0.011892971	0.093194337	-0.127614734	0.89845387	0.949140803	60.3131681682932	62.1348194252981	73.7376211181279	57.5234173987664	65.4076190100767	87.1122170265371	62.123832034454	60.2796220970025	77.8252006121757	59.0888865785845	59.0159547073115	61.013791460088	57.3725228644871	49.7528375671865	49.0908805001112	50.2884372722546	78.8428223728513	66.2280189691501	76.4481283343606	74.3292263008842	46.1969599668902	78.313802550933	71.4028335650794	75.147683597089
181	ALKBH1	954.6244583	-0.177190591	0.112726463	-1.571863307	0.115982256	0.280779229	63.2512927340016	64.0226673074405	94.9805922989736	94.2281452723803	74.2293027404759	74.5912673399884	63.44749322837	56.5819137970706	121.832619554165	55.4423432003092	70.7687764128928	65.2496085924722	66.0076729894992	54.525292010082	57.019421092323	61.2063216800467	68.3256105567855	58.8616286116161	74.5154509326493	56.2839806093401	57.3602356401233	71.965962453453	67.4974154237489	93.4315117408337
182	ALKBH2	260.1087245	0.109989371	0.065392576	1.681985613	0.09257163	0.246253145	20.6484865312289	18.5501574506174	21.6514898574004	18.2798249489144	22.8886929221168	21.1481894095975	17.7370599984734	16.0466586600817	18.2379739575023	16.6699125864017	16.2860529348769	13.6086890848941	20.5633659756644	15.3315098978021	20.5481343681488	21.6372618263516	20.889358641565	18.415975893835	18.8972901500667	21.4210569603704	19.2388367985507	19.9707328909483	21.6640176141727	18.1113391989924
183	ALKBH3	1068.738872	-0.030968608	0.136044828	-0.22763532	0.819929759	0.904573737	71.9840518598573	81.1774589321265	95.2869813063896	94.3006842602728	78.9183058043818	67.490972700665	81.5375295452209	90.5589693077653	86.4642409078347	54.9214084319841	77.6525719833046	74.1718617011114	53.7867401854567	56.4939294677765	89.9228645500018	59.618265766186	115.254135005024	61.2244330659195	107.44254740625	99.985391943964	55.222587106951	97.7139430735686	76.4872458622832	56.1164033594177
184	ALKBH5	2376.734247	0.02726795	0.053746287	0.507345744	0.611912248	0.7621299	195.711741904691	168.018461510681	168.922472755379	168.145373934856	165.466175916136	142.005892786467	160.957201180176	163.675918332833	184.225688356146	189.620255670319	174.361504874945	196.46981592761	180.020926334998	148.840922937806	182.686789478879	172.502573643115	178.575003387268	177.349322570064	165.494450102099	170.570536655786	170.774366150098	178.880707466066	195.639342740233	179.675984116988
185	ALOX5AP	760.5595721	-0.220057845	0.208930522	-1.053258484	0.292222541	0.487300727	38.1140047829403	79.864173448897	61.6863201597635	74.0623066382604	46.9695052672605	72.7589332395178	71.3894603918655	50.4423226575611	44.450446649459	62.5865914516242	78.3241617950521	43.9803991617769	35.6382890752618	78.4472199050962	45.0605390324035	60.4122937231164	78.0449649247359	62.3363410444152	25.2679675112634	59.3528999446367	63.4762856100329	22.0391302260822	31.2433451306436	46.6870077129581
186	ALPL	278.2323383	-0.737001176	0.21007638	-3.50825341	0.000451059	0.013730704	31.7480682239053	21.0125677316728	38.7071446035602	23.1399371377131	24.2397616015473	15.8038816165584	27.7968850722344	13.1163992525885	31.6764810840829	39.8143001505576	19.7279507200828	22.2605708872108	6.51295221293285	11.931136107239	13.8088748647688	12.7044473108854	12.2579917028628	13.5513784879163	20.4004836847311	10.6184609001263	9.7975557770397	19.1148443384791	31.611780804354	22.1935775581304
187	ALYREF	1591.154332	0.100057674	0.119573444	0.836788423	0.402711506	0.592293236	90.918632394423	116.389925951219	80.1717902738648	127.160845775583	163.797208723898	142.616670819957	92.8327717333034	148.187404321798	93.7003601298396	95.4799011087204	118.283755594028	86.6990655607159	136.4792795182	120.981720127403	104.326379959187	123.339009309845	112.062705212562	126.896498045822	153.755224402815	121.590584064452	127.368225101516	105.702236229948	97.0459564553246	109.013013083459
188	AMACR	416.3193479	0.117469279	0.130090247	0.902982979	0.366534929	0.560905217	22.2807779566225	43.0921799184696	27.3707513291666	37.0674228130765	23.1271168067222	31.2260269621855	22.5904843761651	40.2561828124658	25.769444984487	28.3537352474064	27.451233555179	23.4321798812745	30.1498461991948	38.7761923485266	34.3570092329177	31.033259316694	36.2662476416059	34.4691473333667	29.4912255372253	28.7864633650823	32.4803818790346	27.9590260473276	21.2218948057202	32.427921613434
189	AMBP	2.150396419	-0.572414012	0.528540396	-1.083009011	0.278804423	0.472852302	0	0	0.612778014832088	0.29015595157007	0.0794746282017943	0	0.35297631837758	0.418608486784739	0.221513853734845	0.148838505235729	0	0.180247537548266	0	0.11931136107239	0.198213514805294	0.198506989232584	0	0.138988497311962	0.143161289015657	0.0613783867059325	0.0593791259214527	0.142648092078202	0.147374269484168	0.287481574587181
190	AMD1	3032.941768	-0.179478109	0.083071072	-2.160536799	0.030731138	0.130856108	311.441203965097	237.704672464549	198.642206474735	251.129976083896	295.168769141464	231.86661096371	218.933561473694	192.490135839849	223.212126613479	229.955490589202	246.389512184864	211.159990237793	207.024065285248	175.685979179094	201.715286900188	192.882624537661	171.104156373097	184.437735932974	270.28851366156	189.475079761214	179.324960282787	254.484196267513	234.251401345085	237.689765868681
191	AMDHD2	1382.959207	0.034068691	0.134621045	0.253071065	0.800213298	0.892869575	71.9840518598573	104.488276259451	142.879407125015	113.81367200336	68.3481802535431	96.7319710540074	110.128611333805	131.791905256062	99.3858823757006	103.814857401921	87.7264191595171	77.4163173769802	139.918703720535	111.914056685901	94.4817753905236	92.9012709608493	130.123296538082	96.31902863719	75.8039025337902	104.711527720321	112.879718376682	94.2903888636917	67.7184768279752	97.8012316745589
192	AMH	74.76732475	-0.650665451	0.178697598	-3.64115386	0.000271419	0.010530342	7.50854055681052	4.02193679239049	7.14907683970769	6.6010478982191	4.68900306390587	6.48951660583317	10.942265869705	4.25585294897818	8.86055414939382	5.13492843063266	6.79984684394343	8.29138672722023	3.00034877224996	3.34071811002691	3.10534506528294	6.21988566262096	6.52792457548907	4.72560890860672	5.51170962710278	4.05097352259154	2.85019804422973	5.06400726877618	3.16854679390961	3.44977889504617
193	AMIGO2	921.7976039	-0.464050756	0.163848728	-2.832190159	0.004623035	0.045359229	103.324047227414	74.7751922013825	64.9544695722013	72.2488319409475	71.6861146380185	49.1676316959596	78.6254749186059	48.2795121425066	121.389591846695	66.6052310929889	70.9366738658296	120.044860007145	40.8340149979385	39.2534377928162	55.3676418022789	58.8242378092557	53.4564490237271	48.090020069939	55.9044833606139	51.1281961260418	63.1200108545042	71.1100739009838	97.4880792637771	46.399526138371
194	AMN	335.0924449	-0.021829274	0.387925714	-0.056271788	0.955125293	0.979886578	8.48791541204667	54.3371868686226	40.4433489789178	48.5285829000942	8.50378521759199	15.3457980914408	15.1779816902359	44.7911080859671	6.94076741702516	23.5909030798631	21.0711303435778	10.4543571777994	19.9779320688839	54.525292010082	21.8034866285824	34.6063851228805	19.9464362028833	24.1839985322815	6.65699993922803	31.6098691535552	28.6207386941402	21.3258897656912	4.34754094978296	17.5938723647355
195	AMPD3	187.0645465	-0.039563587	0.136524595	-0.289790912	0.771976201	0.873346813	10.8547379788674	17.154791624686	17.3620437535758	14.7254145421811	12.7159405122871	17.636215717029	12.5306593024041	11.8605737922343	10.5588270280276	16.7443318390195	10.4096420820862	15.3210406916026	13.2454421409084	7.87454983077771	15.4606541548129	10.8517154113813	11.7502642358803	15.9141829422197	9.80654829757248	16.0811373169543	9.61941839927534	14.4074572998984	19.7481521108785	17.4788797349006
196	AMPH	29.5110641	-0.72069831	0.222382128	-3.240810389	0.001191904	0.022460775	2.85650999443878	2.46241028105541	3.88092742726989	3.04663749148574	3.41740901267716	0.916167050235272	2.20610198985987	1.46512970374659	4.7256288796767	2.75351234686099	1.93082070877406	2.97408436954638	1.0976885752134	1.01414656911531	1.45356577523882	1.98506989232584	1.66824739151387	0.972919481183737	1.78951611269571	2.2710003081195	2.1376485331723	0.927212598508315	2.80011112019919	1.4374078729359
197	AMT	939.8274524	-0.442266436	0.11176986	-3.95693825	7.59e-05	0.004952095	74.350874426678	64.2689083355461	142.675147786738	96.3317759212633	80.2693744838123	66.9565419213611	79.0666953165778	68.4424875893049	65.3465868517794	55.0702469372198	88.3140602447962	79.3990402900111	57.1529851494444	57.269453314747	50.6105174469518	55.5157879887126	63.0307384011111	65.2550994879664	66.2120961697412	55.2405480353392	52.0161143071926	65.3328261718166	58.6549592546988	50.884238701931
198	AMY1A	1367.027479	-0.268681502	0.17971898	-1.495009053	0.13491208	0.308869158	184.938618497094	110.64430196209	117.653378847761	78.1244899602414	71.5271653816149	88.7918566186351	109.599146856238	84.8379866550405	130.988525508539	121.005704756648	120.130627576334	102.020106252318	59.2751830615237	68.604032616624	74.7925662531977	65.1764614646984	67.9629480803695	69.7027314019492	86.8989024325036	137.794478154818	60.9823623213319	145.358405827688	151.721810433951	104.585796834816
199	AMY1AP	147.4634803	-0.288295575	0.238861658	-1.206956266	0.227448987	0.419857852	25.3005170936007	7.8797128993773	14.2981536794154	9.06737348656469	8.34483596118841	8.0928089437449	12.5306593024041	6.9070400319482	18.3118119087472	8.48379479843657	13.9354885937606	10.3642334090253	4.17121658581093	6.8604032616624	7.39997121939765	7.0139136195513	9.71935436795039	10.6326200443651	9.73496765306465	13.9328937822467	5.4035004588522	14.4074572998984	19.3797164371681	8.45195829286311
200	AMY2A	67.79338636	-0.194908088	0.443932169	-0.439049254	0.660625848	0.798671086	3.91749942094462	1.2312051405277	4.9022241186567	1.95855267309797	17.1665196915876	12.9790332116663	2.02961383067108	2.51165092070844	4.7256288796767	2.23257757853594	7.47143665569093	1162.41636964877	4.53711277754873	2.44588290198399	3.03927389368118	2.84526684566704	1.59571489623066	3.96117217339093	16.7498708148318	1.84135160117797	2.49392328870101	12.3390599647645	1.8421783685521	2.47234154144975
201	ANAPC10	348.9185145	-0.114666676	0.086117768	-1.331510084	0.183021229	0.369780128	22.6888508129709	21.5871301305857	28.9026963662468	26.3316526049839	35.6841080626057	30.3098599119502	23.0317047741371	27.0002473976157	30.125884107939	26.8653501950491	27.7030797345844	21.0889618931471	21.0024414057497	22.4305358816092	23.3891947470247	22.3651207868711	27.2722182264876	21.0567573427623	34.7881932308046	24.0603275887255	26.4237110350464	24.4641477914117	25.7904971597294	20.7561696851945
202	ANAPC13	378.8190481	-0.055642115	0.089285574	-0.623192675	0.533157915	0.704162373	21.5462468151954	26.7581917208021	33.0900128009327	33.2953954426656	29.0877139218567	32.6766247917247	24.0906337292698	34.6049682408718	29.7566943517142	25.3769651426918	28.1228233669265	22.8914372686298	26.124988090079	30.006807309706	28.2784614455553	25.5412326145925	28.1426081698862	28.3536534516403	32.7839351845854	27.6816524043755	26.4237110350464	23.6795832849816	27.2642398545711	20.3536954807724
203	ANAPC5	1263.917878	0.078502983	0.074882617	1.048347215	0.294478664	0.489917418	116.463993201833	80.5208161905118	100.189205425046	81.2436664396196	78.0440848941621	96.5029292914486	89.6559848679052	77.372801974046	90.303814372572	96.0008358770454	81.4302646743843	98.8657743452238	90.9617932660172	93.0032059559277	90.2532204080106	86.7475542946392	103.576403264426	86.3118568307287	84.7514830972687	79.2394972373588	88.2967602452002	115.117010307109	114.878243062909	104.010833685642
204	ANGEL1	1369.019813	0.162268511	0.090452737	1.793959103	0.072819697	0.215160637	92.958996676165	94.2282334217202	101.312631785572	78.1244899602414	76.0572191891172	103.068793151468	94.8623855639745	102.559079262261	92.6666288124103	103.442761138832	94.9460096358027	106.346047153477	113.866894868804	84.1741652365709	116.020977332699	97.0699177347335	96.1055562502557	114.526521785057	75.3744186667432	134.234531725874	115.848674672754	94.7183331399263	98.5196991501663	123.502084442653
205	ANGEL2	1146.111655	0.110488369	0.04775565	2.313618801	0.020688641	0.10559568	82.512331553646	79.5358520780896	81.2952166343903	80.8809715001571	92.5084672268886	76.0418651695276	80.4786005900882	74.2332383231605	89.7131107626124	80.2239543220581	76.4772898127465	80.7508968216231	98.1333586240781	90.7362900955523	81.8621816145865	85.4241743664219	85.8059419200396	84.0880408737373	82.0314186059712	94.8296074606657	86.0997325861064	84.9469388325694	80.0242283299032	85.3820276523927
206	ANGPT1	888.9927544	-0.451230421	0.203913195	-2.212855431	0.026907614	0.122615128	105.935713508044	90.042135943926	71.4907683970769	39.6788263772071	79.8720013428033	49.7784097294498	75.8016643715852	45.4190208161442	94.512577593534	128.001114502727	72.6995971216668	57.4088407091227	34.6137797383959	47.784200109492	46.3819624644388	55.5157879887126	41.3435223114307	28.9096074408882	78.0229025135329	43.2717626276824	37.2900910786723	88.7984373186809	91.9615441581208	69.1680668456757
207	ANGPT1L	18397.73854	0.899954678	0.508725948	1.769036318	0.076887814	0.222095408	128.298106035936	1208.9613676555	347.853653086348	2733.55921974163	730.451307802692	1095.20136130208	310.001451615109	2549.60475684359	196.039760555338	285.993187810454	1017.03882116512	572.19580794697	2731.70778827607	3724.36379155518	1921.61395486573	1348.06096387848	922.395742516605	2672.19284931979	197.347836908083	2441.93911509552	2464.29310486621	280.232176887628	239.483187911773	1543.31608501382
208	ANGPT2	4397.154625	-0.179583049	0.191753636	-0.936530083	0.349000331	0.544145028	444.309725992135	268.566881320443	287.597148294526	275.285459052104	355.172113433819	228.660026287887	321.473181962381	325.468098475135	340.392955239212	601.5308189102	393.551629684035	283.70962410097	215.073781503479	214.402515847084	238.12050245276	310.994283131048	223.472617967576	218.559412023061	480.377705292036	181.004862395795	228.49087654575	309.403711717621	640.267513773968	388.502599897116
209	ANGPTL1	525.0849441	-0.057809092	0.231714657	-0.249483968	0.80298644	0.893865344	53.2943150391007	33.4066994796517	31.3538084255751	26.911964508124	28.8492900372513	18.2469937505192	48.8872200952948	18.5583095807901	68.4477808040672	45.2469055916617	37.5250807313915	61.5545340727328	23.5637147479144	29.708528907025	38.8498489018377	47.8401844050527	47.1461219340877	23.3500675484097	33.4997416296636	19.8865972927221	27.2550187979468	71.6093422232575	44.5070293842187	45.5370814146094
210	ANGPTL2	3782.935038	-0.362295329	0.217413166	-1.666390933	0.095635575	0.250708807	430.516863447559	307.144642390311	191.901648311582	265.565234674507	254.954607271356	177.354671474711	400.010412801392	179.583040830653	453.365020643984	432.301438457176	298.269825142358	363.379035697304	114.818224967322	154.2695898666	246.379398902981	243.435737795559	228.694957627967	223.979963418227	202.71638524617	156.453507713422	202.304682014389	508.540448258791	408.079352201661	227.915392332717
211	ANGPTL5	229.9810217	-0.416486358	0.216964127	-1.919609315	0.054907267	0.18310648	20.5668719599592	23.064576299219	18.3833404449626	11.8963940143729	23.7629138323365	10.077837552588	18.7959889536061	9.83729943944138	30.125884107939	18.0094591335232	19.2242583612722	28.8396060077225	7.24474459640845	10.3800884132979	18.8302839065029	23.5561627222666	9.50175688210075	8.33930983871775	16.5351288813083	12.8894612082458	14.1322319693057	11.269199274178	25.7904971597294	14.7765529337811
212	ANK3	1473.09481	0.576553409	0.184680375	3.121898622	0.001796888	0.028466905	44.0718684856269	123.448835423578	69.1417860068872	103.7307526863	72.4013862918346	90.2424544481743	61.4178793976989	143.443174804904	70.293729585191	108.503270316847	69.0058531570556	84.085476266266	136.625637994895	151.883362645152	163.129722684757	130.485260922218	123.52283946731	112.858659817314	93.3411604382081	148.535695828357	162.69880502478	130.95094852779	64.2551814950972	114.302674055863
213	ANKDD1A	249.6864517	0.128412376	0.148428785	0.865144693	0.386959377	0.579261498	10.8547379788674	25.2807455521688	13.9917646719993	23.5751710650682	15.1796539865427	26.3398026942641	18.6195007944173	16.7443394713896	15.9489974689089	16.8187510916374	16.2021042084084	11.535842403089	14.635847669512	13.780462203861	20.4820631965471	20.2477129017236	15.0142265236249	14.802274963724	17.107774037371	28.172679498023	18.9419411689434	20.3273531211438	19.7481521108785	25.5858601382591
214	ANKH	1050.594711	0.205750819	0.119715715	1.718661734	0.085675984	0.23498475	57.9463456014725	85.6097974380263	71.2865090587995	86.6840905315585	70.335045958588	63.5972627371651	71.7424367102431	84.0705377626018	54.1970562137922	73.5262215864503	66.1515964571287	75.3434706951751	88.5468784005477	104.755375021558	85.9585942538959	86.2182023233523	83.4849020709768	88.3271900417521	69.21848323907	87.8938497628953	82.3588476530549	65.2615021257775	47.1597662349337	89.6942512712004
215	ANKHD1	2611.195367	0.124897398	0.062614471	1.994704989	0.046075065	0.164759991	191.875857055017	191.657600208812	186.795164854648	179.098761106626	194.474415209791	197.739388342446	168.987412423266	145.885057644482	183.413470892452	191.778413996237	198.79058427726	180.157413779492	192.022321423998	131.182841499092	210.568823894824	206.711944787531	189.890072651449	223.979963418227	204.004836847311	214.701596697352	179.265581156866	181.519697169512	222.314085516867	234.814950122809
216	ANKMY2	1722.471086	0.160168915	0.086709881	1.847181811	0.064720795	0.200719498	115.403003775327	121.232666170628	132.257921534592	133.39919873434	97.4358941753999	118.872674768027	88.8617881515557	139.885002667234	104.037673304132	141.098902963471	120.970114841018	121.757211613854	103.255905308407	143.113977606331	152.822619914882	133.595203753529	139.1173259532	123.699762607647	119.539676328073	139.451694595879	139.897220670943	122.392063003098	125.710251869995	144.948209906857
217	ANKRA2	889.3648063	0.059877099	0.036390664	1.645397273	0.099887912	0.256904092	59.9050953119448	63.2018638804221	73.4312321107118	61.803217684425	59.2085980103368	66.4984583962435	72.0071689490263	64.1866346403267	67.7832392428627	59.9819176099989	62.2060063131121	60.382925078669	64.544088222548	65.8002156314229	62.5033283352694	67.2938693498459	68.0354805756527	64.4906627527506	65.3531284356472	69.1734418175859	64.4857307506976	65.618122355973	68.8974709838485	67.50067371307
218	ANKRD1	51.220805	-0.300838957	0.399918978	-0.752249765	0.451900872	0.637169495	6.61078027284404	1.3953658259314	1.83833404449626	2.39378660045308	11.9211942302692	8.70358697723508	4.05922766134217	3.00002748862397	3.02735600104289	3.42328562042177	2.85425669992687	1.17160899406373	3.51260344068289	5.60763397040231	2.97320272207941	2.64675985643445	2.10344236321314	0.903425232527756	8.44651605192374	0.73654064047119	0.950066014743243	6.1338679593627	3.90541814133045	2.47234154144975
219	ANKRD10	4886.365585	-0.165502919	0.113575512	-1.457206009	0.145059523	0.322092134	438.188633146909	322.739907503662	437.012854244417	332.881415438763	444.104222391627	322.414454428629	397.892554891127	267.002446487533	469.683207869117	387.501048381221	350.318035552789	406.458197171339	254.005136304381	262.663961400866	311.261289415914	309.803241195653	395.809826760487	246.218122988142	427.050125133704	289.583228478589	249.689224499709	485.64542948024	439.985881544983	385.05282100207
220	ANKRD16	135.7318863	-0.25240167	0.206875021	-1.22006837	0.222438958	0.415725238	7.91661341315891	5.17106159021635	8.78315154592659	5.73058004350889	21.3786749862827	10.077837552588	13.85432049632	11.3721972243188	14.5460763952548	11.3861456505333	12.0046678849866	8.65188180231676	13.1722629025608	4.95142148450417	9.71246222545942	9.52833548316403	9.2116269009679	7.15790761156607	15.3898385691831	7.11989285788817	7.30363248833868	8.70153361677034	11.5688801545072	5.34715728732156
221	ANKRD22	272.1062616	0.207945703	0.307726831	0.675747717	0.499200835	0.675771073	6.7740094153834	27.2506737770132	33.3964018083488	30.6114528906424	13.2722629096997	14.276936532833	12.5306593024041	38.86082118985	8.93439210063877	14.5117542604836	10.2417446291494	11.9864612469597	23.1978185561766	25.2343528668104	23.8516929482371	21.7034308227625	16.102213952873	34.3301588360547	7.30122573979849	32.4691665674383	26.7799857905752	7.56034888014472	12.2320643671859	21.7911033537083
222	ANKRD26	957.5432938	-0.14160942	0.130127636	-1.08823478	0.276491475	0.470677772	62.1086887362261	73.1335853473455	101.925409800404	84.5079208947829	86.3094462271487	86.8831752639783	78.2724986002283	52.814437416008	79.0066078320949	48.2980949489942	73.4551356598827	65.2496085924722	52.4695138952006	36.9268662519046	59.53012561319	67.2277003534351	75.4337950945403	63.7262260175348	87.3999669440584	65.7362521620537	41.3278716413311	85.3748831088041	90.340427193795	78.0224993429609
223	ANKRD27	858.6263142	0.001111672	0.101822879	0.010917706	0.991289104	0.996493162	54.9266064644943	59.1799270880316	72.103546411909	66.8084078490086	91.7137209448707	63.5972627371651	59.0352892486502	57.767971176294	52.1295935789336	69.8796782081749	51.9642616839628	61.1940389976362	75.6673324513772	36.0320310438617	67.0622391757912	58.0963788487362	63.1758033916775	58.3751688710242	83.4630314961278	67.8844956967613	48.9877788851985	65.1188540336993	58.5812721199568	73.1353125749788
224	ANKRD40	556.9709568	-0.259796832	0.092448885	-2.810167274	0.004951576	0.047028086	45.5409307684812	36.8540738731292	62.7076168511503	46.9327251664588	61.7517861127942	35.6541677049893	50.5638576075883	33.1398385371252	49.3975893828705	42.1957162343293	41.3027734224712	33.3457944464292	36.8823361271703	36.6882435297598	34.2248668897141	36.3929480259737	46.6383944671052	36.901446036326	41.3736125255248	35.415329129323	32.1241071235059	36.4465875259807	35.8856346193949	34.670277895214
225	ANKRD44	5819.065781	-0.174688702	0.105815507	-1.650879968	0.098763087	0.255566172	422.192177178052	423.042086285319	482.358427341992	399.399667336202	663.692620113185	673.306434668739	458.516237572476	307.537701624522	449.525447179246	372.840455615502	464.488303549864	366.082748760528	424.293223939154	290.761786933413	370.064632141484	400.984118249819	372.962090746275	354.976622134752	579.660059224394	398.345729721502	395.227462133189	362.540126016751	447.133533614966	405.406516482842
226	ANKRD52	494.0725454	0.099107726	0.175267927	0.565464129	0.571758116	0.731929303	31.7480682239053	40.9580910082216	41.1582566628885	27.057042483909	47.0489798954623	37.7155435680187	29.2087903457447	30.6281876164168	26.5816624481815	44.5027130654831	37.4411320049231	29.2001010828191	44.8588731070544	11.931136107239	48.8265958137041	33.4815121838958	24.5159834057256	44.476319139828	31.9249674504914	50.944060965924	42.7529706634459	26.6038691725847	33.8960819813586	54.5065065417295
227	ANKS1B	205.8653679	-0.072439029	0.16589136	-0.436665472	0.662353973	0.79907661	17.7919765367901	16.4981488830712	18.7918591215174	9.43006842602728	13.8285853071122	12.4446024323624	13.9425645759144	13.4652396582425	25.769444984487	15.1071082814265	13.0120526026078	16.7630209919887	11.2696027055243	8.76938503882064	14.2713730659812	15.9467281350176	15.8120839717402	8.75627533065363	13.1708385894404	12.3370557278924	13.241545080484	17.1890950954234	29.1064182231232	17.1913981603134
228	ANO3	69.41127753	-0.220243991	0.289644244	-0.760394847	0.447018603	0.634353915	4.08072856348398	9.76756078151977	9.39592956075868	3.33679344305581	3.49688364087895	4.199098980245	6.8830382083628	4.74422951689371	2.51049034232825	4.91167067277907	6.21220575866437	6.66915888928583	3.51260344068289	1.1931136107239	5.48390724294647	2.71292885284531	2.82876731604526	4.86459740591869	3.86535480342273	3.25305449541442	2.07826940725084	8.55888552469214	9.72670178595508	8.85443249728517
229	ANO5	8949.312565	0.522863773	0.14121756	3.702540761	0.000213451	0.009248507	431.088165446447	754.974992171587	630.548577262218	739.897676503679	421.692377238721	546.417298211153	443.867720359806	611.935839598158	437.785212931299	678.257068359218	383.813577413696	411.595251991465	771.675068375021	885.588577559812	688.990177463203	590.359785977705	800.903812917225	723.365634260109	714.58957412165	935.774883718646	887.539795147953	971.647479190675	465.702691569971	763.206084214048
230	ANOS1	117.6792336	-0.210809091	0.329673698	-0.639447709	0.522531721	0.695147533	7.91661341315891	10.5883642085382	8.37463286937186	5.8031190314014	5.80164785873099	3.81736270931363	9.79509283497784	3.13956365088555	12.0355860529266	21.1350677434736	9.6541035438703	13.5185653161199	4.02485810911581	2.02829313823062	6.54104598857471	8.13878655853594	7.47084701417082	3.68319517876701	5.01064511554798	11.6618934741272	3.68150580713007	17.1890950954234	19.0112807634577	8.45195829286311
231	ANP32B	5352.156434	0.212201952	0.088575163	2.395727468	0.016587418	0.093188885	320.092348519683	350.565143679588	315.887066645941	380.757147447825	435.282538661228	451.212272240871	305.58924763539	361.328892176361	388.461461499674	409.975662671816	393.887424589908	276.139227523943	471.932908103415	464.35981729374	407.989484640897	409.718425776053	330.965775977296	416.270549449328	508.866801806151	440.942330095419	451.043840499355	331.870786219938	374.699080163497	406.958916985613
232	ANP32E	12527.65545	0.177593704	0.08257161	2.150784077	0.031493246	0.131586495	728.001975725541	919.54607928879	650.974511089954	989.649411817617	1066.39056121168	954.264330074222	725.366334265926	1021.68378007929	783.199148855168	932.175558291373	820.179057596634	784.527407178827	1139.76663726325	800.161643031981	930.810665525662	967.19222053756	857.261561752281	1018.85517954534	1066.69476445566	999.731162666228	997.74745285817	950.678209655179	888.298409315822	1024.35434656904
233	ANPEP	17728.17492	1.257150676	0.328228839	3.830104263	0.000128089	0.006443527	423.253166604558	1139.27515670163	794.160307222386	1359.67078905735	381.557689996815	848.217994009489	467.958354089076	1510.54872456273	276.892317168557	827.095573594948	812.036031129195	351.122203144022	1850.19068314136	3418.68808448772	2589.98992678918	1211.28964829723	2163.13660683123	1146.1686430831	1039.99518405424	2169.23494296107	2652.70307141498	1818.33522972084	301.60144249935	1172.06237959194
234	ANXA1	1730.886972	-0.337635761	0.222723976	-1.515938102	0.129535005	0.300359292	177.266848797744	177.539781264095	130.419587490096	100.466498231137	113.887142213171	70.3158211055571	232.699637890419	72.9076447816754	174.848268548038	181.359718629736	106.446985161979	170.243799214337	68.1298709015785	97.5966933572147	138.15481981929	104.282338343517	102.633480825745	53.7885484597295	120.828127929214	82.6153085061851	89.6624801413936	212.474333150482	194.091912910649	81.9322487573465
235	ANXA11	5001.311323	0.2318912	0.077087434	3.008158237	0.002628362	0.034748239	363.103227578804	307.226722733013	329.776701648802	378.798594774727	286.744458552074	330.201874355629	310.442672013081	383.584910057083	335.445812505801	376.114902730688	322.447058365268	333.097449389195	398.168235849075	422.183251154651	512.844433972898	397.808006422098	365.491243732104	359.424254048735	346.951383929444	346.603749728401	399.146484444005	424.877342254925	373.077963199171	369.471319659445
236	ANXA13	4802.800009	0.336569583	0.263020082	1.279634544	0.200673695	0.391712941	145.682009716378	470.156202996179	315.274288631109	406.871183089131	205.759812414446	485.110453099576	404.334372701518	437.306332527791	239.382637936123	289.788569693965	210.375508529904	144.288153807387	502.155933540958	471.637810319156	621.399368914597	331.374334025593	405.239051147305	314.600463665627	531.98734998218	617.159678328151	249.867361877473	221.247190813292	102.20405588727	299.728289664595
237	ANXA2	6681.975998	0.218647377	0.199960808	1.093451154	0.274195764	0.468921365	366.204581287052	451.031483146648	312.006139218671	588.94404269935	394.909427534716	399.067097631647	403.628420064762	945.357499322203	355.234383439447	541.92099756329	391.872655154666	270.461430091173	904.714923690886	653.885914357231	482.121339178077	416.269156420728	374.920468118922	430.725353169772	494.980156771633	534.974018528907	503.831883443526	701.828613024755	319.728477645902	441.629194880827
238	ANXA5	10069.78371	0.0824798	0.076156389	1.083031915	0.278794257	0.472852302	905.513668237094	633.167763602047	764.746962510445	694.488270082963	702.794137188468	605.815461968073	726.689995459842	617.587054169752	772.640321827141	785.123115118472	650.854476309795	782.724931803344	753.233900311436	618.152161716051	693.086590102512	638.861660346866	813.234337115371	770.065769356928	773.858347774132	698.05639200657	632.506449315314	962.446677251631	962.722415405327	776.37274033014
239	ANXA6	6329.50263	-0.196053708	0.156126374	-1.255737276	0.209211239	0.401382649	637.491416187467	418.773908464823	458.868603440095	355.441040673336	532.321059695619	303.709377152993	630.945169099924	288.700319719209	715.194395758571	503.59508246509	506.462666784083	624.197222529644	316.866102044935	342.184983555613	483.839189639723	497.524684013266	372.019168307594	262.479777173641	557.899543294014	371.461996344303	455.675412321228	487.000586354982	636.80421844109	401.784248643044
240	ANXA7	1472.023338	0.13073466	0.111991226	1.167365193	0.243062921	0.437959994	98.8352458075819	100.055937753551	114.180970097046	104.02090863787	79.4746282017943	92.4565248195762	90.3619375046604	146.094361887874	93.0358185686351	118.84754643073	93.3509838329024	107.06703730367	137.796505808456	133.867347123221	125.865581901362	106.664422214308	102.706013321028	109.731418627794	84.6083218082531	105.63220352091	113.23599313221	130.523004251555	102.719865830465	86.9344281551635
241	AOX1	228.5147596	-0.218047279	0.223442917	-0.975852277	0.329137674	0.524640504	13.0583314031487	29.7130840580686	13.2768569880286	11.0984651475552	12.6364658840853	12.2919079239899	28.5028377089896	11.4419653054495	15.4321318101942	26.8653501950491	18.1329249171825	24.42354133779	9.44012174683525	6.08487941469187	19.1606397645118	14.5571792103895	28.9404656180015	12.5089647580766	14.7456127686126	14.9763263562475	12.2320999398193	12.5530321028818	19.7481521108785	21.3886291492862
242	AOX2	177.7024855	-0.141886484	0.317056804	-0.447511242	0.654505973	0.794671192	12.1605711191822	29.7130840580686	9.70231856817472	9.43006842602728	8.18588670478482	6.79490562257827	13.3248560187536	6.27912730177109	12.2570999066614	33.9351791937463	6.79984684394343	16.1321546105698	7.39110307310357	4.35486467914222	16.5177929004412	12.6382783144745	22.0498785660964	4.72560890860672	11.5960644102682	6.93575769777037	7.71928636978885	12.9809763791164	21.2218948057202	21.6761107238734
243	AP1G2	5214.869579	-0.028304084	0.045645442	-0.620085657	0.535201395	0.705912403	385.384005535427	375.189246490142	496.962970028823	367.627590639279	431.86512964855	434.568570828264	376.2727553905	338.096121159808	382.554425400078	357.063574060515	382.050654157859	340.938217272545	387.484067050331	299.531171972234	373.302119549971	329.918616104554	400.016711486913	381.592919369993	404.215899535706	396.749891667147	351.880700210529	380.442461572565	417.069182640195	405.981479632017
244	AP1M1	1822.734412	-0.074352825	0.065273681	-1.139093499	0.254664159	0.449772819	130.746543174027	133.544717575905	141.960240102767	152.041718622717	158.233984749773	155.213967760692	151.956305061548	118.256897516689	127.370465897536	138.196552111375	136.836424143553	111.573225742377	126.673261579627	128.379024513891	126.063795416167	108.649492106634	107.783287990853	141.62927876089	165.78077268013	133.436612698697	121.192796005685	134.017882507471	115.467740140846	145.465676741113
245	AP1S2	2952.40812	-0.148407434	0.084699965	-1.752154604	0.079747227	0.225849017	274.388188608663	177.129379550585	206.710450336691	194.404487551947	223.085281362437	215.375604059475	244.259612317285	192.978512407765	253.485686623908	289.937408199201	227.333151276529	243.153928152611	159.823456551071	188.273327772231	209.842041007205	190.897554645335	192.718839967494	172.623713661457	248.026933219625	188.308890413801	187.459900534026	233.514926732017	240.367433528678	246.199220476462
246	AP1S3	751.9347538	0.595677707	0.289791519	2.055538786	0.039826993	0.150008269	28.4834853731181	55.1579902956411	48.1030741643189	64.9223941638032	22.2528958965024	32.6766247917247	28.7675699477727	101.442789964169	21.6345197147699	49.2655452330264	55.7419543750424	17.1235160670853	92.4253780329684	121.041375807939	52.8569372814118	67.6908833283111	55.7774888727899	68.1043636828616	34.5734512972811	78.8098485304173	77.0147263201241	55.9893761406944	21.2955819404623	54.9089807461515
247	AP2A2	4188.169788	0.085238595	0.039111984	2.179347258	0.029305881	0.127536444	285.977457728957	302.055661142796	281.87788682276	314.456512514063	288.175001859706	305.083627728346	314.148923356046	293.653853479495	292.988990539956	343.072754568356	289.371260136704	280.014549581231	315.402517277984	300.127728777596	341.786170695929	300.142567719667	304.709012684773	315.364900400843	311.8052874761	333.591531746743	291.789024778019	297.706568167208	320.686410397549	339.74572484713
248	AP2M1	7666.106616	0.078283082	0.071061536	1.101623837	0.270625241	0.465807244	655.120163581718	516.941998336232	472.349719766401	545.203033000162	455.786992737291	454.72424593344	561.850054777512	586.400721904289	528.975082718811	618.349570001837	581.764674426271	593.104522302569	608.26582914492	608.487941469187	566.82458117154	554.297682933785	521.943836057992	527.669830044865	583.954897894863	554.124075181158	587.79396749646	597.338885577472	576.822890761033	594.799377820877
249	AP3M1	3324.415346	0.1960552	0.067944872	2.885504022	0.003907875	0.042101251	225.745904131934	247.800554616876	204.259338277363	264.622227831904	236.993341297751	232.706430759759	193.607510630102	257.653523616007	209.847457438144	246.997499438693	227.752894908871	187.998181662841	277.788388767338	260.87429098478	270.957874738837	268.844632417329	248.786458821417	257.128720027131	242.801546170554	272.458658587634	267.384204024301	231.874473673118	222.019336977899	279.604579443492
250	AP3S1	1534.411725	0.131441032	0.087709369	1.498597401	0.133978107	0.307063338	96.1419649556825	119.016496917678	103.865873514039	114.321444918608	104.827034598167	108.031364673576	101.921911931526	151.187431810422	84.1752644192412	110.363751632293	110.980216391274	86.6990655607159	127.331874724755	135.657017539307	113.312059297027	110.502224006138	108.871275420101	124.950659083454	122.760805330926	113.304501859151	110.326415962059	107.200041196769	104.046234255823	122.179669199552
251	AP3S2	2661.260497	-0.100202278	0.11672352	-0.85845833	0.390639431	0.582498782	204.526115601817	183.285405253224	334.474666429181	172.135018268944	171.665196915876	203.083696135485	233.052614208797	199.327407790667	208.961402023204	158.736265833905	180.153967001267	192.143875026451	147.382986031986	247.034173100383	158.835096530642	175.016995506728	247.408341411036	154.41622051359	184.821224119213	180.32970014203	171.724432164841	208.765482756449	218.408667375537	148.340492486985
252	AP4B1	1479.288579	-0.105790397	0.090799538	-1.165098399	0.243979165	0.438360988	121.116023764204	103.99579420324	163.203211283613	83.4198360763952	111.264479482512	128.645123303869	115.687988348252	75.6285999457763	134.089719460826	108.577689569465	115.597396347038	101.208992333351	107.646659609261	95.3297774968393	92.2353555560636	79.4027956930336	103.358805778577	104.44985572994	123.548192420512	93.9703100467826	97.322387385261	120.60896185212	104.414669929533	127.181848597369
253	APBB1IP	827.2240646	-0.129641158	0.144213003	-0.898956095	0.368676047	0.562715852	54.2736898943369	52.6134996718838	42.3838126925527	55.6374037135609	91.9521448294761	103.068793151468	66.6242800937682	42.0003848407355	68.3001049015773	68.3168739031997	71.2724687717034	50.3791867447403	61.0314847818651	42.1765661390897	47.7033858964741	62.1988566262096	49.1770318020176	73.5249150780281	74.9449347996962	69.11206343088	62.2887030916039	36.660559664098	57.918087907278	55.3114549505736
254	APC2	85.45149468	-0.754074776	0.225729301	-3.340615377	0.000835929	0.019272926	5.30494713252917	8.04387358478099	7.86398452367846	9.13991247445721	6.35797025614355	6.18412758908808	8.29494348187312	2.93025940749318	7.38379512449485	7.21866750393287	12.4244115173287	13.5185653161199	2.85399029555484	5.36901124825753	3.63391443809706	5.16118172004718	10.2996143302161	3.26622968683112	4.7959031820245	2.76202740176696	4.69095094779476	5.20665536085438	3.31592106339378	4.19723098897284
255	APCDD1	2889.804349	0.454928543	0.183171041	2.483627003	0.013005195	0.082469836	104.711494938999	275.954112163609	135.730330285307	241.627368669976	193.202821158562	182.69897926775	143.484873420486	175.327187881675	156.610294590536	252.876620395504	111.064165117743	179.075928554202	156.310853110388	223.470179288586	436.92865780247	288.496824351355	179.08273085425	265.398535617192	229.773868870129	280.806119179641	227.243914901399	169.323285296826	171.175214005861	289.838923498796
256	APEH	1369.654375	-0.259479304	0.106209147	-2.44309753	0.014561801	0.087594551	95.8155066706038	93.243269309298	166.164971688634	96.9846268122959	113.251345187557	116.658604396625	121.247365362699	77.372801974046	114.0057967222	105.377661706896	126.594679514404	99.2262694203203	78.5945019852796	88.1114401519597	61.1158337316324	78.7411057289249	121.564462094663	84.1575351223933	107.299386117235	93.7247964999589	89.3062053858649	72.3939067296877	108.467462340348	109.645472547551
257	APELA	18.73059146	0.650860146	0.372038022	1.749445237	0.080214087	0.226738486	0.408072856348398	1.2312051405277	2.14472305191231	0.87046785471021	1.90739107684306	1.52694508372545	0.705952636755159	1.3953616226158	0.738379512449485	1.48838505235729	0.251846179405312	0.360495075096532	0.585433906780481	0.477245444289558	2.18034866285824	2.18357688155842	1.45064990566424	3.3357239354871	1.14529031212525	2.2710003081195	2.67206066646537	0.285296184156405	0.810558482162924	2.58733417128463
258	APEX1	273.873105	-0.459274483	0.28203715	-1.628418391	0.103436201	0.261944235	13.0583314031487	45.7187508849287	27.6771403365826	27.3471984354791	13.908059935314	55.8861900643516	14.9132494514527	9.34892287152585	13.8815348340503	29.0979277735851	11.5849242526444	19.5568578239868	14.1967722394267	14.7349530924401	11.6285262019106	15.0865311816764	22.9928010047782	29.1180901868561	32.497612606554	16.2038940903662	10.6882426658615	9.91404239943506	14.1479298704801	11.0392924641477
259	API5	3986.337083	0.201167019	0.059586212	3.37606659	0.000735301	0.018304076	276.102094605326	270.126407831778	205.893412983581	300.311409875023	267.432123899038	289.203398857601	268.614978285338	269.653633570503	259.835750430974	309.286413879845	269.727258143089	284.700985557486	321.330035584137	310.090227427141	305.909524516171	305.303749439714	275.986144552621	303.411889632014	330.201513114612	327.330936302738	310.968482450648	301.986010929554	303.959430811096	332.501189167533
260	APIP	1540.559161	0.226765656	0.09613438	2.358840363	0.01833214	0.098600428	104.548265796459	107.689409624823	98.4530010496888	117.223004434308	88.7731597014043	92.2274830570174	96.5390230762681	128.024428874999	93.5526842273497	125.842956176809	101.829805206215	96.7929276634187	154.77408910509	122.115178057591	113.047774610619	143.057370240282	97.2660761747871	110.912820854946	114.099547345478	117.723745701978	132.474829930761	103.277218664618	97.7828278027455	144.143261498012
261	APLF	805.9749905	0.030329119	0.060370695	0.502381486	0.6153992	0.764945265	52.723013040213	56.2250347507651	59.0309487621578	59.6995870355419	52.7711531259914	60.6197198239005	65.3006188998522	57.1400584461169	68.743132609047	67.3494236191675	49.5297486163781	55.6964891024141	63.4463996473346	45.7559069712614	64.3533211401189	65.4411374503418	64.1912583256425	51.2867555081142	59.6982575195288	59.966683811696	51.422323047978	60.5541150871969	67.8658510974593	60.6011159229777
262	APLP2	14059.58316	0.150599477	0.07598797	1.981885777	0.047492026	0.166910993	1066.37598820963	925.209622935218	854.110423006791	988.126093071874	885.506307424393	826.07729029547	1047.10424846709	914.240935137871	1024.72308737739	1164.43804571173	951.223019613864	1106.71988054635	1089.05342508839	1186.43217450384	1184.92039150605	932.056483443392	1081.53203716797	896.336819164846	1003.63221664426	1066.63360417569	1003.86350282808	1189.97038411636	995.439503230813	1303.26897023353
263	APMAP	1993.723197	0.004219784	0.095434844	0.044216391	0.964731917	0.983480108	156.291903981436	156.44513318972	139.815517050855	157.627220690441	103.475965918736	94.6705951909781	144.36731421643	140.582683478542	165.02782103246	172.206150557739	147.078168772702	176.462339259752	133.552109984297	145.917794591532	151.699409997652	134.45540070687	135.27310370319	149.273646113048	128.129353669013	145.221262946236	142.213006581879	172.532867368586	149.953319200141	157.769888133445
264	APOA1	14494.55891	0.616197574	0.321404003	1.917205663	0.055211809	0.183414612	774.440666777989	714.755624247682	979.423527039953	1125.22478018873	461.747589852425	1200.02614129983	714.071092077844	2064.29798449781	432.764232246643	794.202263937852	491.60374219917	302.094872930893	2216.23323335586	2074.76491336832	1281.71465790263	848.815885958529	1970.20016937788	462.414730556899	952.523636465671	1002.18629813447	1862.18876802268	1327.83976510995	306.90691620078	869.746755756057
265	APOA4	772.9963562	-0.475204265	0.568624807	-0.835707938	0.403319229	0.592918646	12.6502585468003	70.3428536954828	114.385229435323	44.6114775538983	15.8949256403589	235.378584656279	8.20669940227873	198.629726979359	7.75298488071959	32.1491171309175	40.3793374313184	13.3383177785717	186.680237024626	50.9459511779104	14.3374442375829	15.5497141565524	64.7715182879082	21.6127113320102	37.7229996556255	20.868651480017	70.0079894613927	53.7783307134823	4.64228948875129	20.1237102211027
266	APOB	6357.835885	0.736243354	0.379133295	1.941911629	0.052147799	0.177189088	122.503471475789	459.157437074131	419.446551152564	730.032374150297	142.498008365817	722.092330093767	155.927288643296	696.076145441891	149.004985612306	376.338160488542	149.176886934413	83.7249811911694	999.774754304366	874.432965299543	521.433686281127	390.397078824082	673.899413676321	440.732524976233	387.967093232429	569.161779924112	796.986628117738	656.038575467652	81.4242838900028	482.394082157289
267	APOC3	9.255086246	0.058878844	0.350604306	0.167935313	0.866634169	0.932700372	0.0816145712696795	0.656642741614775	0.714907683970769	1.01554583049525	0.635797025614355	0.763472541862727	0.882440795943949	1.25582546035422	0.590703609959588	0.967450284032241	0.419743632342187	0	0.951330098518281	0.715868166434338	0.858925230822941	0.132337992821723	0.725324952832118	0.208482745967944	1.43161289015657	0.429648706941527	0.712549511057432	0.998536644547416	0.36843567371042	0.804948408844106
268	APOD	57.69803869	-0.443769559	0.163105074	-2.720758755	0.006513228	0.054225131	2.7748954231691	7.79763255667545	4.39157577296329	4.64249522512112	4.76847769210766	5.03891877629399	5.2064006960693	3.13956365088555	6.20238790457567	5.50702469372198	4.78507740870093	4.68643597625491	2.41491486546948	3.63899651270788	2.18034866285824	3.57312580618651	3.91675474529344	5.21206864919859	3.07796771383662	4.11235190929748	2.07826940725084	3.99414657818966	3.6843567371042	4.94468308289951
269	APOH	2.48933097	-1.926724038	0.789421388	-2.44067879	0.014659687	0.087633338	0	0	0.204259338277363	0	1.58949256403589	0.152694508372545	0.441220397971975	0	0.516865658714639	0.223257757853594	0.167897452936875	0.270371306322399	0.14635847669512	0.0596556805361948	0.132142343203529	0	0.0725324952832118	0	8.5896773409394	0	0	0	0.147374269484168	0.287481574587181
270	APOOL	669.43166	0.228198346	0.079600023	2.866812582	0.004146285	0.043353911	37.7059319265919	58.2770433183113	50.0435378779538	47.4404980817065	47.2079291518658	56.6496626062143	38.5626627827506	52.9539735782695	37.8788689886586	42.7910702552722	42.1422606871556	33.7964132902998	55.8357588591884	46.1734967350148	46.7783894940494	48.2371983835179	54.6895014435417	55.8733759194089	58.5529672074036	54.3198722347502	50.1753614036275	48.8569715367843	52.68630134059	60.7161085528126
271	APP	12128.61577	0.077987464	0.092151794	0.8462935	0.397389033	0.588857774	951.381057290654	917.083669007735	647.502102339239	1009.01732158492	766.453314378105	747.897702008727	800.373801921162	915.636296760487	859.399914539955	1070.29769115013	754.866948404189	952.247740867488	797.287801796667	961.231980479707	1144.68304800057	940.32760799475	747.229766407648	777.710136709086	915.802765833155	931.110126328996	839.798977907105	953.317199358626	876.066344948636	1006.76047420431
272	APPBP2	1384.449837	0.048586018	0.061074166	0.795524864	0.426308254	0.615260344	78.186759276353	115.487042181499	126.538660062826	113.088282124435	107.60864658523	101.99993159286	98.3039046681559	100.326500666076	94.7340914472689	95.7031588665739	89.4893424153543	84.1756000350401	111.598338480029	86.1428026942653	107.035297994859	99.1211566234702	115.39919999559	102.71249951354	94.2717088168099	102.01087870526	96.1941839927534	100.923525145328	103.088301504175	114.36017037078
273	APRT	539.8066186	0.063717367	0.138455507	0.46020103	0.645371932	0.787795249	31.584839081366	36.0332704461108	45.8562214432679	49.1088948032344	32.9024960755429	38.5553633640677	39.0038831807226	56.1633053102859	36.5497858662495	33.4142444254212	42.226209413624	24.6939126441124	54.0062779004994	54.3463249684735	39.1802047598465	31.4302732951591	40.1104698916161	40.862618209717	42.2325802596187	30.3209230327306	41.8622837746241	43.5076680838517	26.9694913156027	35.4177299891407
274	APTX	424.2073415	0.004286243	0.075269651	0.056945172	0.954588871	0.979886578	28.6467145156575	34.2275029066701	29.4133447119402	35.6166430552261	40.2141618701079	28.7829148282248	33.0032857683037	29.7212025617165	29.2398286929996	27.0141887002849	29.2141568110162	29.2902248515932	32.7111195413594	27.859202810403	28.0141767591482	33.2830051946632	35.4683901934906	33.357239354871	32.0681287395071	26.6995982170806	34.0242391529924	34.9487825591596	26.6747427766344	26.3908085471032
275	AQP1	1600.395859	-0.371011008	0.210776703	-1.760208801	0.07837241	0.224093751	155.475758268739	117.292809720939	158.300987164956	111.419885402907	115.794533290014	85.2035356718803	161.927886055715	72.3495001326291	184.078012453657	169.37821895826	139.606732117011	129.237484422107	57.226164387792	65.7405599508867	105.647803391222	42.6128336885947	90.8832165898644	92.2883622151431	125.624031111239	87.5869578293656	73.7488743944442	129.952411883242	247.14664992495	117.005000856983
276	AQP12A	19.81741361	-0.148879475	0.298887672	-0.498111797	0.618405246	0.766998232	1.71390599666327	1.55952651133509	0.510648345693406	1.6683967215279	2.38423884605383	0.916167050235272	1.05892895513274	1.04652121696185	3.98724936722722	1.33954654712156	0.839487264684374	1.35185653161199	0.804971621823161	1.37208065233248	1.32142343203529	1.78656290309326	0.725324952832118	1.59836771908757	2.29058062425051	0.920675800588987	0.475033007371622	1.85442519701663	2.72642398545711	0.74745209392667
277	AQP2	1.665702105	1.238682256	0.554687835	2.233115957	0.025541299	NA	0	0.0820803427018468	0	0.0725389878925175	0.317898512807177	0	0.17648815918879	0.0697680811307899	0	0.148838505235729	0	0	0.365896191737801	0.178967041608584	0.0660711716017647	0.132337992821723	0.145064990566424	0.277976994623925	0.0715806445078283	0.306891933529662	0.237516503685811	0	0.147374269484168	0.114992629834872
278	AQP4	45.11788255	-0.480956439	0.224712824	-2.140315934	0.032329243	0.133360936	3.5910411358659	3.20113336537203	3.37027908157648	3.84456635830343	3.02003587166819	4.199098980245	2.38259014904866	2.51165092070844	5.24249453839134	4.61399366230761	3.94559014401656	6.39878758296344	1.53676400529876	1.49139201340487	3.03927389368118	1.85273189950412	4.35194971699271	3.54420668145504	1.78951611269571	4.542000616239	1.60323639987922	1.99707328909483	5.15809943194588	2.24235628178001
279	AQP9	19.43980329	-0.774857843	0.632596252	-1.22488529	0.220618444	0.413772854	1.87713513920263	0.984964112422162	1.22555602966418	0.58031190314014	0.476847769210766	0	10.501045471733	0.488376567915529	1.10756926867423	3.20002786256818	1.00738471762125	0.360495075096532	2.1953771504268	0.11931136107239	1.84999280484941	0.727858960519474	2.53863733491241	0.138988497311962	0.143161289015657	1.41170289423645	1.42509902211486	0.0713240460391011	1.25268129061543	0.689955779009234
280	AR	243.4380893	-0.33917147	0.216002916	-1.570217087	0.116364616	0.281088087	24.9740588085219	13.953658259314	18.9961184597947	11.7513160385878	18.2791644864127	10.3068793151468	23.7376574108922	12.5582546035422	25.6956070332421	21.9536795222701	19.0563609083353	38.1223541914582	10.3914518453535	7.9938611918501	13.1481631487512	13.82932024987	17.117668886838	13.6208727365723	21.1878707743172	13.5646234620111	11.935204310212	17.9736596018535	33.7487077118745	15.6389976575426
281	ARC	2.446605968	-0.225888072	0.523241346	-0.431709141	0.665952823	0.800870332	0	0.328321370807387	0.102129669138681	0.145077975785035	0.158949256403589	0	0.264732238783185	0.27907232452316	0.443027707469691	0	0.33579490587375	0.270371306322399	0	0	0.132142343203529	0	0.145064990566424	0.138988497311962	0.143161289015657	0.368270320235595	0.356274755528716	0.427944276234607	0.147374269484168	0.114992629834872
282	ARCN1	4466.98671	0.141632899	0.062915136	2.251173704	0.024374538	0.115842479	311.849276821445	321.590782705836	289.844001015577	310.90210210733	308.441032051164	310.809671792316	274.968552016135	343.60779956914	286.04822312293	329.602869844523	335.878854600218	323.994948743008	369.555153655179	330.01522472623	348.129003169698	340.836500512347	276.131209543187	366.304184665677	338.934351744567	358.38839997594	389.230170415122	316.393468229453	334.613278863803	324.27921613434
283	AREG	29.47173079	-0.946977371	0.321231884	-2.947955724	0.003198829	0.038129011	3.1829682795175	4.67857953400527	3.47240875071516	1.6683967215279	4.68900306390587	1.29790332116664	1.50014935310471	5.86051881498635	1.10756926867423	0.669773273560782	5.12087231457468	0.991361456515462	2.63445258051216	1.67035905501345	1.18928108883177	0.992534946162919	1.59571489623066	1.25089647580766	0.930548378601768	1.04343257400085	1.18758251842905	1.49780496682112	2.13692690752044	1.49490418785334
284	ARF1	13530.9019	0.173398274	0.083921165	2.066204336	0.03880919	0.148626677	918.327155926434	983.732907281635	821.633188220691	1064.21949137112	845.610044067092	976.863117313358	820.316963909495	1170.98747369918	830.160085846956	1001.38546322599	965.41035438703	815.169488562032	1211.92136627394	1237.25881432068	936.558857455015	1023.76671246885	912.386258167522	1036.64570720127	1006.99650693613	1060.37300873169	1115.67439693817	1051.67305884655	918.215386021109	994.341270182141
285	ARF5	77.13626973	-0.345116562	0.1620627	-2.129524935	0.033210854	0.136334461	6.03947827395628	6.6485077588496	8.57889220764923	5.07772915247623	7.47061505096867	4.96257152210772	7.41250268592917	5.72098265272477	6.94076741702516	8.18611778796511	4.28138504989031	5.22717858889971	3.73214115572557	3.69865219324408	3.23748740848647	3.63929480259737	5.14980716510804	6.18498813038233	6.65699993922803	5.21716287000426	3.08771454791554	6.1338679593627	9.35826611224467	3.85225309946822
286	ARF6	941.570016	0.179237454	0.132647104	1.351235338	0.176620058	0.361772486	51.3355653286284	63.1197835377202	50.962704900202	67.9690316552889	78.6798819197764	88.3337730935175	49.6814168116443	80.5123656249315	51.0958622615043	70.7727092395893	80.6747261361684	47.0446073000974	97.4015662406025	80.7141357654716	66.8640256609859	61.2063216800467	60.3470360756322	81.377765176154	70.7932574182422	84.0883897871275	74.6989404091875	80.8814682083407	47.0123919654496	66.2932510998039
287	ARFGAP1	2153.743066	-0.037481267	0.072707047	-0.515510787	0.606196133	0.758831769	160.53586168746	163.421962319377	201.501837210618	135.285212419545	174.367334274737	181.324728692398	156.456753120862	147.001346942574	130.767011654804	166.401448853545	167.141914398659	148.523970939771	153.090966623096	109.527829464454	152.029765855661	133.66137274994	152.390772590028	186.731046138622	171.578804885264	162.652724770721	130.159044019824	162.975445199346	198.292079590948	153.515160829555
288	ARFGAP2	1513.596031	0.097970515	0.034512267	2.838715711	0.004529549	0.044973452	104.38503665392	104.324115574047	109.278745978389	111.202268439229	112.456598905539	110.321782299164	104.922210637736	111.419625565871	102.560914279233	102.252053096946	108.461754597221	109.950997904442	116.135451257578	111.914056685901	117.078116078327	106.79676020713	109.959262849349	114.179050541777	122.474482752894	118.951313436097	113.23599313221	114.760390076914	112.372880481678	110.737902530982
289	ARFGAP3	2737.250378	0.060378912	0.079613489	0.758400528	0.448211242	0.635135338	196.609502188658	207.417026007567	176.275808933364	193.026246781989	209.574594568132	271.18544686964	184.077150033908	171.838783825136	178.835517915265	209.78787312976	187.541454930489	184.303107143102	229.343732981253	176.461503026064	182.818931822083	214.652224356834	179.3003283401	271.444535250263	196.345707884973	166.519563133195	202.957852399525	213.401545748991	213.103193674107	198.132301205485
290	ARFIP1	4058.221778	0.133463832	0.061560927	2.167995814	0.030159005	0.129618993	289.650113436093	300.331973946058	258.490192590002	304.301054209111	290.55924070576	305.083627728346	249.818989331732	336.979831861715	267.441059409203	299.01655701858	265.361924366731	249.102096891703	347.089127482478	274.475786147032	293.950642456251	310.266424170529	353.813511991507	326.692462931768	291.834287658416	321.070340858733	303.189816954937	291.002107839533	279.863737750435	320.484459349789
291	ARG2	52.78998965	-0.085615285	0.142667376	-0.600104153	0.548436825	0.715864879	4.48880141983237	2.54449062375725	3.98305709640857	4.20726129776602	3.97373141008972	6.4131693516469	4.67693621850293	3.83724446219344	3.10119395228784	3.7953818835111	3.86164141754812	3.15433190709465	4.61029201589629	3.4003737905631	2.70891803567235	3.30844982054307	4.13435223114307	2.84926419489523	5.15380640456364	4.48062222953307	2.19702765909375	3.56620230195506	5.01072516246171	3.67976415471591
292	ARGLU1	9561.856668	-0.130130169	0.08115998	-1.603378521	0.10885111	0.270239147	653.243028442515	709.010000258553	1019.56048701146	658.073698160919	834.086222977832	804.623711869127	739.485387001029	533.586284488281	950.958974083691	654.219649763648	668.31581141523	652.045467080851	574.383841789999	522.941695580284	595.433398475104	615.702511603064	757.819510718997	649.771224933425	779.871121912789	686.148984985619	581.737296652472	718.589763843944	841.728140158825	696.050388390482
293	ARHGAP11A	1250.663979	-0.204620693	0.12488769	-1.638437649	0.101330431	0.259178311	82.4307169823763	86.0201991515355	141.551721426212	81.9690563185448	149.25335176297	130.47745740434	89.9207171066884	83.5123931135555	83.067695150567	79.6286003011152	85.7116497242746	96.3423088195481	121.47753565695	58.1642885227899	76.1800608568347	75.366486911971	74.998600122841	85.269443100889	115.531160235635	94.6454723005479	76.0052811794594	72.9644990980004	72.802889125179	96.5363127463753
294	ARHGAP15	2403.018051	-0.08454074	0.146088162	-0.578696719	0.56279383	0.726564632	164.371746537135	163.99652471829	101.823280131265	153.057264453212	268.147395552854	289.890524145277	195.990100779151	134.582628501294	159.120784932864	199.145920005406	227.081305097123	135.095529392425	159.750277312724	159.698256795393	159.165452388651	204.859212888027	142.816483212644	130.857670219213	256.831352494088	183.275862703914	181.284471438195	168.681368882474	136.83700921605	158.459843912454
295	ARHGAP19	432.0575925	-0.14088458	0.181925574	-0.774407779	0.438689685	0.625825996	23.8314548107464	38.3315200417625	30.8431600798817	25.8238796897362	57.6191054463009	50.9236185422439	31.4148923356046	27.8374643711852	29.3136666442445	34.4561139620713	32.823952049159	19.7371053615351	51.5181837966823	23.1464040480436	18.1035010188835	26.5337675607554	16.6099414198555	35.9285265551423	47.2432253751667	26.8837333771984	29.2739090792762	25.39136038992	30.2117252442544	29.7255948123145
296	ARHGAP21	2835.244742	-0.008269345	0.079445083	-0.104088822	0.917098861	0.957902078	215.380853580684	202.328044760052	275.239458328746	202.383776220124	212.515155811598	192.013344278476	216.550971324645	171.559711500612	219.298715197497	213.211158750182	179.734223368925	218.099520433402	203.438282606217	132.972511915178	223.783058215177	188.383132781722	226.518982769471	199.865459134602	175.372579044179	215.131245404293	176.356003986715	252.701095116535	237.567322408479	251.373888819031
297	ARHGAP25	1192.009244	-0.278325545	0.113842526	-2.444829316	0.014492071	0.087512648	91.0002469656927	86.9230829212558	77.7206782145364	80.8084325122645	142.498008365817	144.525352174614	93.0975039720866	65.3726920195501	109.058653988789	82.9774666689191	110.812318938337	75.0730993888527	67.1785408030602	70.0954246300289	75.3211356260118	77.3515568042968	88.8523067219345	59.348088352208	98.1370636202326	83.9042546270097	86.6341447193995	70.6108055787101	78.7715470392878	88.0843544535122
298	ARHGAP26	2118.764001	0.218997036	0.116720958	1.876244332	0.060621737	0.193260275	128.951022606094	157.34801695944	180.46312536805	151.896640646932	142.100635224808	113.604714229174	115.864476507441	178.815591938215	121.31575389545	179.052721798582	150.352169104971	111.483101973602	164.287390090272	181.412924510568	191.738539988321	166.348856976905	135.635766179606	159.697783411445	132.567353628498	215.254002177705	195.416703407501	158.909974575117	113.84662317652	170.074099525776
299	ARHGAP29	1908.005376	-0.138599091	0.106552558	-1.300757989	0.193341306	0.381540556	158.087424549369	159.56418621239	140.530424734825	144.860358821358	170.314128236445	129.332248591546	137.572520087662	89.3031438474111	191.387969626906	148.912924488347	149.34478438735	151.588179078092	101.792320541456	88.1710958324959	128.640571108636	120.361404471357	162.907984406094	116.055395255489	134.571611674717	128.464963375517	115.195504287618	147.355479116783	192.839231620034	162.542082271592
300	ARHGAP40	162.0019584	-0.338788642	0.271724071	-1.246811301	0.212466696	0.404880355	18.0368202505992	16.9085505965805	15.6258393782182	9.43006842602728	5.40427471772202	8.9326287397939	10.501045471733	12.2094141978882	14.8414282002346	10.7907916295904	9.6541035438703	26.4963880195951	7.61064078814625	4.83211012343178	9.77853339706118	10.7855464149704	5.00474217454162	9.79868906049336	7.15806445078283	8.22470381859495	6.41294559951689	15.1920218063285	29.6222281663178	12.3042113923313
301	ARHGAP45	3836.383257	-0.333963763	0.135083208	-2.472281844	0.013425363	0.083711084	312.910266247951	257.157713684886	261.247693656747	244.964162113032	561.885621386686	390.897941433716	269.05619868331	203.862333064168	335.741164310781	269.769790739759	401.358861245599	288.576307614773	207.389961476985	184.753642620595	234.618730357867	275.196856072772	243.781716646875	194.653390485403	376.7289320447	252.817574841736	267.562341402066	210.049315585153	282.958597409603	251.201399874279
302	ARHGAP8	592.7977132	0.24630103	0.120554052	2.043075499	0.041044965	0.152372052	29.544474799624	44.9800278006121	48.3073335025962	46.2073352875337	45.221063446821	31.1496797079992	31.3266482560102	46.6050781953677	39.5771418672924	39.4422038874683	46.1717995576406	31.2729477646241	42.8098544333227	43.7276138330308	50.4783751037483	36.5252860187954	65.5693757360235	41.9745261882127	35.2892577423594	39.7118161987383	46.0782017150473	45.6473894650247	43.9175323062821	71.6979047020429
303	ARHGDIA	9369.612881	0.325384967	0.122727251	2.6512854	0.008018605	0.060634956	555.713615775248	603.044277830469	424.757293947775	647.918239855967	661.228906638929	674.069907210601	552.849158658884	825.00755937159	487.551992070395	710.62944324799	699.041045302678	489.011569368445	952.135070140105	873.23985168882	685.356263025105	764.251908545448	558.862876157147	844.91107515942	722.678186951035	829.651653104089	877.504722867228	682.499796548159	536.663402326598	747.394597611752
304	ARHGDIB	3877.571039	-0.170700552	0.135473389	-1.260030134	0.207658492	0.399954837	280.917354310237	224.735978317657	212.633971146734	231.181754413453	512.929250414381	430.445819102205	291.293706741098	201.35068214346	322.15498128171	289.862988946583	383.477782507822	262.891033514146	295.71730216249	238.563066464243	224.972339304009	270.101843349136	247.843536382735	237.044882165552	402.354802778503	251.590007107617	263.524560839407	273.313744421836	261.515641199656	231.88263806202
305	ARHGEF3	2867.262001	-0.117960729	0.138653905	-0.850756628	0.394904559	0.586918744	166.983412817764	255.598187173551	170.965066138152	225.741330321515	237.311239810558	353.716828645001	231.375976696503	169.885277553473	207.927670705775	142.289611005357	283.494849283913	196.830311002706	166.848663432437	193.880961742633	218.497364487036	235.164613244201	244.216911618574	180.893529251519	190.619256324347	241.401194914432	246.126476944421	128.383282870382	174.196386530287	179.158517282731
306	ARHGEF39	180.5678687	-0.44049602	0.152530342	-2.887923903	0.003877937	0.042006264	9.46729026728282	13.7074172312084	22.2642678722325	15.0881094816436	17.9612659736055	19.8502860884309	16.2369106453687	15.0699055242506	16.9088908350932	10.4931146191189	17.3773863789665	10.3642334090253	16.2457909131583	12.8856269958181	8.72139465143295	9.32982849393144	7.32578202360439	12.8564360013565	12.9560966559169	12.1529205677746	9.38190189558953	6.4904881895582	12.3794386366701	13.1666561160929
307	ARHGEF6	1718.759759	-0.192409065	0.114036593	-1.687257213	0.091553904	0.244822943	153.925081414616	106.704445512401	121.636435944169	114.248905930715	161.730868390651	174.682517578192	127.336206854712	85.9542759531332	145.091574196324	151.59201758259	159.082836657689	122.748573070369	108.963885899517	69.1409337414498	129.235211653052	116.258926693883	101.690558387063	113.692590801185	124.407160154606	150.43842581624	126.952571220066	89.7969739632283	143.026728534385	135.00134742614
308	ARID3B	442.3602992	-0.213491251	0.105709156	-2.019609837	0.043423874	0.158018375	33.0539013642202	38.7419217552717	44.528535744465	28.870517181222	38.6246693060721	37.3338072970873	42.7983786032815	25.2560453693459	26.9508522044062	30.9584090890317	32.9918495020959	40.9161910234563	26.4177050434692	21.4760449930301	28.6748884751659	30.040724370531	27.7074131981869	34.5386415820227	26.7711610459278	36.1518697697942	39.0120857303944	23.3942871008252	32.7907749602274	31.2204990001678
309	ARID4A	1950.553825	0.00353389	0.073138385	0.048317862	0.96146292	0.982578817	138.826385729725	140.603627048264	118.981064546564	148.777464167553	166.181447569952	165.826236092584	161.927886055715	104.861425939577	135.78799233946	150.401309540704	143.720219713965	147.262238176933	128.136846346578	103.204327327617	153.747616317307	124.46388224883	142.308755745662	141.003830522986	164.993385590544	168.115401187549	129.446494508767	141.578231387616	161.153763680938	156.447472890344
310	ARID5B	791.1438874	0.114197965	0.103948027	1.098606368	0.271939799	0.466946672	77.3706135636562	52.0389372729709	50.4520565545086	54.1140849678181	53.0890516387986	60.0852890445966	45.9751654686797	47.3027590066756	53.5325146525876	65.7122000615745	58.8480572543746	52.7224047328677	62.1291733570785	40.9834525283658	59.1336985835794	49.9575922902003	68.9784030143345	77.625075748731	54.3297091814417	70.0941176181749	52.1942516849569	53.3503864372476	52.3178656668796	79.9773740501537
311	ARIH1	1874.010656	-0.050135887	0.062224439	-0.805726616	0.420400499	0.60977612	143.315187149557	141.014028761773	142.573018117599	118.093472289019	140.987990429983	122.69003747734	142.690676704137	128.024428874999	175.365134206753	142.438449510593	141.621501552254	146.631371795514	143.211769446175	104.218473896732	136.503040529246	124.199206263187	155.14700741079	126.132061310606	144.664482550321	115.821015714095	117.926944080005	145.786350103923	163.3643777232	139.601052619535
312	ARIH2	1157.848197	0.034473135	0.058241426	0.591900599	0.553917152	0.720116561	92.5509238198166	81.0132982467228	86.9123484370178	74.3524625898305	97.1974702907945	88.0283840767724	74.9192235756413	81.9077272475473	86.9072686153043	86.0286560262515	86.1313933566168	76.0644608453682	83.2047940011758	104.87468638263	85.36395370948	78.6749367325141	88.4171117502352	85.5474200955129	84.0356766521904	77.1526320893571	79.3898913569822	82.0226529449663	87.761377477822	86.4169613209065
313	ARL1	2455.929594	0.163296304	0.077313473	2.112132567	0.03467508	0.139800441	158.658726548257	177.868102634902	147.475242236256	188.964063460008	163.00246244188	167.124139413751	160.780713020988	184.676110753201	182.158225721288	167.740995400667	163.700016613453	181.238899004781	193.266368475906	239.040311908533	189.954618355074	181.832402137047	164.286101816475	176.167920342912	195.77306272891	200.400432594869	204.264193169797	177.525550591323	178.986050288522	159.724762840638
314	ARL10	47.76158162	-0.413768864	0.194997807	-2.121915475	0.033844837	0.138077629	5.38656170379885	1.80576753944063	4.49370544210198	1.52331874574287	5.5632239741256	4.04640447187245	3.00029870620943	3.13956365088555	5.31633248963629	4.31631665183615	6.38010321160124	3.42470321341705	4.09803734746337	1.73001473554965	2.84106037887588	3.70546379900823	3.0463648018949	2.57128720027131	3.72219351440707	3.25305449541442	2.01889028132939	3.70885039403326	2.50536258123086	2.81731943095437
315	ARL14EP	952.7095152	-0.065128399	0.046735924	-1.393540406	0.163456435	0.344726428	70.2701458631941	70.5070143808864	79.2526232516167	70.217740279957	67.235535458718	80.1646168955863	80.8315769084657	60.9075348271796	71.4751368051101	72.2610942919466	74.1267254716302	65.3397323612463	65.4222390827187	58.2239442033261	67.3265238621983	72.521220066304	57.0105412926045	66.644984461086	72.1532896638909	62.728711213463	67.3953079208488	69.82624107228	81.4242838900028	75.3776688567588
316	ARL2BP	266.9308287	-0.147477936	0.137715583	-1.070887782	0.28421989	0.478637369	23.5866110969374	17.154791624686	24.0004722475901	15.8860383484613	17.007570435184	15.0404090746957	23.0317047741371	13.5350077393732	27.9107455705905	26.6420924371955	20.2316430788934	24.2432938002417	17.5630172034144	12.1101031488475	18.4999280484941	17.4024460560565	20.0915011934497	13.0649187473245	23.6931933320912	15.1604615163653	14.0728528433843	24.0362035151771	28.0011112019919	19.6062433868457
317	ARL5B	923.829758	-0.291260233	0.107998136	-2.696900544	0.006998817	0.056446981	94.1016006739405	73.0515050046437	59.1330784312965	73.6270727109053	63.2618040486283	47.1826030871165	74.4780031776693	71.6518193213212	94.2172257885542	93.1729042775665	75.6378025480621	76.7854509955612	49.5423443612982	54.3463249684735	61.8426166192518	54.0600700676737	68.833338023768	58.3056746223683	54.2581285369339	52.1716287000426	55.9945157439299	78.1711544588548	75.6766873801202	65.3733100611249
318	ARL6	398.3796837	-0.086953066	0.096891354	-0.897428529	0.369490295	0.563105106	32.8906722216808	26.8402720635039	30.128252395911	28.0725883144043	32.6640721909375	32.6766247917247	32.1208449723598	25.3258134504767	34.334647328901	23.3676453220095	28.9623106316109	35.3285173594601	20.5633659756644	27.262646005041	26.4945398123077	28.2541614674378	40.6181973585986	25.6433777540571	27.3438062019904	29.0319769119061	22.1484139687019	28.0303500933667	37.5804387184628	25.700852768094
319	ARL6IP1	3046.316099	0.112467388	0.076598107	1.468278943	0.142028468	0.318624712	233.907361258901	207.252865322163	181.178033052021	247.50302668927	214.899394657652	198.731902646868	217.433412120589	208.606562581062	246.766433060618	235.462515282924	197.867148286107	195.478454471094	221.440375239717	287.600035864995	245.454402500556	238.803908046798	201.640336887329	176.932357078128	246.452159040453	221.207705688181	212.102237791429	247.209143571524	238.820003699094	226.650473404533
320	ARL6IP5	4261.215209	0.1026902	0.059901228	1.714325438	0.086468974	0.236207928	289.976571721171	284.408387461899	307.920952453124	310.249251216298	281.340183834352	301.266265019032	310.089695694704	263.862882836647	313.442103034806	328.709838813108	308.679467224444	331.114726476164	328.355242465502	381.259454306821	327.646939973151	325.882307323492	304.781545180056	278.532948613173	322.327642218751	309.592582544723	329.43539061222	336.007580890205	330.044676509794	277.18973421696
321	ARL8A	1306.258631	-0.057652217	0.067213235	-0.857750956	0.391029996	0.58261899	107.568004933438	79.1254503645804	96.2061483286378	90.0934229625068	116.271381059225	100.014902984017	106.334115911246	74.5123106476836	107.28654315891	104.261372917628	110.728370211869	87.6003032484572	80.2044452289259	86.9183265412358	101.353177237107	87.3430752623369	87.7643192926863	85.130454603577	113.240579611384	88.0166065363072	82.0619520234476	104.77502363144	109.941205035189	95.9613495972009
322	ARL8BL	436.6187363	-0.240051865	0.215510429	-1.113875861	0.265332446	0.461474774	44.6431704845147	28.8102002883482	36.1539028750932	29.3782900964696	36.31990508822	14.8113673121369	48.0930233789452	22.0467136373296	45.7795297718681	27.6839619738457	34.167131672654	49.5680728257731	17.4898379650669	17.0615246333517	25.9659704394935	34.5402161264696	40.6181973585986	26.4773087379288	28.2743545805922	18.7204079453094	18.5262872874932	54.5628952199124	49.2966931424542	21.618614408956
323	ARMC1	1947.068891	0.115284568	0.068721606	1.677559287	0.093433166	0.247597891	136.949250590522	152.094875026522	190.880351620195	133.97951063748	128.113100661292	137.501404789477	116.746917303384	133.536107284332	146.051467562508	130.605788344352	119.710883943992	129.327608190881	136.113383326462	110.541976033569	149.915488364404	150.071283859833	170.088701439132	160.670702892629	182.101159627915	142.520613931175	130.337181397589	146.214294380157	161.59588648939	136.381258984159
324	ARMC7	385.8771486	0.01465604	0.066749917	0.219566421	0.826208845	0.907881471	27.9121833742304	32.3396550245277	30.8431600798817	32.7150835395254	22.9681675503186	23.3622597809994	28.149861390612	28.5351451824931	29.8305323029592	28.5025737526422	26.8635924699	26.9470068634657	28.9057991472862	30.0664629902422	26.4945398123077	26.9969505356314	29.7383230661169	28.4926419489523	28.9185803811626	27.7430307910815	23.3359964871309	33.165681408182	28.8853568188969	26.5632974918555
325	ARMC8	1408.130823	0.040087984	0.042949968	0.9333647	0.3506317	0.545427089	100.385922661706	100.384259124359	112.444765721688	108.808481838776	118.735094533481	103.832265693331	102.980840886659	79.2565401645773	102.708590181723	97.7124786872563	98.3039586945402	103.912705396575	104.426773121968	93.1225173170001	100.296038491479	100.907719526563	103.866533245559	102.851488010852	113.3837409004	102.624662572319	91.2063374153513	102.278682020071	125.489190465769	111.082880420487
326	ARNT	2865.112079	0.050003956	0.065736516	0.760672444	0.446852738	0.634284604	216.605072149729	202.738446473562	214.268045852953	198.684287837606	190.182785286894	201.022320272456	193.96048694848	188.652891377656	275.784747899883	199.890112531584	195.852378850865	211.250114006567	191.729604470607	178.310829122686	210.634895066426	190.103526688405	238.124182014784	207.231849492136	266.852642725184	217.279488939001	177.365449127379	197.210987298115	261.515641199656	222.740723990148
327	ARNTL	1535.971217	0.253856066	0.094118358	2.697200336	0.006992519	0.056446981	91.0002469656927	110.808462647493	136.547367638417	76.7462491902835	129.543643968925	115.742437346389	99.9805421804494	74.0937021608989	114.74417623465	84.0193362055692	117.024524697002	94.4497096752913	114.818224967322	90.3783560123351	106.242443935638	103.355972393765	139.479988429616	145.590450934281	150.748837333486	117.109961834919	114.126680021032	126.814153857522	147.0795209452	110.680406216065
328	ARNTL2	1620.185043	-0.2627922	0.075342884	-3.48794982	0.000486739	0.014163163	109.689983786449	142.983956986617	172.70127051351	111.855119330262	143.92855167345	118.109202226164	131.836654914026	108.070757671594	165.397010788685	113.191683231772	118.19980686756	131.310331103912	100.987348919633	93.4804514002173	119.06025122638	124.066868270365	106.260105589905	119.32162494232	97.4928378196622	107.043906415146	89.4249636377078	102.635302250267	108.835898014058	120.799757641533
329	ARPC1A	3672.199811	0.184939113	0.086386287	2.140838777	0.032287042	0.133279471	247.945067517286	278.580683130068	231.834348944806	285.440917357056	234.847526336302	238.432474823729	224.404694408546	349.119477978473	229.4883524693	243.499794565653	251.258538320033	214.13407460734	330.916515807667	303.289479846014	289.259589272526	273.939645140966	311.309469755545	246.704582728733	260.696707297511	282.708849167525	278.844375327142	318.818485794782	238.377880890642	277.477215791547
330	ARPC1B	3494.257138	-0.214644076	0.137434384	-1.561793128	0.118336731	0.283702277	270.715532901527	190.754716439092	199.357114158706	253.668840660134	386.246693060721	403.11350210352	252.554555799158	193.606425137942	261.090995602138	302.291004133766	397.497219828051	216.297045057919	200.584292310662	234.983725632071	216.052731137771	277.909784925617	208.748521425084	198.68405690745	362.126480565103	263.742927675392	237.754020189497	194.571997594668	202.565933405989	234.469972233305
331	ARPC3	5114.941724	0.07289235	0.118079489	0.617315934	0.537026359	0.707925487	322.377556515234	329.962977661424	240.719630159872	412.0214512295	456.263840506501	491.981705976341	318.825859574549	421.050369624317	307.38739103272	376.04048347807	449.12568660614	277.220712749233	422.097846788727	428.14881920827	344.82544458961	418.386564305876	428.159319656799	363.593908968094	424.687963864945	365.508292833828	407.815836828537	349.416501545556	260.115585639557	361.536828200838
332	ARPC4	2754.359352	-0.002738787	0.096953513	-0.028248457	0.97746399	0.989201365	181.837264788846	191.821760894216	162.998951945335	200.207606583348	259.56413570706	244.845644175376	176.752891427573	222.350874563827	189.394344943293	187.759774354873	245.130281287837	173.758626196528	208.048574622113	232.17990864687	185.263565171348	217.563660198912	209.763976359049	163.728449833492	236.359288164849	201.075594848635	231.281695464058	184.08736282692	153.858737341471	177.088649945703
333	ARPC5	9371.026428	-0.012082661	0.10636668	-0.113594421	0.90955931	0.954755803	630.472563058274	632.182799489624	480.315833959218	648.498551759107	818.111822709271	952.355648719565	641.622702730846	742.402151312735	627.917937387042	760.564761754577	854.430137995756	528.846275166612	717.449252759479	774.986945845707	645.184990691233	768.420555319332	621.603484577125	581.110907261315	759.971702739613	669.638198961723	787.604726222149	646.267181160295	526.420890597448	640.623940810074
334	ARPP19	1667.20498	0.063003691	0.066873546	0.942131753	0.34612519	0.541967588	121.932169476901	120.493943086311	98.1466120422727	130.570178206532	130.576814135548	113.986450500105	115.864476507441	143.233870561512	102.044048620519	134.029073964774	115.177652714696	111.843597048699	132.234883694041	111.675433963757	130.820919771494	115.663405726186	116.632252415405	127.730429029693	122.760805330926	136.198640100464	117.986323205926	124.817080568427	112.888690424873	141.555927326728
335	ARR3	37.74125942	0.024328802	0.269300245	0.09034081	0.928016391	0.964915974	1.87713513920263	1.96992822484432	2.45111205932835	2.03109166099049	2.46371347425562	3.74101545512736	4.67693621850293	4.04654870558581	2.4366523910833	2.08373907330021	3.19005160580062	2.07284668180506	1.24404705190852	0.954490888579117	2.51070452086706	3.30844982054307	1.95837737264672	1.66786196774355	3.7937741589149	6.26059544400511	1.66261552580068	2.78163779552494	5.74759650988255	1.78238576244052
336	ARRDC1	881.7368491	-0.051012894	0.105755484	-0.482366422	0.62954567	0.77585996	50.3561904733923	67.4700417009181	87.9336451284046	71.2332861104522	66.838162317709	72.3008497144002	68.9186261632224	75.9774403514302	57.372088117325	65.414523051103	53.1395438545209	57.4088407091227	60.9583055435176	71.7657836850424	66.0711716017647	75.7635008904362	58.5337236935519	62.6143180390391	68.359515504976	73.8995775939427	62.8824943508184	46.2179818333375	41.5595439945354	66.4657400445562
337	ARSG	153.5734414	0.002176635	0.166035239	0.013109476	0.989540451	0.995711868	12.4054148329913	12.7224531187863	13.787505333722	10.0103803291674	8.90115835860097	12.9790332116663	9.35387243700586	7.81402508664847	11.518720394212	13.9164002395407	10.9133344408969	11.6259661718631	7.17156535806089	4.593487401287	13.2142343203529	14.3586722211569	7.18071703303797	15.7057001962518	15.2466772801674	13.1349747550695	13.0040285767981	7.34637674202742	12.8952485798647	11.0967887790652
338	ARSH	551.2488323	-0.60367637	0.19189691	-3.145836842	0.001656124	0.027138324	53.0494713252917	47.7707594524749	64.5459508956466	30.6114528906424	38.7041439342739	48.0987701373518	51.9757628810986	32.7212300503405	49.1022375778907	58.0470170419344	61.9541601337068	52.6322809640936	18.1484511101949	15.4508212588745	32.7713011144753	32.6213152305546	29.5932580755504	20.5008033535145	35.0745158088359	26.6382198303747	17.6356003986714	54.4915711738733	54.8969153828526	49.7918087184997
339	ARSK	577.235305	-0.009890401	0.076738448	-0.12888456	0.897448994	0.948707814	46.601920194987	34.3916635920738	43.5072390530782	39.1710534619595	40.2936364983097	51.0763130506164	42.0924259665264	34.535200159741	46.3702333818276	48.5213527068478	42.226209413624	43.6199040866803	36.1505437436947	31.3788879620385	46.910531837253	43.0760166634707	34.8881302312249	37.8743655175098	44.3084189503457	46.4634387363909	36.458783315772	47.8584348922369	53.3494855532688	46.4570224532884
340	ART1	79.51074357	-0.356542878	0.306964775	-1.161510722	0.245434265	0.43908915	7.42692598554084	3.77569576428496	3.2681494124378	6.74612587400413	6.27849562794175	6.94760013095081	10.7657777105162	5.02330184141687	5.09481863590144	12.2047574293298	8.9825137321228	2.52346552567572	2.12219791207924	12.0504474683113	8.91960816623824	3.50695680977565	3.6991572594438	1.52887347043159	3.00638706932879	6.07646028388731	5.46287958477365	4.06547062422876	3.31592106339378	6.38209095583541
341	ART4	31.00836609	-0.893774654	0.433627826	-2.061156134	0.039288147	0.149607543	1.87713513920263	4.67857953400527	4.80009444951802	5.8031190314014	1.19211942302692	1.14520881279409	0.0882440795943949	0.767448892438689	4.43027707469691	5.13492843063266	2.85425669992687	2.97408436954638	2.63445258051216	0.775523846970532	0.594640544415883	1.05870394257378	0.942922438681754	2.29331020564738	0.787387089586111	0.859297413883054	0.475033007371622	2.21104542721213	4.71597662349337	1.89737839227539
342	ART7B	16.50292284	0.515066676	0.649747133	0.792718659	0.427941756	0.617167703	0.408072856348398	0.0820803427018468	0.612778014832088	2.10363064888301	0.238423884605383	1.52694508372545	0.794196716349554	0.488376567915529	1.32908312240907	3.86980113612896	0.503692358810625	0.0901237687741329	0.439075430085361	1.07380224965151	7.06961536138883	0.330844982054307	0.145064990566424	0.138988497311962	0.143161289015657	4.23510868270934	0.771928636978885	0.285296184156405	0.442122808452504	1.83988207735796
343	ART7C	41.03620885	0.737329444	0.520688554	1.416066164	0.156756134	0.336980213	1.38744771158455	1.72368719673878	0.306389007416044	0.652850891032658	0.715271653816149	3.359279184196	2.38259014904866	1.46512970374659	2.51049034232825	6.92099049346141	3.94559014401656	1.80247537548266	0.585433906780481	1.31242497179629	17.3106469596624	2.84526684566704	0.362662476416059	1.18140222715168	1.93267740171136	8.59297413883055	2.19702765909375	1.42648092078202	2.65273685071502	4.54220887847746
344	ARVCF	887.2519329	-0.17562358	0.189908743	-0.924778803	0.355080979	0.55018551	84.8791541204667	71.7382195214142	72.409935419325	46.7151082027813	65.4076190100767	50.3128405087537	61.9473438752652	38.3026765408037	70.219891633946	84.3914324686585	86.0474446301484	99.046021882772	47.2006087341763	22.370880201073	69.4408013534547	47.5755084194093	53.2388515378775	67.7568924395817	60.5572252536227	55.9157102891045	41.6247672709383	70.6108055787101	117.236231374656	83.4846492601173
345	ASAH1	5533.559574	0.185530896	0.118884306	1.560600406	0.118618063	0.284261939	421.376031465355	333.164111026796	256.856117883783	449.886802909394	310.109999243402	404.029669153755	428.601494589976	413.724721105584	326.437582453917	494.962449161418	382.302500337264	340.848093503771	390.118519630843	533.620062396262	535.308632317498	408.262707855014	312.10732720366	377.006298958698	474.508092442394	400.862243576445	426.460882367873	366.320300456823	368.06723803671	547.652399588579
346	ASB12	46.94528832	-0.407069414	0.341972539	-1.190357023	0.233906097	0.428454573	4.65203056237173	3.03697267996833	2.96176040502176	3.69948838251839	3.97373141008972	2.82484840489209	5.38288885525809	4.11631678671661	6.27622585582062	0.744192526178647	6.04430830572749	3.51482698219118	2.41491486546948	2.62484994359257	3.10534506528294	0.132337992821723	3.55409226887738	4.37813766532682	3.7937741589149	0.675162253765257	2.2564067850152	5.20665536085438	2.65273685071502	4.71469782322976
347	ASB13	144.4569139	-0.273894758	0.102493455	-2.672314632	0.007532998	0.058981406	12.2421856904519	9.93172146692347	15.0130613633861	9.9378413412749	9.21905687140814	11.1466991111958	14.9132494514527	9.62799519604901	13.5861830290705	11.014049387444	12.3404627908603	11.0852235592183	8.85468784005477	7.03937030327099	10.1749604266718	9.85918046521833	11.0249392830482	13.9683439798522	9.94970958658813	7.85643349835936	8.66935238453209	9.62874621527865	9.06351757327633	8.39446197794568
348	ASB3	643.4195352	-0.087474513	0.073420461	-1.191418742	0.233489239	0.427907416	48.9687427618077	41.3684927217308	67.2013222932523	42.0726129776602	55.7117143694578	48.6332009166557	57.4468958159511	36.8375468370571	51.538889968974	45.8422596126046	49.2779024369728	43.6199040866803	48.4446557860848	40.9237968478296	36.2070020377671	45.1272555522074	48.1615768680527	44.1983421452041	48.5316769763076	46.7089522832146	38.4182944711799	50.2121284115272	56.0759095387259	43.9271845969212
349	ASB6	973.2003001	-0.185628436	0.07890227	-2.352637446	0.018640799	0.099526878	80.0638944155556	63.6943459366332	107.746800941309	71.6685200378073	88.8526343296061	68.4071397509003	86.3909539229126	59.442405123433	78.1205524171555	64.8191690301601	77.9044181627099	71.7385199442098	67.1785408030602	57.3887646758194	65.6086734005524	53.5968870927977	74.998600122841	68.3823406774855	75.5891606002667	69.6030905245274	54.4506584699721	70.1828613024755	80.9821610815503	60.6586122378951
350	ASB7	289.4451135	0.0719421	0.085177697	0.844611945	0.398327538	0.589056369	19.9955699610715	17.154791624686	22.3663975413712	22.9948591619281	16.7691465505786	23.2095652726269	19.6784297495501	23.7211475844686	19.1240293724417	19.2745864280269	21.6587714288569	22.9815610374039	19.5388566387985	15.2718542172659	23.8516929482371	18.2626430093977	26.5468932736555	23.5585502943776	18.6825482165432	22.7713814679009	21.4952435835659	22.1817783181605	23.8746316564352	24.0334596354883
351	ASB8	359.8077242	0.061874978	0.087015585	0.711079262	0.47703512	0.658683525	29.3812456570846	26.6761113781002	21.9578788648165	29.160673132792	22.8886929221168	21.6062729347152	28.149861390612	28.6746813447546	21.48684381228	25.0792881322204	31.3128749727272	23.9729224939194	27.2958559036399	28.4557596157649	30.9213083096259	29.9745553741202	29.5207255802672	22.168665321258	25.1248062222477	26.7609766037866	24.0485459981883	24.4641477914117	23.1377603090144	29.2081279780576
352	ASB9	98.61118285	-0.053705243	0.191784036	-0.280029788	0.779454652	0.878125415	8.89598826839507	6.07394535993667	4.9022241186567	4.27980028565853	14.6233315891302	10.5359210777056	7.32425860633478	4.46515719237055	7.23611922200495	7.5907637670222	6.63194939100656	6.5790351205117	10.2450933686584	3.81796355431647	5.48390724294647	6.21988566262096	4.78714468869198	6.46296512500625	10.9518386096977	6.75162253765257	6.11604996990963	7.77432101826202	10.6109474028601	6.15210569616567
353	ASCC3	1202.010283	0.246922708	0.07408152	3.333121499	0.000858774	0.01945681	72.6369684300148	88.975091488802	74.656788140376	90.6737348656469	79.7925267146015	93.9071226491154	77.6547900430675	86.7914929267026	68.9646464627819	85.5077212579265	82.3537006655371	69.2150544185341	96.4502361420842	88.3500628741045	115.360265616681	91.3132150469886	91.3909440568469	97.8479021076216	92.124289481575	103.97498707985	102.488371340427	89.0837335028373	72.8765762599211	98.3186985088158
354	ASCL1	157.0934627	0.413260032	0.290812745	1.421051995	0.155301644	0.335246189	3.5910411358659	17.8114343663008	12.7662086423352	17.0466621547416	6.51691951254714	4.96257152210772	8.91265203903389	13.0466311714577	9.52509571059835	11.7582419136226	6.21220575866437	6.8494064268341	6.65931068962797	29.2312834627355	17.3767181312641	18.7258259842737	13.9987715896599	4.37813766532682	7.44438702881414	12.4598125013043	9.9163140288826	9.77139430735686	10.9056959418284	14.2590860995242
355	ASF1A	848.2847208	-0.022992749	0.079738262	-0.288352775	0.773076713	0.87409207	62.5167615925745	67.1417203301107	59.5415971078512	57.3783394229814	91.0779239192563	73.9804893064982	64.4181781039083	55.465624498978	59.4395507521835	53.9539581479519	58.6801598014378	53.8940137269315	69.6666349068772	57.567731717428	56.0283535182965	72.3888820734823	58.7513211794016	52.3291692379539	77.0207734904233	55.1177912619274	51.1848065442922	66.331362816364	62.265628857061	58.9337227903721
356	ASH2L	1733.484373	-0.123940619	0.051884242	-2.388791166	0.016903908	0.093777193	125.849668897846	120.658103771715	164.633026651554	134.84997849219	159.585053429203	126.965483711771	144.543802375619	103.814904722615	139.996755560422	129.042984039377	129.532884940799	123.469563220562	123.453375092334	108.275060173194	115.294194445079	113.016645869751	125.55374933524	119.391119190976	136.432708431921	121.038178584099	111.98903148786	115.544954583344	147.44795661891	116.545030337643
357	ASIC1	75.7073123	-0.332054061	0.250386676	-1.32616506	0.18478503	0.372328803	8.56952998331635	4.59649919130342	8.78315154592659	3.55441040673336	3.41740901267716	3.359279184196	6.79479412876841	3.34886789427792	9.5989336618433	5.43260544110412	4.44928250282718	12.5272038596045	3.36624496398777	3.34071811002691	3.69998560969883	3.17611182772134	3.98928724057665	5.90701113575841	3.72219351440707	6.56748737753477	5.16598395516638	6.63313628163641	9.94776319018134	3.3347862652113
358	ASIP	8.333167555	0.119954158	0.670014851	0.179032088	0.857912506	0.928284476	0.326458285078718	1.2312051405277	0.408518676554725	0	0.158949256403589	0	0.441220397971975	0	2.73200419606309	0.595354020942917	0.671589811747499	0.540742612644797	0	0.954490888579117	1.05713874562824	1.1910419353955	0.362662476416059	0.347471243279906	0.572645156062626	0.122756773411865	0.534412133293074	0.142648092078202	2.21061404226252	0.114992629834872
359	ASL1	119.2651237	-0.398033721	0.238901298	-1.666101121	0.095693275	0.250708807	5.30494713252917	13.5432565458047	23.2855645636193	6.23835295875651	9.53695538421532	8.16915619793117	13.9425645759144	9.13961862813348	12.2570999066614	4.76283216754334	8.39487264684374	6.5790351205117	9.00104631674989	7.15868166434338	4.82319552692883	7.3447586016056	12.1854592075796	7.7833558494699	7.80229025135329	7.61091995153563	12.1133416879763	4.27944276234607	4.64228948875129	4.7721941381472
360	ASL2	452.1174205	-0.07499164	0.183111132	-0.409541674	0.68214219	0.811818685	24.4027568096342	35.7049490753034	31.5580677638525	27.1295814718016	47.2874037800676	30.0044708952051	52.4169832790706	20.2327435279291	35.2945406950854	46.8097098966369	42.0583119606871	19.5568578239868	39.2240717542922	46.5910864987681	29.4677425343871	36.8561310008497	40.9808598350147	24.6009640242174	28.2743545805922	19.0272998788391	33.4304478937779	17.8310115097753	26.9694913156027	40.0174351825356
361	ASMT	2.866998019	0.190936757	0.431399547	0.442598419	0.658056228	0.797008421	0.163229142539359	0	0.408518676554725	0.145077975785035	0.158949256403589	0.458083525117636	0.17648815918879	0	0.147675902489897	0.223257757853594	0.167897452936875	0.360495075096532	0.14635847669512	0	0.132142343203529	0.0661689964108613	0.362662476416059	0.138988497311962	0.42948386704697	0.368270320235595	0.237516503685811	0.499268322273708	0.073687134742084	0.229985259669745
362	ASNS	2566.937876	0.161282683	0.138028725	1.168471881	0.242616475	0.437875158	117.688211770878	217.677068845298	192.412296657276	195.420033382442	232.224863605643	226.522303170671	128.924600287411	226.746263675067	139.701403755443	175.257339915071	172.514632892639	120.58560261979	198.315735921888	201.337921809657	196.165308485639	269.704829370671	142.743950717361	190.553229814701	199.42367559881	286.084660436351	178.731169023573	166.898267731497	164.985494687526	170.534070045116
363	ASNSD1	1108.381773	0.064755158	0.064572261	1.002832443	0.315941712	0.511853167	85.5320706906241	79.0433700218785	88.5464231432367	74.570079553508	87.8989387911845	91.7693995318997	84.9790486494023	62.442432612057	71.0321090976404	72.5587713024181	82.0179057596634	79.0385452149145	89.4250292607185	72.6009632125491	81.2675410701706	71.9256990986062	95.0901013162907	98.5428445941814	91.8379669035437	75.0043885546495	71.4330884835076	70.3255093945537	88.7929973642112	86.4169613209065
364	ASS1	2692.611915	-0.152413638	0.197587678	-0.77137218	0.44048636	0.627936367	185.673149638521	193.217126720147	144.411352162095	118.746323180051	246.053448912755	240.035767161641	203.490847544675	299.305068051089	160.449868055273	277.06287749631	342.007111632414	94.6299572128395	179.874567858303	214.342860166548	187.509985005808	175.94336145648	155.509669887206	133.289968922172	208.442836806796	199.295621634163	229.144046930886	146.78488674847	96.3090851079038	300.188260183934
365	ASTL	5.304347638	0.377535255	0.421300646	0.896118386	0.370189538	0.563591972	0.489687427618077	0.492482056211081	0.612778014832088	0.217616963677553	0.158949256403589	0.152694508372545	0.17648815918879	0.348840405653949	0.369189756224742	0	0.0839487264684374	0.991361456515462	0.731792383475601	0.178967041608584	0.264284686407059	0.52935197128689	0.290129981132847	0.0694942486559812	0.286322578031313	0.24551354682373	0.237516503685811	0.713240460391011	0.73687134742084	0.977437353596415
366	ASXL2	1531.303982	0.034084661	0.145722071	0.233901845	0.815061181	0.901465451	88.0621223999842	124.680040564105	107.440411933893	90.0208839746143	130.497339507346	155.290315014879	92.9210158128978	99.628819854768	79.8188252957893	126.289471692516	120.046678849866	123.830058295659	128.06366710823	45.2786615269718	117.672756622743	96.8714107455009	94.2922438681754	143.227646479977	97.9223216867091	156.821778033657	119.589559605806	97.6426190275295	125.857626139479	137.531185282507
367	AT1	75.47309845	-0.493936022	0.295047941	-1.674087335	0.094113437	0.24851306	8.56952998331635	10.3421231804327	5.41287246435011	1.2331627941728	8.34483596118841	6.64221111420572	5.2064006960693	8.72101014134874	9.00823005188371	4.24189739921828	3.19005160580062	7.02965396438236	2.9271695339024	2.56519426305638	9.11782168104353	2.64675985643445	5.80259962265695	4.23914916801486	2.64848384678965	4.7261357763568	7.24425336241723	1.42648092078202	5.37916083617213	6.09460938124823
368	AT2	19.89792852	-0.715233922	0.602408104	-1.187291335	0.235112725	0.429160251	0.244843713809039	3.61153507888126	0	2.10363064888301	0.238423884605383	1.60329233791173	4.41220397971975	1.81397010940054	0.516865658714639	3.7953818835111	3.19005160580062	0.270371306322399	1.0976885752134	3.75830787378027	0.132142343203529	1.65422491027153	0.362662476416059	0.277976994623925	2.7916451358053	0.49102709364746	0.89068688882179	0.213972138117303	0.294748538968336	0.977437353596415
369	ATAD5	759.9112513	-0.082348061	0.104063575	-0.791324541	0.428754631	0.618039702	39.7462962083339	61.642337369087	70.5716013748288	69.4923504010318	79.236204317189	64.971513312518	62.2120761140484	54.0004947952314	48.9545616754008	55.7400202107806	51.2087231457468	36.1396312784273	66.5931068962797	40.5062070840763	46.5141048076424	51.0824652291849	49.3946292878673	50.1748475296185	64.9952252131081	63.8949005608757	51.7192186775853	49.6415360432144	55.265351056563	57.8412928069408
370	ATE1	1511.650552	0.096127381	0.082134513	1.170365258	0.241854011	0.437430045	104.548265796459	112.121748130723	108.359578956141	120.124563950009	92.2700433422832	104.977474506125	107.922509343945	115.815014677111	82.0339638331377	111.777717432033	109.301241861906	119.233746088178	131.06401588048	81.4896596124421	121.637026918849	123.802192284721	89.6501641700498	126.965992294478	105.008805492984	128.403584988811	114.304817398796	107.414013334886	119.15209687795	118.959875564175
371	ATF2	993.3691421	0.301616357	0.12953528	2.328449494	0.019888248	0.103274869	53.7840024667188	65.5821938187756	41.668905008582	79.3576527544142	77.0109147275387	77.9505465241844	59.4765096466222	74.1634702420297	48.1423442117064	82.3076933953583	65.7318528247865	59.5718111597018	86.4246804884685	51.1845739000551	95.7371276509571	76.2928528617231	60.4195685709155	96.180040139878	77.8797412245172	100.230905490788	93.2846068226022	68.9703525198108	64.1814943603551	89.119288122026
372	ATF4	17334.126	-0.166620808	0.061624622	-2.703802503	0.006855102	0.055828417	1457.47301373394	1181.05405113687	1475.05881136997	1168.89325090003	1534.17822280744	1357.91226295705	1160.67437890508	1278.36055055946	1757.93394323973	1250.31786323274	1290.54377199929	1313.19343480789	1160.98861638404	1164.65785110813	1050.92805549767	1086.69342805557	1158.41648216818	1261.80707284665	1399.83108399509	1176.99194347296	1122.79989204875	1302.37708067399	1301.60954808417	1113.99110152533
373	ATF7IP	1506.37208	0.047036316	0.072088189	0.652482976	0.514089652	0.688482395	89.4495701115688	113.927515670163	119.491712892257	112.507970221295	111.105530226108	145.059782953918	112.158225164476	100.884645315122	97.6876094970668	113.712618000097	102.417446291494	93.9990908314206	107.573480370913	80.7737914460078	119.853105285601	117.648475618511	104.374260712542	105.700752205747	119.253353750042	131.165612390578	112.582822747074	99.3543961324679	105.814725489633	138.221141061517
374	ATG3	1336.569537	0.061940023	0.060467215	1.024357136	0.30566662	0.501972518	93.5302986750527	103.667472832433	85.7889220764923	90.0208839746143	112.536073533741	110.39812955335	97.421463872212	101.442789964169	94.7340914472689	84.9867864896014	98.2200099680718	83.2743623472988	115.550017350797	95.0911547746945	90.3192915796124	106.465915225076	101.255363415364	87.4237648092244	105.724611938062	85.3159575212461	96.9661126297323	115.758926721461	98.3723248806821	96.9387869507974
375	ATG4A	1558.172491	-0.221529648	0.076516745	-2.895178688	0.003789428	0.041416237	133.684667739735	112.778390872338	137.466534660665	114.756678845963	154.57815185249	123.682551781762	134.92519769983	91.6752586058579	146.568333221223	105.228823201661	118.955345405776	112.925082273989	94.9134721367855	88.8273083183941	98.1156898286206	104.811690314804	110.684587802181	97.1529596210618	124.120837576574	88.200741696425	89.068688882179	134.017882507471	130.942038436683	102.515929497789
376	ATG4B	500.8980979	-0.005421054	0.05592428	-0.096935597	0.92277754	0.961727653	35.1758802172319	36.6078328450237	44.528535744465	37.5026567404316	36.1609558318164	38.631710618254	33.8857265642476	34.8142724842642	34.6299991338808	40.4096541715005	38.2806192696075	33.6161657527516	39.0045340392495	29.708528907025	35.4141479785459	31.6287802843917	31.2615054670643	39.3337447392854	37.2219351440707	37.5021942773247	34.7961677899713	34.8061344670814	45.8333978095762	41.8573172598935
377	ATG5	1412.808415	0.092757626	0.051059272	1.816665669	0.069268322	0.208511105	91.2450906795017	117.867372119852	112.444765721688	104.093447625763	90.442126893642	104.748432743566	102.539620488687	98.6520667189369	103.594645596663	100.689248791971	89.8251373212281	93.2781006812275	107.573480370913	113.107170296625	104.326379959187	113.347490851805	105.67984562764	99.0293043347733	97.8507410422013	104.036365466556	102.666508718192	114.831714122953	98.1512634764559	113.440229332102
378	ATG7	351.6459816	0.066257745	0.077786416	0.8517907	0.394330269	0.58621199	26.9328085189942	22.490013900306	18.9961184597947	28.7254392054369	24.3192362297491	28.0194422863621	29.6500107437167	26.7211750730925	20.9699781535654	25.9723191636348	27.5351822816475	22.6210659623074	28.6862614322436	25.6519426305638	24.5124046642547	24.6148666648404	20.2365661840161	24.6009640242174	29.2764836037018	25.8403008031976	26.5424692868894	28.244322231484	29.0327310883811	27.7707201051217
379	ATG9A	1289.152348	0.23983098	0.077993582	3.075009192	0.002104961	0.030768426	81.4513421271402	89.7958949158205	107.440411933893	79.8654256696618	84.0841566374984	93.2963446156252	85.8614894453463	90.2101289021113	73.7641132937035	91.9821962356807	81.3463159479159	86.6990655607159	105.817178650572	106.485389757108	111.329924148974	82.3142315351115	98.8617910710177	113.275625309249	84.4651605192374	116.49617796786	115.67053729499	90.1535941934238	85.6244505703016	106.828153116596
380	ATIC	3604.537305	0.176968936	0.05893271	3.002898317	0.002674218	0.035194349	245.088557522848	224.571817632253	211.510544786209	256.71547815162	248.119789246002	293.326150583659	262.526136793325	205.536767011307	263.896837749446	260.020868646819	262.591616393272	256.402122162408	255.029645641247	251.210070737916	299.236336184392	280.821220767695	266.194257689387	269.359707790583	319.965480949992	287.741876877411	243.335658026113	241.289247750279	319.360041972192	320.02448883045
381	ATM	2068.847702	-0.094455874	0.084979119	-1.111518631	0.266345175	0.462423212	120.952794621665	157.183856274037	221.621382030938	161.326709072959	182.712170235925	181.782812217515	171.811222970287	125.233705629768	160.671381909008	126.884825713459	155.137246513672	132.301692560427	132.673959124126	101.653279633676	137.163752245264	136.241963609963	158.9912296608	136.903669852283	166.424998480701	141.170289423645	126.833812968223	174.030672335407	179.943983040169	167.486765354491
382	ATOH7	11.46940415	-0.48187745	0.376858974	-1.278667841	0.201014049	0.391994796	0.326458285078718	1.14912479782586	0.510648345693406	1.37824076995783	0.953695538421532	1.37425057535291	1.41190527351032	0.27907232452316	1.03373131742928	1.48838505235729	1.00738471762125	0.901237687741329	0.878150860170721	0.357934083217169	0.660711716017647	0.198506989232584	1.59571489623066	2.2238159569914	0.501064511554798	0.552405480353392	0.415653881450169	0.142648092078202	0.221061404226252	0.632459464091798
383	ATOH8	224.1987235	-0.398646744	0.206032004	-1.934877767	0.053005297	0.178670894	25.5453608074097	18.5501574506174	21.3451008499844	14.7979535300736	16.2922987813678	8.55089246886254	21.002090943466	13.604775820504	20.8223022510755	20.1676174594413	15.6984118495978	28.479110932626	10.318272607006	8.23248391399488	11.8928108883177	9.065152508288	12.2579917028628	13.2039072446364	13.6719031009952	10.1888121931848	12.3508581916622	19.756760752831	33.8223948466165	16.213960806717
384	ATOX1	976.5158197	0.284070555	0.109417594	2.596205458	0.009425968	0.0671599	53.212700467831	73.7081477462585	65.362988248756	81.0260494759421	59.3675472667404	62.9864847036749	54.8878175077136	83.5123931135555	62.2453928994916	69.7308397029392	63.0454935777965	48.3063400629352	83.1316147628283	96.9404808713166	75.3211356260118	75.3003179155602	87.6917867974031	62.3363410444152	60.1277413865758	68.5596579505266	95.6003927335388	84.3050224182175	65.9499855941652	78.8849440667224
385	ATP12A	20.42603338	0.537944619	0.384959975	1.397404025	0.16229211	0.343208482	0.244843713809039	1.88784788214248	2.45111205932835	1.01554583049525	1.27159405122871	1.22155606698036	0.617708557160764	1.88373819053133	0.812217463694433	0.967450284032241	0	2.34321798812746	3.29306572564021	0.536901124825753	3.89819912450412	0.661689964108613	1.30558491509781	2.43229870295934	2.00425804621919	1.59583805435424	1.78137377764358	0.998536644547416	1.4000555600996	1.2649189281836
386	ATP13A2	3419.76082	-0.46296881	0.155827462	-2.971034789	0.002967982	0.036568015	193.997835908028	285.229190888918	551.500213348879	228.715428825108	424.632938482187	294.54770665064	304.79505091904	179.583040830653	282.282487609438	208.150649572167	338.313367667803	245.046527296867	232.344081753503	112.152679408046	203.036710332223	210.417408586539	227.244307722303	228.566583829522	260.839868586526	220.532543434415	202.423440266232	137.798056947543	261.589328334398	231.307674912846
387	ATP13A4	3.726920422	-0.458727484	0.644546543	-0.711705755	0.476647003	0.658589599	0	0	0	0	0.317898512807177	0.381736270931363	0.35297631837758	1.25582546035422	0.295351804979794	0.223257757853594	0.251846179405312	0.63086638141893	0.14635847669512	0.11931136107239	0.132142343203529	0	0.290129981132847	0.0694942486559812	0.42948386704697	0.24551354682373	0.475033007371622	0.713240460391011	0.147374269484168	0
388	ATP1A1	25353.1877	0.557546478	0.203137345	2.744677391	0.006057041	0.052335655	1312.36230601645	1865.02954687136	1214.73028473547	2265.24751390754	1020.61317536744	1034.73433598655	1112.49311144654	2565.93048782819	1035.5772662104	2045.41315820201	1239.08320267414	1290.03162623294	2877.04175563433	3178.63362601007	2374.79612088223	2058.78215432754	1847.62025234925	2056.75178322242	1348.93724575002	2474.7765519832	2518.32810945473	2318.45944054702	1033.60943902721	2088.49614306095
389	ATP1B1	15740.47635	0.336287066	0.243143916	1.383078267	0.166640869	0.348794146	654.38563244029	1467.02196511011	1081.24680717122	1642.57284183817	740.54458558432	845.087756587852	631.033413179518	1852.55185826586	575.197640198149	1497.01768566097	741.099357263366	521.005507283262	1542.54516512822	2044.45982765593	1400.3784820994	1302.27201836216	1272.65516223923	1115.24370243119	898.909733729308	1348.66729108945	1388.64023879909	1424.12722726273	464.155261740387	1007.22044472365
390	ATP1B3	3667.907334	-0.254324355	0.107286229	-2.370521891	0.017762992	0.096823802	363.348071292613	251.412089695757	291.273816383519	218.487431532263	343.886716229164	297.83063858065	302.059484451614	200.304160926498	323.631740306609	324.244683656036	291.553927024883	323.994948743008	255.102824879595	158.50514318467	227.020545623664	235.230782240612	227.461905208152	211.193021665527	333.279480828449	206.476892878757	201.413995125568	284.368971557896	352.298191201903	254.708675084242
391	ATP1B4	637.312936	-0.615374151	0.204069836	-3.015507644	0.002565495	0.034299047	112.220035495809	46.3753936265435	70.8779903822448	28.3627442659744	37.6709737676505	39.9296139394206	56.2114787016296	41.7213125162124	64.3866934855951	55.8144394633985	54.2308772986106	72.9101289382735	26.8567804735546	19.9846529796253	36.6034290673777	26.2690915751119	31.1889729717811	31.9673543817514	37.4366770775942	34.6174101021459	28.0863265608471	65.7607704480512	57.5496522335676	48.1819119008115
392	ATP23	836.3414078	0.155113184	0.084166821	1.842925538	0.065339883	0.20190398	54.0288461805279	61.5602570263851	68.3247486537778	70.0726623041719	46.9695052672605	64.131693516469	53.1229359158257	71.3727469967981	54.0493803113023	57.8237592840808	47.9347228134778	49.477949056999	68.715304808359	71.049915518608	63.0979688796853	63.5884055508377	73.3303527313272	61.0159503199515	61.0582897651775	64.9383331348765	67.3359287949274	61.9805960079789	55.1179767870788	57.7263001771059
393	ATP2A2	10718.72336	-0.138464469	0.076432816	-1.81158403	0.070050494	0.209691919	1033.24047227414	787.642968566922	934.180083611518	795.897775156702	741.100907981732	666.51152904616	765.60563456097	672.424765938553	894.472941381306	797.40229180042	874.829678527586	958.736652219226	732.011921190644	592.91780884924	780.23446544524	822.612963379828	695.223967289585	901.96585330598	693.330122702825	714.50579964376	701.980026643414	703.540390129693	827.653897423087	769.6456714848
394	ATP2A3	2032.351475	0.173717406	0.157249331	1.104725884	0.269278384	0.465202703	135.235344593859	123.284674738174	113.159673405659	115.772224676458	204.011370594006	159.184024978378	109.687390935833	141.978045101157	128.6257110687	162.159551454327	137.759860134706	156.725233898217	199.120707543711	80.7737914460078	179.647515585198	117.119123647224	81.3089272124805	220.296768239461	160.125901764012	218.936705380061	165.845898698617	121.179554220433	169.922532715246	175.076278923593
395	ATP2B1	4993.580791	0.373636912	0.195328474	1.912864539	0.055765396	0.184106447	226.72527898717	461.455686669783	356.330415624859	526.633052099677	225.231096323885	297.983333089022	201.99069819157	483.213729911851	224.688885638378	302.216584881148	315.479314068388	211.700732850438	565.821870903335	529.861754522482	397.418097184615	312.847015030552	427.796657180383	417.451951676479	235.500320430755	513.184691248301	407.162666443401	341.285560297099	244.125477400524	508.899883334227
396	ATP4B	4.444183105	0.167395256	0.391065993	0.428048614	0.668615727	0.802363319	0.326458285078718	0.574562398912928	0	0.435233927355105	0.317898512807177	0	0.529464477566369	0.0697680811307899	0.295351804979794	0.148838505235729	0.167897452936875	0.811113918967196	0.29271695339024	0.536901124825753	0.264284686407059	0.52935197128689	0.435194971699271	0.138988497311962	0.501064511554798	0.306891933529662	0.0593791259214527	0.427944276234607	0.36843567371042	0.229985259669745
397	ATP5A1Z	6641.965929	0.270279796	0.166927904	1.619140901	0.10541695	0.264925917	374.202809271481	561.922026136844	298.831411899781	611.938901861278	388.154084137564	390.592552416971	358.712183551215	735.704415524179	325.108499331508	466.162198398304	439.303685609333	339.676484509707	613.242017352554	678.941300182433	476.835645449936	542.784277558295	536.812997591051	684.935314753351	385.175448096624	524.232800855369	597.5915232735	395.634483378894	332.476351956283	539.602915500138
398	ATP5F1B	11577.44493	0.078348628	0.136445156	0.574213333	0.565823448	0.728732477	669.81078641026	1042.50243265616	713.375738933689	1094.5407883102	796.176825325576	712.167187049551	761.546406899628	1233.3601382301	643.497745099726	741.066917568696	811.78418494979	695.394999861209	1019.02089398977	1100.34902749011	766.888088781683	896.259056385116	867.41611109193	1051.17000517037	662.550445564459	876.606118934127	936.646332284995	734.566350156703	598.486908375206	827.544460606659
399	ATP5F1C	5809.232565	0.166154284	0.110317096	1.506151722	0.13202823	0.30388506	363.348071292613	502.331697335303	361.845417758348	522.353251814019	322.825939755689	353.029703357325	371.684063251591	539.865411790052	360.181526172859	378.868415077549	378.77665382559	365.902501222979	497.472462286714	506.118793669077	466.13211565045	462.322777922688	493.43856541169	465.472477497762	372.505674018738	457.514494506021	495.162531058994	364.109255029611	347.434840308926	423.345366737082
400	ATP5MC3	3389.561914	0.154521759	0.151029668	1.023121888	0.306250219	0.502378639	206.32163616975	295.817555097456	208.957303057742	318.010922920797	226.423215746912	200.487889493152	192.54858167497	385.538416328745	181.346008257593	217.378636896783	233.797203214598	157.716595354733	331.501949714447	315.817172758615	194.579600367197	268.11677345681	278.814911868666	298.060832485504	241.513094569413	249.257628412792	302.536646569802	219.03614538608	171.691023949056	235.792387476406
401	ATP5ME	1613.564645	-0.036274378	0.126171916	-0.287499622	0.773729791	0.874497342	99.7330060915484	148.401259604939	118.368286531732	136.663453189503	108.880240636458	93.7544281407428	101.039471135582	181.327242858923	137.486265218094	95.5543203613382	104.432215726736	113.195453580311	124.697422144242	138.341523163436	93.6889213313024	130.816105904273	131.501413948463	133.984911408732	89.1894830567541	104.772906107027	122.439757650035	120.109693529846	89.0877459031795	108.783027823789
402	ATP5MF	2875.319133	0.127309129	0.138854081	0.916855505	0.359218363	0.553869083	163.800444538247	254.284901690322	194.659149378327	268.684411153885	154.101304083279	181.935506725888	172.340687447853	328.189053639236	152.032341613349	184.70858499754	200.133763900755	163.033897712406	245.369986179369	259.024964888158	203.036710332223	242.443202849396	252.92081105256	233.083709992161	168.214514593397	205.985865785109	233.538102249073	198.922764403053	161.743260758874	209.401578929302
403	ATP5MPL	2134.995965	-0.012102933	0.119370779	-0.101389414	0.91924134	0.959658212	144.621020289872	187.635663416422	134.811163263059	196.50811820083	137.252682904499	139.791822415065	145.690975410346	237.56031625034	136.304857998175	139.610517911114	161.013657366463	126.26340005256	161.65293750976	187.080214161507	137.626250446476	185.207020954001	182.709355618411	143.366634977289	140.72754710239	136.751045580818	161.926876387801	155.914364641475	115.688801545072	143.97077255326
404	ATP5S	148.3984792	0.394108607	0.186510739	2.11306121	0.034595529	0.139605072	9.22244655347379	15.4311044279472	8.47676253851055	6.02073599507896	6.75534339715252	10.3832265693331	5.2946447756637	14.5815289563351	7.67914692947464	11.6838226610048	9.73805227033874	7.6605203458013	15.806715483073	13.2435610790352	12.2892379179282	12.5059403216528	13.9262390943767	13.8988497311962	6.51383865021238	14.1784073290704	14.5478858507559	9.70007026131776	12.6741871756384	7.35952830943183
405	ATP6AP1	4937.792946	0.152842966	0.120616605	1.267180134	0.205090887	0.396941476	292.425008859262	316.748042486427	238.268518100543	412.60176313264	317.898512807177	422.123968395901	306.383444351739	400.747858015257	301.185003128145	444.952711402213	348.051419938142	320.389997992042	328.867497133935	465.731897946073	406.271634179251	448.096443694353	262.350035439377	422.80300882299	422.111060662663	366.797238954652	361.797014239411	344.923086645093	278.316307920851	425.070256184605
406	ATP6AP2	2872.718239	0.019561413	0.081676809	0.239497761	0.810719632	0.89901583	211.789812444818	199.291072080084	175.663030918532	210.798298815656	215.217293170459	226.369608662298	168.4579479457	222.909019212874	213.022489341676	250.346365806497	235.895921376309	189.440161963227	174.605662697278	234.625791548854	240.631206973627	240.45813295707	213.100471142076	162.130082114404	228.700159202511	232.808220775602	194.941670400129	191.790359799143	192.986605889518	220.90084191279
407	ATP6V0A1	1737.850736	-0.086459723	0.048686511	-1.77584553	0.075758381	0.22037339	141.356437439085	131.98519106457	158.913765179788	121.502804719967	118.894043789884	141.547809261349	127.777427252684	124.187184412806	128.256521312475	146.01057363625	125.419397343846	118.332508400436	124.4778844292	111.914056685901	115.822763817894	107.259943182006	130.921153986197	125.784590067326	117.893321504393	128.280828215399	121.014658627921	146.356942472236	121.141649515986	124.537018111167
408	ATP6V0A2	3435.387166	0.043373027	0.05236595	0.828267739	0.407518889	0.596408315	229.010486982721	272.42465742743	301.588912966526	276.953855773632	257.179896861006	230.339665879985	251.672115003214	231.839333597615	250.38449267162	218.718183443904	228.928177079429	244.956403528093	275.593011616911	220.845329344993	258.470423306104	209.358704643965	241.750806778945	282.772097781188	260.625126653003	264.295333155745	234.013135256445	276.665974585673	262.694635355529	266.725404901986
409	ATP6V0A4	8.754767707	-0.708892199	0.436735994	-1.623159549	0.104555303	0.264119425	0.816145712696795	0.410401713509234	0.714907683970769	0.652850891032658	0.476847769210766	0.610778033490181	0.617708557160764	0.558144649046319	0.95989336618433	1.11628878926797	0.33579490587375	2.25309421935332	0	0	0.858925230822941	0.661689964108613	1.16051992453139	0.277976994623925	0.286322578031313	0.306891933529662	0.237516503685811	0.142648092078202	1.03161988638918	0.919941038678978
410	ATP6V0B	959.6721902	0.162359035	0.085727228	1.893902786	0.058237915	0.189321063	62.3535324500351	55.5683920091503	57.7032630633549	72.0312149772699	75.9777445609154	76.8053377113903	65.7418392978242	77.0937296495228	57.5197640198149	75.3867029018969	73.2032894804774	50.7396818198368	75.8136909280723	81.1913812097611	75.9818473420294	81.0570206033051	73.7655477030264	60.8074675739836	82.2461605394947	71.8740908326469	79.5680287347466	66.4026868624032	59.1707691978934	77.3325435639516
411	ATP6V0C	4802.037987	0.079450062	0.081197389	0.9784805	0.327836731	0.523691829	327.437659933954	340.387181184559	269.622326526119	388.881514091786	331.568148857886	363.641971689217	318.472883256171	411.352606347137	351.616323828445	385.342890055303	344.35767597353	286.593584701743	356.163353037575	417.052862628538	357.378967193945	367.899620044389	386.380602373669	319.187084076922	380.809028781647	352.680210012288	358.590541439653	352.626083617316	276.768878091267	381.545545792106
412	ATP6V0D1	2120.276585	0.161921078	0.095216923	1.70054936	0.08902764	0.240493207	128.624564321015	134.037199632116	126.742919401103	151.751562671147	168.247787903199	157.50438538628	142.778920783731	161.164267412125	141.252000731586	174.066631873185	164.623452604606	118.062137094114	161.433399794718	200.20446387947	189.359977810658	157.151366475796	155.292072401357	164.63187506602	173.36832099796	181.188997555913	167.864788979947	132.234781356493	113.036064694357	154.665087127903
413	ATP6V0D2	14.50564172	-0.035347022	0.791076762	-0.044682164	0.96436065	0.983480108	1.46906228285423	0.328321370807387	0.408518676554725	0	1.90739107684306	5.87873857234299	0.882440795943949	0.13953616226158	0	0.744192526178647	0.755538538215937	0.63086638141893	1.17086781356096	0.715868166434338	2.51070452086706	0.132337992821723	0.507727466982483	0.0694942486559812	4.58116124850101	0	0.0593791259214527	0.142648092078202	0.147374269484168	2.75982311603694
414	ATP6V0E2	329.3342171	-0.401905219	0.132860761	-3.025010673	0.002486244	0.034198725	27.8305688029607	25.1165848667651	53.515946628669	24.5907168955634	33.22039458835	20.0029805968034	33.6209943254645	19.1862223109672	29.9782082054491	17.8606206282875	22.7501048729465	26.1358929444985	19.9047528305364	22.4901915621454	16.3195793856359	21.7034308227625	24.8786458821417	18.415975893835	20.9731288407937	20.4390027730755	19.0606994207863	23.3942871008252	21.1482076709781	19.2612654973411
415	ATP6V1A	2815.22715	0.006298673	0.059314538	0.10619105	0.915430772	0.95770128	203.383511604041	191.165118152601	220.293696332135	186.642815847448	206.39560944006	224.384580053455	190.430723764704	238.606837467301	182.453577526268	217.899571665108	248.320332893638	172.767264740013	215.220139980174	210.584552292768	198.015301290489	190.50054066687	203.743779250542	207.50982648676	211.878707743172	204.942433211108	206.520599954812	198.994088449092	188.12325499654	230.445230189084
416	ATP6V1B2	2953.09214	0.016740774	0.068477705	0.244470422	0.806866507	0.895733606	216.033770150842	198.880670366575	192.82081533383	209.057363106236	209.018272170719	238.432474823729	220.698443065582	235.81611422207	193.82462201799	246.699822428221	244.290794023153	187.187067743874	213.171121306443	233.90992338242	235.8740826183	207.307465755228	204.904299175073	186.800540387278	234.641352696661	228.511733706187	226.234469760735	183.088826182373	194.46034858436	246.429205736131
417	ATP6V1D	2129.675789	0.038872392	0.066014139	0.588849487	0.555962246	0.721511126	162.657840540471	154.064803251367	142.47088844846	158.062454617796	152.591286147445	134.142125605281	167.751995308945	183.838893779631	148.857309709816	153.00598338233	158.99888793122	137.16837607423	165.311899427138	184.693986940059	144.497652293059	159.731957335819	153.478760019276	149.621117356328	171.650385529772	144.791614239295	157.592200195535	148.710635991526	145.31102971139	159.034807061628
418	ATP6V1E1	1317.827766	-0.028730481	0.05957132	-0.482287125	0.629601992	0.77585996	106.99670293455	88.7288504606964	98.8615197262435	85.9587006526333	94.8132314447407	98.6406524086643	102.980840886659	105.559106750885	102.634752230478	105.005565443807	100.402676856251	85.5274565666521	99.816481106072	110.84025443625	97.1906934261959	87.6739202443912	92.1888015049622	82.9761328952416	104.221418403398	81.5718759321843	87.5248316082213	102.35000606611	96.6775207816142	97.5137500999717
419	ATP6V1G1	2534.029682	0.019238873	0.085301383	0.225539985	0.821559223	0.905231665	208.606844165301	184.762851421857	134.913292932198	207.534044360493	153.306557801261	193.845678378946	172.428931527448	218.304325858242	190.723428065702	201.973851604885	186.030377854057	165.106744394211	184.338501397504	217.44495555443	162.336868625536	203.60200195622	175.383573594806	175.264495110385	187.398127321494	162.22307606378	174.455871957228	211.83241673613	185.175769606857	189.162876078365
420	ATP6V1H	923.0566094	-0.066179554	0.072242669	-0.91607294	0.35962864	0.554337991	67.4136358687553	66.7313186166015	54.9457619966105	58.9016581687242	82.0178163042518	77.4924629990667	68.0361853672785	75.698368026907	70.219891633946	79.7030195537331	73.3711869334143	59.661934928476	66.4467484195846	66.8143622005382	61.8426166192518	70.6684881667999	64.3363233162089	55.664893173441	84.2504185857139	61.3783867059325	68.1078574319062	60.5541150871969	62.1919417223189	67.098199508648
421	ATP8B1	1867.213876	0.257917675	0.236634661	1.089940394	0.275739402	0.469937836	51.8252527562465	163.011560605868	253.9964871479	189.834531314718	93.5416373935119	120.094230835007	121.423853521887	169.117828661035	88.9747312501629	123.982474861363	83.6968802890321	51.6409195075781	181.850407293687	173.836653082472	159.561879418262	146.431989057236	188.439422745784	126.201555559262	85.467289542347	196.963242939337	169.883679261276	141.578231387616	64.7709914382918	131.954042735516
422	ATRIP	1974.328365	-0.284802321	0.115710396	-2.461337362	0.013842014	0.08526072	150.007581993671	119.344818288485	188.837758237422	111.129729451337	253.921437104733	191.402566244986	156.103776802485	112.466146782833	178.61400406153	117.880096146698	181.916890257104	164.20550670647	127.917308631535	100.221543300807	109.810287202133	117.648475618511	146.298042986238	130.510198975933	166.926062992256	119.565097303156	108.248146554808	138.939241684169	162.922254914748	135.46131794548
423	ATXN3	651.4189821	0.18055839	0.091571796	1.971768582	0.04863603	0.169464454	42.0315042038849	40.7939303228179	52.1882609298661	45.6270233843935	50.3869142799376	57.2604406397045	44.2102838767918	38.1631403785421	33.5224298652066	47.6283216754334	45.66810719883	43.4396565491321	48.8837312161702	32.3930345311538	59.4640544415883	39.7675668429276	43.8096271510599	61.8498813038233	54.186547892426	51.9874935399248	49.8190866480988	50.5687486417227	51.1388715110063	63.4759316688495
424	AUH	691.2006281	0.220290243	0.129840884	1.696616938	0.089769105	0.241554583	43.2557227729301	57.9487219475039	41.4646456703046	59.844665011327	39.6578394726954	35.577820450803	51.1815661647491	49.9539460896456	52.3511074326685	56.9307282526665	35.0066189373384	40.2853246420374	52.908589325286	65.5615929092781	65.14617519934	59.9491107482403	62.7406084199782	65.7415592285583	44.6663221728849	41.79868134674	56.2320322476157	39.0142531833883	37.9488743921732	55.6564328400782
425	AURKAIP1	750.8944585	-0.08286494	0.065724139	-1.260799173	0.207381212	0.399939855	55.7427521771911	56.3071150934669	58.1117817399096	65.5752450548358	67.5534339715252	52.1451746092242	54.0053767117697	66.6285174799044	55.0092736774866	45.4701633495153	56.3295954603215	49.2977015194507	59.2751830615237	54.0480465657925	45.6551795768194	52.472014153813	58.7513211794016	50.3833302755864	57.3360962507705	51.6192232196892	46.9688886038691	54.1349509436778	54.381105439658	53.4140765582982
426	AvBD1	13.18086255	-1.40034317	0.715408899	-1.957402502	0.050300165	0.172890432	6.7740094153834	0.492482056211081	2.34898239018967	0.435233927355105	3.73530752548433	0.458083525117636	0.17648815918879	0	0.443027707469691	1.11628878926797	0.167897452936875	0.901237687741329	0.585433906780481	0	0.660711716017647	0.132337992821723	0.145064990566424	0.833930983871775	2.00425804621919	1.22756773411865	0.118758251842905	0	0.147374269484168	0.574963149174361
427	AvBD10	0.958450011	-0.583759218	0.984036683	-0.593229122	0.553027825	NA	0	0.0820803427018468	0.204259338277363	0.29015595157007	0	0.152694508372545	0	2.51165092070844	0.295351804979794	0	0	0	0	0	0.132142343203529	0	0	0.277976994623925	0	0	0.118758251842905	0.142648092078202	0	0
428	AvBD12	1.487441002	-0.508299431	0.732299769	-0.694113875	0.487610798	NA	0.163229142539359	0.246241028105541	0.408518676554725	0	0	0	0.17648815918879	0	0.147675902489897	0.0744192526178647	0	0.360495075096532	0	0.238622722144779	0	0	0	0	0.286322578031313	0.122756773411865	0	0.142648092078202	0.147374269484168	0.114992629834872
429	AvBD2	10.12254241	-0.925073591	0.653626485	-1.415293921	0.156982337	0.337137175	3.01973913697814	1.47744616863324	1.94046371363494	0	1.98686570504486	0.305389016745091	0.529464477566369	0.13953616226158	0.147675902489897	1.2651272945037	0.503692358810625	0.540742612644797	0.439075430085361	0.11931136107239	0.396427029610588	0.132337992821723	0.145064990566424	1.04241372983972	3.07796771383662	0	0.118758251842905	0.142648092078202	0.294748538968336	0.344977889504617
430	AvBD4	2.496954465	-0.672149897	0.89323105	-0.752492759	0.451754783	0.637114847	0.489687427618077	0.164160685403694	0	0	0	0	0.17648815918879	0.27907232452316	0.147675902489897	0.148838505235729	1.09133344408969	0.180247537548266	0	0	0.132142343203529	0.132337992821723	0	0.138988497311962	1.07370966761742	0	0.178137377764358	0.0713240460391011	0	0
431	AvBD6	2.23789008	-2.11533033	0.976671798	-2.165855852	0.030322204	0.129740941	0.734531141427116	0.164160685403694	0.612778014832088	0	0.794746282017943	0	0.441220397971975	0.13953616226158	0	0	0	0.360495075096532	0.14635847669512	0	0	0.132337992821723	0	0	0.357903222539141	0	0	0	0	0.114992629834872
432	AvBD7	7.008944428	-1.282756737	0.946967682	-1.354593996	0.175546948	0.36019588	2.12197885301167	0.410401713509234	1.73620437535758	0	1.82791644864127	0.152694508372545	1.32366119391592	0	0.147675902489897	1.04186953665011	0	0.180247537548266	0.29271695339024	0	0.594640544415883	0	0	0.694942486559812	1.57477417917222	0.306891933529662	0	0	0	0.172488944752308
433	AVD	104.9204325	-0.389958478	0.521349333	-0.747979241	0.454472679	0.639731995	11.7524982628338	3.11905302267018	3.2681494124378	0.507772915247623	4.2916299228969	20.3083696135485	11.0305099492994	4.11631678671661	2.51049034232825	6.3256364725185	37.2732345519862	1.08148522528959	11.1964234671767	2.86347266573735	9.38210636745059	12.3074333324202	10.1545493396497	2.43229870295934	2.7916451358053	8.83848768565428	1.54385727395777	1.85442519701663	3.83173100658837	12.649189281836
434	AVEN	492.337661	0.3308053	0.109049856	3.033523488	0.002417159	0.033523961	28.3202562305788	34.6379046201794	24.5111205932835	28.6529002175444	29.8824602038747	31.1496797079992	26.1202475599409	44.7911080859671	30.7165877178986	37.0607878036966	34.4189778520593	33.5260419839774	32.4915818263167	47.8438557900282	46.6462471508459	41.2232847639666	41.9237822736964	37.3879057769179	35.9334835429298	39.1594107183849	39.6652561155304	46.5032780174939	29.843289570544	39.7299536079484
435	AVPR1A	15.27809416	-0.331868484	0.437423304	-0.758689535	0.448038298	0.635041867	0.897760283966475	1.14912479782586	1.83833404449626	0.435233927355105	0.397373141008972	1.14520881279409	1.05892895513274	0.767448892438689	1.47675902489897	0.967450284032241	2.0147694352425	2.88396060077225	0	0.596556805361948	0.198213514805294	0.794027956930336	0.580259962265695	1.04241372983972	0.501064511554798	1.41170289423645	0.178137377764358	2.28236947325124	2.21061404226252	2.18485996686257
436	AVPR1B	16.99003923	-0.259981599	0.332935409	-0.780876987	0.434874848	0.622569159	1.06098942650583	1.72368719673878	1.53194503708022	1.2331627941728	1.51001793583409	2.29041762558818	0.970684875538344	1.04652121696185	2.21513853734845	0.372096263089323	1.00738471762125	1.44198030038613	0.512254668432921	0.536901124825753	0.264284686407059	1.25721093180636	1.59571489623066	2.08482745967944	0.357903222539141	1.04343257400085	1.1282033925076	0.855888552469214	3.31592106339378	0.689955779009234
437	AVPR2	4.073227412	0.102673755	0.726853461	0.141257847	0.887666249	0.943200135	0.979374855236154	0	0	0	0	0.229041762558818	0.882440795943949	0.13953616226158	0.147675902489897	0.893031031414376	0	0.180247537548266	0.14635847669512	0.656212485898143	0.594640544415883	0.198506989232584	0.290129981132847	0	0.214741933523485	0	0.118758251842905	0.285296184156405	0.957932751647092	0.229985259669745
438	AVR2	3.299307382	-0.45926969	0.498192222	-0.921872461	0.356595105	0.551380189	0.408072856348398	0.492482056211081	0.204259338277363	0.145077975785035	0.317898512807177	0.0763472541862726	0.529464477566369	0	0.295351804979794	0.223257757853594	0.33579490587375	0.360495075096532	0.512254668432921	0	0.594640544415883	0.132337992821723	0	0.277976994623925	0.286322578031313	0	0.237516503685811	0	0.221061404226252	0.172488944752308
439	AWAT1	79.16469099	-0.048910852	0.200290832	-0.244199153	0.807076583	0.895733606	3.01973913697814	4.43233850589973	8.88528121506527	4.49741724933609	6.27849562794175	8.70358697723508	4.50044805931414	4.46515719237055	11.5925583454569	3.05118935733245	6.63194939100656	5.58767366399624	4.53711277754873	6.20419077576426	4.42676849731824	7.08008261596216	4.85967718397519	3.47471243279906	6.5854192947202	4.29648706941527	6.41294559951689	6.91843246579281	8.62139476482382	4.7721941381472
440	AXIN1	2193.968069	0.048529654	0.107582417	0.451092804	0.651922664	0.792507257	114.342014348821	164.735247802607	165.245804666386	185.55473102906	177.864217915616	146.739422546016	144.279070136836	126.489531090122	208.739888169469	181.806234145443	132.051346734852	161.862288718343	150.895589472669	156.476850046439	215.920588794567	170.980686725666	163.850906844776	202.019780842937	157.906901784269	150.499804202946	156.226480299342	104.347079355205	144.868906902937	174.156337884914
441	AXIN2	1104.383988	-0.034803272	0.113724273	-0.306032045	0.759580247	0.865425786	62.0270741649564	98.8247326130236	107.338282264754	77.9068729965638	84.0046820092966	62.6047484327436	78.2724986002283	63.5587219101496	107.065029305175	87.8147180890803	71.2724687717034	89.8533974678105	74.1305684460784	46.4121194571596	102.608529497541	81.9833865530571	73.5479502171768	90.7594887447115	74.0143864210945	79.9146594911241	73.5113578907584	68.4710841975371	84.1507078754599	108.32305730445
442	AZIN1	5931.828553	0.262444718	0.11999206	2.187184036	0.028729092	0.126482657	328.743493074269	430.921799184696	401.573859053295	460.259878178024	340.469307216487	421.436843108225	356.859057879733	488.027727509875	368.525214663538	517.437063452013	325.5531612446	322.823339748944	466.810361419086	661.402530104792	558.763898236124	449.155147636926	403.570803755791	436.215398813594	411.01606076395	456.041413225078	533.343309026488	489.710900104468	314.496691079214	442.146661715084
443	AZIN2	524.5585335	-0.368129562	0.140278444	-2.624277496	0.008683301	0.063600781	43.3373373441998	39.8089662103957	44.9370544210198	30.82906985432	41.0089081521259	45.8083525117636	54.7113293485248	33.0003023748636	59.8087405084083	34.7537909725428	45.66810719883	49.477949056999	25.9054503750363	30.006807309706	27.7498920727412	32.2243012520895	27.8524781887533	20.1533321102346	58.3382252738801	35.9063562229705	25.4142658943818	40.7973543343658	46.0544592138025	32.9453884476909
444	B2M	70622.83737	0.249062148	0.165713093	1.502972056	0.13284625	0.305058159	3462.66141525869	4236.41272787042	3803.20674905535	5020.7860469806	4883.63642837206	5823.38681305795	4791.74176605524	6844.52783125501	3282.61379849667	5934.41446150638	5844.34243927968	3025.45491774764	6151.81267168764	9085.73911270408	4829.93478643221	5230.19598330371	4545.61147939888	4237.13383480383	5781.35391496377	6117.64518136699	6038.08517757476	5480.68234573661	3056.76341050587	6053.95948660161
445	B3GAT1	13.55011388	-0.10389885	0.357100866	-0.290950988	0.771088805	0.872675528	0.489687427618077	1.55952651133509	0.204259338277363	0.435233927355105	1.3510686794305	1.679639592098	1.58839343269911	0.27907232452316	2.95351804979794	0.520934768325053	0.503692358810625	0.901237687741329	1.0976885752134	0.477245444289558	1.05713874562824	1.05870394257378	0.725324952832118	0.277976994623925	1.50319353466439	0.613783867059325	1.48447814803632	0.998536644547416	1.54742982958376	0.689955779009234
446	B3GAT1L	79.30782203	-0.559433865	0.231924372	-2.41213918	0.015859226	0.091576232	10.8547379788674	5.58146330372559	6.5362988248756	3.91710534619595	4.76847769210766	2.74850115070582	9.61860467578905	2.72095516410081	11.3710444917221	6.99540974607928	7.13564174981718	11.1753473279925	3.87849963242069	2.92312834627354	4.29462615411471	6.61689964108613	3.19142979246132	3.68319517876701	4.36641931497753	5.46267641682799	5.64101696253801	3.99414657818966	7.00027780049798	5.17466834256925
447	B3GAT2	192.9162373	-0.246572818	0.132713507	-1.857933108	0.063178514	0.197658902	12.4054148329913	10.9166855793456	24.0004722475901	14.3627196027185	18.2791644864127	15.4221453456271	18.7959889536061	12.5582546035422	15.6536456639291	10.9396301348261	20.3155918053619	12.4370800908303	11.6354988972621	11.2152679408046	9.11782168104353	10.8517154113813	20.0189686981665	12.7174475040446	17.5372579044179	13.0122179816577	11.9945834361334	12.7670042409991	12.5268129061543	11.3267740387349
448	B3GNT2	1722.295672	-0.201378865	0.086104417	-2.338775092	0.019347076	0.101434588	110.832587784225	126.896209817055	157.892468488401	113.741133015467	164.433005749513	143.532837870193	114.011350835958	164.931743793187	132.243770679703	119.145223441201	164.3716064252	117.881889556566	122.648403470511	140.011882218449	119.522749427592	103.554479382998	126.641736764488	103.963395989348	137.005353587983	102.133635478672	105.338569384657	113.761853432366	107.435842453958	117.924941895662
449	B3GNT5	3109.960153	0.067953423	0.217428121	0.312532816	0.754635628	0.86267626	108.057692361056	278.580683130068	423.63386758725	327.440991346824	224.595299298271	245.609116717239	191.930873117809	304.049297567982	145.829953708773	183.220199945183	157.571759581257	106.796665997347	276.983417145515	282.887237102636	231.38124294938	235.561627222666	297.963490623434	205.980953016328	198.851030442747	321.929638272616	228.49087654575	157.982761976609	98.1512634764559	232.630090155947
450	B3GNTL	6.801087253	-0.859747928	0.398387762	-2.158068121	0.030922536	0.130963201	0.816145712696795	0.820803427018468	0.204259338277363	0.652850891032658	0.476847769210766	0.916167050235272	0.35297631837758	0.558144649046319	0.738379512449485	0.818611778796511	1.17528217055812	0.180247537548266	0.439075430085361	0	0	0.264675985643445	0.79785744811533	0.138988497311962	1.0021290231096	0.24551354682373	0.118758251842905	0.570592368312809	0.442122808452504	0.344977889504617
451	B4GALT1	617.5100158	-0.062637965	0.091139926	-0.687272506	0.491911021	0.669107201	46.5203056237173	44.7337867725065	54.3329839817784	41.4197620866275	69.3813504201665	42.4490733275676	50.2991253688051	39.5585020011579	38.7649244035979	45.098067086426	47.8507740870093	39.2939631855219	41.7121658581093	41.9379434169449	48.3640976124918	33.2168361982524	34.3804027642424	53.5800657137615	44.6663221728849	48.5503038843926	41.1497342635667	43.6503161759299	43.5490966325716	53.7590544478028
452	B4GALT2	1384.960678	0.062364862	0.066641409	0.935827487	0.349362017	0.544307856	106.670244649471	91.9299838260685	125.108844694885	95.8965419939082	109.357088405669	79.3247970995373	106.951824468407	85.7449717097408	95.3986330084734	97.5636401820205	89.4053936888859	115.448547799664	103.255905308407	102.548114841719	101.881746609921	102.9589584153	98.2089986134688	99.0987985834292	95.2738378399195	101.090202904671	91.4438539190372	121.036906128355	99.8460675755238	121.144735531038
453	B4GALT6	1084.2448	-0.105555243	0.14728561	-0.716670443	0.473577467	0.655984261	89.2863409690294	77.8121648813508	59.6437267769899	65.2125501153733	115.953482546418	79.4011443537236	87.0086624800734	51.140003468869	89.6392728113674	112.149813695122	84.2845213743112	83.6348574223953	63.88547507742	74.8678790729245	96.1335546805677	69.2127702457609	59.2590486463841	42.7389629234285	112.882676388845	70.0941176181749	55.6976201143226	107.414013334886	73.2450119336315	92.3965780723199
454	B4GALT7	478.2624463	-0.160659594	0.084595603	-1.899148278	0.057544983	0.188098579	30.3606205123208	34.3916635920738	48.715852179151	36.4871109099363	44.3468425366013	37.1047655345285	31.061916017227	40.7445593803813	36.7712997199843	30.0653780576173	43.6533377635875	33.3457944464292	27.5153936186826	31.6771663647194	26.5606109839094	31.959625266446	40.4731323680322	36.4149862957342	40.7293867249543	29.5230040055535	31.8865906198201	34.1642180527294	33.1592106339378	31.4504842598376
455	BABAM2	2986.653994	0.278561693	0.084697737	3.288891824	0.001005827	0.020729738	193.181690195331	214.22969445182	163.918118967583	245.471935028279	167.929889390391	216.978896397387	201.725965952787	202.466971441552	156.241104834311	245.137018123246	197.19555847436	176.912958103623	246.906750184668	219.652215734269	250.343669199087	237.612866111403	199.827024505249	256.920237281163	215.24299803504	260.182981246448	241.019872115176	224.884717161286	217.745483162858	292.771235559585
456	BAG1	795.4062767	-0.109588166	0.061629891	-1.778165837	0.075376622	0.219731647	54.6817627506853	64.843470734459	82.8271616714705	52.9534611615378	61.5133622281888	64.2080407706553	67.0655004917401	51.140003468869	72.0658404150697	56.8563090000486	53.9790311192053	50.7396818198368	48.2251180710421	56.0763397040231	53.8480048554383	53.1998731143325	56.7204113114717	52.6766404812338	57.9803220513409	55.1791696486333	52.72866381825	59.5555784426494	65.7289241899389	57.9562854367756
457	BAG5	1089.317688	-0.018351908	0.086335954	-0.212563913	0.831667121	0.911516992	89.6944138253778	71.3278178079049	74.5546584712373	80.3006595970169	75.0240490224939	81.5388674709392	82.0669940227873	57.4191307706401	91.1898697875114	90.5682304359413	82.521598118474	92.4669867622603	71.203398912176	65.3229701871333	77.3032707740647	74.8371349406841	82.0342521653126	61.9888698011353	98.7097087762952	71.5671988991173	61.3386370768606	95.3602495542782	102.646178695723	89.5217623264481
458	BAHD1	2240.390133	0.271898825	0.076237316	3.566479488	0.000361809	0.012272565	140.948364582737	162.847399920464	128.989772122154	174.383726893612	180.486880646275	175.522337374241	120.806144964727	145.885057644482	134.237395363316	150.326890288087	137.927757587643	141.31406943784	174.312945743888	166.081414612766	201.517073385382	171.973221671829	164.721296788174	185.20217266819	181.886417694392	206.661028038875	187.697417037712	170.749766217608	140.963488761607	190.140313431961
459	BAIAP2L1	1731.05577	0.583678917	0.235941049	2.473833697	0.01336719	0.083485514	45.1328579121328	118.934416574976	162.692562937919	128.901781485004	84.0841566374984	88.8682038728214	85.0672927289967	195.699467571866	77.1606590509711	106.345111990929	78.3241617950521	52.902652270416	188.509717983315	243.693454990356	169.406483986925	120.890756442644	176.761691005187	114.179050541777	114.886934435064	180.084186595206	158.957920091729	147.284155070744	52.612614205848	131.781553790764
460	BAK1	1913.529332	0.240592146	0.129138962	1.863048474	0.062455447	0.196275494	98.9984749501212	146.431331380095	146.045426868314	150.445860889081	147.584384570732	134.905598147144	113.128910040014	163.187541764918	75.8315759285621	124.577828882305	140.026475749354	108.779388910378	183.899425967419	142.517420800969	143.836940577042	138.624047480754	131.066218976764	188.815873598301	128.487256891552	190.150242014979	179.146822905023	140.223074512873	98.224950611198	141.268445752141
461	BAMBI	502.1507838	0.441022809	0.235369519	1.873746486	0.060965375	0.194013408	18.6081222494869	34.2275029066701	34.7240875071516	33.077778478988	14.702806217332	50.3891877629399	24.796586366025	60.1400859347409	27.3200419606309	39.5166231400861	18.1329249171825	19.646981592761	47.7128634026092	65.9791826730314	44.5980408311912	29.1805274171898	48.2341093633359	26.060343245993	37.0787738550551	39.7731945854442	49.1659162629628	61.6952998238225	20.7797719972677	31.8529584642596
462	BANP	454.6104304	-0.027924848	0.058077125	-0.480823522	0.630641931	0.776463023	34.4413490758048	40.219367923905	28.0856590131374	35.181409127871	34.412514011377	34.8143479089403	31.503136415199	28.9537536692778	34.6299991338808	33.9351791937463	33.0757982285643	36.0495075096532	31.4670724894508	26.7257448802153	31.8463047120506	36.8561310008497	34.598000250092	28.1451707056724	37.937741589149	33.5125991414391	33.6679643974637	33.8075978225339	33.2328977686799	32.830395817856
463	BAP1	2721.878261	-0.184782477	0.057691432	-3.202944867	0.0013603	0.023960659	198.813095612939	195.843697686607	286.473721934001	192.881168806204	245.338177258939	193.845678378946	224.669426647329	176.862085666552	230.669759689219	196.764503921634	216.587714288569	208.997019787214	180.752718718473	164.470711238289	182.885002993685	169.78964479027	209.691443863765	198.475574161482	206.868062627624	176.892510486497	174.396492831307	162.761473061229	202.344872001763	202.674510083962
464	BARD1	289.3547835	0.029102411	0.178157697	0.163351969	0.870241318	0.933936724	21.383017672656	22.9004156138153	17.4641734227145	28.0725883144043	29.1671885500585	24.4311213396072	20.0314060679276	26.4421027485694	15.5059697614392	17.042008849491	22.5822074200097	8.29138672722023	38.7118170858593	18.4932609662204	19.0284974213082	17.7332910381108	13.2009141415446	19.3888953750188	29.7775481152566	20.1934892262518	17.57622127275	17.1177710493843	26.306307102924	18.9162876078365
465	BARX1	14.39243671	-0.022699719	0.561964284	-0.040393526	0.967779392	0.984699772	2.36682256682071	1.06704445512401	1.22555602966418	0.29015595157007	0.158949256403589	0.381736270931363	4.32395990012535	0.0697680811307899	0.812217463694433	0.446515515707188	1.59502580290031	0.180247537548266	2.48809410381704	0.596556805361948	1.05713874562824	0.661689964108613	0.362662476416059	0.138988497311962	2.21899997974268	0.368270320235595	1.95951115540794	0.142648092078202	2.21061404226252	0.344977889504617
466	BARX2	8.88888567	-0.531496479	0.246146449	-2.159269328	0.030829278	0.13090233	0.571301998887757	0.738723084316622	1.02129669138681	0.943006842602728	0.715271653816149	0.534430779303908	0.882440795943949	0.627912730177109	1.10756926867423	0.148838505235729	0.755538538215937	1.26173276283786	0.365896191737801	0.536901124825753	0.858925230822941	0.264675985643445	0.652792457548906	0.625448237903831	0.42948386704697	0.613783867059325	0.475033007371622	0.784564506430112	0.294748538968336	0.402474204422053
467	BASP1	2273.612548	-0.165176494	0.141570986	-1.16673973	0.243315493	0.438204116	236.76387125334	164.078605060992	135.117552270475	136.155680274255	168.724635672409	171.399585648182	194.225219187263	123.838344007152	229.857542225525	179.275979556436	176.628120489592	206.473554261538	122.428865755468	126.410387056197	143.77086940544	183.288120058086	118.227967311635	127.382957786414	227.912772112925	118.583043115862	157.7703375733	172.889487598781	264.684187993566	121.892187624965
468	BAZ2B	2797.839065	0.018726798	0.096279963	0.194503582	0.845781591	0.921372642	187.631899348993	211.356882457256	273.503253953388	219.793133314328	196.063907773827	200.182500476407	200.049328440493	165.14104803658	212.800975487942	209.862292382378	186.366172759931	200.164890447349	171.239417733291	117.402379295231	218.563435658638	189.375667727885	247.843536382735	203.409665816057	193.983546616215	210.098217694407	155.75144729197	249.420188998737	246.188717173303	275.637333714189
469	BBIP1	244.8309816	-0.187325393	0.095339738	-1.964819676	0.049435112	0.171205849	21.7910905290044	16.8264702538786	19.9152854820428	20.0207606583348	23.7629138323365	14.4296310412055	19.5901856699557	17.5117883638283	15.727483615174	19.6466826911163	20.6513867112356	20.4580955117282	16.465328628201	15.9877223837002	15.4606541548129	16.4760801063045	22.6301385283621	15.5667116989398	18.8972901500667	15.8970021568365	17.1605673912998	19.4001405226355	12.2320643671859	13.971604524937
470	BBS2	1400.373874	-0.189963622	0.115709476	-1.641729177	0.100646142	0.25807149	94.3464443877495	112.532149844232	170.250158454182	80.590815548587	95.9258762395658	97.1900545791251	110.04036725421	106.954468373501	156.388780736801	102.698568612653	86.2992908095537	110.221369210765	98.2797171007732	65.3826258676695	94.0192771893112	80.8585136140725	143.39674317491	94.9291436640704	96.1328055740134	89.7352013640733	86.3372490897922	99.4970442245461	111.930757673226	87.9693618236773
471	BBS4	611.2415637	-0.079256992	0.08863113	-0.894234251	0.37119657	0.564256809	41.2153584911882	53.1880620707968	59.3373377695738	37.6477347162166	37.6709737676505	39.9296139394206	44.1220397971975	46.3957739519753	55.5999772874462	42.1212969817114	41.8064657812818	56.1471079462848	38.931354800902	39.7306832371057	46.7123183224477	45.9874525055486	43.8821596463432	41.4185721989648	33.8576448522028	42.1669516669756	38.0026405897297	46.0753337412593	50.1072516246171	53.5865655030505
472	BBS5	399.9855054	0.12423992	0.101608953	1.222726113	0.221433161	0.414285183	23.5866110969374	29.8772447434723	29.0048260353855	32.4974665758479	26.0676780501885	26.4924972026366	24.0906337292698	22.1862497995912	35.7375684025551	38.6980113612896	23.6735408640994	26.6766355571433	28.8326199089387	23.9219278950141	33.2337993156877	26.1367535822902	45.3328095520074	28.8401131922322	31.7102255169679	27.8044091777874	29.3332882051976	34.3068661448076	30.3590995137386	25.9883343426811
473	BCAP29	3412.317229	-0.001856382	0.06395175	-0.029027858	0.976842372	0.989201365	257.412357784569	253.217857235197	237.75786975485	239.668815996878	252.252469912495	250.342646476788	288.116919875699	191.931991190803	271.428308776431	274.011688138978	241.016793690884	262.620662207823	215.95193236365	257.115983111	292.431005509411	259.845648905452	263.945750335608	196.251758204491	240.009901034748	235.99989688431	227.362673153242	251.345938241792	283.548094487539	260.400810261068
474	BCAS2	1089.634336	-0.123074284	0.062010032	-1.984747959	0.04717252	0.166650516	80.7168109857131	74.2006298024695	88.5464231432367	86.9742464831285	98.7869628548304	91.1586214984095	86.6556861616958	88.5356949549724	91.5590595437361	66.0098770720459	80.6747261361684	71.197777331565	68.4225878549687	77.0154835722275	70.1015130694724	76.8883738294208	82.1067846605958	72.5519955968444	92.7685152821455	68.6210363372325	72.3237753723294	85.1609109706868	76.7819944012515	70.6054747186116
475	BCHE	2728.276087	0.735797887	0.196708465	3.740550193	0.000183618	0.00822232	122.17701319071	180.740914629467	180.769514375466	231.762066316594	113.807667584969	134.142125605281	159.192319588288	227.02533599959	100.788803449355	151.889694593062	104.180369547331	98.9558981139979	201.901518600918	346.659159595828	343.966519358787	225.371601775394	192.646307472211	262.757754168265	149.889869599392	266.811847010688	310.968482450648	237.937017586441	112.151819077452	306.455358509935
476	BCKDHB	636.2164811	0.147340448	0.109226726	1.348941354	0.177355804	0.361985559	51.6620236137071	50.0690090481266	44.8349247518811	37.9378906677867	36.9557021138344	33.5164445877737	56.299722781224	30.7677237786783	57.372088117325	45.7678403599868	38.7843116284181	49.9285679008696	42.8098544333227	45.93487401287	51.403371506173	54.2585770569063	58.0985287218527	41.2795837016529	41.6599351035561	43.1490058542705	40.9715968858024	42.1525112091088	62.4130031265451	61.9235311660787
477	BCL10	1123.499151	0.099125211	0.061925585	1.600714959	0.109440066	0.270934314	70.5966041482728	70.9174160943957	84.6654957159668	85.2333107737081	85.03785217592	96.3502347830761	85.8614894453463	79.3263082457081	76.7914692947464	76.3541531859291	84.2005726478427	64.8891135173757	97.0356700488647	81.4300039319059	84.7032419934624	82.4465695279332	83.2673045851272	71.9960416075966	103.434031313812	83.4132275333622	81.7650563938404	74.6762762029389	77.1504300749619	96.1913348568707
478	BCL11A	1498.603045	-0.047064057	0.140774818	-0.334321561	0.738136922	0.850868426	90.3473303955352	103.503312147029	113.261803074798	102.134894952665	205.998236299051	152.541813864173	101.039471135582	90.0705927398498	112.676713599791	124.205732619216	77.8204694362415	80.6607730528489	118.550366123047	84.1741652365709	111.594208835381	113.347490851805	103.21374078801	90.8984772420234	178.736869336047	114.53206959327	95.6003927335388	98.8551278101942	77.9609885571248	106.253189967422
479	BCL2	508.4138487	-0.246486857	0.108682797	-2.267947309	0.023332418	0.112764677	47.8261387640322	38.3315200417625	33.2942721392101	33.9482463336982	55.9501382540632	47.5643393580479	45.6221891503022	28.1165366957083	39.7986557210272	35.9444990144286	38.6164141754812	43.3495327803579	29.9303084841521	18.4932609662204	39.7748453042624	33.4815121838958	33.7276103066935	31.5503888898155	42.7336447711735	33.0829504344976	32.5397610049561	33.4509775923384	42.3701024766983	38.1200567902602
480	BCL2A1	285.0644837	-0.323409792	0.18848442	-1.715843634	0.086190666	0.235808853	26.1166628062974	16.9906309392823	18.0769514375466	13.8549466874708	45.6184365878299	34.432611638009	23.6494133312978	18.6978457430517	20.7484642998305	22.7722913010666	30.4733877080428	10.4543571777994	22.9782808411339	15.9877223837002	14.7338712671935	16.1452351242502	18.3507213066526	11.7445280228608	30.9228384273818	18.168002464956	16.269880502478	16.6898267731497	16.8743538559372	23.8034743758186
481	BCL2L1	562.9068108	-0.100895698	0.096888252	-1.041361526	0.297707792	0.494091644	48.4790553341896	39.4806448395883	46.9796478037934	29.8860630117172	45.5389619596282	42.7544623443127	42.1806700461208	58.3958839064711	40.3155213797419	39.7398808979397	41.8904145077503	38.663096804103	50.7132121748592	36.747899210296	34.2248668897141	36.3267790295629	33.0748178491446	34.1911703387428	47.8874511757371	37.0725455703832	35.0930634195785	51.3533131481528	39.1278685480466	40.3624130720402
482	BCL2L10	534.29123	0.086854361	0.07421118	1.170367613	0.241853063	0.437430045	43.9902539143573	38.4136003844643	36.2560325442319	34.0933243094832	35.922531947211	35.1960841798717	34.5916792010028	39.6980381634195	30.8642636203885	44.8003900759545	38.3645679960759	44.791513080744	35.1260344068289	39.1341264317438	42.6159056831383	39.105876878819	35.8310526699066	36.1370093011102	49.4622253549094	45.1131142288604	36.458783315772	40.4407341041703	43.033286689377	39.4424720333612
483	BCL6	3455.838992	-0.083747198	0.137490814	-0.609111222	0.54245072	0.712544252	295.607977138779	194.940813916886	278.8139967486	185.119497101705	436.792556597062	317.451882906522	214.344869334785	153.071170000953	298.674512785817	294.253724851037	262.759513846209	229.364991530168	256.346871931503	160.235157920219	219.686645575868	221.202955001509	247.045678934619	178.669713294528	293.981706993651	251.896899041147	195.357324281579	331.585490035781	330.413112183505	269.255242758354
484	BCO1	2835.211253	0.433014	0.281333542	1.539148148	0.123768133	0.291972565	108.057692361056	186.814859989403	176.480068271641	304.518671172789	99.8201330214537	191.249871736613	112.952421880825	410.585157454699	87.5718101765089	169.229380453024	180.825556813014	87.7805507860054	279.691048964375	276.921669049016	122.694165664477	273.211786180446	263.292957878059	228.914055072802	149.889869599392	292.161120720239	447.896746825518	163.189417337463	83.7822722017495	240.794566874223
485	BCS1L	248.3431476	0.254053016	0.10888947	2.333127484	0.019641455	0.102363195	16.9758308240933	14.7744616863324	19.2003777980721	19.1502928036246	12.9543643968925	14.8877145663232	16.6781310433406	22.8839306108991	14.5460763952548	15.1815275340444	14.3552322261028	17.9346299860524	23.5637147479144	22.370880201073	20.3499208533435	19.5860229376149	16.102213952873	20.0838378615786	19.3983546616215	24.1830843621374	19.3575950503936	18.1163076939317	16.5796053169689	15.7539902873775
486	BDH1A	4509.49136	-0.141728507	0.121514802	-1.166347684	0.243473901	0.43822243	291.364019432756	511.606776060611	280.448071454819	478.539703126938	353.185247728774	338.981808587051	267.732537489394	439.469143042846	262.346240773302	305.714289754188	327.064238321032	311.8282399585	363.773993825721	308.360212691591	307.957730835825	369.55384495466	282.876731604526	341.842209138772	314.167448744858	342.061749112162	319.400318331494	246.353255019055	265.642120745213	280.409527852336
487	BDKRB1	551.4863758	-0.437829825	0.16757759	-2.61269913	0.008983034	0.065165327	66.5158755847888	48.755723564897	59.9501157844059	33.222856454773	37.7504483958523	30.0044708952051	57.0056754179791	48.0004398179835	45.1149882106635	36.2421760249001	52.384005316305	45.6927507684854	26.9299597119021	24.1008949366227	30.6570236232188	24.8795426504838	43.3744321793607	24.6704582728733	29.2764836037018	23.8761924286077	27.4925353016326	58.9136620282975	46.9387048307075	51.80417974061
488	BDKRB2	418.7309828	0.012511265	0.218299941	0.057312269	0.954296447	0.979883015	50.2745759021226	30.7801285131926	25.1238986081156	21.3264624404002	15.8154510121571	20.9191476470387	31.2384041764158	25.6048857749999	40.167845477252	48.2980949489942	26.4438488375578	31.5433190709465	19.0997812087132	16.1070337447726	31.6480911972453	23.7546697114992	24.7335808915752	31.2029176465356	27.1290642684669	21.3596785736645	24.4048207537171	64.3342895272692	53.3494855532688	34.2103073758745
489	BDNF	13.16123869	-0.230035962	0.271170783	-0.848306586	0.396267251	0.588056258	1.79552056793295	0.246241028105541	1.42981536794154	0.58031190314014	0.874220910219738	1.37425057535291	1.32366119391592	0.418608486784739	1.62443492738887	1.19070804188583	0.503692358810625	1.26173276283786	1.02450933686584	0.536901124825753	0.594640544415883	1.12487293898464	1.08798742924818	0.972919481183737	0.644225800570455	1.10481096070678	0.475033007371622	0.427944276234607	1.62111696432585	1.03493366851385
490	BEAN1	139.6713691	0.093926234	0.122913149	0.764167504	0.444767429	0.631914662	8.48791541204667	7.30515050046437	10.5193559212842	7.39897676503679	13.510686794305	10.0014902984017	7.50074676552357	10.3954440884877	12.1832619554165	9.07914881937949	9.90594972327562	13.1580702410234	10.2450933686584	11.632857704558	13.3463766635565	12.4397713252419	8.05110697643651	11.6055395255489	8.0886128293846	10.86397444695	9.44128102151098	8.41623743261393	10.0951374596655	11.4992629834872
491	BECN1	2367.314906	-0.237306515	0.070158383	-3.382439919	0.00071845	0.018225294	188.774503346769	170.152550420929	242.047315858675	156.46659688416	224.833723182876	202.931001627113	191.489652719837	148.606012808583	211.028864658063	169.750315221349	192.242583612722	174.299368809173	146.578014410163	121.101031488475	151.699409997652	147.623030992632	175.23850860424	162.269070611716	184.105417674134	143.748181665294	135.206269723148	170.963738355725	207.429284298966	163.059549105849
492	BEND7	2567.097734	0.189054102	0.095008491	1.989865331	0.046605772	0.165652541	161.678465685235	188.702707871546	181.178033052021	195.05733844298	172.30099394149	199.342680680358	161.574909737337	225.21136589019	163.329548153826	182.922522934711	157.068067222446	131.039959797589	252.687910014125	198.772727546601	190.020689526675	183.883641025784	203.090986792993	246.218122988142	162.416482388262	221.698732781828	194.941670400129	184.443983057116	156.437787057444	191.175247100475
493	BEST4	28.87454212	-0.371164769	0.315720456	-1.175612041	0.239749942	0.435215797	1.95874971047231	3.69361542158311	2.85963073588308	1.16062380628028	3.17898512807177	3.20658467582345	1.85312567148229	0.906985054700269	4.13492526971711	2.08373907330021	1.93082070877406	2.07284668180506	0.439075430085361	1.07380224965151	2.37856217766353	1.32337992821723	0.435194971699271	1.1119079784957	3.65061286989924	1.16618934741272	1.30634077027196	4.35076680838517	2.80011112019919	2.29985259669745
494	BET1	824.614413	0.16537091	0.087351351	1.893169463	0.058335337	0.189418507	48.642284476729	67.1417203301107	61.8905794980409	64.6322382122331	57.3806815616955	60.4670253155279	51.622786562721	75.2099914589915	47.1086128942771	48.9678682225549	50.285287154594	52.6322809640936	71.9351912956516	69.9761132689565	54.6408589146594	61.9341806405662	59.4766461322337	74.219857564588	60.0561607420679	61.808035412874	64.2482142470118	59.3416063045321	63.4446230129343	59.853663829051
495	BET1L	1630.095213	-0.032003137	0.076715573	-0.41716611	0.676556912	0.808707578	124.70706490007	105.555320714575	137.364404991526	128.248930593971	98.151165829216	116.887646159183	115.511500189063	126.001154522207	152.253855467084	114.828906789365	123.488576635071	113.465824886633	91.8399441261879	106.187111354427	128.376286422229	116.126588701062	148.328952854168	117.653762974576	95.7749023514743	118.889935049391	120.717762998313	119.610425207573	122.541705076086	124.192040221662
496	BF1	13135.06656	0.383012262	0.220158588	1.739710748	0.081909821	0.229455733	487.973521621414	1447.24060251896	947.763329606962	1270.0126000222	826.615607926863	545.119394889987	403.540175985168	820.821474503743	565.008002926346	1048.56726938571	1360.30516369456	375.275373175489	1696.44110337314	1198.78090037483	1032.36205627757	1481.19298465713	744.981259053869	695.011980808468	956.746894491633	955.109075531015	1118.76211148609	1015.44044345868	901.267345030429	1175.62715111682
497	BF2	24338.25166	0.338070726	0.176718051	1.913051464	0.055741464	0.184106447	1246.90741985816	1833.42861493115	1397.54239249371	1638.72827547986	1854.14307594786	1776.14252138945	1362.40034485786	1832.94702746811	1160.80643152183	1808.7599348772	2101.48846968439	1002.26643253713	1899.65984826431	3782.11049031421	1606.1241104673	1581.24050723035	1298.76686054119	1464.38280767884	2843.04003856192	1761.31418491344	2312.10440512952	1812.84327817583	1264.76598071313	1949.182572016
498	BFSP1	188.8998036	-0.309784944	0.225877214	-1.371474966	0.170226942	0.353186693	17.9552056793295	11.1629266074512	8.27250320023318	11.0259261596627	14.5438569609284	18.3996882588917	20.3843823863052	8.79077822247953	25.843282935732	22.4001950379773	20.5674379847672	6.21854004541517	7.90335774153649	11.3942349824132	13.8088748647688	16.3437421134827	13.4185116273942	9.93767755780532	24.9816449332321	10.4343257400085	7.42239074018159	7.56034888014472	12.7478743103805	12.4767003370836
499	BG1	4248.547132	-0.296840688	0.171154457	-1.734343898	0.082857083	0.230910631	253.086785507276	361.563909601635	657.102291238275	201.078074438059	226.741114259719	365.550653043873	445.014893394534	436.050507067437	356.194276805631	272.52330308662	299.193261133511	283.168881488326	344.088778710228	345.645013026713	187.179629147799	334.021093882028	266.121725194104	264.147639141385	260.839868586526	203.899000637108	371.357053512765	250.133429459128	285.611334260318	205.721814774587
500	BG2	6135.677171	-0.555858308	0.486412357	-1.142771764	0.253133365	0.44786875	198.976324755479	913.882535642363	1504.67641542019	1.16062380628028	509.273417517098	521.757135108987	504.403158961561	583.749534821319	687.800515846695	301.323553849734	656.311143530244	170.96478936453	352.358032643502	34.1230492667034	513.439074517314	196.389581347436	370.713583392496	528.364772531425	294.697513438729	458.864819013551	564.161075379722	266.60928409416	396.657846316638	385.570287836327
501	BG8	1615.630096	0.087656466	0.357588657	0.245132121	0.806354133	0.895733606	175.226484516002	83.4757085277783	110.606431677192	42.9430808323704	89.3294820988169	60.1616362987828	167.66375122935	115.256870028065	159.563812640334	138.419809869228	49.0260562575675	186.556201362455	91.9863026028831	214.342860166548	53.5176489974294	120.427573467768	40.2555348821826	31.8283658844394	226.695901156292	28.0499227246111	80.6962321272542	261.117332549149	214.576936368949	98.0312169342286
502	BGLAP	80.29527881	-0.102900958	0.205262113	-0.501314913	0.616149511	0.765640255	6.12109284522596	4.35025816319788	8.98741088420395	5.00519016458371	6.11954637153817	5.80239131815672	5.2946447756637	4.67446143576292	8.26985053943423	4.31631665183615	4.7011286822325	9.91361456515462	5.34208439937189	5.42866692879373	2.11427749125647	4.1024777774734	7.39831451888761	3.68319517876701	6.94332251725934	5.58543319023985	6.35356647359544	7.06108055787101	10.537260268118	3.44977889504617
503	BHLHE22	228.0685305	-0.527648143	0.260890121	-2.022491849	0.043125565	0.157288887	37.0530153564345	7.55139152856991	26.8601029834732	13.0570178206532	16.7691465505786	14.1242420244604	24.6200982068362	15.1396736053814	24.6618757158128	17.3396858599625	19.2242583612722	21.8099520433402	7.97653697988405	5.54797828986612	9.11782168104353	11.447236379079	15.0867590189081	10.3546430497412	16.8930321038475	9.75916348624326	6.6504621032027	16.1192344048369	30.9485965916753	26.2758159172683
504	BHLHE23	28.99931119	0.481128773	0.334398439	1.438788933	0.150210333	0.328230486	3.26458285078718	1.80576753944063	1.83833404449626	0.943006842602728	2.8610866152646	2.44311213396072	2.38259014904866	1.3953616226158	2.73200419606309	0.818611778796511	0.33579490587375	0.720990150193063	1.97583943538412	1.49139201340487	2.11427749125647	1.98506989232584	2.10344236321314	1.52887347043159	7.22964509529066	1.47308128094238	1.78137377764358	4.06547062422876	0.73687134742084	3.44977889504617
505	BHLHE40	1516.966586	-0.546503283	0.095685664	-5.71144371	1.12e-08	8.31e-06	123.074773474677	140.357386020158	143.185796132431	127.886235654508	148.935453250163	142.311281803212	119.923704168783	149.443229782152	120.355860529266	145.787315878397	117.360319602876	114.006567499278	79.0335774153649	102.488459161183	80.2764734961441	87.4754132551586	110.684587802181	72.3435128508765	134.070547163162	78.9939836905351	67.3359287949274	103.205894618579	74.571380358989	89.7517475861178
506	BICC1	573.5563936	-0.142441961	0.184152366	-0.773500576	0.439226188	0.62644081	49.3768156181561	43.5025816319788	41.4646456703046	34.8187141884084	39.9757379855026	36.7230292635971	45.8869213890854	26.4421027485694	43.7859050882544	65.7866193141924	49.6136973428465	54.5248801083504	28.9789783856338	17.3001473554965	41.294482251103	26.5337675607554	35.8310526699066	39.4727332365973	41.2304512365091	32.6533017275561	25.5924032721461	64.1203173891519	69.1185323880748	60.4861232931428
507	BID	938.2880643	0.054476493	0.099044036	0.55002295	0.582303632	0.740983326	76.8809261360381	58.3591236610131	64.0353025499532	58.1037293019065	77.8056610095567	95.0523314619094	56.299722781224	73.9541659986373	62.6145826557163	66.9029081034603	72.5316996687299	51.7310432763523	80.4971621823161	72.3026848098681	61.512260761243	60.0814487410621	58.6787886841184	72.0655358562525	101.000289400546	70.1554960048808	58.6071972844738	67.8291677831852	72.7292019904369	61.9235311660787
508	BIK	104.6271334	-0.14269228	0.131388591	-1.086032499	0.277464614	0.471658062	6.93723855792276	6.89474878695514	11.1321339361163	5.51296307983133	6.9937672817579	8.47454521467626	9.35387243700586	8.65124206021795	10.6326649792726	9.22798732461522	4.78507740870093	8.65188180231676	5.92751830615237	6.62178053951762	8.52318113662765	5.62436469492321	8.41376945285257	6.74094211963018	9.30548378601768	7.48816317812376	4.33467619226605	7.20372864994921	8.84245616905008	8.33696566302824
509	BIN1	1710.541975	-0.083268996	0.11488656	-0.724793188	0.468578916	0.652012293	118.749201197384	139.53658259314	141.347462087935	110.041644632949	124.536742392212	130.935540929458	138.366716804011	75.4192957023839	148.045092246122	157.099042276312	122.733038096856	151.948674153188	95.4257268052184	70.6919814353908	136.304827014441	124.993234220117	110.974717783314	108.411027903331	115.817482813666	130.122179816577	103.972849488464	131.236244711946	166.459237382368	167.946735873831
510	BIN2	1322.751567	-0.233584904	0.128160195	-1.822601032	0.068363839	0.206690514	97.9374855236154	83.4757085277783	103.661614175761	82.1141342943299	158.949256403589	154.603189727202	102.363132329498	65.093619695027	108.689464232564	97.2659631715491	126.007038429125	89.9435212365846	79.3994736071027	89.9011105680456	69.3086590102512	88.0047652264455	84.7904869860746	86.2423625820727	149.603547021361	86.0524981617173	80.93374863094	79.8829315637933	89.529868711632	82.392219276686
511	BIRC2	8412.391073	0.107183417	0.121374275	0.883081827	0.377192062	0.569435797	595.786370268661	497.406876773192	512.588809407041	491.451642971806	816.840228658042	716.824369554914	511.639173488302	725.867116084738	455.875510986312	727.894709855334	715.243149511087	397.626067831474	680.127841202224	769.081033472623	523.283679085977	682.797873963678	666.501099157433	522.457761395667	848.660121284812	559.955021918222	578.887098608242	600.833763833388	508.220168316153	684.378636462243
512	BIRC5	422.3958614	0.003061792	0.162559408	0.018834913	0.984972802	0.993171149	24.4027568096342	32.9142174234406	19.3025074672108	33.3679344305581	42.7573499725654	50.7709240338713	25.5907830823745	35.3026490521797	24.9572275207926	30.8839898364138	33.6634393138434	19.2864865176644	45.9565616822678	32.154411809009	20.6142055397506	26.2029225787011	20.5992286604322	29.8825269220719	45.6684511959945	32.7760585009679	31.2927993606056	25.6766565740764	28.8853568188969	30.3580542764063
513	BIVM	1949.912664	0.189475004	0.068245275	2.776382747	0.005496746	0.049625969	109.281910930101	142.491474930406	133.585607233395	152.114257610609	135.98108885327	146.892117054389	124.865372626069	135.559381637125	131.136201411028	153.750175908508	114.002370544138	130.499217184944	151.481023379449	165.902447571158	163.98864791558	169.260292818983	140.640508354148	155.180657248806	146.096095440478	157.865210607658	142.925556092937	140.579694743068	125.857626139479	153.630153459389
514	BKJ	15.36840246	0.042053063	0.325477798	0.129204092	0.897196158	0.948707814	0.163229142539359	0.902883769720315	1.42981536794154	0.943006842602728	0.794746282017943	1.29790332116664	0.794196716349554	1.25582546035422	1.91978673236866	1.78606206282875	1.343179623495	0.811113918967196	0.878150860170721	0.477245444289558	0.660711716017647	2.71292885284531	0.580259962265695	1.18140222715168	1.71793546818788	1.59583805435424	0.771928636978885	0.285296184156405	0.73687134742084	2.12736365194514
515	BLA	842.2638561	0.116210852	0.278953667	0.416595533	0.676974277	0.808776651	36.0736405011983	34.309583249372	24.3068612550061	47.8757320090616	82.5741387016643	85.0508411635077	42.1806700461208	39.6980381634195	42.6044978683353	155.908334234426	81.8500083067265	43.8001516242286	55.3235041907554	26.2484994359257	99.2388997458506	62.3973636154422	37.6443650519869	81.0997881815301	69.1469025945621	79.1781188506529	73.6301161426013	38.5149848611146	36.2540702931053	110.162939381808
516	BLB1	10737.95046	-0.244534313	0.201362838	-1.214396436	0.224596376	0.417670453	995.452925776281	587.120691346311	314.763640285416	891.939395126396	1000.74451831699	1007.09662997112	1136.84847741459	772.402426198975	982.044751557815	875.021572280853	1147.57909082354	574.268654628775	374.384983386117	922.45578813118	642.938570856773	690.738153532981	568.944893001514	542.541599257245	1241.7094402773	629.25122050922	965.148312727292	665.524673590853	467.618557073265	875.898861452222
517	BLB2	6290.900193	0.29719881	0.299489679	0.992350757	0.321026452	0.517407824	549.102835502404	148.319179262237	205.178505299611	162.414793891347	767.248060660123	538.09544750485	599.530276764319	281.514207362737	751.74418162482	224.746142905951	591.082983064268	201.156251903865	633.43948713648	1126.06062580121	433.691170393984	346.46086520727	400.089243982196	443.37330642516	694.47541301495	411.848974796807	224.096821227562	396.347723839285	371.309471965361	534.600736102321
518	BLCAP	3702.438273	-0.204837717	0.07281667	-2.813060746	0.004907238	0.046855302	303.687819694478	281.289334439229	330.287349994495	250.622203168648	289.287646654531	228.736373542073	381.214423847786	267.141982649794	332.418456504758	242.606763534239	275.855515175285	321.922102061203	243.101429790595	243.514487948747	250.277598027485	250.052637436645	273.665104703558	206.050447264984	271.219062040161	234.34268044325	233.953756130524	267.821792876825	290.474685153295	248.786554647746
519	BLEC1	148.4019246	-0.678084815	0.341884858	-1.983371883	0.047325905	0.166736662	23.6682256682071	4.51441884860158	2.96176040502176	7.10882081346672	24.1602869733455	16.8727431751663	16.6781310433406	10.6745164130109	15.4321318101942	22.1769372801237	7.21959047628562	10.0938621027029	10.0255556536157	3.63899651270788	5.28569372814118	20.975571862243	5.43993714624089	2.43229870295934	8.0886128293846	5.58543319023985	8.31307762900338	12.1250878266472	13.5584327925435	5.05967571273438
520	BLEC2	22.01303787	-0.302361667	0.270960315	-1.115889116	0.264469601	0.460646245	2.7748954231691	0.984964112422162	1.6340747062189	1.37824076995783	0.874220910219738	2.67215389651954	1.7648815918879	2.93025940749318	1.32908312240907	2.67909309424313	1.00738471762125	1.35185653161199	1.829480958689	2.50553858252018	0.726782887619412	0.794027956930336	0.942922438681754	0.625448237903831	2.43374191326616	1.22756773411865	1.84075290356503	1.64045305889933	0.884245616905008	1.72488944752308
521	BLEC3	40.7037904	-0.531415976	0.626132615	-0.848727511	0.396032934	0.58785984	7.1820822717318	0.656642741614775	1.12342636052549	5.44042409193882	0.55632239741256	2.21407037140191	2.82381054702064	4.39538911123976	1.03373131742928	6.77215198822568	0.419743632342187	9.01237687741329	4.09803734746337	4.89176580396797	1.58570811844235	2.97760483848876	2.32103984906278	0	3.22112900285227	0	1.36571989619341	6.84710841975371	1.17899415587334	0.459970519339489
522	BLM	568.7393089	-0.01571506	0.147572773	-0.10649024	0.915193399	0.957634246	39.6646816370642	33.1604584515461	37.8901072504508	42.0726129776602	73.5935057148616	60.2379835529691	36.8860252704571	30.0002748862397	34.4823232313909	53.1353463691554	34.2510803991225	32.4445567586878	47.6396841642616	28.3364482546925	27.815963244343	44.3332275952771	30.9713754859314	40.584641215093	52.0391285571912	49.2868445248638	29.2145299533547	49.8555081813317	44.8017779231871	52.8391134091238
523	BLMH	2658.246627	0.200599532	0.10840628	1.850441982	0.064249873	0.199888494	166.412110818877	182.546682168907	136.445237969278	210.217986912516	210.36934085015	205.221419252701	147.897077400206	233.304463301361	144.722384440099	204.057590678185	196.859763568486	143.837534963516	252.907447729168	242.619652740704	193.126034591958	197.845299268475	175.746236071222	212.721895135959	223.331610864424	196.103945525454	230.628525078922	191.362415522908	159.237898177643	202.617013769045
524	BLNK	2941.298567	-0.044188942	0.166612217	-0.265220299	0.790839759	0.885406414	167.065027389034	203.230928529773	280.754460462235	174.89149980886	456.025416621896	287.37106475713	185.13607898904	209.583315716893	195.079867189154	200.41104729991	180.909505539483	120.765850157338	271.12907807771	226.452963315395	178.986803869181	195.264708408452	235.875674661005	180.129092516303	343.730254926591	181.741403036266	176.415383112636	207.267677789628	147.521643753652	190.945261840805
525	BLOC1S2	824.9365046	0.141279769	0.091625384	1.541928252	0.12309103	0.291218953	43.6637956292785	61.2319356555778	75.0653068169307	48.0933489727391	55.8706636258614	74.5912673399884	54.4465971097417	67.744806777997	60.6947959233476	54.3260544110412	55.3222107427003	44.1606466993251	65.714956036109	72.7202745736215	58.7372715539688	55.3172809994801	65.7869732218731	68.9382946667334	62.2751607218106	65.7362521620537	63.7138021137187	62.765160514409	48.6335089297754	64.4533690224459
526	BLOC1S5	2185.712789	0.21515538	0.066646974	3.228284329	0.001245351	0.023101266	144.294562004793	167.361818769066	130.317457820957	163.285261746057	135.345291827656	169.948987818643	139.425645759144	168.071307444073	134.532747168296	149.880374772379	143.888117166902	138.430108837068	165.311899427138	193.523027659416	184.801066970136	167.341391923068	173.497728717443	161.991093617092	166.568159769716	170.263644722257	168.042926357711	174.030672335407	148.405889370557	176.456190481612
527	BLOC1S6	2845.467593	-0.018362337	0.110014632	-0.166908136	0.867442331	0.933322037	207.790698452604	172.943282072791	231.425830268252	170.176465595846	235.880696502926	241.791754007925	199.078643564955	206.6530563094	217.600442318863	253.02545890074	206.597815838824	192.233998795225	187.265670931406	306.093296831215	188.434981408233	150.997649809585	208.168261462818	137.112152598251	243.445771971124	187.57234977333	170.596228772334	228.022975187006	213.397942213075	248.729058332829
528	BMF	109.7417698	0.006062815	0.180323668	0.03362185	0.973178698	0.987822974	5.38656170379885	7.38723084316622	8.78315154592659	6.31089194664903	6.75534339715252	10.917657348637	8.47143164106191	6.48843154516346	5.61168429461608	8.18611778796511	9.90594972327562	12.5272038596045	8.41561240996941	3.04243970734594	8.39103879342412	5.55819569851235	9.93695185380002	7.7833558494699	5.72645156062626	10.2501905798907	6.35356647359544	8.05961720241843	11.3478187502809	12.0167298177442
529	BMI1	461.0211312	-0.232888744	0.093725585	-2.48479371	0.012962653	0.082383626	41.2153584911882	33.8991815358628	36.4602918825092	33.222856454773	41.724179805942	32.2185412666071	40.4157884542329	27.0700154787465	44.450446649459	35.721241256575	34.0831829461856	40.2853246420374	25.3931957066034	19.0898177715823	32.9695146292806	33.0183292090198	28.432738151019	31.6198831384715	29.6343868262409	33.0215720477917	32.1241071235059	30.9546359809699	44.728090788445	31.2779953150853
530	BMP15	4.712385357	0.04643344	0.550152045	0.084401104	0.932737529	0.96745238	1.30583314031487	0.328321370807387	0	0.29015595157007	0.158949256403589	0.381736270931363	0.529464477566369	0.27907232452316	0.295351804979794	0	0.503692358810625	0	0.29271695339024	0.357934083217169	0.858925230822941	0.264675985643445	0.145064990566424	0	0.286322578031313	0	0.356274755528716	0.855888552469214	0.442122808452504	0.344977889504617
531	BMP2	292.8744978	-0.028651539	0.191447178	-0.149657674	0.881034703	0.939939252	21.9543196715438	18.3859967652137	26.1451952995024	21.1813844646151	12.9543643968925	10.9940046028233	21.8845317394099	18.3490053373977	30.5689118154087	19.7211019437341	23.2537972317572	35.1482698219118	11.1964234671767	16.1070337447726	22.9266965458124	23.1591487438015	18.8584487736351	16.1226656881876	17.5372579044179	18.0452456915441	16.2105013765566	36.9458558482544	33.6013334423903	24.4934301548278
532	BMP3	65.75101015	0.378684186	0.263278684	1.438339712	0.150337689	0.328331319	3.1829682795175	6.15602570263851	4.08518676554725	5.51296307983133	3.09951049986998	2.21407037140191	4.67693621850293	3.4186359754087	3.24886985477773	7.66518301964006	1.93082070877406	5.22717858889971	2.63445258051216	5.84625669254709	8.78746582303471	5.88904068056666	7.9785744811533	2.15432170833542	2.50532255777399	6.87437931106444	5.75977521438091	8.91550575488764	3.75804387184628	3.67976415471591
533	BMP4	1407.172748	-0.31460546	0.146708205	-2.14442989	0.031998457	0.132734342	103.813734655032	110.562221619388	145.024130176927	114.611600870178	104.429661457158	82.0732982502431	153.721186653436	73.6053255929833	109.649357598748	114.754487536747	107.790164785474	159.158575655119	51.4450045583348	64.1298565764094	99.7674691186647	89.9236661223605	123.08764449561	74.080869067276	95.2022571954116	70.4010095517045	75.1145942906377	117.613351918478	136.173825003371	107.63310152544
534	BMP5	1334.29701	-0.288004092	0.179211913	-1.607058862	0.108041456	0.269015976	125.686439755306	113.188792585847	115.712915134126	76.0933982992509	86.3889208553504	68.6361815134591	94.7741414843801	90.1403608209805	159.711488542824	140.280291184675	104.264318273799	121.576964076305	60.4460508750847	63.4736440905113	80.5407581825512	83.7037804597395	78.1900299153023	54.2750082003213	105.151966782	62.2376841198155	60.210433684353	169.608581480983	143.54253847758	99.5836174369994
535	BMPER	404.0511026	-0.635150514	0.261760722	-2.42645462	0.015247157	0.089788814	29.544474799624	52.531419329182	32.2729754478233	22.4145472587879	35.5251588062021	14.7350200579506	46.8576062646237	15.8373544166893	69.7030259752314	46.2887751283118	32.1523622374115	38.1223541914582	16.0994324364632	17.0018689528155	28.6748884751659	31.5626112879808	20.3090986792993	5.90701113575841	22.7626449534894	13.626001848717	19.2982159244721	35.947319203707	42.0016668029879	25.9308380277637
536	BMPR1A	380.9838033	0.119163706	0.10733139	1.110240964	0.266895205	0.462924734	27.1776522328033	27.0044327489076	29.5154743810789	28.2176662901893	22.5707944093096	18.6287300214505	32.0326008927654	21.4885689882833	23.1112787396689	34.7537909725428	30.6412851609797	27.7581207824329	25.1004787532131	17.4791143971051	34.4891515761212	26.2690915751119	27.4898157123373	33.0792623602471	25.6974513783104	31.0574636732018	26.3049527832035	32.0244966715564	32.7170878254853	36.5676562874894
537	BMPR1B	14.40506698	-0.528531646	0.304395103	-1.736334259	0.082504749	0.230361331	1.38744771158455	0.820803427018468	2.04259338277363	0.58031190314014	0.715271653816149	1.22155606698036	1.23541711432153	0.418608486784739	1.91978673236866	0.893031031414376	2.09871816171094	1.80247537548266	0.731792383475601	0.178967041608584	0.726782887619412	0.52935197128689	0.290129981132847	0.764436735215794	2.00425804621919	0.613783867059325	0.950066014743243	1.35515687474292	1.25268129061543	1.03493366851385
538	BMPR2	894.3867999	0.170332084	0.132418299	1.286318317	0.198331993	0.388645895	50.5194196159316	89.3854932023112	60.7671531375154	70.4353572436345	57.3806815616955	79.8592278788412	72.3601452674038	60.9075348271796	37.9527069399035	65.2656845458673	48.35446644582	51.1903006637075	63.1536826939444	42.1169104585535	68.251520264623	60.6769697087598	61.7251534860133	57.8887091304324	70.5069348402109	70.0941176181749	62.704356973054	83.5917819578265	81.9400938331974	111.427858309991
539	BMS1	2163.855518	0.019588852	0.062475162	0.313546231	0.753865702	0.862224819	160.53586168746	169.495907679314	138.692090690329	142.176416269334	194.792313722598	182.851673776123	144.102581977647	138.280336801226	163.551062007561	157.694396297255	168.569042748622	141.223945669066	150.017438612498	131.242497179629	160.817231678695	173.098094610813	150.577460207948	152.470381551223	210.017610985968	152.40253419083	143.400589100308	161.406316186486	148.553263640041	177.031153630786
540	BMT2	1025.34729	-0.039956812	0.057905157	-0.690038914	0.490169716	0.667656594	79.7374361304769	78.0584059094564	89.8741088420395	73.2643777714427	89.8858044962294	83.7529378423411	67.1537445713345	61.1168390705719	78.0467144659105	77.1727649647256	71.776161130514	71.3780248691132	68.4957670933163	58.0449771617175	73.2729293063571	80.9246826104834	86.3862018823053	64.7686397473745	81.8882573169556	75.8636859685325	65.5545550172838	86.5873918914688	73.9818832810523	71.1229415528685
541	BNIP3L	6151.070768	0.155318402	0.072065525	2.15523862	0.031143166	0.131285675	410.602908057758	431.660522269013	356.126156286582	467.949010894631	350.880483510922	517.023605349438	408.128868124076	446.02734266914	403.376727651154	493.176387098589	408.242656816011	440.074362924091	459.78515453772	467.998813806448	521.301543937924	499.774429891235	494.816682822071	405.012481167059	431.416544448681	492.99120202205	451.875148262255	515.672852862701	418.690299604521	507.864949665713
542	BOK	671.0941878	-0.15977808	0.161626648	-0.988562726	0.322877131	0.518602703	45.6225453397509	38.0031986709551	42.8944610382461	37.5751957283241	86.3094462271487	73.5224057813806	52.6817155178538	32.7909981314713	45.0411502594186	52.1678960851231	58.1764674426271	62.8162668355706	55.3235041907554	41.8186320558725	35.8766461797582	45.4581005342617	34.6705327453753	38.9862734960055	83.7493540741591	33.8808694616747	44.1186905596394	60.1261708109623	42.5911638809245	40.0174351825356
543	BORA	407.9594445	-0.345225546	0.181004188	-1.907279327	0.056484426	0.185757092	19.342653390914	39.3164841541846	49.1243708557057	22.9223201740355	50.3074396517358	48.9385899334008	39.7980798970721	37.9538361351497	26.9508522044062	21.2094869960914	31.8165673315378	18.6556201362455	39.2240717542922	17.6580814387137	18.1695721904853	26.732274549988	20.1640336887329	30.5774694086317	40.0851609243838	23.0168950147247	19.9513863096081	29.5281550601879	26.9694913156027	23.8034743758186
544	BORCS5	856.3849027	0.075362247	0.063429702	1.188122355	0.234785208	0.429160251	61.2925430235293	59.3440877734353	78.1291968910912	62.3109905996726	65.2486697536732	66.3457638878709	62.6532965120204	52.465597010354	55.0092736774866	66.7540695982246	55.8259031015109	53.8038899581573	60.0069754449993	49.931804608795	65.2783175425435	52.5381831502239	73.8380801983096	59.9735365901118	70.0058703286561	76.5388482222978	57.3602356401233	72.3225826836485	71.6238949693056	61.5210569616567
545	BORCS7	827.1470579	-0.108436797	0.05495177	-1.973308542	0.04846042	0.169260373	62.2719178787655	66.8133989593033	73.0227134341571	53.9690069920331	72.4013862918346	64.4370825332141	70.6835077551103	54.4191032820161	75.6839000260722	61.3214641571205	54.3987747515474	51.550795738804	54.8844287606701	51.3038852611275	58.7372715539688	53.927732074852	61.3624910095972	52.6071462325778	59.8414188085445	60.3349541319316	55.6976201143226	66.6166590005205	66.0973598636493	56.2313959892526
546	BORCS8	647.1167167	-0.066289953	0.067817236	-0.977479433	0.328331855	0.523918788	43.7454102005482	42.2713764914511	58.9288190930191	53.3161561010004	51.4995590747627	50.0074514920086	48.8872200952948	50.5818588198227	44.9673123081736	43.981778297158	49.2779024369728	48.0359687566128	45.2247692987921	55.5394385791974	43.0784038843506	47.3108324337658	48.3791743539023	47.0476063400993	50.464354378019	42.3510868270934	43.4061410485819	39.2282253215056	40.8963597818566	48.8143713649033
547	BPGM	999.6435238	-0.164532243	0.107471024	-1.53094515	0.125782949	0.295351102	85.5320706906241	68.619166498744	66.8949332858362	61.7306786965324	84.4020551503056	81.0807839458215	91.5091105393875	77.1634977306536	71.5489747563551	90.196134172852	67.4108273541552	86.5188180231676	60.0801546833469	58.9994680502967	65.0140328561365	54.7217600317823	67.2376231275374	69.9112141479171	94.629612039349	53.7060883676909	55.4601036106368	98.0705633037641	92.2562926970892	58.53124858595
548	BPIFB2	2.030233246	-0.677133219	0.861558802	-0.785939645	0.431902847	0.62066895	0.489687427618077	0.0820803427018468	0.204259338277363	0.435233927355105	0.238423884605383	0	0	0	0.147675902489897	0.148838505235729	0.0839487264684374	0.360495075096532	0	0	0.132142343203529	0.52935197128689	0	0.277976994623925	0	0	0	0	0.442122808452504	0
549	BPIFB3	30.266245	-0.704059153	0.558529672	-1.260558191	0.20746807	0.399954837	1.79552056793295	0.738723084316622	2.65537139760571	0.943006842602728	1.4305433076323	5.34430779303908	4.50044805931414	0.418608486784739	6.79309151453526	3.86980113612896	3.27400033226906	1.71235160670852	0.878150860170721	1.1931136107239	6.9374730181853	1.32337992821723	1.8133123820803	0.277976994623925	4.22325802596187	0.122756773411865	0.475033007371622	1.21250878266472	1.8421783685521	0
550	BPNT1	1140.858637	0.663836596	0.289608722	2.292184403	0.021895005	0.108669521	56.6405124611576	72.8052639765382	47.1839071420707	128.394008569756	66.2818399202965	58.1002604357535	40.5040325338273	100.256732584945	37.3620033299439	66.9029081034603	58.6801598014378	42.9890377052614	110.793366858206	77.492729016517	66.1372427733665	98.6579736485942	131.573946443746	309.17991227046	59.5550962305132	66.2272792557011	113.532888761818	59.5555784426494	33.1592106339378	88.199347083347
551	BRAF	347.84724	0.01080499	0.123912508	0.087198542	0.930513698	0.966158704	21.4646322439257	25.198665209467	19.7110261437655	23.9378660045308	25.7497795373814	40.4640447187245	24.6200982068362	21.7676413128065	19.3455432261765	30.9584090890317	31.9005160580062	21.4494569682436	22.6855638877436	14.7349530924401	25.0409740370688	20.8432338694213	26.3292957878059	28.7706189435762	25.6258707338025	25.5334088696679	21.7921392131731	30.0987474285007	31.0222837264174	34.8427668399663
552	BRAP	831.7556692	0.076773504	0.056914715	1.348921878	0.17736206	0.361985559	63.9042093041591	55.5683920091503	65.6693772561721	59.1192751324018	56.2680367668704	59.7799000278515	59.7412418854054	50.4423226575611	59.4395507521835	65.1168460406316	61.030724142554	60.0224300035725	62.2755318337737	57.3291089952832	67.0622391757912	52.0750001753478	52.3684615944789	72.2045243535645	59.8414188085445	59.2915215579308	57.5383730178877	70.8247777168274	71.8449563735319	64.855843226868
553	BRCA1	1092.860852	-0.599776134	0.219519898	-2.73221762	0.006290957	0.053500175	64.5571258743165	101.943785635694	179.441828676663	73.6270727109053	168.883584928813	120.170578089193	115.070279791091	71.5820512401904	80.7787186619736	53.879538895334	105.187754264952	42.8087901677131	95.4257268052184	34.7792617526016	35.1498632921388	48.8988883476265	46.9285244482381	70.1196968938851	107.800450628789	53.7674667543968	47.740817240848	64.4056135733083	91.8141698886366	70.0880078843547
554	BRCA2	1112.90102	-0.114981426	0.17851018	-0.644116916	0.519499622	0.693289064	57.7015018876634	80.6849768759155	113.159673405659	74.7876965171856	187.401173299831	106.580766844037	89.9207171066884	60.6284625026564	80.1880150520141	61.023787146649	64.3886732012915	56.2372317150589	85.9124258200356	46.7103978598405	70.1015130694724	93.5629609249579	68.0354805756527	66.714478709742	132.066289116943	71.8740908326469	50.3534987813919	77.5292380445029	91.5194213496683	87.9693618236773
555	BRD1	2602.350855	0.130142238	0.050623362	2.570794066	0.010146564	0.069935477	162.90268425428	178.935147090026	183.220626434794	199.337138728638	191.454379338123	196.594179529652	175.69396247244	165.978265010149	191.092617821927	200.187789542056	160.509965007652	190.882142263613	188.143821791577	171.748704263705	216.77951402539	186.927414860683	224.415540406257	180.059598267647	183.819095096103	215.131245404293	177.543586505144	218.394228971728	199.028950938369	220.67085665312
556	BRD2	6480.722061	-0.083515815	0.045508537	-1.835168098	0.066480786	0.203627424	495.237218464415	486.161869823039	580.402909715126	457.358318662323	611.477789384606	494.65385987286	450.133050011008	398.933887905857	522.772694814235	479.259986859048	499.327025034266	436.379288404351	463.663654170141	435.844401997439	415.521598203498	450.875541543609	438.458933987016	455.465305691301	542.008640213276	462.302008669083	450.390670114219	445.13337133003	479.850621440451	470.49234496938
557	BRD7	2933.323784	-0.016926992	0.038892248	-0.43522791	0.663397006	0.799396929	221.58356099718	208.319909777287	212.429711808457	203.181705086942	246.848195194773	236.523793469073	213.374184459247	204.629781956607	228.528459103116	207.183199288135	226.661561464781	200.345137984897	223.050318483363	181.949825635394	197.354589574471	223.783545861533	208.095728967535	204.730056540521	233.997126896091	192.973647803452	200.879582992274	248.564300446267	229.682798991076	211.183964691743
558	BRD8	2627.72482	-0.127637777	0.056992688	-2.239546536	0.025120377	0.117970378	187.631899348993	186.158217247789	239.596203799346	197.66874200711	236.039645759329	195.983401496162	205.079240977374	155.164212434877	233.549439787772	193.266799048594	199.797968994881	201.787118285284	185.582548449412	137.923933399682	171.917188507792	173.230432603635	200.117154486381	174.500058375169	202.501643312646	173.700834377789	164.836453557953	193.716109042199	206.545038682061	220.843345597872
559	BRI3BP	1087.862406	0.333183367	0.116494027	2.860089698	0.004235212	0.043722119	65.0468133019346	83.9681905839893	65.362988248756	85.4509277373857	60.0828189205565	63.2155264662337	57.0056754179791	72.6983405382831	61.654689289532	101.656699076003	64.3047244748231	68.9446831122117	96.9624908105172	66.5757394783934	97.0585510829924	73.3814170196452	63.2483358869607	117.167303233984	72.0817090193831	107.166663188558	94.5315684669527	83.1638376815919	87.2455675346274	102.515929497789
560	BRINP1	65.00430804	-0.968588403	0.408967848	-2.368372987	0.017866514	0.09703168	3.5910411358659	0.902883769720315	10.6214855904229	11.5336990749103	6.91429265355611	5.87873857234299	7.23601452674038	0.418608486784739	3.83957346473732	2.23257757853594	6.12825703219593	16.5827734544405	2.41491486546948	1.31242497179629	4.09641263930941	1.91890089591498	3.91675474529344	2.57128720027131	3.65061286989924	5.58543319023985	1.30634077027196	3.56620230195506	6.85290353101381	1.66739313260565
561	BRIP1	218.4211157	0.164553413	0.094104864	1.748617505	0.080357158	0.226818874	10.691508836328	18.0576753944063	12.8683383114738	18.2072859610219	17.007570435184	17.4835212086564	15.4427139290191	12.9070950091961	12.921641467866	16.5954933337838	14.0194373202291	15.8617833042474	18.1484511101949	12.2294145099199	16.84814875845	16.3437421134827	14.4339665613592	15.4972174502838	19.1120320835902	17.8611105314263	14.4885067248345	15.8339382206804	18.6428450897472	23.4010001713965
562	BRIX1	1295.814752	0.064113161	0.118145186	0.542664187	0.587361036	0.745028129	99.2433186639303	87.0051632639577	98.7593900571048	93.7203723571326	138.444802327526	115.513395583831	105.098698796924	76.8844254061305	71.6228127076	66.2331348298995	108.629652050158	63.1767619106672	120.672564035127	105.172964785311	79.74790412333	93.2982849393144	97.5562061559199	111.955234584786	102.360321646194	76.1091995153563	78.2616879644747	74.8902483410562	112.520254751162	106.138197337587
563	BRMS1L	1449.342396	-0.044022139	0.047109572	-0.934462743	0.350065246	0.544688676	103.079203513605	95.5415189049497	117.653378847761	109.171176778239	129.861542481732	117.345729684301	104.657478398952	95.5822711491822	117.993046089428	97.9357364451099	108.54570332369	105.264561928187	100.18237729781	93.1225173170001	96.59605288178	102.495775440424	112.788030165394	91.3849369826153	116.103805391697	101.888121931848	92.0970243041731	107.627985473004	126.447123217416	111.255369365239
564	BRPF1	479.4335138	0.026007939	0.055208728	0.471083823	0.637580877	0.782036024	36.4817133575467	30.2876464569815	38.1964962578668	32.5700055637404	35.3662095497985	33.4400973335874	31.6796245743878	30.0700429673704	41.496928599661	37.5817225720217	34.8387214844015	38.2124779602323	32.272044111274	32.0351004479366	37.1319984401918	40.1645808213928	35.3958576982074	34.0521818414308	36.2198061209611	36.4587617033239	33.6085852715422	39.0142531833883	32.7907749602274	34.0378184311222
565	BRSK2	106.7561556	-0.411278378	0.22072298	-1.863323784	0.062416726	0.196275494	7.42692598554084	10.0138018096253	4.80009444951802	5.94819700718644	17.0870450633858	18.6287300214505	7.76547900430675	5.37214224707082	7.67914692947464	7.88844077749365	9.06646245859124	6.66915888928583	6.80566916632309	3.4003737905631	5.74819192935353	7.74177258007077	7.32578202360439	6.04599963307037	10.3076128091273	9.88192025965513	6.5317038513598	3.13825802572045	6.26340645307714	7.41702462434926
566	BSDC1	1139.821638	0.007198266	0.039872501	0.180532097	0.856734859	0.92786569	77.8603009912743	77.155522139736	98.1466120422727	77.4716390692087	85.1968014323235	84.6691048925764	90.1854493454716	74.3030064042913	88.3840276402033	88.0379758469339	80.9265723155737	84.6262188789108	73.3987760626028	78.5665312661686	82.853249188613	85.2918363736002	85.8059419200396	72.7604783428123	87.6862895220897	87.4642010559538	78.0241714607888	84.8756147865303	87.68769034308	95.9613495972009
567	BSG	7437.511537	0.06524345	0.099959441	0.652699226	0.513950202	0.688482395	657.07891329219	568.078051839482	467.038976971189	553.690094583586	380.842418342999	431.36198615244	489.666397669297	507.493022145366	542.413589845392	683.912931558176	517.711796130853	605.361354855851	490.593613882043	668.501556088599	636.727880726207	525.514169495061	456.737122798385	501.956958042152	490.47057616764	576.649943102236	539.459358996398	558.823900716357	619.414054641958	574.503178655022
568	BST1	428.5428717	0.571741243	0.24149611	2.3674967	0.01790888	0.097084119	18.1184348218688	25.6090669229762	41.1582566628885	25.2435677865961	14.5438569609284	33.5164445877737	20.2078942271164	36.4887064314031	15.6536456639291	31.5537631099746	26.5277975640262	16.4926496856663	63.9586543157675	25.1746971862742	31.44987768244	23.5561627222666	18.7859162783519	69.9807083965731	21.9036772193955	44.2538168149773	55.9945157439299	31.1686081190872	20.4850234582993	39.0974941438566
569	BSX	1.77886294	-1.488706889	0.795967203	-1.870311847	0.061440525	NA	0	0.164160685403694	0.714907683970769	0	0	0.152694508372545	0.17648815918879	0	0.590703609959588	0.148838505235729	0.33579490587375	0.0901237687741329	0	0.11931136107239	0.132142343203529	0	0	0	0.143161289015657	0	0	0.142648092078202	0.294748538968336	0
570	BTBD1	1737.450962	0.016313655	0.098714754	0.165260556	0.868738904	0.933910383	127.155502038161	132.231432092675	106.929763588199	115.046834797533	183.268492633338	163.764860229555	114.099594915553	119.791795301566	112.750551551036	113.117263979154	123.152781729198	117.431270712695	174.312945743888	145.679171869388	104.194237615983	127.441487087319	123.595371962593	112.92815406597	145.738192217938	110.419717683973	109.613866451002	136.799520302996	124.752319118348	111.657843569661
571	BTBD10	530.8440321	-0.063529584	0.074758499	-0.849797489	0.395437686	0.587563981	48.2342116203806	38.7419217552717	36.5624215516479	34.8912531763009	38.8630931906774	38.4790161098814	44.1220397971975	31.0467961032015	48.1423442117064	42.1957162343293	38.8682603548865	39.6544582606185	32.8574780180545	31.6175106841832	37.9909236710147	36.260610033152	38.7323524812351	29.3960671814801	39.5840964128291	36.6428968634417	36.9338163231436	48.4290272605497	43.7701580367979	43.3522214477469
572	BTBD9	698.3984336	0.436866934	0.133026744	3.284053425	0.001023255	0.020730522	30.3606205123208	50.397330418934	36.3581622133705	53.7513900283555	43.6315708827851	54.1302032180673	40.680520693016	62.3028964497954	28.64912508304	47.3306446649619	42.0583119606871	33.5260419839774	68.0566916632309	51.7214750248809	55.3676418022789	55.7142949779452	47.581316905787	70.8146393804449	51.8959672681755	73.7768208205308	59.9135380547458	59.4129303505712	40.380549838662	67.1556958235654
573	BTC	78.69318319	-0.269808419	0.18450186	-1.462361507	0.143642172	0.320910776	7.50854055681052	5.00690090481266	10.4172262521455	5.15026814036875	7.31166579456508	4.7335297595489	6.17708557160764	4.46515719237055	5.39017044088124	5.0605091780148	7.55538538215937	7.57039657702716	4.90300896928653	8.47110663613966	3.36962975169	3.37461881695393	6.67298956605549	2.71027569758327	4.93906447104015	4.41924384282714	5.70039608845946	7.56034888014472	6.11603218359297	3.85225309946822
574	BTD	381.9040787	0.215166518	0.099658888	2.159029882	0.030847849	0.13090233	22.0359342428135	31.3546909121055	26.6558436451958	26.5492695686614	25.1934571399688	29.5463873700875	24.0906337292698	26.7211750730925	22.2990612759744	29.3956047840565	23.0019510523519	25.5951503318537	25.1736579915607	31.0806095593575	39.1141335882447	34.2755401408262	22.1949435566628	29.1875844355121	30.2070319823035	33.2057072079095	34.4398930344426	21.8251580879649	25.6431228902452	31.5654768896724
575	BTF3L4	4535.808071	0.187211253	0.059896104	3.125599841	0.001774428	0.028390852	320.90849423238	328.567611835493	250.626208066324	340.933243094832	307.089963371733	322.185412666071	293.235076492174	337.258904186238	282.947029170643	326.700518992426	321.27177619471	308.854155588953	379.361171593752	346.062602790466	363.655728496113	370.28170391518	319.795771703681	358.590323064863	352.964158068101	353.600885812877	365.656657424306	317.819949150235	333.876407516383	358.719508769884
576	BTG1	15863.47811	0.085637161	0.100880933	0.848893434	0.395940593	0.58785984	946.892255870822	1108.08462647493	882.298211689068	1275.38048512624	1396.84606527474	1500.22354476026	1169.94000726249	1164.77811447854	1061.12519734115	956.882750160504	1278.70700156724	872.48820550238	1099.07898074201	1407.81440497366	1088.78683682548	1120.90279919999	1543.7090971126	1023.99775394588	1202.34008579799	1245.36746626337	1237.63912158084	1228.27139683936	949.679792555978	1103.6992611551
577	BTK	1391.469596	-0.217634547	0.165159043	-1.317727106	0.187595017	0.374181459	106.670244649471	82.9832264715672	78.8441045750619	66.8809468369012	184.063238915356	180.179519879603	99.0981013845055	73.1867171061986	109.649357598748	142.364030257975	124.076217720351	81.381763203042	97.0356700488647	86.6200481385548	83.6461032478341	82.9759214992201	69.9938579482994	82.3506846573378	168.142933948889	95.8116616479606	82.774501534505	83.8057540959438	89.2351201726637	107.690597840358
578	BTN1A1	950.7993277	-0.167125561	0.13463037	-1.241365977	0.214470582	0.406749471	73.3714995714419	46.2933132838416	97.0231856817472	64.2695432727705	116.191906431023	85.8906609595567	66.0065715366074	47.2329909255448	105.809784134011	58.5679518102595	67.9145197129659	66.1508462802135	70.1788895753102	58.1642885227899	53.7819336838365	66.8306863749699	60.8547635426147	64.7686397473745	72.2248703083988	57.8798186636943	44.4749653151681	73.7490636044306	96.1617108384196	67.9031479174921
579	BUB1	956.8564591	-0.197428638	0.182951387	-1.07913168	0.280529031	0.475098524	49.3768156181561	70.5890947235883	99.984946086769	59.6995870355419	130.417864879145	108.489448198693	75.3604439736133	69.2797045628744	60.0302543621431	63.8517187461279	76.6451872656834	46.5038646874526	113.208281723675	45.93487401287	38.8498489018377	58.0963788487362	42.1413797595461	70.8146393804449	110.305773186563	59.8439270382842	48.7502623815127	63.4070769287609	69.2659066575589	63.3609390390146
580	BUB1B	1005.146733	-0.281279051	0.192425987	-1.461751895	0.143809211	0.321042299	56.3140541760789	84.8710743537096	113.772451420491	88.9327991562265	128.669423058705	106.50441958985	84.2730960126471	80.9309741117163	56.4121947511406	57.3028245157558	75.8896487274674	46.9544835313232	126.087827672846	50.528361414157	39.7087741326606	62.5958706046748	38.8774174718015	73.7333978239961	104.794063559461	67.3934686031139	47.2657842334763	47.6444627541196	68.8974709838485	69.3980521053454
581	BUB3	2270.28471	0.052261787	0.088214683	0.592438641	0.553556898	0.719963572	146.416540857805	185.419494163472	147.679501574533	153.56503736846	232.860660631257	173.308267002839	168.016727547728	170.373654121389	137.855454974319	167.964253158521	158.411246845941	131.130083566363	209.878055580802	153.79234442231	152.75654874328	157.746887443493	146.370575481521	163.103001595588	233.639223673552	163.450643797898	152.06994148484	178.880707466066	142.51091859119	170.994040564455
582	BUD13	1013.751654	-0.13265496	0.062155721	-2.134235727	0.03282349	0.135202341	74.8405618542961	83.7219495558838	79.150493582478	65.3576280911583	84.1636312657002	78.0268937783706	75.0957117348301	70.6750661854902	94.2172257885542	81.1169853534725	69.4255967893978	82.0126295844609	66.7394653729748	67.6495417280449	64.0890364537118	61.2724906764576	75.4337950945403	64.2821800067826	87.113644366027	75.1885237147673	70.5424015946858	73.4637674202742	81.4979710247449	59.9686564588859
583	BUD23	468.5202032	-0.021484934	0.087401227	-0.245819592	0.80582189	0.89559235	34.2781199332654	34.1454225639683	44.1200170679103	29.4508290843621	34.1740901267716	32.6002775375384	36.0918285541075	32.4421577258173	37.6573551349237	29.9165395523816	35.1745163902753	37.6717353475875	31.9793271578838	40.6851741256849	29.1373866763782	33.415343187485	37.0641050897212	33.9131933441188	47.529547953198	32.5919233408501	28.6207386941402	26.8891653567411	35.8856346193949	28.7481574587181
584	BVES	303.2644865	-0.301115567	0.191369055	-1.573480971	0.115607491	0.280779229	29.2180165145453	24.6241028105541	24.9196392698382	15.0881094816436	24.5576601143545	25.0418993730974	26.7379561171017	14.2326885506811	26.3601485944466	14.2140772500121	28.1228233669265	42.3581713238425	19.9779320688839	10.9169895381236	24.7766893506618	17.9979670237543	10.5172118160657	23.6975387916896	17.107774037371	15.8356237701306	15.6167101173421	21.3258897656912	33.380272038164	28.1156979946263
585	BZFP1	45.57405815	-0.05299823	0.21437041	-0.247227358	0.804732274	0.894588534	3.26458285078718	5.58146330372559	3.16601974329912	2.24870862466804	2.62266273065921	2.82484840489209	5.02991253688051	2.58141900183923	4.06108731847217	2.60467384162526	4.53323122929562	2.61358929444985	3.43942420233533	5.96556805361948	2.64284686407059	5.2935197128689	2.61116983019563	1.45937922177561	3.14954835834445	2.94616256188476	3.62212668120861	2.06839733513393	3.2422339286517	2.29985259669745
586	BZW1	4618.97359	0.138536348	0.052615309	2.633004567	0.008463321	0.062641238	333.232294494101	327.09016566686	264.720102407462	327.368452358932	352.54945070316	365.703347552246	295.088202163657	337.747280754154	307.53506693521	343.221593073592	331.093777191517	297.408436954639	380.458860168965	334.728023488589	346.345081536451	325.220617359383	328.934866109366	374.643494504395	401.710576977932	350.409209704168	350.990013321707	338.575246547613	348.024337386863	355.499715134508
587	BZW2	3629.05154	0.230734143	0.12746368	1.81019521	0.07026552	0.209912495	209.259760735458	293.355144816401	181.892940735991	330.342550862525	249.470857925432	292.48633078761	180.988607248104	328.53789404489	189.615858797028	232.11364891512	240.093357699731	213.322960688373	320.817780915704	330.850404253736	282.718543283951	268.050604460399	285.705498920571	314.044509676379	254.039707358283	304.252662901307	319.875351338866	241.859840118592	189.302249152414	301.108201222613
588	C10H15ORF59	4.699443788	-0.461337666	0.593336558	-0.777531167	0.436845454	0.624245213	0.489687427618077	0.574562398912928	1.22555602966418	0	0.0794746282017943	0.305389016745091	0	0.348840405653949	0.443027707469691	0	0.671589811747499	0.720990150193063	0	0	0.264284686407059	0.463182974876029	0.290129981132847	0.138988497311962	0.214741933523485	0.122756773411865	0.771928636978885	0.784564506430112	0.221061404226252	0.172488944752308
589	C11H16orf70	1951.407222	0.049937632	0.063651612	0.784546232	0.432719666	0.621040603	132.786907455769	146.185090351989	181.075903382882	149.793009998049	129.225745456118	131.851707979693	140.572818793871	142.18734934455	147.823578392387	134.17791247001	134.066116170095	127.254761509076	130.332223497005	146.693318438503	142.515517145007	141.601652319243	187.931695278802	128.216888770285	126.984063356887	143.257154571646	134.612478463933	164.25927802805	146.637398136747	143.223320459333
590	C11H16ORF87	667.5911755	0.18560481	0.067913195	2.732971263	0.006276581	0.053500175	47.3364513364141	44.0771440308918	39.728441294947	50.8498305126548	47.525827664673	53.8248142013222	38.9156391011282	42.2794571652587	53.3110007988528	50.9027687906194	45.5841584723615	37.7618591163617	60.5924093517798	53.5708011215029	52.5926525950047	48.9650573440374	55.9225538633563	48.5069855618749	48.6748382653232	53.3991964341612	44.3562070633252	54.4202471278342	45.8333978095762	54.6214991715644
591	C11H19orf12	776.5843125	-0.076883927	0.082189441	-0.935447732	0.349557608	0.544326852	64.9651987306649	50.5614911043377	66.1800256018655	49.6892067063745	59.7649204077494	62.5284011785573	58.329336611895	66.4889813176428	61.654689289532	70.9959669974429	52.4679540427734	41.9976762487459	50.7863914132067	64.4877906596266	47.3069588668635	56.6406609276973	55.0521639199578	41.4880664476208	60.6288058981306	56.9591428631053	56.1132739957728	59.1989582124539	53.8652954964634	58.1862706964454
592	C12orf75	432.5906667	-0.311585264	0.150442141	-2.071130211	0.038346629	0.147521446	42.6028062027727	32.4217353672295	28.3920480205534	20.891228513045	44.0289440237941	36.0359039759207	49.0637082544836	19.8839031222751	36.4759479150045	43.981778297158	41.2188246960028	29.830967464238	29.5644122924143	15.7490996615554	37.8587813278112	25.4750636181816	23.2103984906278	26.1993317433049	32.2828706730306	22.5872463077832	26.3049527832035	31.9531726255173	42.959599554635	25.5858601382591
593	C13H5orf15	4437.333286	0.209160878	0.073691718	2.838322742	0.00453513	0.044973452	276.918240318023	308.129606502733	282.899183514147	319.24408571497	270.770058283513	286.989328486199	305.942223953767	331.816993858037	285.236005659236	339.277372684845	283.66274673685	338.414751746869	317.378356713368	413.712144518511	358.898604140786	339.446951587719	349.243964788665	306.608625070189	286.394158675821	359.922859643588	351.286908951314	388.216782590827	334.097468920609	346.185312117883
594	C14H16orf45	316.4975994	-0.733699756	0.32227213	-2.276646622	0.022807336	0.111244329	45.3777016259418	17.9755950517045	39.8305709640857	26.1865746291988	18.9944361402288	16.1092706333035	43.4160871604423	9.34892287152585	19.6408950311563	20.6141329751485	42.8138504989031	48.4865876004835	6.87884840467065	7.87454983077771	21.4070595989718	25.9382465930576	14.724096542492	26.1298374946489	9.09074185249419	8.83848768565428	12.2320999398193	11.4831714122953	52.0231171279113	13.1091598011754
595	C14H16orf59	353.787654	-0.140371524	0.129109399	-1.087229319	0.276935476	0.470893437	25.9534336637581	21.8333711586913	41.3625160011659	19.8756826825498	26.9418989604083	29.0883038449699	27.70864099264	17.5815564449591	40.2416834284969	26.1211576688705	26.108053931684	26.9470068634657	18.29480958689	16.7632462306707	21.6052731137771	23.2914867366232	25.8941008161066	23.5585502943776	30.6365158493505	24.9196250026086	19.2388367985507	27.531081771093	39.2015556827887	25.5283638233417
596	C15H12orf49	1199.2889	-0.049225993	0.061177223	-0.804645763	0.421024126	0.609858275	93.5302986750527	82.5728247580579	122.759862304695	72.9016828319801	100.53540467527	86.5014389930469	97.421463872212	78.9774678400542	88.827055347673	82.7542089110655	90.4127784065071	84.5360951101367	83.8634071463039	82.0265607372678	75.8497049988259	85.0933293843676	87.6192543021199	86.3118568307287	94.1285475277942	77.9505511165342	77.4303802015743	85.2322350167259	88.3508745557587	108.668035193954
597	C15H12ORF65	488.5668592	-0.043321541	0.099175042	-0.436818984	0.662242631	0.79907661	29.8709330847027	35.2945473617941	48.2052038334576	29.3057511085771	38.5451946778703	38.0209325847638	33.2680180070869	43.6050507067437	51.9819176764437	27.8328004790814	33.7473880403118	29.6507199266897	38.8581755625544	31.7368220452556	31.6480911972453	36.9884689936715	36.7739751085884	44.6153076371399	35.0745158088359	37.0111671836773	31.8865906198201	33.0943573621429	30.5801609179649	32.427921613434
598	C15orf61	433.4319673	-0.204467761	0.097924762	-2.088008763	0.036797044	0.14425904	32.8906722216808	30.2055661142796	41.975294015998	35.2539481157635	35.5251588062021	29.8517763868326	33.5327502458701	32.5119258069481	40.167845477252	26.7165116898134	33.579490587375	38.1223541914582	22.466026172701	24.5184847003761	24.0499064630424	30.3715693525853	40.8357948444483	31.4114003925035	37.2935157885785	23.630678881784	23.0984799834451	32.8803852240256	35.5908860804266	27.5982311603694
599	C17H9orf16	1175.45312	0.105127648	0.062181946	1.690645831	0.090904466	0.243835928	82.9204044099944	87.1693239493613	101.516891123849	77.7617950207788	84.3225805221038	82.1496455044294	71.8306807898375	83.4426250324247	100.27193779064	85.4333020053086	68.2503146188396	77.4163173769802	87.1564728719441	91.0942241787695	86.0907365970994	98.260959670129	94.8725038304411	76.9301332621712	95.7749023514743	70.7079014852342	82.9526389122694	94.7183331399263	98.29863774594	89.636754956283
600	C18H17ORF67	2.030971583	-0.577657378	0.50503881	-1.143788094	0.252711529	0.447522564	0.163229142539359	0.0820803427018468	0.306389007416044	0.145077975785035	0.158949256403589	0.381736270931363	0	0.20930424339237	0.295351804979794	0	0.167897452936875	0.270371306322399	0.0731792383475601	0.0596556805361948	0.132142343203529	0.132337992821723	0	0	0.42948386704697	0.122756773411865	0.0593791259214527	0.0713240460391011	0	0.344977889504617
601	C1D	835.2072414	-0.009866054	0.086507696	-0.114048279	0.909199522	0.954546934	56.2324396048092	72.0665408922215	44.8349247518811	73.8446896745828	71.5271653816149	68.9415705302042	53.9171326321753	55.7446968235011	67.7094012916178	58.4935325576416	62.7096986719228	54.4347563395763	57.6652398178774	70.5130143937822	63.0979688796853	63.6545745472486	69.4861304813169	51.70372100005	66.3552574587568	53.3991964341612	62.704356973054	50.2834524575663	58.1391493115043	59.9686564588859
602	C1GALT1	3143.499228	-0.057538938	0.134710934	-0.427128935	0.669285419	0.802601666	162.98429882555	304.025589367641	377.369127467427	231.109215425561	241.682344361657	256.755815828435	276.468701369239	157.606095274454	222.916774808499	251.388235343147	218.68643245028	154.021520834993	176.727860609358	182.188448357539	273.534650431306	285.188374530812	270.54620740638	161.574128125156	209.30180454089	298.789986484479	202.957852399525	188.152833451149	192.986605889518	255.973594012426
603	C1GALT1C1	801.6257153	-0.018005963	0.058095862	-0.309935374	0.756610102	0.863533467	59.1705641705177	56.1429544080632	64.4438212265079	54.4767799072807	71.3682161252113	48.8622426792145	61.0649030793213	57.1400584461169	63.2791242169208	58.1214362945523	59.1838521602484	60.2026775411208	50.4204952214689	62.8174316046131	59.5961967847918	52.4058451574021	57.3006712737373	60.8769618226396	59.626676875021	51.2509528994536	55.6976201143226	63.4070769287609	67.2026668847806	56.0014107295828
604	C1H11ORF54	1291.014155	0.468074321	0.202879338	2.307156192	0.021046114	0.106504463	58.5176476003602	100.055937753551	66.8949332858362	136.373297237933	57.0627830488883	71.9191134434688	61.8590997956708	132.070977580585	60.5471200208577	92.1310347409164	68.8379557041187	46.5939884562267	125.648752242761	146.931941160648	118.795966539973	109.906703038441	115.544264986156	121.475946650655	76.0186444673136	113.058988312328	117.333152820791	101.351469421563	41.3384825903091	113.325236702267
605	C1H11ORF70	18.74203252	0.083683093	0.327228697	0.255732746	0.798157208	0.891077899	1.63229142539359	0.410401713509234	0.714907683970769	0.507772915247623	0.715271653816149	0.839819796048999	3.88273950215338	1.67443394713896	2.4366523910833	1.19070804188583	1.25923089702656	0.811113918967196	1.829480958689	0.656212485898143	0.924996402424706	2.18357688155842	1.08798742924818	0.486459740591869	2.00425804621919	1.10481096070678	1.60323639987922	1.21250878266472	1.25268129061543	2.64483048620206
606	C1H12ORF57	1305.597948	0.060026785	0.10245821	0.585866029	0.557965547	0.722798556	94.6729026728282	80.2745751624062	114.078840427907	108.663403862991	102.522270380315	75.049350865106	93.9799447680306	104.931194020708	86.7595927128144	80.2239543220581	89.8251373212281	98.1447841950307	83.6438694312612	120.146540599896	64.9479616845347	104.679352321983	83.6299670615432	89.1611210256239	123.762934354035	105.939095454439	110.445174213902	97.357322843373	93.5089739877046	85.8994944866496
607	C1H12ORF73	432.269133	0.03733701	0.095912633	0.38928146	0.697067949	0.820828278	27.5857250891517	37.0182345585329	29.2090853736628	36.4871109099363	25.6703049091796	36.4939875010383	33.4445061662757	23.7211475844686	32.8578883040021	27.1630272055206	40.1274912519131	27.6679970136588	37.2482323189081	36.3303094465426	26.8248956703165	32.6874842269655	34.598000250092	27.7282052137365	33.4997416296636	29.093355298612	34.0242391529924	24.8920920676463	29.2537924926073	36.1651820830673
608	C1H21ORF33	2842.628758	0.331229666	0.131131619	2.525932863	0.011539153	0.076109658	178.16460908171	229.33247750896	126.845049070242	235.389015711219	156.247119044728	142.693018074144	183.72417371553	229.397450758037	162.000465031417	223.03450009574	172.346735439702	176.011720415882	214.122451404961	296.30976522328	250.872238571901	274.535166108664	212.520211179811	219.810308498869	198.851030442747	237.902626872194	269.937506438924	202.702938843125	150.321754873851	226.420488144864
609	C1H21ORF59	515.5956238	0.046951879	0.111122828	0.422522356	0.672643787	0.805002725	58.2728038865512	34.1454225639683	42.1795533542754	31.6269987211376	32.7435468191393	30.0044708952051	38.0331983051842	28.9537536692778	36.4759479150045	42.6422317500364	34.5029265785278	38.7532205728771	29.6375915307618	37.7620457794113	36.9998560969883	35.7312580618651	51.2804741652308	31.4808946411595	34.6450319417889	36.8270320235595	42.0404211523885	40.0127898279357	48.8545703340017	33.1753737073607
610	C1H21ORF91	1038.732489	-0.291738067	0.096563302	-3.021210558	0.002517662	0.034198725	99.814620662818	81.9161820164432	80.8866979578356	69.7825063526019	96.4027240087765	86.2723972304881	102.892596807064	53.0935097405311	88.7532173964281	76.7262494490185	91.7559580300021	84.3558475725884	53.8599194238042	57.0904862731384	57.7462039799424	62.2650256226205	84.3552920143754	65.6720649799023	82.532483117526	60.9487379989909	58.6665764103953	69.6835929802018	95.1300909520304	72.8478310003916
611	C1H2ORF49	1810.410419	-0.320255686	0.076749054	-4.172763929	3.01e-05	0.002626913	151.395029705255	143.886840756338	188.837758237422	128.611625533434	147.663859198934	132.844222284114	164.398720284358	127.256979982561	187.031530503454	120.782446998794	127.182320599683	160.240060880408	107.280763417523	92.5259605116381	111.131710634168	129.492725976056	123.015112000327	115.707924012209	126.984063356887	98.4509322763157	113.354751384053	122.891331325371	152.75343032034	119.362349768597
612	C1orf145	41.35463135	-0.047475691	0.139074171	-0.34136958	0.732825373	0.847467643	3.34619742205686	3.03697267996833	2.45111205932835	2.9015595157007	3.33793438447536	2.67215389651954	3.70625134296459	3.13956365088555	2.73200419606309	3.86980113612896	3.27400033226906	2.61358929444985	4.24439582415849	1.73001473554965	3.36962975169	1.91890089591498	2.68370232547884	3.82218367607897	3.14954835834445	4.17373029600341	2.55330241462247	2.28236947325124	2.72642398545711	3.04730469062412
613	C1QTNF2	790.9400167	-0.300559053	0.207954108	-1.445314332	0.148369614	0.326435148	73.6163432852509	56.799597149678	64.9544695722013	48.3109659364167	41.8831290623456	31.6841104873031	80.213868351305	30.8374918598091	98.7951787657411	86.0286560262515	59.687544519059	97.8744128887083	40.760835759591	26.9047119218239	51.403371506173	71.4625161237302	44.6800170944585	35.0251013226145	44.594741528377	52.3557638601604	52.1942516849569	58.4857177520629	98.224950611198	48.2394082157289
614	C1S	3851.203304	-0.581863094	0.202291077	-2.876365599	0.004022835	0.042642048	414.765251192511	251.740411066564	287.188629617972	225.451174369945	368.682800228124	226.827692187416	420.394795187697	198.490190817097	372.069436323295	444.803872896977	463.816713738117	406.998939783984	192.24185913904	183.023627885046	192.729607562348	150.666804827531	201.495271896762	165.743783044515	223.761094731471	190.457133948508	198.623176207259	294.639634187527	152.090246107661	571.39837764948
615	C20H20ORF24	3207.264692	0.36296401	0.124671465	2.911363949	0.003598546	0.040610206	170.166381097282	212.42392691238	172.088492498678	272.093743584833	190.977531568912	208.046267657593	187.959889536061	295.607359751157	178.244814305306	218.643764191286	197.027661021423	168.080828763758	302.010716660381	337.173906390573	278.820344159447	248.861595501249	249.076588802549	272.278466234134	220.539965728619	269.328360865632	298.973899014514	237.009804987933	168.817225694114	254.76617139916
616	C22H2ORF42	551.4759376	-0.187380674	0.141361141	-1.325545853	0.184990172	0.372328803	34.0332762194564	54.0088654978152	67.609840969807	41.49230107452	38.2272961650631	42.296378819195	33.3562620866813	29.3025940749318	64.46053143684	39.591042392704	31.9844647844747	45.1520081558406	33.9551665932679	23.5639938117969	37.5284254698024	32.7536532233763	54.5444364529753	36.8319517876701	43.5926125052674	36.4587617033239	30.699008101391	35.6620230195506	55.9285352692417	32.2554326686817
617	C25H1ORF43	1077.636056	-0.132631173	0.07276499	-1.822733349	0.068343787	0.206690514	80.5535818431737	86.5947615504484	115.304396457571	82.549368221685	92.746891111494	71.5373771725375	88.1558355148005	84.0705377626018	91.3375456900013	61.6935604202098	82.1858032126002	62.7261430667965	69.5202764301821	79.2823994326029	71.2907941583041	72.8520650483583	78.9153548681345	73.1079495860923	78.3092250915642	71.0147934187639	72.2643962464079	84.9469388325694	73.3923862031156	73.9977572987403
618	C26H6orf106	4137.67418	0.19912072	0.070136154	2.839059569	0.004524671	0.044973452	276.918240318023	328.8959332063	281.265108807928	325.047204746371	245.258702630737	273.24682273267	244.259612317285	319.398275416756	279.77199726711	306.607320785602	265.110078187325	254.599646786925	360.188211146691	315.817172758615	335.245124707354	284.526684566704	333.722010798058	343.927036598451	276.158126511202	351.391263891463	316.78763679095	310.330924316129	287.232451224643	348.71514997425
619	C26H6ORF125	450.3754036	0.085523413	0.128076283	0.66775371	0.504290819	0.680643543	27.0144230902639	35.8691097607071	31.9665864404072	36.4871109099363	40.5320603829151	35.3487786882442	22.9434606945427	45.2097165727519	26.2124726919567	26.8653501950491	34.5868753049962	22.8914372686298	42.8830336716702	35.4951299190359	28.4766749603606	34.4740471300587	38.5872874906687	39.0557677446615	32.3544513175384	32.6533017275561	33.7273435233851	31.0972840730481	20.2639620540731	35.4752263040581
620	C26H6orf89	1618.726347	0.043287122	0.065840214	0.657457192	0.510886988	0.686424889	112.954566637236	132.559753463483	140.121906058271	127.378462739261	92.9853149960994	115.131659312899	122.924002874992	123.070895114713	109.206329891279	122.121993545916	99.3952921386299	111.302854436054	110.500649904816	89.4835208042922	131.41556031591	111.163913970247	119.170889750317	109.939901373762	127.914611735489	137.91723492823	115.136125161697	123.176627509528	129.615670011326	135.921288464819
621	C2CD2L	733.7121919	-0.087017006	0.150038228	-0.579965566	0.561937839	0.725617361	46.9283784800657	67.3058810155144	93.3465175927547	46.4974912391037	70.4145205867898	62.9864847036749	69.9775551183552	47.5120632500679	45.4841779668883	38.1770765929646	46.3396970105775	37.94210665391	54.2989948538896	23.265715409116	58.3408445243583	39.3705528644625	51.71566913693	57.1937666438726	56.8350317392157	53.5219532075731	44.5343444410895	53.7783307134823	78.5504856350615	55.5414402102433
622	C2H6orf52	1612.256274	0.190463231	0.067663192	2.814872083	0.004879665	0.046835901	111.567118925652	115.404961838797	98.6572603879661	133.906971649587	107.529171957028	116.429562634066	103.59854944382	120.419708031743	99.9027480344153	122.34525130377	112.575242194175	87.3299319421348	132.747138362474	133.628724401076	122.231667463265	117.582306622101	127.58465920317	123.074314369743	118.108063437917	133.743504632227	123.508581916622	131.164920665907	106.183161163343	131.551568531094
623	C2H8ORF22	190.4035529	0.835638602	0.498439969	1.676508013	0.093638728	0.247700307	1.38744771158455	14.9386223717361	12.4598196349191	20.601072561475	2.06634033324665	6.18412758908808	17.4723277596902	14.7908331997275	13.7338589315604	14.4373350078657	0.671589811747499	2.16297045057919	9.58648022353037	46.3524637766234	26.6927533271129	11.7780813611333	25.5314383396906	1.38988497311962	18.8257095055588	17.7383537580145	24.5829581314814	7.98829315637933	3.53698246762003	15.6964939724601
624	C2orf88	205.9878056	-0.096736173	0.147627372	-0.655272607	0.512292254	0.687690371	14.4457791147333	17.7293540235989	20.2216744894589	8.12436664396196	10.2522270380315	10.0014902984017	15.7074461678023	17.0931798770435	19.9362468361361	18.3815553966126	16.2860529348769	19.8272291303092	17.636196441762	12.7663156347457	16.84814875845	16.4760801063045	12.1854592075796	10.9105970389891	10.4507740981429	12.5211908880102	14.5478858507559	17.8310115097753	17.1691023949056	14.8340492486985
625	C3	3051.867263	-0.6756589	0.258816836	-2.610567812	0.009039205	0.065355323	521.190652128173	199.783554136295	375.326534084654	213.409702379787	307.089963371733	218.047757955995	214.786089732757	106.745164130109	214.203896561596	331.612189665205	499.159127581329	136.447385924037	159.969815027766	87.7535060687426	93.0942807868865	170.980686725666	133.314726330543	214.59823984967	152.753095379706	98.6350674364335	107.476217917829	324.952353754145	208.092468511645	324.27921613434
626	C3AR1	543.3072142	-0.308289219	0.193553508	-1.592785487	0.111208322	0.274072799	28.4018708018485	45.6366705422268	20.834452504291	40.4767552440248	44.426317164803	72.6062387311453	56.299722781224	40.7445593803813	30.2735600104289	57.0051475052843	58.344364895564	36.1396312784273	30.442563152585	34.003737905631	49.4873075297218	41.1571157675557	35.1057277170745	22.5856308131939	36.5777093435003	43.7014113346239	42.634212411603	20.3986771671829	20.7060848625256	47.0894819173802
627	C3H1orf95	51.92176054	-0.576776125	0.274922737	-2.097957157	0.03590893	0.142340132	4.65203056237173	6.89474878695514	4.28944610382461	3.62694939462588	2.62266273065921	1.98502860884309	3.4415191041814	2.93025940749318	5.16865658714639	4.91167067277907	3.02215415286375	10.9950997904442	2.85399029555484	0.954490888579117	3.96427029610588	4.83033673799287	1.8133123820803	1.80685046505551	2.50532255777399	3.68270320235595	3.08771454791554	2.28236947325124	5.9686579141088	2.93231206078924
628	C3H6orf120	1100.526935	0.202696428	0.104861144	1.932998445	0.053236389	0.179144675	59.333793313057	82.6549051007598	65.05659924134	78.9224188270591	61.5928368563906	86.806828009792	82.8611907391368	98.2334582321522	68.3001049015773	82.7542089110655	69.8453404217399	65.9705987426653	101.280065873023	105.530898868529	91.2442879820371	70.2053051919238	84.4278245096586	69.5637429046372	68.4310961494839	77.8277943431224	86.040353460185	95.7881938305128	78.6978599045457	98.5486837684856
629	C3H6ORF203	1155.071905	-0.072617199	0.057756109	-1.257307686	0.208642242	0.400727571	96.0603503844128	86.5126812077466	96.5125373360538	84.5804598826754	87.0247178809648	80.3936586581451	91.5091105393875	74.1634702420297	97.0230679358623	76.3541531859291	90.4967271329756	86.8793130982641	77.4968134100662	82.384494820485	72.8104311051447	76.1605148689014	88.344579254952	73.4554208293722	87.6147088775818	75.4954156482969	73.6894952685228	97.0720266592166	103.014614369433	79.0574330114747
630	C4	885.1787106	-0.191292658	0.143565447	-1.332442182	0.182714929	0.36949145	65.7813444433617	64.0226673074405	79.9675309355874	89.2229551077966	63.7386518178391	66.8801946671748	63.006272830398	80.9309741117163	47.4778026505019	84.4658517212764	57.0851339985374	70.0261683375013	96.8893115721696	77.0154835722275	46.8444606656512	76.4913598509557	62.5230109341286	37.17942303095	60.9151284761619	55.5474399688689	50.9472900406064	59.7695505807668	50.5493744330696	45.9395556190315
631	C4BPA	2183.146569	0.027575438	0.06631053	0.415853075	0.677517519	0.809041238	168.615704243158	177.621861606797	151.76468834008	189.616914351041	173.890486505526	151.625646813937	150.19142346966	132.350049905108	165.840038496154	170.345669242292	133.142680178942	147.262238176933	149.212466990675	145.738827549924	179.779657928402	162.444886188664	141.946093269246	165.118334806611	143.018127726641	176.217348232732	168.042926357711	160.336455495899	145.384716846132	190.025320802126
632	C5H11orf58	2601.389691	-0.035133106	0.059042163	-0.595051142	0.551809286	0.71847772	204.852573886896	181.233396685678	227.034254495288	177.50290337299	198.607095876284	185.142091401711	222.551568737064	176.722549504291	214.794600171555	168.708445684699	184.519300777625	188.62904804426	168.385427437736	185.588822148102	177.46716692234	181.104543176527	218.758005774167	169.98293221253	192.050869214503	174.621510178378	170.061816639041	232.231093903313	209.271462667519	170.476573730198
633	C5H11orf74	62.27019296	-0.077419761	0.229805	-0.336893285	0.736197348	0.849875796	6.365936559035	4.67857953400527	5.61713180262747	6.74612587400413	0.715271653816149	5.95508582652927	5.2064006960693	4.18608486784739	3.91341141598227	5.0605091780148	4.61717995576406	3.42470321341705	4.68347125424385	3.87761923485266	4.75712435532706	2.51442186361273	5.58500213680731	2.2238159569914	3.93693544793056	5.70818996365172	4.03778056265878	2.99560993364225	5.82128364462463	7.07204673484465
634	C5H11ORF96	2411.843976	-0.589750523	0.222241034	-2.653652715	0.007962573	0.060465539	304.667194549714	169.413827336612	280.958719800512	158.715305508828	198.924994389091	95.2813732244683	262.614380872919	122.79182279019	298.009971224612	145.861735131015	236.147767555714	289.567669071289	86.0587842967307	111.317499880539	103.269241213558	97.797776695253	225.285930349656	121.892912142591	156.403708249605	99.6785000104343	72.2643962464079	226.881790450381	248.325644080823	150.870330343352
635	C5H14orf166	2073.32171	0.11411369	0.059147723	1.929299781	0.053693657	0.180478793	148.048832283199	157.34801695944	139.509128043439	146.166060603423	145.27962035288	142.845712582516	150.98562018601	153.559546568869	132.982150192152	152.410629361387	138.767244852327	149.785703702609	164.65328628201	182.427071079684	151.831552340855	162.444886188664	175.23850860424	153.582289529719	149.31722444333	135.584856233405	146.607061900067	153.988615398419	164.248623340105	141.843408901315
636	C5H14ORF169	336.2830183	-0.0715879	0.089236873	-0.802223319	0.42242379	0.611140048	25.0556733797916	25.6911472656781	34.3155688305969	22.2694692830029	35.7635826908075	25.4999828982151	22.0610198985987	18.4187734185285	27.9845835218355	20.9862292382378	26.5277975640262	21.6297045057919	21.4415168358351	21.5357006735663	24.2481199778477	20.4462198909561	25.5314383396906	25.921354748681	29.2764836037018	19.5797053591925	23.6922712426596	27.3884336790148	27.0431784503448	21.2736365194514
637	C5H15orf41	942.4637391	0.166646872	0.102607553	1.624118965	0.104350421	0.263921645	50.4378050446619	77.9763255667545	65.362988248756	75.7307033597883	59.7649204077494	69.7050430720669	62.3885642732372	81.2798145173702	61.9500410945118	68.0191968927283	57.9246212632218	53.6236424206091	80.6435206590112	75.643402919895	86.6853771415153	78.0132467684055	73.1127552454775	77.1386160081392	63.6351929674594	74.3906046875902	75.8271438016951	56.3459963708899	49.14931887297	78.5399661772178
638	C5H15orf57	1227.272792	0.193237271	0.062418792	3.095818839	0.001962702	0.029570054	70.025302149385	84.5427529829022	87.7293857901272	86.8291685073435	75.6598460481082	91.5403577693409	82.684702579948	91.8845628492503	85.0613198341806	87.8147180890803	72.6995971216668	94.269462137743	98.645613292511	100.460166022952	92.6978537572759	100.709212537331	101.61802589178	85.269443100889	89.6905475683089	89.3055526571317	95.2441179780101	99.4970442245461	106.551596837053	84.7495681883009
639	C6	1.596304618	0.43511287	0.570192312	0.763098452	0.445404683	NA	0.0816145712696795	0	0.204259338277363	0	0	0.152694508372545	0.0882440795943949	0.0697680811307899	0.295351804979794	0.223257757853594	0.0839487264684374	0	0.0731792383475601	0.0596556805361948	0.264284686407059	0	0.290129981132847	0.138988497311962	0	0.24551354682373	0	0.285296184156405	0.221061404226252	0.0574963149174361
640	C7	766.2610229	-0.869425633	0.365958625	-2.375748441	0.017513398	0.096220308	78.7580612752407	59.0978467453297	49.8392785396765	19.5129877430872	44.3468425366013	26.1871081858915	243.200683362152	19.7443669600135	121.980295456655	91.5356807199735	38.1127218166706	84.8064664164591	42.3707790032373	14.1383962870782	62.5033283352694	27.1292885284531	38.8774174718015	43.0169399180524	22.3331610864424	58.7391160775774	36.3994041898505	13.6228927934683	78.8452341740299	38.9250051991043
641	C7H2ORF69	364.4244225	0.085205897	0.084558984	1.007650436	0.313622307	0.509814285	26.9328085189942	30.0414054288759	25.8388062920864	24.5907168955634	29.1671885500585	28.0194422863621	26.7379561171017	20.3722796901906	25.843282935732	25.6002229005454	22.834053599415	26.9470068634657	22.6855638877436	28.6347266573735	31.7802335404488	29.577541395655	26.7644907595052	24.3924812782494	32.927096473601	25.0423817760204	18.8231829171005	35.6620230195506	27.7063626630236	24.6659190995801
642	C7H2ORF76	468.650744	-0.078388756	0.082419849	-0.951090745	0.341558313	0.537602467	28.5650999443878	38.4136003844643	32.2729754478233	39.243592449852	31.9488005371213	38.631710618254	37.0625134296459	37.3259234049726	33.9654575726763	33.7863406885105	34.5868753049962	38.8433443416513	26.124988090079	37.9410128210199	34.6212939193247	39.7013978465168	32.5670903821621	30.6469636572877	36.3629674099768	27.9885443379052	32.1241071235059	30.5980157507744	40.2331755691779	29.6106021824796
643	C8B	48.64749649	-0.174366874	0.216660388	-0.804793508	0.420938848	0.609858275	5.14171798998981	3.03697267996833	6.74055816315296	1.88601368520546	4.05320603829151	3.74101545512736	3.4415191041814	2.58141900183923	3.76573551349237	4.24189739921828	5.96035957925906	1.44198030038613	2.9271695339024	2.2669158603754	5.15355138493765	3.97013978465168	2.68370232547884	3.40521818414308	6.29909671668889	2.14824353470764	3.32523105160135	2.21104542721213	2.72642398545711	2.98980837570668
644	C8H1ORF146	22.17894081	-0.186584013	0.159512455	-1.169714389	0.242115926	0.437632067	0.897760283966475	2.13408891024802	2.85963073588308	1.81347469731294	1.3510686794305	1.679639592098	1.05892895513274	1.53489778487738	2.4366523910833	1.71164281021089	1.67897452936875	1.80247537548266	1.75630172034144	0.954490888579117	1.38749460363706	1.05870394257378	2.03090986792993	1.45937922177561	1.86109675720354	1.65721644106018	1.18758251842905	1.49780496682112	1.54742982958376	1.83988207735796
645	C8H1orf27	1579.843245	-0.056387406	0.056087632	-1.005344734	0.314730882	0.51072786	105.690869794235	117.046568692834	130.623846828373	122.228194598892	136.85530976349	137.65409929785	112.687689642042	106.256787562193	123.383216530309	101.731118328621	120.298525029271	111.573225742377	126.234186149541	100.400510342416	92.1692843844618	108.583323110223	124.248164420142	110.426361114354	138.293805189124	99.7398783971403	107.179322288222	119.03983283926	121.141649515986	110.450420956395
646	C8H1orf52	319.4032568	0.086775792	0.087374875	0.993143527	0.320640015	0.517004146	23.5866110969374	22.8183352711134	21.9578788648165	24.953411835026	25.113982511767	23.4386070351857	19.4136975107669	25.8839580995231	21.3391679097901	21.0606484908557	23.2537972317572	20.6383430492764	26.9299597119021	31.1999209204299	23.3231235754229	23.9531767007318	23.0653335000614	22.5856308131939	27.5585481355139	25.6561656430798	20.723314946587	21.4685378577694	18.1270351465527	22.3085701879652
647	C9H21orf2	851.7306705	-0.134767964	0.086903161	-1.550783225	0.120953642	0.287422265	56.5588978898879	72.6411032911345	86.7080890987404	57.741034362444	64.533398099857	54.2828977264398	82.4199703411648	58.116811581948	85.1351577854256	55.2190854424556	65.5639553718496	51.9112908139005	62.714607263859	50.6476727752294	56.1604958615	68.8157562672957	55.8500213680731	56.4293299086568	62.3467413663184	48.4889254976866	58.6665764103953	58.8423379822584	76.339871592799	56.28889230417
648	C9H2ORF82	18.44429527	-0.597572766	0.450895137	-1.325303195	0.18507061	0.372328803	5.14171798998981	1.64160685403694	3.16601974329912	1.30570178206532	1.98686570504486	2.36676487977445	0.441220397971975	0.558144649046319	0.664541561204536	0.595354020942917	0.167897452936875	1.71235160670852	0.365896191737801	0.238622722144779	1.65177929004412	0.661689964108613	1.59571489623066	0.347471243279906	1.21687095663308	1.16618934741272	2.31578591093666	0.713240460391011	2.2843011770046	0.344977889504617
649	C9ORF152	73.43670436	0.100578284	0.281909562	0.356775001	0.721260252	0.839940079	2.12197885301167	9.35715906801054	5.41287246435011	6.09327498297147	5.96059711513458	8.70358697723508	2.29434606945427	7.46518468099452	3.17503190353278	4.09305889398256	5.79246212632218	2.25309421935332	8.26925393327429	6.32350213683665	4.22855498251294	5.88904068056666	8.48630194813578	7.15790761156607	7.30122573979849	6.50610899082884	4.86908832555912	1.85442519701663	2.57904971597294	2.7023268011195
650	CA2	1861.948129	0.519014484	0.208124602	2.493768053	0.012639511	0.08069342	139.642531442422	103.010830090818	63.7289135425371	194.912260467195	74.8650997660903	125.97296940735	89.4794967087164	128.373269280653	72.4350301712945	93.6938390458916	142.964681175749	114.2769388056	181.704048816992	174.552521248906	92.2353555560636	161.32001324968	237.979117024218	243.785824285182	103.004547446765	126.132584680691	171.308778283391	161.83426046272	79.1399827129982	175.938723647355
651	CA3B	9.850891915	-1.399162273	0.542018343	-2.581392847	0.009840253	0.068397827	1.06098942650583	2.70865130916095	0.408518676554725	1.88601368520546	0.158949256403589	1.06886155860782	0.35297631837758	1.11628929809264	0.295351804979794	0.595354020942917	1.17528217055812	1.62222783793439	0.439075430085361	0.238622722144779	0.264284686407059	0.463182974876029	1.08798742924818	1.59836771908757	0.143161289015657	0.122756773411865	0.237516503685811	0	0	0.114992629834872
652	CAB39L	3157.057185	-0.347158577	0.150212977	-2.311109091	0.02082683	0.105936643	249.087671515062	296.474197839071	256.34546953809	165.96920429808	244.702380233325	222.704940461357	379.626030415087	195.490163328473	413.123337215487	232.932260693916	218.182740091469	256.942864775053	152.944608146401	171.51008154156	285.427461319624	229.077065574402	231.378659953446	116.611349244737	230.346514026191	219.366354087003	199.988896103453	229.021511831554	234.914585557764	134.598873221718
653	CABP2	320.636156	-0.395781953	0.164462977	-2.40651093	0.016105722	0.092192446	33.4619742205686	23.1466566419208	43.4051093839395	17.8445910215593	29.1671885500585	28.2484840489209	34.2387028826252	17.4420202826975	20.6746263485856	17.1908473547267	32.823952049159	26.0457691757244	18.4411680635851	19.0898177715823	16.2535082140341	16.7407560919479	27.4172832170541	17.1650794180274	26.9859029794513	16.9404347308374	11.6976878065262	24.6067958834899	31.9802164780644	16.2714571216344
654	CACFD1	158.1918809	-0.051941252	0.153807966	-0.337701964	0.735587795	0.849402364	7.75338427061955	12.3941317479789	13.6853756645833	12.1140109780504	12.7954151404889	12.7499914491075	14.1190527351032	8.72101014134874	7.23611922200495	13.767561734305	13.5157449614184	13.7889366224423	10.8305272754389	7.93420551131391	12.5535226043353	9.32982849393144	7.18071703303797	17.3040679153393	10.8086773206821	15.8970021568365	10.9257591695473	7.77432101826202	10.1688245944076	15.1790271382031
655	CACNA1B	173.3809853	-0.329131476	0.296698229	-1.109313922	0.267294781	0.462924734	10.2834359799796	9.60340009611608	31.6601974329912	7.32643777714427	14.6233315891302	11.757477144686	21.002090943466	8.72101014134874	16.6135390301134	10.3442761138832	9.82200099680718	20.1877242054058	9.58648022353037	5.60763397040231	25.4374010666794	11.7119123647224	6.31032708963943	12.8564360013565	4.43799995948535	23.7534356551959	7.00673685873142	4.99268322273708	14.2953041399643	8.39446197794568
656	CACNA1D	473.7383922	-0.056884654	0.121050087	-0.469926589	0.638407467	0.782036024	30.3606205123208	36.44367215962	43.4051093839395	33.6580903821281	47.2874037800676	38.0209325847638	31.1501600968214	28.3956090202315	33.5962678164516	41.0050081924434	26.1920026581525	38.663096804103	43.6148260551458	33.8247708640224	36.5373578957759	32.0257942628569	33.5100128208439	18.1379988992111	46.6705802191041	26.4540846702569	25.2361285166174	38.2296886769582	34.6329533287795	38.752516254352
657	CACNA2D1	3895.642333	-0.182574645	0.1835737	-0.994557743	0.319951408	0.516376172	414.520407478702	272.096336056622	324.46595885359	264.041915928764	241.046547336042	193.082205837084	304.971539078229	190.327325324795	423.01762268231	274.904719170392	300.788286936411	450.52872010189	173.800691075455	145.858138910996	288.532806384907	275.527701054826	291.145436066812	190.970195306636	256.401868627041	204.696919664285	186.153559763754	462.821734747727	433.648787957164	313.06743472544
658	CACNB4	192.6693278	-0.433195359	0.229683504	-1.886053422	0.059287756	0.191159924	6.69239484411372	19.6172019057414	44.222146737049	14.3627196027185	25.6703049091796	18.0179519879603	13.6778323371312	11.0233568186648	11.0756926867423	11.6094034083869	13.0120526026078	9.73336702760635	14.1235930010791	7.21833734487957	14.60172892399	13.6969822570483	18.9309812689183	12.5784590067326	9.87812894208031	11.4777583140094	10.094451406647	7.48902483410562	11.4951930197651	12.0742261326616
659	CACNG1	21.10870254	-0.436682226	0.529275593	-0.82505642	0.40933956	0.598482667	1.63229142539359	0.246241028105541	2.65537139760571	0.29015595157007	0.874220910219738	0.458083525117636	3.61800726337019	1.11628929809264	0.95989336618433	0.595354020942917	2.09871816171094	6.66915888928583	0.21953771504268	1.01414656911531	1.98213514805294	1.05870394257378	0.652792457548906	3.96117217339093	0.715806445078283	0.613783867059325	3.80026405897297	0.499268322273708	0.515809943194588	0.344977889504617
660	CACNG3	34.86806865	-0.342747464	0.293832344	-1.166472891	0.243423303	0.43822243	3.5910411358659	1.64160685403694	4.08518676554725	1.45077975785035	3.65583289728254	1.90868135465682	3.70625134296459	2.86049132636239	1.99362468361361	1.04186953665011	2.18266688817937	6.21854004541517	2.1953771504268	0.894835208042922	2.70891803567235	0.926365949752058	1.95837737264672	2.01533321102346	2.50532255777399	2.20962192141357	2.2564067850152	4.06547062422876	4.49491521926712	0.862444723761542
661	CACNG4	4.009750264	0.176507201	0.622847965	0.283387296	0.776879966	0.876222587	0.734531141427116	0.164160685403694	0	0.435233927355105	0.158949256403589	0	0.17648815918879	0.558144649046319	0.295351804979794	0.148838505235729	0.33579490587375	0.270371306322399	0	0.238622722144779	0.528569372814118	0.132337992821723	0.145064990566424	0.694942486559812	0	0.49102709364746	0.534412133293074	0	0	0.919941038678978
662	CACUL1	1508.035579	0.03952421	0.115087228	0.343428292	0.731276278	0.846707558	99.1617040926606	107.853570310227	89.5677198346235	128.539086545541	110.7081570851	110.39812955335	104.304502080575	157.815399517847	91.8544113487159	127.108083471313	114.42211417648	69.845920799953	129.673610351877	111.556122602684	114.633482729062	109.046506085099	105.897443113489	112.997648314625	115.531160235635	123.125043732101	116.026812050519	105.060319815596	70.8870236218848	120.167298177442
663	CALB1	1262.88209	-0.23831049	0.662457257	-0.359737156	0.719043703	0.837896235	6.20270741649564	315.352676660496	3.37027908157648	306.912457773242	8.50378521759199	19.315855309127	11.8247066656489	55.116784093324	3.98724936722722	312.858538005503	47.0952355487934	105.895428309606	42.3707790032373	1013.43070094888	18.4338568768924	73.7784309981104	71.5895728445301	82.6981559006177	72.2248703083988	17.8611105314263	107.119943162301	149.637848590034	12.7478743103805	305.592913786173
664	CALB2	22.67420444	-0.38019487	0.293340676	-1.296086431	0.194945709	0.38368625	2.04036428174199	0.984964112422162	3.57453841985384	1.81347469731294	1.98686570504486	2.59580664233327	1.58839343269911	1.88373819053133	2.80584214730804	1.56280430497516	0.33579490587375	1.62222783793439	0.878150860170721	0.596556805361948	2.70891803567235	1.78656290309326	1.52318240094745	2.50179295161532	1.0021290231096	2.20962192141357	0.712549511057432	1.28383282870382	1.54742982958376	0.517466834256925
665	CALCB	225.280032	-0.573802518	0.217739041	-2.635276225	0.008406884	0.062379078	22.4440070991619	13.6253368885066	12.7662086423352	12.6217838932981	43.1547231135743	29.8517763868326	15.0897376106415	12.1396461167574	28.2799353268153	15.7768815549873	20.9032328906409	13.1580702410234	13.977234524384	9.12731912203781	10.4392451130788	12.8367853037071	19.3661762406176	7.0189191142541	24.194257843646	11.1094879937738	15.3198144877348	12.1964118726863	13.2636842535751	10.4643293149734
666	CALCRL	427.3237812	-0.202185364	0.248680865	-0.813031448	0.416200028	0.606124477	57.2118144600453	24.9524241813614	36.1539028750932	27.6373543870492	26.9418989604083	34.3562643838227	24.0906337292698	15.7675863355585	30.1997220591839	38.6235921086718	36.0140036549597	51.4606719700299	19.6852151154937	9.48525320525497	26.6266821555112	19.3213469519715	23.5005284717606	18.9719298830829	30.851257782874	26.8223549904925	18.9419411689434	42.2238352551479	72.9502633946632	43.9271845969212
667	CALD1	31682.03689	-0.306346038	0.193723845	-1.581354316	0.113797047	0.278591183	3463.7224046852	2322.46329674876	2206.71576107949	1532.60373619311	2159.88197064017	1321.49462271019	3174.66900748795	1858.41237708085	3237.49881028601	2136.72558116413	2570.09026083121	4811.25739600708	1341.59497662582	1415.33102072122	2151.01306266705	2381.88536380177	2010.96343172705	1602.46787975827	2267.88955994152	1751.24812949367	2171.01960194015	2789.62608868132	3477.7380112874	1555.39031114648
668	CALHM5	389.4086183	-0.153580986	0.308104532	-0.498470389	0.618152535	0.766845026	25.5453608074097	18.5501574506174	19.6088964746268	13.6373297237933	83.5278342400859	37.9445853305775	34.415191041814	10.3256760073569	34.2608093776561	29.9165395523816	27.0314899228369	30.8223289207535	54.225815615542	11.632857704558	16.7160064152465	29.9083863777093	18.9309812689183	12.6479532553886	61.4877736322245	13.6873802354229	19.7138698059223	39.3708734135838	28.0011112019919	19.778732331598
669	CALM1	23757.69527	0.072854506	0.059756528	1.219189081	0.222772435	0.415972688	1866.77008865138	1698.57061187202	1420.82795705733	1702.56258482528	1566.12702334456	1504.57533824888	1625.98541060632	1839.36569093215	1741.6157560146	1858.99293039426	1763.76274310187	1821.76186200032	1886.85348155349	1784.54002755973	1733.11290228589	1660.51096493056	1716.69909836306	1576.6855135069	1744.84979052282	1816.18646262854	1686.66407179886	2013.6204677759	1890.66450321239	1801.87701319753
670	CALM2	23998.18152	0.27333126	0.129808012	2.105657859	0.035234083	0.140746646	1617.02950056616	1636.59995313212	1378.2398850265	1717.8683112706	1188.54306475783	1311.95121593691	1558.30220155742	2278.41622548821	1469.67058157945	1736.42442133264	1582.34954520358	1633.94392787503	2201.08513101791	2668.87583582828	2012.85824284776	1770.35149897259	1547.26318938147	1560.07638807812	1518.22547001104	2042.97960150696	2251.30018018596	2210.9741031661	1530.70284999731	1510.31320025121
671	CALML4	1307.620453	0.711854133	0.328935038	2.164117684	0.030455319	0.130059548	35.0942656459622	100.630500152464	62.809746520289	139.419934729419	41.2473320367313	77.0343794739491	31.3266482560102	179.862113155176	32.931726255247	85.0612057422193	55.9938005544478	27.127254401014	154.920447581785	163.933810113463	115.228123273478	155.033958590648	107.348093019154	148.300726631864	56.262386583153	126.746368547751	135.621923604598	105.416940045791	21.5903304794306	114.417666685698
672	CALR3	9.707618775	-0.473796574	0.309696287	-1.529874893	0.126047699	0.295388528	0.816145712696795	1.06704445512401	1.73620437535758	0.725389878925175	0.397373141008972	1.22155606698036	1.05892895513274	0.558144649046319	0.443027707469691	0.446515515707188	0.503692358810625	1.08148522528959	0.439075430085361	0.298278402680974	0.264284686407059	0.794027956930336	0.725324952832118	0.277976994623925	0.501064511554798	0.49102709364746	0.237516503685811	0.64191641435191	1.76849123381002	0.74745209392667
673	CAMK2A	26.45732681	-0.789795798	0.298464525	-2.646196553	0.00814025	0.060933828	3.10135370824782	1.72368719673878	4.39157577296329	0.58031190314014	2.14581496144845	1.45059782953918	0.882440795943949	1.25582546035422	3.10119395228784	3.42328562042177	2.68635924699	4.95680728257731	1.0976885752134	0.536901124825753	1.25535226043353	2.11740788514756	1.01545493396497	0.55595398924785	1.57477417917222	1.53445966764831	1.54385727395777	1.92574924305573	2.35798831174669	1.55240050277078
674	CAMK2B	496.3105547	-0.24266097	0.131845919	-1.840489051	0.06569647	0.202059196	42.9292644878514	30.6980481704907	47.3881664803481	28.870517181222	51.3406098183591	31.6841104873031	42.7983786032815	22.7443944486375	54.9354357262417	32.5212133940069	43.1496454047768	47.9458449878387	27.5885728570302	19.8056859380167	36.2730732093688	32.7536532233763	44.5349521038921	30.3689866626638	33.2134190516323	32.4691665674383	29.0363925755904	37.8730684467627	42.2964153419562	33.5203515968653
675	CAMK2D	3398.952719	0.102125752	0.055428744	1.842469185	0.06540655	0.202004829	224.19522727781	230.317441621382	279.528904432571	222.839770805814	286.58550929567	296.227346242738	236.405889233384	214.676385639441	230.522083786729	265.974408856248	228.256587267681	191.963627488903	255.83461726307	228.242633731481	259.131135022121	251.111341379219	280.845821736596	247.191042469325	280.596126470687	248.950736479262	266.315379757715	235.512000021112	232.335535841791	294.783606581695
676	CAMK4	35.0631813	-0.299610132	0.244233265	-1.22673761	0.219921227	0.413248624	2.85650999443878	1.88784788214248	2.75750106674439	2.82902052780818	2.8610866152646	1.98502860884309	4.23571582053096	0.906985054700269	5.24249453839134	4.61399366230761	1.42712834996344	2.70371306322399	1.75630172034144	1.49139201340487	1.98213514805294	2.11740788514756	2.90129981132847	2.77976994623925	2.29058062425051	1.59583805435424	1.06882426658615	3.42355420987685	4.42122808452504	1.95487470719283
677	CAMKMT	126.6098436	0.033462072	0.095227043	0.351392536	0.725293882	0.842047882	10.6098942650583	9.35715906801054	8.47676253851055	10.3005362807375	10.4906509226369	7.94011443537236	7.94196716349554	9.48845903378743	11.0756926867423	7.51634451440433	8.39487264684374	8.92225310863916	9.80601793857305	7.75523846970532	10.2410315982735	8.00644856571422	7.54337950945403	9.03425232527756	10.7370966761742	10.9867312203619	7.30363248833868	10.555958813787	7.95821055214507	12.4192040221662
678	CAMLG	445.4240455	0.245142965	0.077978645	3.14371923	0.001668154	0.027138324	31.6664536526356	32.667976395335	29.3112150428015	34.2384022852683	28.5313915244442	25.19459388147	28.0616173110176	26.4421027485694	28.1322594243254	38.7724306139075	23.2537972317572	33.6161657527516	32.5647610646642	30.6033641150679	39.1802047598465	31.4302732951591	30.6087130095154	40.0981814745012	34.3587093637576	36.7042752501476	34.6180304122069	36.1612913418243	38.612058604852	38.0625604753427
679	CAMP	3.870553348	-1.064949106	0.880094801	-1.210039084	0.226263896	0.419102397	2.12197885301167	0.0820803427018468	0.204259338277363	0.29015595157007	0.953695538421532	0	0.35297631837758	0.13953616226158	0	0.297677010471459	0	0.180247537548266	0.512254668432921	0	0.396427029610588	0	0	0.138988497311962	0.42948386704697	0.613783867059325	0	0	0	0.114992629834872
680	CANT1	876.817442	0.059292407	0.085459255	0.693809079	0.487801948	0.665194662	51.3355653286284	69.6041306111661	89.3634604963461	61.8757566723175	67.7918578561306	61.4595396199495	57.1821635771679	73.8843979175065	58.4058194347542	58.4191133050238	56.3295954603215	54.8853751834469	63.7391166007248	71.9447507266509	68.1193779214194	72.4550510698931	61.5075560001636	73.2469380834042	60.7003865426384	73.592685660413	62.4074613434468	60.0548467649232	58.2865235809884	54.2190249671423
681	CANX	9135.070137	0.097594959	0.078581	1.241966372	0.21424897	0.406709909	642.061832178569	791.336583988505	521.9847389678	712.84063401977	685.786566753284	618.18371714625	579.851847014769	664.261900446251	564.195785462651	788.099885223187	590.075598346647	629.875019962415	821.583308928057	675.481270711334	673.595594479991	637.538280418649	532.751177855191	696.19338303562	725.827735309379	698.854311033747	723.237753723294	644.840700239513	681.900744903245	745.382226589642
682	CAPN1	1417.739692	0.122632764	0.085155104	1.440110558	0.149836123	0.328201928	80.471967271904	106.704445512401	107.236152595615	106.197078274646	123.980419994799	127.118178220144	91.1561342210099	84.7682185739097	98.2044751557815	109.917236116586	96.8768303445768	71.6483961754356	126.746440817974	101.533968272604	110.669212432956	96.8052417490901	114.021082585209	101.183626043109	119.754418261597	127.973936281869	94.2940519632669	84.8042907404913	92.99316404451	122.754632348726
683	CAPN11	4448.120524	-0.106625415	0.095290737	-1.118948367	0.263162167	0.459226671	436.719570864055	299.182849148232	330.797998340189	243.295765391504	315.514273961124	288.363579061552	376.713975788472	269.514097408241	398.651098771477	372.393940099795	355.354959140896	388.433443416513	291.985161006765	250.852136654699	322.889815617824	277.975953922028	257.925553227101	296.04549927448	344.302900082654	289.153579771648	277.775551060556	368.460021837996	425.02739319234	360.904368736747
684	CAPN2	444.0679234	-0.07307959	0.123657223	-0.590985213	0.554530329	0.720650981	29.789318513433	32.9142174234406	29.6176040502176	27.6373543870492	34.2535647549734	36.952071026156	34.2387028826252	24.0699879901225	40.7585490872116	44.2050360550116	33.2436956815012	35.3285173594601	20.4170074989693	31.3192322815023	33.8284398601035	31.8272872736243	22.9928010047782	23.4890560457217	38.0809028781647	31.6712475402612	27.551914427554	27.6737298631712	50.91781010678	40.477405701875
685	CAPN3	65.51551787	-0.193140918	0.265905867	-0.726350718	0.467623795	0.651141179	4.48880141983237	4.67857953400527	5.51500213348879	4.93265117669119	5.6426986023274	10.077837552588	6.26532965120204	5.09306992254766	5.24249453839134	4.24189739921828	4.61717995576406	1.35185653161199	2.85399029555484	1.84932609662204	9.24996402424706	6.48456164826441	1.59571489623066	5.62903414113448	5.15380640456364	5.89232512376952	4.3940553181875	2.28236947325124	5.23178656668796	2.98980837570668
686	CAPRIN1	4829.609659	0.330698207	0.088821217	3.72318933	0.000196722	0.008649934	313.889641103187	314.696033918881	255.426302515842	344.197497549996	331.250250345079	330.659957880747	296.058887039195	328.258821720366	254.297904087603	386.310340339335	335.627008420813	285.692347014001	458.980182915897	312.416798968052	432.303675790347	343.814105350835	328.644736128233	483.332499402349	363.915996677799	451.744926155663	374.385388934759	348.061344670814	344.04523211079	466.697588184829
687	CAPZA1	4931.287203	0.015825764	0.088030536	0.17977585	0.857328544	0.927990925	339.679845624406	353.520036016854	297.605855870117	343.1819517195	451.972210583604	502.44127979986	367.713079669844	328.468125963759	298.748350737062	348.133263746371	430.824864236021	279.654054506134	383.532388179563	342.125327875077	330.091573322417	390.926430795369	314.283302062157	351.779886696577	463.41309254368	347.769939075813	388.933274785515	328.233259871943	324.96026421259	372.288639090399
688	CAPZA2	8008.767721	0.057531254	0.070548429	0.815485972	0.414794191	0.604819042	569.506478319824	606.902053937456	438.749058619775	572.840387387211	589.224893488103	635.361849338161	564.497377165344	675.913169995093	507.340563004041	611.800675771465	637.086885168972	514.156100856428	630.073242172493	626.205678588437	578.254893858645	629.531831852934	557.3396937562	583.751688710242	623.968478174739	576.158916008588	621.69944839761	562.960695386625	520.378545548597	624.697461577944
689	CAPZB	4998.62314	0.050618523	0.081189292	0.623463039	0.532980283	0.704155567	342.617970190115	350.236822308781	264.822232076601	342.384022852683	408.420114329021	437.393419233156	361.800726337019	372.561553238418	354.052976219528	363.910145301358	424.612658477356	315.433190709465	394.875170123434	399.693059592505	348.459359027707	402.506005167269	330.240451024463	315.017429157563	434.780834740549	374.776429226424	421.948068797843	323.026604511089	341.245120990591	355.787196709095
690	CARD11	1573.227814	-0.117285363	0.149752674	-0.783193778	0.433513328	0.621778554	105.854098936774	96.44440267467	83.7463286937187	93.4302164055626	215.535191683266	173.231919748653	130.071773322138	75.5588318646455	111.199954574892	127.182502723931	144.727604431586	96.8830514321929	130.4785819737	68.3654098944792	98.1817610002224	111.296251963069	91.0282815804308	97.4309366156857	165.494450102099	115.575502167271	117.273773694869	102.563978204227	102.498804426239	126.204411243772
691	CARMIL1	1856.754156	0.170514367	0.086273507	1.976439507	0.048105021	0.168466905	108.792223502483	132.477673120781	180.258866029772	138.767083838386	132.484205212391	108.489448198693	127.777427252684	161.513107817779	105.219080524052	132.391850407181	116.436883611723	101.3892398709	153.090966623096	134.404248248047	154.144043346917	124.728558234474	137.231481075837	156.431553724614	126.411418200825	158.908643181659	148.269677425867	147.355479116783	129.910418550294	147.248062503554
692	CARNS1	3.329199697	-0.961340265	0.473090262	-2.032044078	0.042149194	0.154633878	1.06098942650583	0.246241028105541	0	0.145077975785035	0.635797025614355	0.305389016745091	0.35297631837758	0.27907232452316	0.295351804979794	0.372096263089323	0	0.180247537548266	0.0731792383475601	0	0.264284686407059	0.198506989232584	0	0.416965491935887	0.286322578031313	0.122756773411865	0.118758251842905	0.142648092078202	0.147374269484168	0.229985259669745
693	CARS	2258.473847	0.132892001	0.080720823	1.646316226	0.099698671	0.256639769	155.720601982549	166.623095684749	192.412296657276	182.435554549682	160.77717285223	154.374147964643	121.688585760671	178.885360019345	145.165412147569	163.499098001449	152.870630899025	130.679464722493	187.851104838187	201.815167253947	166.961850637659	182.758768086799	173.20759873631	174.847529618449	160.340643697535	187.204079453094	160.204881736079	171.39168263196	138.60550044986	154.550094498068
694	CASC4	6242.105925	0.340852847	0.118429595	2.878105325	0.004000715	0.042486293	401.543690646823	516.121194909213	357.249582647107	485.358367988835	319.32905611481	406.854517558647	338.239557085316	529.609503863826	331.310887236084	426.124640489893	373.40393533161	366.172872529302	619.389073373749	624.058074089134	556.385336058461	442.207403013786	463.41011236444	575.481873120181	440.435705656668	560.814319332105	475.983073386365	447.487064849321	353.698246762003	514.534522196136
695	CASP14	56.61405793	-0.4688575	0.330291917	-1.419524595	0.155746132	0.335818757	3.42781199332654	2.13408891024802	10.6214855904229	6.09327498297147	2.06634033324665	4.27544623443127	2.47083422864306	9.48845903378743	4.06108731847217	3.05118935733245	9.23435991152812	1.26173276283786	5.78115982945725	3.34071811002691	3.83212795290235	4.23481577029512	3.55409226887738	3.89167792473495	1.93267740171136	3.25305449541442	5.34412133293074	0.784564506430112	2.50536258123086	2.75982311603694
696	CASP18	1338.864109	0.026068537	0.157970717	0.165021325	0.868927198	0.933910383	72.4737392874754	119.426898631187	114.078840427907	119.979485974224	84.0841566374984	97.0373600707525	99.5393217824775	141.35013237098	79.8188252957893	101.210183560296	92.3435991152812	51.2804244324816	101.206886634676	132.674233512497	99.6353267754612	95.6803688101054	129.252906594683	84.9914661062651	82.1029992504791	105.448068360792	109.257591695473	78.0285063667766	51.728368588943	104.470804204981
697	CASP2	1794.924608	-0.066747658	0.05030959	-1.32673828	0.184595274	0.372073869	124.78867947134	135.842967171557	161.671266246532	135.502829383223	142.656957622221	141.624156515536	139.160913520361	121.187156924182	160.449868055273	117.135903620519	134.905603434779	112.564587198892	138.162402000193	119.430672433462	122.033453948459	124.530051245241	137.594143552253	121.197969656031	142.230740637055	129.631152722929	123.389823664779	106.058856460143	133.742149556882	137.128711078085
698	CASP3	2255.333404	0.304352662	0.105094328	2.895995128	0.003779583	0.041416237	114.750087205169	157.594257987546	142.266629110183	179.098761106626	142.021160596607	183.920535334731	135.366418097802	192.141295434195	121.241915944205	152.559467866623	147.497912405045	113.465824886633	237.978883106266	209.630061404189	170.265409217748	178.98713529138	157.105384783437	184.020770441038	162.559643677278	166.151292812959	186.747351022969	176.95495822301	144.132035555516	198.822256984494
699	CASP6	3417.735956	0.39582482	0.214423544	1.845995137	0.064892912	0.200961665	130.909772316566	278.66276347277	215.902120559172	386.342649515548	176.195250723378	210.031296266436	135.984126654963	403.119972773704	132.908312240907	211.946031455679	184.183505871752	129.597979497203	342.186118513191	347.911928887088	252.259733175538	367.304099076691	308.770832420633	326.900945677736	194.770933705801	280.008200152464	321.537966864666	173.174783782938	163.143316318974	295.588554990539
700	CASP8	1414.514945	-0.252023568	0.102365432	-2.461998773	0.013816514	0.085254498	99.8962352340877	110.726382304791	128.274864438184	83.2022191127176	171.42677303127	141.089725736232	111.540516607315	107.582381103678	125.155327360188	100.093894771028	113.666575638264	73.5409953196924	106.329433319005	75.941681322576	92.2353555560636	81.4540345817703	94.5823738493082	88.3271900417521	135.502160053319	85.8683630015995	83.8433258010912	93.8624445874571	105.962099759117	90.039229160705
701	CAST	1894.668432	0.259364974	0.110507941	2.347025669	0.018923951	0.10029694	117.769826342148	112.45006950153	120.921528260199	133.10904278277	98.3895897138214	94.8996369535369	140.837551032654	124.605792899591	148.266606099857	163.424678748831	121.473807199829	145.00914395758	169.775832966339	128.677302916572	191.342112958711	133.198189775064	129.688101566383	130.718681721901	104.865644203968	183.33724109062	139.837841545021	184.586631149194	139.784494605733	170.419077415281
702	CASTOR2	559.0544179	-0.421747072	0.210967576	-1.999108486	0.045596617	0.163913713	62.4351470213048	40.6297696374142	49.4307598631217	34.9637921641935	30.7566811140944	23.1332180184406	55.5055260648744	26.0234942617846	86.9072686153043	39.4422038874683	45.1644148400193	70.6570347189202	28.6862614322436	19.0898177715823	44.9283966892	36.3929480259737	48.6693043350351	32.0368486304073	28.9185803811626	22.9555166280187	22.6828261019949	39.9414657818966	58.2865235809884	38.6375236245171
703	CAT	10571.03324	0.855616293	0.231358676	3.698224359	0.000217113	0.009271816	435.168894009931	581.128826329076	435.889427883892	1158.5201756314	318.216411319985	604.364864138534	373.625433002668	792.216561240119	468.427962697953	638.740445219132	407.403169551327	401.050771044891	918.765337453617	1506.72352330267	1235.13448192339	820.826400476734	1462.32763740483	937.894379861123	632.987639382726	1054.35792683451	1158.84302148307	785.420394982582	351.266571315514	930.405367993952
704	CATH1	2.465550608	-1.187224624	0.653986464	-1.815365745	0.069467722	0.208790074	0.897760283966475	0.328321370807387	0	0.145077975785035	0.476847769210766	0.0763472541862726	0.17648815918879	0.13953616226158	0.369189756224742	0.148838505235729	0.0839487264684374	0.180247537548266	0	0.11931136107239	0.264284686407059	0	0	0	0.501064511554798	0.0613783867059325	0.296895629607263	0	0.073687134742084	0
705	CATH3	3.501124388	-2.252581772	0.885166148	-2.544812381	0.010933647	0.073752417	2.93812456570846	0	0.408518676554725	0.145077975785035	0.794746282017943	0	0	0.0697680811307899	0.0738379512449485	0.148838505235729	0.251846179405312	0.270371306322399	0.14635847669512	0	0.264284686407059	0	0	0.138988497311962	0.286322578031313	0.122756773411865	0	0	0	0.114992629834872
706	CATSPER2	31.44997374	-0.353364493	0.218609338	-1.616419943	0.106003549	0.265949734	3.67265570713558	1.72368719673878	4.39157577296329	2.24870862466804	2.62266273065921	2.82484840489209	1.41190527351032	2.23257859618528	3.39654575726763	1.63722355759302	2.18266688817937	2.97408436954638	1.53676400529876	0.715868166434338	2.31249100606177	2.18357688155842	1.8133123820803	1.04241372983972	2.7916451358053	2.20962192141357	1.1282033925076	2.13972138117303	3.75804387184628	2.81731943095437
707	CAV1	1583.939592	-0.316590576	0.202158665	-1.566049992	0.117336914	0.282217148	158.903570262066	133.462637233203	109.380875647528	83.3472970885026	100.773828559875	58.0239131815672	185.224323068635	104.2335132094	130.988525508539	113.191683231772	130.624218384889	235.403284038035	64.4709089842005	68.1864428528707	127.847717049415	116.655940672348	98.2089986134688	63.8652145148467	102.288741001687	97.8985267959623	128.971461501395	102.991922480462	184.58627252892	83.7721308347045
708	CAV2	1134.819098	-0.270297969	0.179453304	-1.506230107	0.132008113	0.30388506	122.25862776198	95.7056795903534	80.8866979578356	76.1659372871434	74.5472012532831	38.5553633640677	126.365521979174	74.721614891076	100.56728959562	99.6473792553208	77.9044181627099	125.452286133593	45.078410822097	54.2270136074011	87.6764447155418	75.8958388832579	77.392172467187	53.9970312056974	78.2376444470563	57.4501699567528	60.5667084398817	105.630912183909	129.910418550294	80.4373445694932
709	CAVIN1	10269.47652	-0.185047993	0.181699602	-1.018428172	0.30847452	0.504332099	1110.77431498034	723.209899545973	804.373274136254	521.047550031954	653.75829158796	345.165936176139	1198.35460089188	536.795616220297	967.277161308825	851.281830695754	749.410281183741	1174.40283089573	506.473508603464	502.77807555905	744.027463407473	673.071031491281	792.997770931355	530.102128747825	733.343702982701	604.761244213553	595.572632992171	928.068487060784	1188.57348338981	662.932510998039
710	CBFA2T2	427.2782745	-0.073743526	0.111890137	-0.659070837	0.509850282	0.685497457	25.6269753786794	34.1454225639683	35.6432545293998	30.7565308664274	32.4256483063321	32.5239302833522	44.6515042747638	24.0699879901225	34.408485280146	26.3444154267241	32.0684135109431	35.4186411282342	26.3445258051216	20.5812097849872	38.0569948426165	28.8496824351355	26.7644907595052	38.4303195067576	29.3480642482096	39.4663026519146	32.7772775086419	21.6825099958867	29.3274796273494	32.6579068731037
711	CBFA2T3	547.4468707	0.037921067	0.086308695	0.439365547	0.660396687	0.798556678	43.0108790591211	31.7650926256147	37.17519956648	42.0000739897676	49.0358456005071	42.9835041068715	41.8276937277432	27.4188558844004	44.5242846007039	35.1258872356321	34.7547727579331	48.2162162941611	36.7359776504752	39.7903389176419	36.4712867241741	34.341709137237	40.3280673774658	42.0440204368686	42.51890283765	49.4709796849816	34.8555469158927	38.8716050913101	44.6544036537029	45.5370814146094
712	CBFB	4729.328444	-0.207492694	0.066787934	-3.106739203	0.001891632	0.028940019	403.910513213644	321.75494339124	421.999792881031	338.611995482272	444.660544789039	486.484703674929	350.064263750965	293.095708830448	366.753103833659	329.305192834051	384.14937231957	351.662945756667	290.594755478161	274.35647478596	268.645383732775	313.045522019785	339.669675411281	314.183498173691	400.064222154252	313.275285747079	313.10613098382	338.432598455535	354.65617951365	330.143840255918
713	CBL	1172.432673	-0.001490843	0.130298527	-0.011441751	0.990871002	0.996410346	86.1849872607816	91.7658231406648	72.5120650884637	74.3524625898305	102.363321123911	113.452019720801	77.3900578042843	67.2564302100815	66.3064802179637	106.6427890014	99.8150357709721	80.2101542089783	93.3035288931391	42.1169104585535	99.6353267754612	79.0057817145684	65.2792457548907	88.4661785390641	82.3893218285104	118.214772795626	103.854091236621	67.9004918292243	86.5086961872066	101.13601793977
714	CBLL1	881.9108606	-0.128516911	0.071159133	-1.806049434	0.070910618	0.211520316	67.8217087251037	62.7914621669128	67.9162299772231	59.844665011327	85.1968014323235	73.8277947981257	64.2416899447195	56.442377634809	89.5654348601225	64.4470727670708	59.2678008867168	64.6187422110533	51.0059291282494	57.4484203563556	66.6658121461806	60.8093077015815	52.2959290991957	62.1973525471032	73.9428057765866	64.9997115215825	56.4695487513015	70.1828613024755	62.339315991803	59.7386711992162
715	CBLN2	6.216560136	0.885381753	0.502828939	1.760801108	0.078272072	0.224022672	0.163229142539359	0.164160685403694	0.204259338277363	0.29015595157007	0.635797025614355	0.610778033490181	0	0.418608486784739	0.443027707469691	0.297677010471459	0.33579490587375	0.270371306322399	0.29271695339024	0	0	0.52935197128689	0.435194971699271	1.38988497311962	1.0021290231096	0.429648706941527	0.593791259214527	1.64045305889933	0.73687134742084	0.114992629834872
716	CBLN4	124.3628706	-0.676358784	0.199241456	-3.394668951	0.000687116	0.017811015	20.2404136748805	8.04387358478099	18.0769514375466	7.32643777714427	15.1796539865427	8.62723972304881	10.942265869705	8.58147397908716	8.41752644192413	8.6326333036723	13.0960013290762	8.74200557109089	7.46428231145113	5.60763397040231	3.96427029610588	7.74177258007077	3.33649478302774	7.71386160081392	8.51809669643157	9.2681363925958	8.60997325861064	7.48902483410562	9.653014651213	4.42721624864258
717	CBR1	2569.223347	1.01597761	0.258236606	3.934289671	8.34e-05	0.005269343	84.7159249779273	134.775922716433	67.7119706389457	256.860556127405	106.496001790404	127.881650762007	71.3012163122711	160.396818519686	69.8507018777213	244.913760365393	87.4745729801118	83.1842385785246	277.934747244033	346.838126637437	309.675581297471	204.197522923918	266.194257689387	245.801157496206	199.709998176841	369.497887969713	250.104878381159	151.278301648934	85.5507634355595	277.477215791547
718	CBWD1	647.0973998	-0.056275721	0.087591896	-0.642476341	0.520563946	0.693625687	53.0494713252917	45.1441884860158	41.2603863320272	35.4715650794411	51.022711305552	64.5134297874004	53.0346918362313	39.5585020011579	55.9691670436709	45.6934211073689	51.5445180516206	47.4051023751939	46.0297409206153	39.9096502787143	37.3302119549971	39.6352288501059	49.0319668114512	57.3327551411845	57.4076768952783	46.340681962979	38.5964318489442	48.2150551224324	48.7071960645175	47.8944303262243
719	CBX1	1304.185413	-0.111730778	0.070728843	-1.579706017	0.114174207	0.279019388	112.628108352158	90.6166983428389	100.801983439878	89.8032670109367	98.4690643420232	95.3577204786545	91.0678901414155	81.4193506796318	121.90645750541	119.368481199055	91.8399067564705	104.633695546768	82.6925393327429	67.4705746864363	90.715718609223	91.9749050110972	91.5360090474133	81.0302939328741	101.071870045054	85.6228494547758	89.187447134022	102.421330112149	118.783661204239	98.7786690281553
720	CBX3	6001.355194	0.001712261	0.05902161	0.02901074	0.976856025	0.989201365	427.497124310581	399.649188615292	411.378307290608	424.788313098583	558.547687002211	561.686749048408	414.305953695684	381.631403785421	447.753336349368	423.594385900886	435.274146738848	422.950846857006	478.958114984781	409.237968478296	383.873507006253	441.74422003891	391.675474529344	412.587354270561	516.311188834966	422.221922150109	433.526998352526	447.629712941399	484.05078812075	437.891934411194
721	CBX4	643.7073251	-0.217874603	0.074050689	-2.942236008	0.003258515	0.03859318	48.3974407629199	47.1141167108601	57.0904850485228	45.9897183238561	65.1691951254714	57.3367878938908	59.5647537262166	42.6980656520434	54.7877598237518	43.5352627814508	47.3470817281987	44.791513080744	40.2485810911581	39.5517161954972	35.6123614933512	43.7377066275793	47.2186544293709	38.7082965013815	54.4728704704573	38.9752755582671	38.8339483526301	39.513521505662	55.3390381913051	50.2517792378392
722	CBY1	204.4558482	-0.304738603	0.192247294	-1.585138582	0.112934851	0.276924031	18.0368202505992	14.9386223717361	19.7110261437655	10.1554583049525	13.8285853071122	8.47454521467626	26.0320034803465	10.8140525752724	26.5078244969365	12.5768536924191	19.0563609083353	19.9173528990834	12.147753565695	11.3942349824132	14.0731595511759	16.0790661278393	12.2579917028628	7.22740186022205	14.1013869680422	10.6184609001263	10.1538305325684	16.2618824969151	25.1273129470506	11.4992629834872
723	CCAH221	41.31530615	0.434434575	0.427339744	1.016602321	0.30934265	0.504936869	2.44843713809039	1.14912479782586	0.81703735310945	0.362694939462588	1.90739107684306	2.36676487977445	2.02961383067108	6.2093592206403	2.51049034232825	2.38141608377167	7.89118028803312	0.720990150193063	3.00034877224996	3.10209538788213	0.858925230822941	2.64675985643445	7.61591200473724	1.18140222715168	5.36854833808712	2.2710003081195	3.20647279975845	1.71177710493843	1.91586550329418	9.02692144203748
724	CCDC12	2363.677119	-0.191102169	0.093959774	-2.033872174	0.041964485	0.154146772	213.258874727673	167.197658083662	198.437947136458	161.761943000314	195.428110748212	197.281304817329	159.0158314291	164.582903387533	244.994322230739	156.652526760605	176.544171763124	193.946350401934	137.650147331761	143.829845772766	125.006656670539	159.268774360943	180.968575731613	133.011991927548	228.342255979972	134.664180432816	144.410034240973	203.986771671829	192.912918754776	155.125057647243
725	CCDC127	1164.424451	0.024035124	0.067706648	0.354989122	0.722597741	0.840691479	76.5544678509594	111.218864361002	80.9888276269742	84.4353819068904	80.9846461376284	86.0433554679293	86.2144657637238	68.3029514270433	94.3649016910441	86.5495907945766	80.5068286832315	85.1669614915556	79.3262943687552	63.0560543267579	101.0888925507	77.4177258007077	87.1840593304206	81.9337191654019	96.8486120190917	79.97603787783	84.3777379343843	83.3064857736701	102.056681617786	94.0064748900081
726	CCDC167	528.7388223	-0.075393514	0.055893011	-1.348889837	0.177372353	0.361985559	38.6036922105584	44.8158671152084	41.1582566628885	35.1088701399785	40.6115350111169	44.510449190597	39.7098358174777	34.6049682408718	41.7922804046408	35.5724027513393	43.9891326694612	39.5643344918443	34.5406005000484	40.2675843619315	38.2552083574218	35.797427058276	37.7894300425534	38.0133540148217	42.3041609041265	34.6174101021459	36.1025085602432	34.1642180527294	44.4333422494766	34.0378184311222
727	CCDC174	777.3956006	-0.048142571	0.057096183	-0.843183691	0.399125718	0.589795933	54.6817627506853	56.6354364642743	66.8949332858362	51.7928373552575	68.030281740736	66.651152904616	60.7119267609437	55.116784093324	49.9882929928301	51.126026548473	67.8305709864974	50.5594342822885	57.9579567712676	48.5000682759264	53.2533643110224	51.0162962327741	62.9582059058279	62.961789282319	60.4140639646071	52.6012774069841	52.1942516849569	54.9195154501079	58.3602107157305	54.3340175969772
728	CCDC18	614.4655048	-0.099410461	0.142330234	-0.698449362	0.484896215	0.663060109	38.5220776392887	36.2795114742163	46.8775181346547	44.0311656507581	43.4726216263815	47.4879921038616	74.5662472572637	51.5586119556537	58.4058194347542	44.8748093285724	38.952209081355	37.2211165037169	47.5665049259141	28.9330050600545	31.3177353392365	30.7685833310505	37.5718325567037	38.4998137554136	47.6011285977058	57.7570618902825	36.1025085602432	74.1770078806652	47.2334533696758	44.2721624864258
729	CCDC28B	52.06463882	-0.279455476	0.199421516	-1.401330616	0.16111523	0.342132685	4.57041599110205	3.28321370807387	4.28944610382461	3.04663749148574	5.6426986023274	2.519459388147	4.41220397971975	4.04654870558581	5.24249453839134	4.39073590445402	4.78507740870093	4.23581713238425	1.68312248199388	1.84932609662204	2.51070452086706	4.1024777774734	4.71461219340877	3.12724118951916	3.07796771383662	2.39375708153137	3.68150580713007	5.91989582124539	6.33709358781922	2.0698673370277
730	CCDC43	873.1036231	-0.101507775	0.071079693	-1.428084045	0.153267669	0.332163886	66.0261881571707	53.3522227562004	74.9631771477921	56.3627935924861	68.8250280227539	66.4984583962435	70.9482399938935	64.6750112082422	88.0148378839786	57.8981785366987	68.5021607982449	63.717504523312	61.5437394502981	56.971174912066	56.4908517195088	57.8317028630928	67.1650906322541	54.5529851949453	70.2206122621796	57.5729267301647	53.7974880848361	67.7578437371461	79.2136698477403	55.7139291549956
731	CCDC50	1529.54845	0.126267028	0.150204861	0.840632102	0.400554069	0.590737393	101.610141230751	116.307845608517	153.909411391993	94.1556062844877	116.748228828436	111.466991111958	101.039471135582	80.2332933004084	66.0849663642289	148.838505235729	94.8620609093343	111.843597048699	137.503788855065	42.7134672639155	125.072727842141	89.0634691690193	103.21374078801	130.301716229965	119.32493439455	135.891748166934	114.304817398796	122.748683233293	124.015447770927	161.104674398656
732	CCDC58	376.3949695	0.308428521	0.148443183	2.077754699	0.037731958	0.146164735	22.3623925278922	28.5639592602427	18.3833404449626	36.0518769825812	20.5839287042647	25.0418993730974	19.4136975107669	40.5352551369889	20.9699781535654	26.4188346793419	21.5748227023884	15.7716595354733	37.760486987341	33.1685583781243	24.5784758358565	32.2243012520895	38.7323524812351	32.1063428790633	28.4175158696078	29.2774904587298	30.3427333458623	25.0347401597245	22.6956375005619	29.0356390333053
733	CCDC6	2295.970701	0.12660362	0.047190741	2.682806349	0.007300725	0.057705865	150.823727706368	162.68323923506	146.964593890562	160.456241218249	163.717734095696	150.862174272075	159.810028145449	160.675890844209	172.780805913179	166.475868106163	157.068067222446	184.933973524521	167.94635200765	149.974380867994	182.686789478879	179.979670237543	194.532152349574	171.581299931618	160.698546920075	174.560131791672	167.152239468889	173.246107828977	189.007500613445	187.437986630842
734	CCDC61	1120.298957	-0.313608963	0.109412068	-2.866310527	0.004152867	0.043353911	82.9204044099944	93.3253496519999	145.739037860898	80.735893524372	92.9058403678976	86.3487444846744	114.099594915553	71.5122831590596	105.219080524052	63.3307839778028	91.5880605770652	75.6138420014975	69.4470971918345	57.9853214811813	66.7318833177824	68.5510802816523	82.8321096134279	69.9807083965731	85.467289542347	59.5984134914604	63.0606317285828	90.6528625156975	101.761933078818	61.4635606467393
735	CCDC80	2562.767451	-0.467743754	0.176516051	-2.649865271	0.008052388	0.06073567	244.59887009523	214.311774794522	244.396298248864	156.974369799408	179.135811966844	106.428072335664	307.265885147683	120.419708031743	310.562422936253	227.57407450543	198.874533003728	317.956656235141	112.988744008633	94.5542536498688	172.710042567013	177.200572388287	176.616626014621	114.735004531025	152.967837313229	144.484722305765	137.640813885927	184.943251379389	259.673462831104	166.049357481556
736	CCDC93	1334.651074	0.131324456	0.057101363	2.299848036	0.021456831	0.107665045	80.471967271904	92.5045462249814	107.236152595615	100.756654182707	85.3557506887271	103.908612947517	81.8905058635985	106.047483318801	94.0695498860644	109.619559106115	80.3389312302946	83.7249811911694	103.548622261798	90.1397332901903	103.269241213558	103.091296408122	97.8463361370528	98.0563848535895	116.67645054776	95.8730400346665	95.362876229853	111.479483959115	101.83562021356	105.563234188413
737	CCK	301.8458338	-0.323191472	0.615629182	-0.524977505	0.599598829	0.754129869	5.71301998887757	27.7431558332242	5.51500213348879	23.2124761256056	4.84795232030946	44.1287129196656	25.7672712415633	17.7908606883514	34.7776750363707	96.8194476558419	5.45666722044843	5.7679212015445	3.29306572564021	39.9693059592505	14.0070883795741	14.8880241924438	3.19142979246132	5.69852838979046	46.5274189300884	7.67229833824156	7.60052811794595	88.2991689964072	2.65273685071502	0.689955779009234
738	CCKAR	382.4100723	-0.106176769	0.302168951	-0.351382128	0.725301688	0.842047882	27.9121833742304	34.8841456482849	22.4685272105099	23.2850151134981	18.8354868838253	7.63472541862726	22.1492639781931	15.5582820921661	81.9601258818928	42.1957162343293	21.8266688817937	32.0840616835913	21.8074130275729	21.5357006735663	44.8623255175983	50.9501272363632	26.039165806673	10.7021142930211	21.6173546413641	20.0707324528399	18.8231829171005	30.0274233824616	43.9912194410241	12.649189281836
739	CCKBR	12.16096445	-0.020015038	0.393444029	-0.050871374	0.959428016	0.981821034	0.163229142539359	0.984964112422162	1.83833404449626	0.652850891032658	0.794746282017943	0.839819796048999	1.41190527351032	0.27907232452316	0.886055414939382	0.372096263089323	1.17528217055812	1.53210406916026	0.29271695339024	0.238622722144779	1.25535226043353	0.860196953341197	2.10344236321314	0.138988497311962	0.787387089586111	1.53445966764831	0.178137377764358	1.28383282870382	1.17899415587334	0.804948408844106
740	CCL1	420.9459202	-0.412450315	0.191518833	-2.153575753	0.031273457	0.131285675	22.0359342428135	37.7569576428495	25.4302876155316	41.7099180381976	23.7629138323365	50.2364932545674	45.0927246727358	24.0699879901225	41.4230906484161	31.4049246047389	47.4310304546671	34.607527209267	19.3924981621034	49.3949034839693	19.3588532793171	34.7387231157022	24.298385919876	25.921354748681	22.6194836644737	29.2774904587298	26.0080571535963	13.8368649315856	23.5798831174669	24.3209412100755
741	CCL17	157.1735416	-0.050802504	0.307391397	-0.165269765	0.868731656	0.933910383	14.8538519710817	8.94675735450131	3.37027908157648	3.84456635830343	11.0469733200494	9.84879579002917	26.2084916395353	8.37216973569479	15.9489974689089	14.1396579973943	18.6366172759931	6.3086638141893	3.36624496398777	12.7066599542095	8.39103879342412	8.99898351187714	8.99402941511827	14.4548037204441	14.1013869680422	12.4598125013043	13.5978198360127	4.27944276234607	23.0640731742723	10.8668035193954
742	CCL19	1769.436815	-0.932282734	0.366410754	-2.544365101	0.010947659	0.073763114	318.460057094289	67.0596399874089	126.028011717133	45.409406420716	249.470857925432	212.245366637838	228.022701671916	58.8842604743867	149.817203076	173.322439347007	392.963988598756	45.3322556933888	96.3770569037367	159.340322712176	50.0158769025359	63.5884055508377	42.6491072265285	31.2724118951916	238.363546211068	52.1102503133367	109.079454317709	63.7636971589564	72.2133920472423	84.0596124092917
743	CCL20	493.7123813	-0.013373863	0.248135668	-0.053897383	0.957016921	0.980413134	28.7283290869272	26.4298703499947	18.7918591215174	33.0052394910955	43.1547231135743	59.6272055194789	22.9434606945427	42.6980656520434	33.7439437189415	33.4142444254212	43.569389037119	50.2890629759661	23.9296109396522	60.4312043831653	24.1159776346441	28.9820204279572	41.1984573208643	41.2795837016529	84.2504185857139	29.952652712495	28.20508481269	24.3214996993335	27.9274240672498	13.8566118951021
744	CCL4	546.3481216	-0.381138179	0.169689825	-2.246087403	0.02469841	0.116913686	56.2324396048092	39.1523234687809	37.481588573896	34.5285582368384	58.9701741257314	50.1601460003811	41.4747174093656	40.2561828124658	41.3492526971711	32.0746978782997	81.3463159479159	33.9766608278481	20.3438282606217	48.8580023591435	25.5034722382812	22.6297967725146	39.2400799482176	35.7200438091743	50.6790963115424	29.2774904587298	34.2617556566782	28.3869703235622	43.1069738241191	36.912634176994
745	CCL5	571.5538395	-0.167367476	0.31483161	-0.531609503	0.594996481	0.750031666	27.5857250891517	49.6586073346174	33.2942721392101	66.300634933761	18.0407406018073	71.69007168091	46.8576062646237	57.1400584461169	27.0246901556511	30.0653780576173	59.8554419719959	44.1606466993251	20.7829036907071	63.7122668126561	39.1802047598465	64.9117854790549	45.7680045237067	45.9356983616036	17.8235804824492	64.3245492678172	55.6382409884012	10.1993385835915	11.2004444807968	24.1484522653232
746	CCLI5	58.25076094	-0.453979091	0.254365154	-1.784753469	0.074301314	0.217374371	4.48880141983237	5.82770433183113	5.92352081004351	3.48187141884084	3.89425678188792	1.52694508372545	6.08884149201325	2.72095516410081	7.75298488071959	5.50702469372198	6.12825703219593	6.3086638141893	1.90266019703656	2.92312834627354	2.37856217766353	5.55819569851235	2.39357234434599	3.40521818414308	2.86322578031313	2.57789224164916	2.49392328870101	2.42501756532944	8.17927195637132	6.2096020110831
747	CCM2	638.6084754	-0.135567071	0.094647583	-1.432335257	0.152047897	0.330079037	49.6216593319651	46.7857953400527	43.4051093839395	47.9482709969541	59.526496523144	63.5209154829788	51.3580543239378	34.3956639974794	46.2963954305827	53.0609271165375	52.7198002221787	43.7100278554545	42.5171374799324	28.6347266573735	52.1962255653941	45.32576254144	39.5302099293504	41.7660434422447	45.1673866844397	56.345358996046	47.0282677297905	34.8061344670814	50.1072516246171	50.4242681825915
748	CCNA2	727.9512522	0.049287673	0.203907965	0.241715289	0.809000782	0.897277399	38.7669213530978	47.6065987670712	40.8518676554725	44.6840165417908	100.694353931673	95.1286787160957	38.3861746235618	52.5353650914848	39.2079521110676	50.5306725275301	50.2013384281256	36.5902501222979	93.6694250848769	35.7337526411807	34.1587957181124	46.0536215019595	32.2769604010293	59.278594103552	97.3496765306465	52.9695477272197	42.8123497893674	51.7812574243874	57.6233393683097	47.6069487516371
749	CCNB2	1203.701957	0.014801991	0.175193048	0.084489604	0.932667168	0.96745238	65.2100424444739	85.1173153818152	73.0227134341571	87.9172533257313	162.12824153166	139.333738889948	80.8315769084657	88.1868545493184	74.6501687086429	71.7401595236215	80.0031363244209	54.9754989522211	142.845873254437	68.1864428528707	58.8694138971724	75.1679799227384	59.2590486463841	105.422775211124	138.723289056171	75.8636859685325	75.1145942906377	72.8931750519614	103.014614369433	87.2219097297506
750	CCNB3	662.5621008	-0.212913938	0.166728349	-1.27701101	0.20159836	0.392871919	40.8072856348398	54.4192672113245	52.2903905990048	42.3627689292302	89.4884313552204	73.9041420523119	48.0047792993508	50.7213949820843	47.5516406017468	43.8329397919223	52.3000565898365	36.0495075096532	71.2765781505235	35.4354742384997	23.4552659186265	42.3481577029512	29.8833880566833	54.0665254543534	72.5827735309379	38.6683836247375	38.299536219337	38.7289569992319	49.8861902203909	44.3871551162607
751	CCNC	2615.741912	0.134312349	0.08083339	1.661594904	0.096594026	0.251925368	163.229142539359	195.269135287694	200.276281180954	222.477075866351	222.926332106033	200.029805968034	160.868957100582	193.46688897568	159.120784932864	181.2108801245	167.393760578064	141.133821900292	236.515298339314	212.553189750462	199.93136526694	182.626430093977	209.909041349615	211.957458400743	202.430062668138	209.423055440642	194.288500014993	178.809383420027	153.416614533019	197.442345426476
752	CCND1	833.9982662	0.036471622	0.100612271	0.362496752	0.71698085	0.836642093	53.7023878954491	74.9393528867862	61.1756718140701	66.4457129095461	60.2417681769601	71.1556409016061	57.5351398955455	51.2795396311306	59.9564164108982	70.3261937238821	53.8111336662684	48.6668351380318	57.88477753292	41.2220752505106	81.3996834133741	53.1337041179216	49.974889250133	76.4436735215794	58.2666446293722	68.8051714973503	52.4911473145642	53.4217104832867	66.1710469983914	81.8172561275116
753	CCND2	328.9706255	0.02234965	0.122338833	0.182686473	0.85504403	0.927547764	23.3417673831283	24.7061831532559	21.140841511707	25.5337237381662	30.1208840884801	28.7065675740385	20.4726264658996	17.0931798770435	17.4257564938078	29.9909588049995	25.6883102993419	24.6037888753383	19.3193189237559	12.2294145099199	28.4106037887588	22.6297967725146	21.3970861085475	30.5774694086317	24.4089997771695	28.7250849783764	22.9203426056807	22.4670745023169	29.6959153010598	28.5756685139658
754	CCND3	1551.300231	-0.195095506	0.127919766	-1.525139634	0.127224273	0.29728784	115.647847489136	107.11484722591	108.257449287002	95.2436911028755	196.143382402028	184.913049639152	106.951824468407	86.0938121153947	112.307523843567	127.926695250109	130.288423479015	99.5867644954168	120.013950889999	93.0032059559277	76.7747014012506	103.355972393765	90.9557490851476	98.6818330914933	163.060708188833	104.834284493733	106.2886353994	92.7925838968706	125.931313274222	93.4890080557512
755	CCNE1	937.4695351	-0.070309144	0.053787224	-1.307171824	0.191154362	0.378626295	76.9625407073078	71.4098981506068	77.3121595379817	83.0571411369326	72.3219116636328	64.971513312518	73.066097904159	62.3726645309262	72.1396783663147	62.8098492094778	72.4477509422615	60.6532963849914	64.8368051759383	67.7091974085811	62.0408301340571	72.058037091428	77.6097699530367	61.6413985578554	70.5069348402109	68.4982795638206	57.4789938919662	62.765160514409	69.9290908702377	65.3158137462075
756	CCNE2	150.4314718	-0.139251532	0.207807249	-0.670099489	0.50279437	0.679241553	10.9363525501371	8.29011461288653	13.6853756645833	7.32643777714427	24.716609370758	18.5523827672643	11.2952421880825	8.93031438474111	8.19601258818928	7.96286003011152	12.9281038761394	7.6605203458013	16.7580455815913	6.97971462273479	7.00354418978706	10.2561944436835	10.2996143302161	11.4665510282369	18.6825482165432	9.2681363925958	8.49121500676773	8.20226529449663	11.6425672892493	6.8420614751749
757	CCNK	1093.064032	-0.023789248	0.059156297	-0.402142274	0.687579323	0.81478189	81.4513421271402	80.6028965332136	78.8441045750619	81.0260494759421	109.913410803082	84.9744939093215	75.0074676552357	77.0239615683921	87.0549445177942	77.3216034699614	80.0031363244209	62.6360192980224	82.7657185710905	64.3684792985542	72.4800752471359	73.447586016056	83.55743456626	84.7134891116411	93.4843217272238	75.3112804881791	81.8244355197618	76.9586456761901	79.9505411951611	81.4147819230896
758	CCNL2	6868.606232	-0.205389007	0.099073106	-2.073105565	0.038162456	0.147183176	544.369190368762	504.87618795906	914.366927798613	498.342846821596	620.935270140619	501.372418241252	573.057052886001	414.631706160284	545.07175609021	444.878292149595	541.721131900827	437.641021167189	433.001553302513	379.827717973952	394.775250320544	387.154797999949	587.875874270432	456.855190664421	538.787511210424	431.183166609176	402.531094621528	572.87473778606	562.969709429522	454.79585099692
759	CCPG1	3976.777194	0.149407397	0.073062122	2.044936463	0.040861123	0.151974701	247.04730723332	290.564413164538	284.941776896921	306.767379797457	239.774953284814	299.586625426934	282.469298781658	244.746428606811	275.415558143658	310.700379679585	239.337819161515	309.935640814243	272.739021321357	289.151083558936	354.603977986671	287.239613419549	261.334580505412	375.824896731547	271.93486848524	341.079694924867	267.502962276144	301.344094515202	310.001775859947	324.164223504505
760	CCR2	444.0482144	-0.004848477	0.169955747	-0.028527878	0.977241133	0.989201365	20.9749448163076	45.3904295141213	29.9239930576336	29.0881341448995	39.3399409598882	43.2888931236166	37.8567101459954	26.232798505177	27.0246901556511	29.1723470262029	38.3645679960759	27.6679970136588	20.7097244523595	24.8764187835932	40.2373435054747	39.7013978465168	33.9452077925431	37.6658827715418	28.4175158696078	49.2254661381578	34.7367886640498	13.7655408855465	24.9799386775665	39.0399978289391
761	CCR5	395.207803	-0.044947455	0.167060029	-0.269049728	0.787891416	0.883068774	24.0762985245555	36.9361542158311	18.7918591215174	27.7824323628342	34.0946154985698	51.9161328466654	27.0026883558848	25.1165092070844	33.2270780602268	25.4513843953097	27.1154386493053	23.8827987251452	18.3679888252376	31.1999209204299	26.3623974691041	39.3043838680516	17.4077988679708	33.6352163494949	40.2283222133995	36.7042752501476	23.5735129908167	20.3986771671829	21.4429562099464	31.3929879449201
762	CCR6	183.725304	0.434350719	0.19722241	2.202339579	0.02764133	0.124302225	10.0385922661706	9.68548043881793	7.45546584712373	9.21245146234973	13.510686794305	23.5913015435582	6.70655004917401	12.0001099544959	8.71287824690392	11.6094034083869	13.7675911408237	11.7160899406373	11.1964234671767	11.8118247461666	13.47851900676	14.7556861996221	9.93695185380002	19.3194011263628	24.1226771991381	19.8865972927221	20.723314946587	13.9081889776247	17.6112252033581	8.16447671827593
763	CCR7	701.1554527	-0.317543532	0.264981169	-1.198362636	0.230775872	0.423981917	38.5220776392887	52.0389372729709	30.3325117341883	49.9793626579446	132.00735744318	113.299325212429	58.2410925323006	34.8840405653949	42.0876322096206	39.3677846348504	78.8278541538627	23.8827987251452	43.1025713867129	40.1482730008591	55.1033571158718	45.0610865557965	41.416054806714	31.8283658844394	75.7323218892823	49.5937364583934	76.8959680682812	17.5457153256189	34.6329533287795	34.0378184311222
764	CCR8	164.8875815	-0.301649402	0.273835771	-1.101570481	0.270648448	0.465807244	6.03947827395628	13.6253368885066	11.3363932743936	12.0414719901579	22.0939466400988	18.0942992421466	24.7083422864306	16.3954990657356	7.0146053682701	5.73028245157558	14.9428733113819	9.28274818373569	9.07422555509745	12.5873485931371	10.9017433142912	15.5497141565524	16.8275389057051	12.3004820121087	5.58329027161061	13.1963531417755	13.9540945915414	2.99560993364225	5.67390937514047	9.42939564645953
765	CCR8L	17.088018	-0.035004039	0.324608264	-0.107834714	0.914126806	0.95751839	1.22421856904519	1.47744616863324	0.612778014832088	0.943006842602728	1.3510686794305	1.98502860884309	0.441220397971975	0.976753135831059	1.69827287863381	1.19070804188583	2.68635924699	0.720990150193063	0.439075430085361	2.38622722144779	1.25535226043353	1.91890089591498	1.01545493396497	0.55595398924785	2.00425804621919	0.73654064047119	2.31578591093666	0.499268322273708	0.663184212678756	0.804948408844106
766	CCR9	144.0878594	0.221191939	0.249934249	0.885000515	0.376156354	0.568447226	8.56952998331635	8.61843598369392	8.88528121506527	12.5492449054055	10.808549435444	23.2859125268132	10.7657777105162	6.00005497724793	5.53784634337114	5.28376693586839	12.5923089702656	5.31730235767384	11.9282158506523	6.32350213683665	7.06961536138883	8.53580053700111	9.57428937738396	17.9990104018991	17.3225159708945	22.1575976008416	9.7975557770397	6.77578437371461	9.50564038172883	9.08441775695491
767	CCSER2	265.7594948	-0.004742823	0.12761649	-0.037164656	0.97035372	0.985690456	18.852965963296	25.6911472656781	19.4046371363494	21.6166183919702	16.610197294175	26.3398026942641	20.6491146250884	16.6745713902588	11.444882442967	18.3071361439947	19.5600532671459	20.0976004366316	19.6120358771461	10.0818100106169	23.9177641198388	17.3362770596457	22.267476051946	22.0296768239461	16.5351288813083	22.4644895343713	16.269880502478	17.7596874637362	21.0008334014939	23.7459780609011
768	CCT2	3604.373157	-0.054474653	0.074708593	-0.729161803	0.465902693	0.650366544	292.588238001801	278.498602787366	233.979071996719	293.855439952589	360.417438895137	275.231851341513	254.495925550235	276.142065115666	254.002552282623	220.132149243644	279.88505404577	227.111897310815	307.938234966533	261.411192109606	236.865150192327	262.029225787011	249.439251278966	239.616169365823	315.026416478952	225.381435984184	253.489488558682	242.715728671061	255.399609016063	244.359338399104
769	CCT4	4928.604839	-0.088606739	0.065909906	-1.344361492	0.17883152	0.364166004	389.464734098911	345.640323117477	349.998376138261	411.586217302145	490.596879889677	367.077598127599	399.392704244231	336.072846807015	377.681120617911	312.039926226706	387.759167557712	327.419651956425	396.851009558819	365.510354645266	303.200606480498	351.357370941673	320.956291628212	354.351173896848	404.645383402753	317.878664750024	336.739023100558	316.179496091335	365.26712691651	344.920393189699
770	CCT5	4287.161211	-0.017680303	0.074519501	-0.237257398	0.81245711	0.899472273	348.330990178992	316.337640772918	290.048260353855	336.290747869711	450.700616532376	307.374045353934	323.767528031835	295.398055507764	302.587924201799	263.444154267241	317.158288597757	265.684870346144	349.577221586295	297.980124278293	281.793546881527	309.538565210009	272.79471476016	318.422647341706	393.049318992485	275.036550829283	317.262669798322	302.913223528063	320.391661858581	290.528879277805
771	CCT6A	4697.491348	4.21e-05	0.067091716	0.000627652	0.999499206	0.999836078	347.106771609947	343.506234207229	310.372064512452	375.534340319563	470.966646723833	317.68092466908	358.888671710404	332.026298101429	340.688307044192	302.142165628531	346.204547955836	309.034403126502	371.384634613868	327.03244069942	317.207694860072	327.205687251709	342.425910232043	327.665382412951	428.266996090337	315.423529281787	374.147872431073	300.274233824616	350.971822776546	328.878921327735
772	CCT7	2599.982402	0.105259694	0.065367198	1.610283082	0.107336071	0.267821319	195.711741904691	200.686437906016	151.76468834008	197.306047067648	210.051442337342	174.987906594937	180.812119088915	179.094664262738	183.044281136227	177.713175251461	183.76376223941	177.093205641171	231.319572416638	204.201394475395	183.413572366499	192.750286544839	161.965061967412	209.316676951815	229.630707581113	178.120078220616	193.516571378014	174.886560887876	198.071018186722	198.879753299412
773	CCT8	3440.550467	-0.075245353	0.070144027	-1.072726456	0.283393867	0.478040919	295.44474799624	268.977283033952	225.706568796486	255.990088272694	338.482441511442	254.847134473778	263.496821668863	239.792894846525	246.471081255638	241.936990260678	268.216181066658	222.876080178431	261.615777092527	250.37489121041	220.017001433877	232.78252937341	228.840022618533	232.041296262321	329.700448603057	212.30783961582	234.250651760131	236.43921261962	268.958041808607	226.995451294038
774	CCZ1	2239.009047	0.123394317	0.073394954	1.681237064	0.092716877	0.246469942	135.806646592747	171.219594876053	152.58172569319	184.031412283317	167.611990877584	166.666055888633	152.044549141142	185.024951158855	140.882810975362	151.666436835208	160.509965007652	125.362162364819	190.997812087132	181.890169954858	162.204726282332	167.076715937425	165.30155675044	173.944104385921	169.646127483553	184.626187211445	175.584075349736	169.893877665139	136.173825003371	160.242229674895
775	CD14	11.56911507	-0.271627045	0.294949746	-0.920926525	0.357088789	0.551856041	1.14260399777551	0.328321370807387	0.81703735310945	1.30570178206532	1.3510686794305	0.839819796048999	1.14717303472713	0.558144649046319	1.18140721991918	0.893031031414376	0.755538538215937	0.901237687741329	0.878150860170721	0.238622722144779	1.25535226043353	1.1910419353955	0.362662476416059	0.833930983871775	0.644225800570455	0.552405480353392	1.1282033925076	0	0.884245616905008	1.20742261326616
776	CD151	5506.745604	0.11838722	0.112269654	1.054489933	0.291658667	0.486977816	467.977951660342	305.174714165467	425.676460970024	408.684657786444	314.719527679106	274.46837879965	389.244635090876	352.468345872751	416.298369119019	507.241625843366	350.905676638068	446.923769350925	356.675607706008	410.013492325267	434.748309139612	361.348889399714	317.909926826317	369.848391347132	367.924512770237	426.579787606231	366.131690431677	563.531287754938	570.485797173214	481.071666914188
777	CD1B	255.711653	-0.165838914	0.247189674	-0.670897419	0.502285881	0.67870908	19.1794242483747	9.43923941071239	4.80009444951802	16.3212722758164	22.7297436657132	29.5463873700875	28.5028377089896	17.0931798770435	27.246204009386	32.7444711518605	17.8810787377772	13.6086890848941	12.7331874724755	16.8229019112069	22.199913658193	15.8143901421959	10.8073417971986	18.693952888459	28.0596126470687	18.5362727851916	17.8731169023573	8.77285766280944	12.5268129061543	28.4031795692135
778	CD1C	90.9389059	-0.056060979	0.368612273	-0.152086577	0.879118651	0.93842214	5.71301998887757	1.96992822484432	2.85963073588308	3.26425445516329	23.6834392041347	13.0553804658526	5.47113293485249	3.69770829993187	5.83319814835093	8.70705255629016	5.28876976751156	3.33457944464292	15.2212815762925	5.19004420664895	4.95533787013235	5.35968870927976	3.91675474529344	3.47471243279906	13.3139998784561	5.46267641682799	3.20647279975845	11.4831714122953	3.02117252442544	3.85225309946822
779	CD200	1747.023327	-0.31060117	0.172504264	-1.80054199	0.0717751	0.213669504	190.406794772162	116.389925951219	168.003305733131	94.8084571755204	118.019822879665	104.366696472635	157.427437996401	84.1403058437326	180.681466696389	164.540967538099	147.581861131513	184.303107143102	74.5696438761638	78.2682528634876	95.0103447633377	101.701747483494	99.3695185380002	90.5510059987435	124.693482732637	116.803069901389	78.2616879644747	181.804993353669	210.524143958134	125.169477575259
780	CD200L	371.5998757	-0.211908015	0.24690638	-0.858252489	0.390753058	0.582498782	21.138173958847	39.5627251822902	71.6950277353543	36.2694939462588	24.8755586271616	36.112251230107	27.267420594668	25.2560453693459	18.681001664972	10.3442761138832	30.2215415286375	14.6901743101837	46.6883540657433	27.262646005041	19.0284974213082	29.3128654100116	19.511241231184	20.3618148562025	23.0489675315207	25.9016791899035	32.5991401308775	11.3405233202171	19.306029302426	25.3558748785893
781	CD200R1	352.0258045	-0.086073234	0.146593862	-0.58715442	0.557100001	0.722513788	23.5049965256677	26.0194686364854	21.8557491956778	26.1140356413063	20.9813018452737	33.8981808587051	34.856411439786	21.4188009071525	22.3728992272194	22.4746142905951	32.3202596903484	33.9766608278481	14.1967722394267	16.8825575917431	26.4284686407059	31.2317663059265	27.7799456934701	20.0143436129226	20.829967551778	22.4644895343713	22.564067850152	33.0943573621429	40.7489855123724	24.0909559504057
782	CD200R1L	35.87977684	-0.02673285	0.370505567	-0.072152358	0.942480659	0.972291483	2.04036428174199	2.38032993835356	3.47240875071516	5.22280712826126	0.635797025614355	4.88622426792145	2.91205462661503	1.32559354148501	1.55059697614392	1.2651272945037	4.11348759695343	2.25309421935332	0.585433906780481	2.68450562412877	1.12320991723	6.21988566262096	2.75623482076205	3.68319517876701	0.572645156062626	1.77997321447204	2.67206066646537	1.92574924305573	5.5265351056563	1.49490418785334
783	CD24	710.3143594	-0.152901604	0.306207918	-0.499339158	0.617540474	0.766406074	64.8835841593952	41.2043320363271	57.9075224016323	26.4767305807689	116.350855687427	38.4026688556951	55.7702583036576	24.6281326391688	76.9391451972363	63.9261379987457	41.8064657812818	57.3187169403485	46.5419955890482	23.7429608534055	45.2587525472088	27.5924715033292	41.2709898161475	27.3807339704566	196.417288529481	34.7401668755578	29.2145299533547	49.1422677209407	47.3071405044179	29.8980837570668
784	CD247	1533.257961	-0.236264236	0.159899541	-1.477579197	0.139520446	0.314543626	80.6351964144434	135.186324429942	104.887170205426	129.627171363929	128.987321571512	187.127120010554	109.334414617455	104.652121696185	145.756115757528	62.9586877147135	166.218478407506	112.74483473644	67.9835124248833	117.223412253623	95.208558278143	96.1435517849815	149.707070264549	86.8678108199765	106.655160316664	136.382775260582	120.064592613177	82.8785414974355	78.4767985003194	90.2692144203748
785	CD276	736.1283592	-0.104730044	0.083704775	-1.251183632	0.210867488	0.403475415	60.2315535970235	52.7776603572875	56.9883553793841	58.4664242413691	51.5790337029645	51.9161328466654	67.2419886509289	41.163167867166	60.7686338745926	53.5818618848626	47.5149791811356	71.5582724066615	48.737372739475	49.0966250812883	53.4515778258277	47.3770014301767	58.6062561888352	51.2172612594582	63.0625478113967	46.5861955098027	42.0404211523885	45.7187135110638	64.4762428993235	51.5741944809402
786	CD28	171.897497	0.109805882	0.235305781	0.466651868	0.640748971	0.783900638	6.69239484411372	15.8415061414564	6.43416915573692	12.2590889538355	18.0407406018073	23.9730378144896	9.79509283497784	8.23263357343321	10.041961369313	9.00472956676162	20.9871816171094	5.58767366399624	9.00104631674989	10.8573338575875	13.6106613499635	14.0939962355135	7.9785744811533	17.2345736666833	13.6719031009952	14.3011641024823	22.9203426056807	8.55888552469214	12.6005000408964	10.6943145746431
787	CD2AP	6706.664378	0.397600152	0.099569688	3.993184677	6.52e-05	0.00449666	386.036922105584	433.384209465751	374.713756069822	487.461998637718	424.473989225784	486.408356420743	348.56411439786	573.423858813962	389.052165109634	508.357914632633	348.303266117547	345.6246532488	581.701765624755	609.621399399375	544.294311655338	515.125637058555	574.022167671338	599.52688315515	511.014221141386	580.516781464709	539.103084240869	612.388259291722	393.562986657471	592.844503113684
788	CD300L-S1	103.9578303	-0.440342507	0.27647482	-1.592703836	0.111226647	0.274072799	8.48791541204667	9.27507872530869	4.28944610382461	8.84975652288714	4.2916299228969	7.63472541862726	13.5013441779424	4.46515719237055	12.847803516621	9.897760598176	10.9133344408969	11.0852235592183	2.9271695339024	3.34071811002691	8.65532347983118	7.14625161237302	9.06656191040148	3.12724118951916	6.87174187275152	7.42678479141783	2.01889028132939	3.92282253215056	9.87407605543925	13.7416192652672
789	CD300LG	245.2001532	-0.301557668	0.157168786	-1.91868676	0.055023988	0.183186985	17.7103619655205	15.1027830571398	14.4002833485541	16.7565062031716	24.1602869733455	27.0269279819405	24.2671218884586	13.8140800638964	18.2379739575023	24.4839341112775	31.0610287933218	13.0679464722493	13.0990836642133	19.5670632158719	19.09456859291	11.7780813611333	15.3043565047577	15.7751944449077	19.3983546616215	15.467353449895	16.5667761320853	9.70007026131776	13.5584327925435	22.538555447635
790	CD320	600.1944561	-0.267352179	0.108203623	-2.470824643	0.01348019	0.083876739	45.2960870546721	37.6748773001477	74.9631771477921	42.0726129776602	60.4801920615655	37.4101545512736	52.3287391994762	30.209579129632	52.8679730913831	44.2794553076295	52.8037489486471	52.0915383514488	34.3210627850057	34.898573113674	37.1980696117935	37.0546379900823	35.6859876793402	51.70372100005	48.3169350427841	36.0291129963824	37.2900910786723	39.1569012754665	44.2122808452504	41.2823541107192
791	CD36	1733.533032	-0.011814983	0.267407624	-0.044183419	0.964758199	0.983480108	163.229142539359	152.997758796243	123.16838098125	87.1918634468061	44.0289440237941	70.6975573764885	272.938938185463	86.024044034264	125.155327360188	239.927670439996	81.5981621273212	93.0077293749051	115.257300397407	94.6735650109411	180.308227301216	75.7635008904362	166.026881703272	60.5989848280156	91.3369023919889	81.5718759321843	155.395172536442	184.016038780881	95.4985266257408	214.633743586789
792	CD38	1024.651887	-0.20448861	0.167137145	-1.223477939	0.221149232	0.414109441	109.52675464391	55.1579902956411	52.2903905990048	58.8291191808317	104.191237572552	128.339734287124	83.3906552167032	46.1167016274521	59.5872266546734	99.2752829922315	92.9312402005602	81.4718869718161	63.7391166007248	57.8063544395728	67.8550932350124	60.8093077015815	51.9332666227797	51.2867555081142	117.463837637346	70.6465230985283	60.3291919361959	61.338679593627	89.0877459031795	85.8419981717322
793	CD3D	4082.998978	-0.081906193	0.239380631	-0.342158814	0.732231378	0.847263646	169.513464527124	361.481829258934	209.059432726881	385.399642672946	230.079048644195	558.327469864212	319.708300370493	331.398385371252	179.64773537896	213.434416508036	418.820196351034	324.085072511782	187.192491693059	450.281076687198	302.209538906472	385.69908007891	364.185658817007	232.805732997537	194.198288549738	390.67343138326	418.444700368477	141.792203525733	137.573880563471	224.92558395701
794	CD3E	8021.074245	-0.255752672	0.167750619	-1.524600464	0.127358782	0.297404299	465.855972807331	648.352627001888	564.062162652937	772.104987127957	760.890090403979	1110.62350664771	732.0728843151	543.004975440938	489.840968558988	373.212551878591	774.17515549193	500.817783077856	354.772947508971	662.893922118197	534.515778258277	568.259341176477	618.99231474693	493.409165457467	525.330350042952	745.501884930256	677.100172882325	366.676920687019	395.036729352312	417.193261040917
795	CD4	996.5790107	-0.04422058	0.192977861	-0.229148461	0.818753529	0.904033402	54.1104607517975	73.8723084316621	54.9457619966105	81.3887444154047	111.979751136328	126.507400186654	66.2713037753906	61.8842879630106	59.5133887034285	54.5493121688948	107.370421153131	45.3322556933888	53.7867401854567	70.2743916716375	68.6479472942336	92.3719189895624	59.5491786275169	67.2009384503339	68.0731929269447	87.4028226692478	124.339889679522	33.8075978225339	68.0132253669435	60.6586122378951
796	CD40	468.5291192	-0.148531181	0.140221945	-1.059257743	0.289482414	0.48410603	35.7471822161196	22.7362549284116	37.7879775813121	23.9378660045308	47.2079291518658	42.1436843108225	37.1507575092403	27.1397835598773	36.9189756224742	46.8841291492547	49.1939537105043	30.2815863081087	27.8081105720728	30.0664629902422	28.2123902739535	33.4815121838958	24.8061133868584	23.9755157863135	54.9739349820121	35.5380859027349	29.511425582962	26.3898970344674	33.306584903422	42.3747840941504
797	CD40LG	448.2983793	-0.121074446	0.140138992	-0.863959736	0.38761001	0.579559954	27.3408813753426	35.1303866763905	28.4941776896921	44.3938605902207	38.4657200496685	49.3966734585184	33.3562620866813	22.8839306108991	44.7457984544388	22.4746142905951	33.4115931344381	33.5260419839774	23.4173562712192	29.1716277821993	28.1463191023518	41.6864677388426	25.3863733491241	27.2417454731446	38.8682899677508	37.5635726640307	42.09980027831	23.8935554230989	30.1380381095124	27.6557274752868
798	CD44	6544.202628	0.040583865	0.115577961	0.351138438	0.725484493	0.842095414	337.639481342664	450.621081433139	447.430080496563	460.912729069056	704.383629752503	737.972558964511	475.547344934194	382.46862075899	470.421587381567	507.390464348601	389.438142087081	365.091387304012	452.90630613305	378.45563732162	416.380523434321	499.642091898414	493.801227888106	535.453185894335	714.517993477142	522.821097961133	449.143708469868	403.836748673391	455.386492706079	499.987954522025
799	CD47	14480.95569	-0.133485338	0.056429231	-2.365535319	0.018004026	0.09741694	1056.500625086	1031.66782741951	1263.85465559118	1067.26612886261	1506.44157756501	1219.34199660896	1179.91158825665	920.799134764165	1098.56103862234	1029.29268295769	1177.80063235218	889.070978956821	981.845840909214	961.351291840779	1005.33894709245	901.552576097985	1076.45476249815	1025.66561591363	1153.16418302111	1043.98497948121	918.416940627109	988.907898332137	1011.79804714356	1023.60689447512
800	CD48	3160.129318	-0.166162553	0.143297683	-1.159562035	0.246227166	0.439913884	226.317206130821	211.028561086448	201.399707541479	187.00551078691	291.512936244182	422.658399175205	246.553958386739	134.652396582425	192.347862993091	246.253306912514	361.902959805434	241.261329008354	192.607755330778	220.785673664457	207.397407657939	189.574174717118	211.649821236412	275.82267291559	243.517352615632	219.734624407238	244.285724040856	150.208440958347	229.093301913139	217.106085128239
801	CD5	815.6367116	-0.334430783	0.17481983	-1.91300256	0.055747725	0.184106447	64.0674384466984	50.397330418934	81.6016056418063	54.9845528225283	100.455930047068	103.221487659841	62.565052432426	40.6050232181197	70.5152434389258	39.1445268769968	83.5289828360952	58.0397070905416	41.3462696663715	48.9773137202159	33.8284398601035	46.7814804624789	45.550407037857	40.862618209717	93.2695797937003	57.4501699567528	42.1591794042314	63.1931047906436	82.0874681026816	39.6724572930309
802	CD7	3211.195845	-0.129304176	0.176850736	-0.731148644	0.464688365	0.649613657	156.618362266515	373.875961006912	215.697861220895	275.140381076319	245.099753374334	349.823118681501	306.648176590522	190.118021081402	231.038949445444	198.104050468756	250.922743414159	180.788280160911	181.923586532034	277.637537215451	214.070595989718	293.260992092937	340.830195335812	164.492886568708	141.872837414516	306.76917675625	252.658180795781	135.872307704488	165.059181822268	192.497662343576
803	CD72	262.6604367	0.278174279	0.584028009	0.476302977	0.633858545	0.779002966	13.0583314031487	1.55952651133509	4.59583511124066	6.6010478982191	70.9708429842023	58.7110384692437	9.88333691457223	4.53492527350134	9.7466095643332	25.823480658399	6.88379557041187	1.53210406916026	65.5685975594139	10.7380224965151	5.41783607134471	21.3064168442973	4.06181973585986	4.16965491935887	72.0101283748753	11.7232718608331	7.83804462163175	29.8847752903834	7.95821055214507	14.4890713591939
804	CD72AG	72.96212791	0.053271882	0.450972075	0.118126785	0.9059672	0.952838643	4.24395770602333	1.55952651133509	2.55324172846703	2.03109166099049	17.9612659736055	15.7275343623722	3.97098358174777	2.23257859618528	2.87968009855299	5.43260544110412	4.029538870485	1.62222783793439	13.0990836642133	3.4003737905631	3.43570092329177	3.37461881695393	1.74077988679708	1.18140222715168	19.0404514390823	2.6392706283551	4.3940553181875	4.42209085442427	4.1264795455567	5.00217939781695
805	CD74	99337.50106	0.192198636	0.196814433	0.976547469	0.328793237	0.524373093	7640.42970398232	4511.79227763512	2418.94121354967	6778.91349653155	6736.5873848969	7337.5055580801	8070.71527562376	5868.332840073	8281.81228753591	11168.5437558787	8521.0475827258	4551.34044686249	5793.67347921468	10477.8044180162	8601.60761731894	9131.71851867733	5231.26115731109	6015.28317516442	10161.8746169093	7412.29949215523	7980.55452384324	5848.2151549761	5078.66470069391	10677.9856212066
806	CD79B	732.0704379	-0.167988795	0.338665715	-0.4960313	0.619872328	0.768175811	52.723013040213	24.7061831532559	45.9583511124066	21.5440794040777	167.611990877584	131.546318962948	45.8869213890854	24.4885964769073	45.2626641131534	55.3679239476913	43.4854403106506	34.9680222843636	100.987348919633	23.6833051728693	25.569543409883	37.5839899613692	24.7335808915752	46.0746868589156	135.645321342335	46.1565468028612	32.3616236271917	52.2805257466611	43.1806609588612	41.3398504256366
807	CD80	754.7609148	0.186320437	0.131043521	1.42182105	0.155078207	0.335246189	44.3983267707057	44.8158671152084	45.7540917741292	46.5700302269963	68.1892309971396	61.612234128322	50.8285898463715	53.9307267141006	44.2289327957241	71.6657402710037	67.2429299012184	26.5865117883692	66.5199276579321	53.7497681631115	64.8158193413312	56.309815945643	46.1306670001227	57.2632608925285	76.4481283343606	63.8949005608757	59.67602155106	47.7871108461978	41.0437340513408	69.340555790428
808	CD81	13459.40564	-0.244343799	0.15085027	-1.619777013	0.105280186	0.264829963	1299.22236004203	905.428260344073	993.108902704537	847.255378584605	1173.6018346559	793.935096283049	1189.88316925082	642.843099539098	1404.17631882519	1214.96871823926	1028.5397966913	1407.82339202073	774.529058670576	609.323120996694	780.23446544524	825.789075207549	798.147578096463	725.172484725164	1207.56547284706	723.160152169296	670.271573401358	1149.03038168992	1658.18159310112	956.278709706798
809	CD82	6462.587723	0.316536322	0.108899078	2.906694225	0.003652701	0.040867916	354.778541309297	455.463821652548	384.416074637996	465.62776328207	408.81748747003	445.867964447832	380.508471211031	438.07378142023	380.413124813974	546.907087488687	433.511223483011	389.785299948125	495.569802089677	767.052740334393	549.183578353868	482.173476845946	393.85144938784	418.424871157663	462.554124809586	611.881137071441	578.590202978635	546.270868613476	463.639451797192	464.225246643379
810	CD86	86.30992695	-0.120859253	0.199040703	-0.607208732	0.543712398	0.71309695	7.01885312919244	5.41730261832189	3.77879775813121	4.35233927355105	4.60952843570407	8.16915619793117	7.85372308390115	4.04654870558581	8.71287824690392	12.2791766819477	8.39487264684374	4.95680728257731	6.07387678284749	4.593487401287	8.32496762182236	8.07261756212508	4.85967718397519	3.89167792473495	7.086483806275	6.44473060412291	7.95680287347466	3.49487825591596	4.34754094978296	7.18703936467952
811	CD8A	1254.531906	-0.080475906	0.163358715	-0.492633072	0.622271876	0.769863663	68.8010835803398	105.555320714575	99.2700384027982	76.8187881781761	104.111762944351	153.763369931153	97.862684270184	86.8612610078334	76.7914692947464	40.707331181972	135.157449614184	96.0719375132257	69.1543802384443	90.3783560123351	69.5068725250565	81.8510485602354	114.383745061625	103.546430497412	68.8605800165308	126.807746934456	86.9904194749282	97.0007026131776	84.2980821449441	71.7554010169603
812	CD8B	202.6259488	-0.294065754	0.252398803	-1.165083792	0.243985077	0.438360988	11.8341128341035	14.7744616863324	15.8300987164956	16.8290451910641	29.3261378064621	22.9041762558818	22.8552166149483	18.7676138241825	11.1495306379872	6.69773273560782	18.2168736436509	8.92225310863916	12.0013950889999	21.7743233957111	19.4249244509188	11.7119123647224	6.38285958492264	15.2192404556599	8.37493540741591	22.0962192141357	15.2604353618133	6.5618122355973	7.58977487843465	10.8668035193954
813	CD9	371.3451899	-0.41990789	0.229525536	-1.829460447	0.067330659	0.204788928	46.846763908796	31.108449884	39.9327006332244	20.3834555977974	23.2065914349239	13.5898112451565	39.3568594991001	17.2327160393051	52.0557556276887	24.6327726165132	25.1846179405312	42.3581713238425	12.5136497574328	18.075671202467	22.5302695162018	21.3725858407082	22.9202685094949	12.1614935147967	27.3438062019904	20.1321108395458	16.6855343839282	39.6561695977402	44.6544036537029	22.3660665028827
814	CD93	525.0415686	-0.158751905	0.220838937	-0.71885831	0.472228226	0.655032204	69.6172292930366	30.6159678277889	36.7666808899253	23.8653270166383	30.9951049986998	27.5613587612444	47.4753148217845	26.0234942617846	51.538889968974	57.3772437683736	36.265849834365	50.7396818198368	24.4418656080851	15.0928871756573	41.6909092807135	24.1516836899644	29.1580631038512	29.535055678792	32.4260319620462	37.7477078241485	25.1173702647745	57.3445330154373	70.223839409206	52.2641502599495
815	CD99	1037.294349	-0.060829069	0.148542575	-0.409505957	0.682168396	0.811818685	91.4899343933107	80.0283341343007	62.6054871820116	73.9172286624754	58.4138517283188	61.612234128322	78.9784512369834	45.488788897275	103.668483547908	93.6194197932737	70.3490327805506	113.646072424182	51.2986460816396	60.6101714247739	90.4514339228159	71.1978401380868	58.1710612171359	64.2126857581267	73.8712251320788	72.4878746997062	54.569416721815	95.930841922591	113.404500368067	86.7044428954937
816	CDA	341.9513534	0.148402497	0.19137312	0.775461555	0.438066974	0.625538985	21.8727051002741	29.7130840580686	50.1456675470925	27.1295814718016	15.4180778711481	16.9490904293525	16.1486665657743	30.4886514541552	21.6345197147699	19.4978441858805	15.8663093025347	22.5309421935332	34.0283458316154	32.3930345311538	23.6534794334318	20.975571862243	29.0129981132847	22.7246193105059	20.2573223957154	26.0858143500213	36.993195449065	31.1686081190872	15.6953597000639	19.3187618122585
[truncated: 5,238 more rows]
