# Supplementary material for: Succinic acid-driven gut-fat axis orchestrates abdominal fat deposition in chickens via adipocyte-macrophage crosstalk
Source: J Anim Sci Biotechnol. 2025 Nov 14;16:148. doi: 10.1186/s40104-025-01278-7 (PMC12616907; doi:10.1186/s40104-025-01278-7)
Supplement: Supplementary file 7 — Additional file 7: Table S7. Differential expression genes of cell clusters in HFD and ND groups. [file 40104_2025_1278_MOESM7_ESM.xlsx]

## Sheet: Macrophages
	p_val	avg_log2FC	pct.1	pct.2	p_val_adj
ENSGALG00000010762	3.8115e-162	-0.50164	0.998	0.014	7.623e-159
ENSGALG00000027514	2.32102e-158	-0.994404	0.996	0.019	4.64204e-155
ENSGALG00000009957	4.20903e-156	-0.538282	1	0.024	8.41807e-153
ENSGALG00000002714	4.82715e-156	-1.07422	1	0.024	9.6543e-153
ENSGALG00000029932	5.85236e-154	-2.14481	0.998	0.026	1.17047e-150
ENSGALG00000020388	1.03294e-153	-1.53685	0.991	0.019	2.06588e-150
TAGLN	1.70549e-153	-1.27913	0.996	0.026	3.41099e-150
THBS2	1.30438e-152	-0.422312	0.993	0.026	2.60876e-149
ENSGALG00000001662	2.54875e-152	-1.46889	0.986	0.024	5.0975e-149
ENSGALG00000024379	3.10113e-152	-1.37713	0.996	0.026	6.20227e-149
CLDN1	6.82579e-152	-2.05524	0.996	0.029	1.36516e-148
SLCO2A1	1.86541e-151	-0.877831	0.995	0.029	3.73082e-148
ROR1	6.35789e-151	-1.25661	0.968	0.019	1.27158e-147
GATA6	3.33558e-150	-0.7036	0.998	0.031	6.67115e-147
ENSGALG00000017227	9.54274e-149	-0.28826	0.998	0.033	1.90855e-145
NRG1	1.82861e-148	-2.07994	0.977	0.026	3.65723e-145
C11orf96	2.62248e-148	-2.39839	0.991	0.031	5.24496e-145
ENSGALG00000014995	3.79909e-148	-1.39729	0.996	0.033	7.59818e-145
ENSGALG00000002557	5.26975e-148	1.33537	0.984	0.021	1.05395e-144
ENSGALG00000010708	3.96507e-147	-0.661839	0.998	0.036	7.93013e-144
ENSGALG00000046550	5.53097e-147	-1.47453	0.982	0.029	1.10619e-143
ENSGALG00000026899	7.77258e-147	-1.29302	0.988	0.031	1.55452e-143
PKIA	3.96451e-146	-1.78154	0.94	0.014	7.92902e-143
SEMA4D	4.13508e-146	-1.0204	0.975	0.021	8.27017e-143
ENSGALG00000015196	1.14329e-145	0.287672	0.926	0.01	2.28657e-142
ENSGALG00000016927	2.34502e-145	-1.60466	0.989	0.036	4.69005e-142
ENSGALG00000010335	2.47581e-145	-1.32408	0.977	0.031	4.95162e-142
ENSGALG00000015154	1.40277e-143	-1.6031	0.982	0.036	2.80554e-140
ENSGALG00000061715	5.42824e-143	-2.58873	0.931	0.017	1.08565e-139
MX1	7.09188e-143	-0.677515	0.981	0.029	1.41838e-139
ENSGALG00000037423	1.79265e-142	-1.16646	0.998	0.043	3.5853e-139
ERG	1.95954e-142	-1.00033	0.998	0.043	3.91908e-139
ENSGALG00000008764	2.33903e-142	-1.09338	0.993	0.038	4.67806e-139
ENSGALG00000052786	1.30309e-141	-0.235002	0.901	0.007	2.60618e-138
MYH11	6.33964e-141	-1.47257	0.991	0.04	1.26793e-137
ENSGALG00000001207	1.12655e-140	-0.811171	0.944	0.014	2.2531e-137
ENSGALG00000009415	2.86148e-140	-1.33004	0.94	0.021	5.72296e-137
ENSGALG00000027330	1.03073e-139	-0.57664	0.924	0.019	2.06146e-136
ERBB4	1.12538e-139	-1.19453	0.912	0.014	2.25076e-136
MRC1	3.3845e-139	-1.48773	0.988	0.038	6.769e-136
RALYL	4.40507e-139	-1.36571	0.982	0.033	8.81015e-136
ENSGALG00000007278	5.9477e-139	-1.78912	0.958	0.033	1.18954e-135
ENSGALG00000015008	1.4246e-138	-0.713315	0.956	0.033	2.8492e-135
ENSGALG00000054032	3.52847e-138	-0.673315	0.968	0.021	7.05694e-135
ENSGALG00000002294	4.23721e-138	-0.217074	0.998	0.05	8.47442e-135
ENSGALG00000019509	6.01927e-138	-1.30084	0.972	0.04	1.20385e-134
ENSGALG00000011618	6.53705e-138	-0.128068	0.93	0.019	1.30741e-134
ENSGALG00000001115	1.69058e-137	-1.0145	0.9	0.012	3.38116e-134
ENSGALG00000016779	2.42634e-137	-1.64994	1	0.052	4.85269e-134
ENSGALG00000037939	3.45896e-137	-1.20634	0.981	0.036	6.91792e-134
ENSGALG00000005610	3.74513e-137	-2.14554	0.938	0.029	7.49027e-134
ENSGALG00000010316	4.7212e-137	-1.96885	0.981	0.045	9.4424e-134
ENSGALG00000049236	6.09216e-137	-0.919668	0.931	0.014	1.21843e-133
GLDC	1.22339e-136	-1.49887	0.9	0.014	2.44679e-133
GJA5	1.43507e-136	-2.99078	0.967	0.04	2.87013e-133
ENSGALG00000008326	2.81267e-136	-1.9685	0.937	0.021	5.62533e-133
ENSGALG00000016797	3.60892e-136	1.36031	0.873	0.005	7.21784e-133
ENSGALG00000037387	7.07212e-136	-1.29551	1	0.055	1.41442e-132
ENSGALG00000031122	9.29617e-136	-0.361056	0.889	0.01	1.85923e-132
ENSGALG00000004437	1.78868e-135	-0.727555	0.991	0.048	3.57735e-132
ENSGALG00000002298	2.37991e-135	0.226399	0.9	0.007	4.75982e-132
ENSGALG00000052932	2.79144e-135	-1.72924	0.991	0.048	5.58288e-132
ENSGALG00000005400	4.08106e-135	-2.75653	0.991	0.052	8.16212e-132
ENSGALG00000008150	6.60332e-135	-1.04827	0.88	0.01	1.32066e-131
MYH10	1.04728e-134	-0.359122	1	0.057	2.09457e-131
AHRR	1.75516e-134	-0.598397	0.879	0.01	3.51032e-131
ENSGALG00000005608	4.48803e-134	-0.851154	0.97	0.04	8.97605e-131
ENSGALG00000059062	5.01486e-134	-0.631767	0.996	0.055	1.00297e-130
ENSGALG00000037626	6.19849e-134	-1.99309	0.974	0.033	1.2397e-130
ENSGALG00000031929	6.62628e-134	-1.18851	0.998	0.057	1.32526e-130
ENSGALG00000000234	6.62629e-134	-1.77759	0.998	0.057	1.32526e-130
ENSGALG00000035935	6.82629e-134	-0.394807	0.986	0.045	1.36526e-130
ENSGALG00000033919	9.09148e-134	-0.459431	0.977	0.038	1.8183e-130
CENPF	1.2851e-133	-0.875524	0.875	0.01	2.57019e-130
ENSGALG00000011572	3.24668e-133	-1.23609	0.977	0.05	6.49337e-130
ENSGALG00000009530	6.62368e-133	-1.46907	1	0.059	1.32474e-129
ENSGALG00000004814	8.09128e-133	-1.77321	1	0.059	1.61826e-129
CD24	2.04177e-132	-2.30521	0.903	0.021	4.08355e-129
ENSGALG00000001840	2.85056e-132	-1.26262	0.967	0.043	5.70111e-129
ENSGALG00000054145	4.90296e-132	-2.01208	0.961	0.029	9.80592e-129
COL8A1	7.59104e-132	-2.5263	0.915	0.026	1.51821e-128
ENSGALG00000010567	1.76893e-131	-0.630626	0.863	0.007	3.53787e-128
CACNA1D	1.47444e-130	-2.09006	0.917	0.031	2.94889e-127
ENSGALG00000063875	2.57191e-130	-2.16866	0.898	0.024	5.14381e-127
AvBD9	3.01946e-130	-1.50041	0.87	0.012	6.03892e-127
RGS6	3.32465e-130	-1.79007	0.963	0.033	6.6493e-127
EPHA4	4.39418e-130	0.324727	0.866	0.012	8.78837e-127
GMPR2	4.97181e-130	-0.123231	0.884	0.01	9.94361e-127
DACH1	1.18535e-129	-0.20208	0.998	0.064	2.3707e-126
ENSGALG00000067122	1.3525e-129	-3.07006	0.982	0.052	2.705e-126
ENSGALG00000011961	8.28969e-128	-2.5469	0.887	0.024	1.65794e-124
COL12A1	1.0711e-127	-1.95275	0.914	0.033	2.14221e-124
PCDH19	1.28541e-127	-0.920076	0.982	0.052	2.57083e-124
ENSGALG00000008999	3.18917e-127	-1.47001	0.919	0.014	6.37834e-124
ALX4	5.1781e-127	2.13942	0.875	0.005	1.03562e-123
ENSGALG00000012787	5.95344e-127	-1.03869	0.979	0.05	1.19069e-123
ENSGALG00000007766	7.82962e-127	-0.133595	0.998	0.069	1.56592e-123
ENSGALG00000049422	1.29128e-126	0.312031	0.96	0.033	2.58255e-123
SEMA3A	2.78547e-126	0.238908	0.937	0.04	5.57093e-123
ENSGALG00000016480	1.0557e-124	-0.456813	0.972	0.048	2.1114e-121
GATA2	1.3092e-124	-1.28514	0.845	0.01	2.61839e-121
ENSGALG00000001262	5.52953e-124	-0.377182	0.947	0.036	1.10591e-120
FLT1	1.66861e-123	-0.318702	0.937	0.026	3.33723e-120
RUNX3	3.62213e-123	-0.741759	0.875	0.024	7.24427e-120
ENSGALG00000013060	4.21194e-123	-1.51418	0.972	0.05	8.42387e-120
PODXL	6.23693e-123	-1.21216	1	0.076	1.24739e-119
CACNB4	3.17807e-122	0.336618	0.838	0.012	6.35615e-119
ENSGALG00000040342	3.55794e-122	-1.23724	0.991	0.071	7.11587e-119
ENSGALG00000035916	2.23348e-121	-1.72047	1	0.078	4.46696e-118
ENSGALG00000043355	3.43053e-121	-1.33104	0.961	0.045	6.86107e-118
TNFRSF11B	4.89432e-121	-1.78841	0.827	0.012	9.78864e-118
ENSGALG00000014923	7.02884e-121	-1.11054	0.891	0.017	1.40577e-117
ENSGALG00000003689	7.19901e-121	-1.8738	0.996	0.076	1.4398e-117
SEMA3E	1.6957e-120	-1.30656	0.937	0.021	3.3914e-117
ENSGALG00000001603	2.24199e-120	-0.533897	0.995	0.076	4.48399e-117
ENSGALG00000022909	2.98746e-120	-1.01655	1	0.081	5.97492e-117
FGFR2	3.89138e-120	-0.89859	0.961	0.045	7.78277e-117
ENSGALG00000002789	4.71086e-120	-1.50982	1	0.081	9.42172e-117
ENSGALG00000000616	6.8402e-120	-1.2303	0.859	0.026	1.36804e-116
ID1	7.02225e-120	-1.44489	0.901	0.017	1.40445e-116
ENSGALG00000042354	9.78689e-120	-0.465514	0.998	0.081	1.95738e-116
METTL15P1	1.93668e-119	-0.649008	0.942	0.04	3.87337e-116
ENSGALG00000043694	2.57081e-119	-1.04973	0.852	0.012	5.14161e-116
ENSGALG00000002103	2.65447e-119	-0.421062	0.877	0.033	5.30894e-116
ENSGALG00000055507	6.6755e-119	-1.96187	0.826	0.01	1.3351e-115
TNC	8.68609e-119	-0.625227	0.956	0.043	1.73722e-115
ENSGALG00000037464	1.26e-118	-0.78088	0.912	0.021	2.51999e-115
ENSGALG00000031546	1.66131e-118	-2.02585	1	0.083	3.32263e-115
ENSGALG00000010053	2.86708e-118	-2.17168	0.919	0.052	5.73417e-115
ENSGALG00000024083	6.17753e-118	-0.366207	0.866	0.019	1.23551e-114
TRIB2	6.19217e-118	-1.57999	0.945	0.036	1.23843e-114
KRT7	6.2607e-118	-2.66492	0.863	0.031	1.25214e-114
ENSGALG00000010090	8.37221e-118	-1.90394	0.993	0.078	1.67444e-114
ENSGALG00000016902	1.021e-117	-0.391196	0.979	0.067	2.042e-114
ENSGALG00000006705	1.8556e-117	-1.16073	1	0.086	3.7112e-114
ENSGALG00000053013	2.11787e-117	-0.575048	0.891	0.017	4.23574e-114
ENSGALG00000033244	4.44939e-117	-1.30008	0.903	0.021	8.89878e-114
EOGT	2.10619e-116	-0.647116	0.935	0.026	4.21239e-113
OC3	2.21998e-116	-3.12495	0.868	0.036	4.43996e-113
ENSGALG00000016868	2.41963e-116	-1.5104	0.954	0.045	4.83926e-113
ENSGALG00000020895	5.2985e-116	-0.776183	0.915	0.036	1.0597e-112
CCN2	5.78222e-116	-1.70327	1	0.088	1.15644e-112
ENSGALG00000027633	5.79937e-116	-0.689108	0.938	0.04	1.15987e-112
TJP2	1.38968e-115	-1.13021	0.97	0.062	2.77936e-112
ENSGALG00000011813	2.40897e-115	-0.641192	0.947	0.04	4.81795e-112
ENSGALG00000010049	3.11441e-115	-1.79745	0.993	0.086	6.22882e-112
FMN2	3.65408e-115	-1.3224	0.806	0.01	7.30817e-112
ENSGALG00000016251	6.81911e-115	-0.994478	1	0.09	1.36382e-111
ENSGALG00000015554	2.33367e-114	-1.10904	0.958	0.052	4.66734e-111
ENSGALG00000001933	3.83888e-114	-0.572496	0.778	0.005	7.67776e-111
ENSGALG00000012577	8.36344e-114	-1.36686	0.82	0.014	1.67269e-110
ENSGALG00000006401	3.15263e-113	-0.794357	0.991	0.086	6.30526e-110
ELN	6.14682e-113	-0.821946	0.907	0.021	1.22936e-109
ENSGALG00000003353	7.88519e-113	-0.662808	0.94	0.038	1.57704e-109
RHOJ	1.46575e-111	-2.11668	0.817	0.019	2.9315e-108
PCDH15	1.86234e-111	-1.29668	0.952	0.052	3.72468e-108
ENSGALG00000068346	1.89023e-111	-1.86866	0.949	0.05	3.78046e-108
ENSGALG00000008591	2.4335e-111	-1.38289	0.991	0.09	4.86699e-108
PDGFD	3.228e-111	-1.71191	0.97	0.071	6.45599e-108
ENSGALG00000038433	4.55655e-111	-0.776184	0.984	0.083	9.11311e-108
ENSGALG00000016186	1.25267e-110	0.928577	0.776	0.005	2.50534e-107
IGFBP5	3.42611e-110	-0.610309	1	0.1	6.85221e-107
ENSGALG00000016285	4.71549e-110	-0.239165	0.974	0.076	9.43098e-107
ENSGALG00000065441	6.88213e-110	0.231413	0.923	0.026	1.37643e-106
ENSGALG00000001028	6.94722e-110	-0.409681	0.843	0.019	1.38944e-106
IFIT5	1.84866e-109	-0.900204	0.931	0.036	3.69733e-106
SPON1	2.19604e-109	-1.6144	0.968	0.071	4.39208e-106
ENSGALG00000044026	2.93098e-109	0.971643	0.1	0.01	5.86197e-106
AQP1	4.37429e-109	-1.41055	1	0.1	8.74858e-106
ENSGALG00000043584	6.26763e-109	-0.901229	0.912	0.026	1.25353e-105
ENSGALG00000007565	1.18867e-108	-0.947341	0.893	0.029	2.37734e-105
ENSGALG00000008734	3.31695e-108	-0.308941	0.102	0.021	6.63389e-105
GLT1D1	4.58644e-108	-0.5223	0.894	0.012	9.17288e-105
ENSGALG00000012156	1.37105e-107	1.67519	0.107	0.014	2.7421e-104
ENSGALG00000009004	1.68434e-107	1.9405	0.741	0.002	3.36868e-104
BG8	2.33669e-107	-0.838416	0.949	0.057	4.67338e-104
ENSGALG00000013207	1.74364e-106	-2.16674	0.931	0.045	3.48729e-103
ENSGALG00000009452	1.75446e-106	-1.12365	0.891	0.024	3.50892e-103
ENSGALG00000058233	2.12249e-106	-1.39584	0.908	0.029	4.24499e-103
ENSGALG00000058608	8.22666e-106	-1.73938	0.752	0.01	1.64533e-102
SEMA3D	1.36276e-105	0.149437	0.967	0.078	2.72553e-102
ENSGALG00000040418	1.61916e-105	-1.46894	0.1	0.005	3.23832e-102
ENSGALG00000027655	3.2567e-105	-1.4454	1	0.107	6.51341e-102
PALM	4.06389e-105	-1.31757	0.877	0.012	8.12778e-102
PPARGC1A	1.05805e-104	2.10766	0.113	0.007	2.11609e-101
ENSGALG00000006190	1.36745e-104	0.167968	0.896	0.024	2.7349e-101
ENSGALG00000005438	1.72688e-104	-0.559449	0.907	0.021	3.45376e-101
KCNIP4	2.307e-104	-0.610593	0.754	0.01	4.614e-101
NCALD	5.18998e-104	-0.211747	0.887	0.026	1.038e-100
ENSGALG00000002888	8.69012e-104	-0.632817	0.736	0.007	1.73802e-100
EGR1	1.71857e-103	0.629632	0.942	0.059	3.43714e-100
ADAM19	2.6445e-103	-1.6058	0.748	0.007	5.28899e-100
ENSGALG00000007160	7.14047e-103	-0.637148	0.738	0.01	1.42809e-99
KIAA1462	1.18744e-102	-2.23357	0.764	0.019	2.37489e-99
ENSGALG00000031947	2.68693e-102	-0.562544	0.986	0.102	5.37386e-99
ENSGALG00000051776	4.35347e-102	-1.75794	0.762	0.007	8.70694e-99
ENSGALG00000009948	8.73855e-102	-2.77798	0.757	0.019	1.74771e-98
CACNA2D1	8.94651e-102	-0.692146	0.993	0.109	1.7893e-98
SPNS2	1.97071e-101	-1.16697	0.935	0.055	3.94142e-98
CRHR2	3.84907e-101	-2.08193	0.986	0.109	7.69813e-98
ENSGALG00000031129	4.3145e-101	-0.367701	0.979	0.105	8.62901e-98
ENSGALG00000014934	5.08357e-101	-0.452451	0.914	0.036	1.01671e-97
ENSGALG00000026981	6.13528e-101	-1.07995	1	0.116	1.22706e-97
ENSGALG00000030276	6.96736e-101	-0.567223	0.96	0.083	1.39347e-97
ENSGALG00000009152	8.97733e-101	-0.950099	0.981	0.1	1.79547e-97
APOB	2.69451e-100	2.1958	0.12	0.01	5.38902e-97
CKAP2	3.1891e-100	1.64455	0.718	0.002	6.37819e-97
ENSGALG00000029012	3.37929e-100	-0.808099	0.945	0.069	6.75858e-97
ENSGALG00000021569	3.5946e-100	-0.158606	0.96	0.088	7.1892e-97
ENSGALG00000064632	5.43434e-100	0.787987	0.107	0.01	1.08687e-96
ITGA6	1.0279e-99	-0.266067	0.926	0.05	2.05581e-96
ENSGALG00000038688	5.181e-99	-1.09788	0.71	0.005	1.0362e-95
ENSGALG00000054223	2.04072e-98	-1.48747	0.938	0.064	4.08143e-95
ENSGALG00000013200	4.52737e-98	-1.11208	0.84	0.021	9.05474e-95
ENSGALG00000026553	4.9103e-98	-0.576607	0.986	0.114	9.82061e-95
ENSGALG00000002549	6.94871e-98	1.27925	0.127	0.029	1.38974e-94
ENSGALG00000008875	1.04558e-97	-1.08542	0.998	0.121	2.09116e-94
ENSGALG00000009388	1.68601e-97	-2.32286	0.746	0.012	3.37203e-94
ENSGALG00000035946	2.21145e-97	-1.04408	0.903	0.04	4.4229e-94
ATP1B1	3.56253e-97	0.251669	0.944	0.074	7.12506e-94
ENSGALG00000030773	4.34182e-97	-1.5138	0.808	0.033	8.68364e-94
ST6GAL2	9.22479e-97	-1.34239	0.842	0.024	1.84496e-93
ENSGALG00000009638	1.08367e-96	-0.328915	0.996	0.124	2.16735e-93
ENSGALG00000048849	1.32891e-96	-1.76728	0.701	0.007	2.65783e-93
ENSGALG00000010812	3.14867e-96	1.46894	0.808	0.005	6.29734e-93
EDNRA	3.69431e-96	0.721462	0.13	0.026	7.38862e-93
ENSGALG00000009877	6.84758e-96	-1.97016	0.71	0.012	1.36952e-92
ENSGALG00000046593	1.94504e-95	0.239851	0.903	0.036	3.89009e-92
ENSGALG00000019077	6.16653e-95	-0.34967	0.82	0.024	1.23331e-91
ENSGALG00000020002	7.16203e-95	1.32727	0.68	0.002	1.43241e-91
ENSGALG00000035854	1.13767e-94	-1.08013	0.697	0.01	2.27534e-91
ENSGALG00000042992	1.33208e-94	-0.885553	0.935	0.069	2.66415e-91
RSAD2	1.67911e-94	-1.75368	0.727	0.021	3.35822e-91
SATB1	1.93549e-94	1.73916	0.132	0.01	3.87099e-91
GDPD5	2.30849e-94	-0.315935	0.931	0.067	4.61697e-91
ENSGALG00000009042	2.39667e-94	-1.01198	0.766	0.005	4.79334e-91
ENSGALG00000028459	2.54502e-94	2.21624	0.741	0.002	5.09005e-91
ENSGALG00000049529	3.88405e-94	-1.259	0.949	0.083	7.76809e-91
C7	4.48729e-94	-1.01762	0.9	0.036	8.97458e-91
PHACTR1	5.35794e-94	-1.12887	0.715	0.012	1.07159e-90
ENSGALG00000006868	9.74239e-94	-0.630112	0.945	0.081	1.94848e-90
MAP7	1.14872e-93	-0.828944	0.731	0.014	2.29744e-90
ENSGALG00000043448	1.83688e-93	-0.677959	0.697	0.012	3.67376e-90
MAPKAPK3	1.99091e-93	-0.301273	0.915	0.052	3.98182e-90
ENSGALG00000028041	3.90414e-93	-0.242266	0.134	0.017	7.80828e-90
ENSGALG00000036728	5.23144e-93	-1.07103	0.9	0.038	1.04629e-89
ENSGALG00000047559	8.0763e-93	0.90375	0.137	0.029	1.61526e-89
ENSGALG00000009361	9.19015e-93	-1.42586	0.907	0.048	1.83803e-89
PIT54	9.63261e-93	1.89018	0.134	0.007	1.92652e-89
ENSGALG00000013980	2.64821e-92	-0.212075	0.873	0.019	5.29642e-89
ENSGALG00000032143	5.76448e-92	-1.10016	0.743	0.024	1.1529e-88
ENSGALG00000003980	7.7316e-92	1.52309	0.667	0.002	1.54632e-88
ENSGALG00000011170	2.18676e-91	0.695592	0.787	0.019	4.37352e-88
ENSGALG00000059556	2.2172e-91	-0.502673	0.708	0.019	4.43441e-88
ENSGALG00000032440	2.28092e-91	-0.477779	0.856	0.021	4.56184e-88
DAPP1	2.52103e-91	0.495571	0.915	0.078	5.04206e-88
MCF2L	2.79126e-91	-0.276529	0.974	0.114	5.58252e-88
ENSGALG00000008949	3.09607e-91	-2.09159	0.692	0.012	6.19213e-88
ENSGALG00000067345	4.22691e-91	8.08238	0.125	0	8.45383e-88
ENSGALG00000048309	1.05319e-90	-2.28542	0.683	0.012	2.10638e-87
ENSGALG00000003999	1.72259e-90	-0.616039	0.926	0.069	3.44518e-87
FGG	1.98177e-90	0.217712	0.908	0.052	3.96354e-87
ENSGALG00000014813	2.53917e-90	1.23846	0.894	0.038	5.07833e-87
ENSGALG00000068103	2.6847e-90	0.182754	0.665	0.005	5.3694e-87
CHRDL1	2.72683e-90	-0.671664	0.665	0.005	5.45366e-87
ENSGALG00000013723	4.52488e-90	-0.595171	0.891	0.04	9.04976e-87
ENSGALG00000012934	5.01974e-90	1.0426	0.125	0.01	1.00395e-86
ENSGALG00000031105	5.44183e-90	-0.785706	0.967	0.109	1.08837e-86
TGFB2	7.33298e-90	0.463164	0.884	0.029	1.4666e-86
C27H17ORF105	8.40962e-90	-0.202743	0.933	0.078	1.68192e-86
FMN1	1.91703e-89	-0.110621	0.921	0.067	3.83405e-86
ENSGALG00000016377	4.85792e-89	-1.52426	0.94	0.086	9.71583e-86
TOX	6.34484e-89	-0.949173	1	0.14	1.26897e-85
MID1	1.08339e-88	-0.585167	0.9	0.048	2.16678e-85
ENSGALG00000039595	8.5414e-88	-0.647734	0.949	0.097	1.70828e-84
ENSGALG00000015126	1.09782e-87	0.112198	0.655	0.007	2.19564e-84
ENSGALG00000053961	1.18772e-87	1.91448	0.146	0.012	2.37544e-84
ENSGALG00000009479	1.97344e-87	-0.691752	0.882	0.031	3.94688e-84
ENSGALG00000041296	2.06715e-87	-0.694209	0.882	0.031	4.13431e-84
ENSGALG00000043106	4.25588e-87	-0.185637	0.643	0.002	8.51176e-84
ENSGALG00000054059	7.64193e-87	-1.1774	0.731	0.024	1.52839e-83
SNCAIP	7.75931e-87	-0.698391	0.657	0.01	1.55186e-83
PROX1	1.56025e-86	-0.418635	0.94	0.097	3.12049e-83
CDH11	1.80388e-86	0.596888	0.144	0.007	3.60776e-83
TGFB3	2.49998e-86	0.267779	0.143	0.01	4.99996e-83
MET	2.75781e-86	-0.27984	0.868	0.024	5.51562e-83
ENSGALG00000008890	4.72732e-86	-0.834333	0.995	0.143	9.45465e-83
ENSGALG00000008850	5.35833e-86	-0.731475	0.877	0.029	1.07167e-82
ENSGALG00000014935	1.97505e-85	-1.16672	1	0.147	3.9501e-82
ENSGALG00000045350	2.01946e-85	-0.365295	0.646	0.007	4.03893e-82
NET1	5.18726e-85	-0.515178	0.947	0.102	1.03745e-81
ADCY6	1.26983e-84	-0.98256	1	0.15	2.53965e-81
SCIN	1.72486e-84	0.55621	0.657	0.007	3.44973e-81
GLCCI1	6.98339e-84	0.235414	0.158	0.055	1.39668e-80
KCNJ2	7.93737e-84	-0.544415	0.877	0.036	1.58747e-80
ATP12A	1.06846e-83	-1.7682	0.646	0.012	2.13692e-80
TMC3	1.06846e-83	-2.11904	0.646	0.012	2.13692e-80
GJA4	2.00753e-83	-1.36677	0.838	0.01	4.01506e-80
ENSGALG00000012796	2.95661e-83	0.183953	0.893	0.052	5.91322e-80
GABRB2	3.08367e-83	-1.30397	0.625	0.005	6.16733e-80
ENSGALG00000015142	3.71584e-83	-1.05755	0.637	0.005	7.43168e-80
ENSGALG00000003645	4.49736e-83	-0.121621	0.16	0.048	8.99472e-80
SDK1	4.92981e-83	-0.630387	0.94	0.1	9.85963e-80
ENSGALG00000004960	6.16196e-83	-0.584033	0.164	0.078	1.23239e-79
TSPAN13	1.60048e-82	-1.95864	0.838	0.021	3.20097e-79
NKX2-1	1.98637e-82	-2.6478	0.688	0.031	3.97273e-79
EPHA7	2.26609e-82	-2.5136	0.673	0.019	4.53218e-79
ENSGALG00000009995	1.15536e-81	0.308433	0.164	0.064	2.31072e-78
HBAD	2.13863e-81	-0.417924	0.165	0.062	4.27726e-78
SDC2	3.00754e-81	-0.339506	0.993	0.154	6.01509e-78
ENSGALG00000010738	3.58549e-81	-2.08479	0.636	0.012	7.17098e-78
UNC5C	3.71707e-81	-2.37027	1	0.154	7.43413e-78
FGF18	5.46674e-81	-0.349874	0.713	0.014	1.09335e-77
ENSGALG00000009556	5.67251e-81	-1.55263	0.822	0.038	1.1345e-77
NR5A2	6.80872e-81	-1.28711	0.658	0.017	1.36174e-77
ENSGALG00000009433	9.21127e-81	-1.22911	1	0.157	1.84225e-77
ENSGALG00000006490	1.55618e-80	-2.59075	0.62	0.007	3.11236e-77
ENSGALG00000026460	1.73498e-80	0.105695	0.616	0.007	3.46996e-77
ENSGALG00000016920	1.97898e-80	-1.16851	1	0.157	3.95797e-77
ENSGALG00000009805	1.98286e-80	0.283779	0.167	0.064	3.96573e-77
ENSGALG00000011744	2.41509e-80	-0.53458	0.963	0.128	4.83017e-77
ENSGALG00000042079	3.64387e-80	-1.02385	0.831	0.033	7.28775e-77
ENSGALG00000032577	7.4267e-80	-1.04668	1	0.159	1.48534e-76
ENSGALG00000036021	4.25691e-79	-0.809132	0.609	0.002	8.51383e-76
CD247	9.32402e-79	0.303396	0.169	0.04	1.8648e-75
ENSGALG00000043572	2.17831e-78	-0.241277	0.833	0.019	4.35663e-75
ENSGALG00000015519	2.45664e-78	0.374637	0.113	0.017	4.91328e-75
ENSGALG00000016304	3.94613e-78	-1.51998	0.732	0.014	7.89226e-75
ENSGALG00000002165	5.32424e-78	0.852917	0.606	0.007	1.06485e-74
TPX2	6.11221e-78	-1.54247	0.602	0.007	1.22244e-74
DACH2	7.64091e-78	-0.36001	0.861	0.031	1.52818e-74
ENSGALG00000065872	7.74121e-78	-2.79299	0.648	0.014	1.54824e-74
ENSGALG00000016017	9.64304e-78	-1.21443	0.886	0.057	1.92861e-74
ENSGALG00000016820	1.04e-77	-0.889392	0.998	0.164	2.08e-74
PTRF	1.87828e-77	-1.00924	1	0.166	3.75655e-74
CD9	1.91504e-77	-3.05643	0.63	0.019	3.83007e-74
LDB2	1.97781e-77	-0.956607	1	0.166	3.95562e-74
ENSGALG00000041182	2.41071e-77	0.609994	0.586	0.002	4.82142e-74
ADGRL2	2.66628e-77	-1.25954	0.917	0.09	5.33256e-74
MYLK	2.70797e-77	-1.46864	0.849	0.036	5.41593e-74
ENSGALG00000037841	3.84205e-77	0.805908	0.595	0.002	7.6841e-74
ENSGALG00000006231	4.12167e-77	-0.349144	0.174	0.052	8.24334e-74
ACTG2	4.95919e-77	-0.825	0.585	0.002	9.91839e-74
ACYP2	5.78196e-77	0.312887	0.174	0.052	1.15639e-73
ENSGALG00000007703	7.44872e-77	-1.41207	0.634	0.007	1.48974e-73
ENSGALG00000009881	1.05981e-76	-0.64091	0.165	0.026	2.11961e-73
ENSGALG00000043582	2.0143e-76	-0.435013	0.597	0.007	4.0286e-73
BCHE	2.2565e-76	-1.03447	0.808	0.014	4.51299e-73
LAMP3	3.68132e-76	-0.418772	0.886	0.062	7.36264e-73
ENSGALG00000041422	9.02112e-76	-0.457557	0.956	0.133	1.80422e-72
CD200R1A	1.07447e-75	2.23276	0.685	0.002	2.14894e-72
ENSGALG00000054273	2.76933e-75	-0.314208	0.868	0.045	5.53866e-72
ENSGALG00000029011	6.90659e-75	3.40126	0.132	0.002	1.38132e-71
TM6SF1	1.03139e-74	0.244176	0.18	0.05	2.06278e-71
ENSGALG00000034899	1.05688e-74	1.29588	0.822	0.019	2.11376e-71
HSPB1	1.10729e-74	-2.01529	0.577	0.005	2.21458e-71
GFRA1	1.40726e-74	-1.66192	0.593	0.005	2.81451e-71
SMAD7	1.64427e-74	-0.889312	0.157	0.021	3.28855e-71
ENSGALG00000034024	1.90755e-74	-1.23631	0.993	0.166	3.8151e-71
VEGFD	2.48851e-74	-1.16617	0.592	0.007	4.97701e-71
ENSGALG00000043389	3.27012e-74	-0.317873	0.85	0.029	6.54023e-71
THRSPB	3.70314e-74	-0.752503	0.995	0.171	7.40628e-71
FOXP2	4.32669e-74	-1.63081	1	0.171	8.65337e-71
SEMA3F	9.95036e-74	-2.01677	0.609	0.019	1.99007e-70
NTN1	4.57742e-73	0.372865	0.643	0.005	9.15484e-70
ENSGALG00000035845	7.93594e-73	-0.687919	0.592	0.014	1.58719e-69
ENSGALG00000011889	9.53061e-73	-0.368934	0.866	0.057	1.90612e-69
ENSGALG00000031430	2.51732e-72	-1.24499	0.59	0.007	5.03464e-69
ENSGALG00000005360	6.01029e-72	0.35144	0.827	0.014	1.20206e-68
ENSGALG00000008177	6.23958e-72	-1.4879	0.562	0.005	1.24792e-68
PTPRG	9.31133e-72	-1.22065	1	0.178	1.86227e-68
ENSGALG00000013427	1.10792e-71	-1.47667	0.896	0.083	2.21583e-68
BMPER	1.38924e-71	0.926848	0.185	0.033	2.77849e-68
ENSGALG00000058598	2.14344e-71	0.571898	0.875	0.064	4.28688e-68
ENSGALG00000007426	3.42866e-71	-1.84884	0.567	0.007	6.85733e-68
ENSGALG00000012988	3.68641e-71	-1.72066	0.563	0.007	7.37281e-68
ENSGALG00000015055	5.83542e-71	0.206768	0.604	0.007	1.16708e-67
RAB18L	7.12063e-71	-0.824886	0.882	0.071	1.42413e-67
ENSGALG00000009012	9.0954e-71	-1.29743	0.882	0.071	1.81908e-67
CENPK	1.04846e-70	-0.871652	0.609	0.002	2.09691e-67
EDNRB	1.34807e-70	2.00287	0.548	0.002	2.69615e-67
ENSGALG00000029322	4.40031e-70	1.82548	0.632	0.002	8.80063e-67
ENSGALG00000061474	1.02877e-69	0.80677	0.169	0.014	2.05754e-66
ENSGALG00000041577	2.6245e-69	0.271435	0.194	0.059	5.249e-66
ENSGALG00000035465	2.63432e-69	-1.70016	0.569	0.01	5.26864e-66
ENSGALG00000041898	3.39052e-69	-0.448874	0.835	0.026	6.78104e-66
ENSGALG00000003944	6.66335e-69	-2.62365	0.588	0.014	1.33267e-65
ENSGALG00000043642	1.14464e-68	-0.220642	0.588	0.005	2.28928e-65
ENSGALG00000040079	1.77738e-68	-0.296585	0.952	0.15	3.55477e-65
PMAIP1	1.78061e-68	0.150805	0.194	0.04	3.56122e-65
PDLIM3	1.89209e-68	-2.15846	0.56	0.012	3.78418e-65
TES	2.3229e-68	0.345989	0.194	0.04	4.6458e-65
PROM1	2.37539e-68	0.203216	0.752	0.017	4.75078e-65
ENSGALG00000039245	3.55977e-68	-2.48631	0.546	0.007	7.11954e-65
ENSGALG00000017170	7.014e-68	-0.240044	0.174	0.01	1.4028e-64
ENSGALG00000015626	8.34325e-68	-0.710721	0.789	0.021	1.66865e-64
WNT5B	1.01546e-67	-2.24816	0.549	0.01	2.03091e-64
CNTFR	3.39397e-67	-1.90233	0.611	0.024	6.78793e-64
ENSGALG00000041644	3.63125e-67	-1.204	1	0.188	7.26251e-64
ENSGALG00000042371	4.58054e-67	0.518456	0.199	0.059	9.16109e-64
ENSGALG00000011068	4.93454e-67	-1.10774	0.91	0.109	9.86908e-64
SOBP	1.08055e-66	-0.726854	0.805	0.017	2.1611e-63
ENSGALG00000007431	1.56768e-66	-0.281925	1	0.197	3.13535e-63
ENSGALG00000022762	1.86794e-66	-1.71256	0.526	0.002	3.73589e-63
ENSGALG00000002854	2.62415e-66	-1.40532	0.569	0.019	5.24829e-63
ENSGALG00000068539	3.05403e-66	-0.779661	0.84	0.038	6.10806e-63
UGT8	4.30362e-66	-2.0009	0.653	0.021	8.60725e-63
TMEM158	8.5579e-66	-0.508164	0.551	0.01	1.71158e-62
ENSGALG00000039553	1.30719e-65	-1.16547	0.759	0.026	2.61438e-62
ENSGALG00000010902	2.94393e-65	0.178514	0.528	0.007	5.88785e-62
NBEA	3.38526e-65	-1.27003	0.998	0.192	6.77051e-62
FRZB	1.03795e-64	0.735448	0.512	0.002	2.07589e-61
MEOX2	1.32173e-64	-0.48056	0.886	0.093	2.64346e-61
ENSGALG00000012576	1.65459e-64	-1.36749	0.65	0.012	3.30918e-61
ENSGALG00000009650	2.14619e-64	-0.901144	0.85	0.055	4.29237e-61
ENSGALG00000025996	2.49703e-64	0.930134	0.636	0.005	4.99406e-61
ENSGALG00000013659	2.95157e-64	-2.24875	0.516	0.005	5.90314e-61
PTGS2	3.81863e-64	-0.673262	0.202	0.026	7.63725e-61
SLX4IP	1.04863e-63	-0.328112	0.204	0.031	2.09726e-60
ENSGALG00000016875	4.81491e-63	-0.308249	0.211	0.074	9.62983e-60
ENSGALG00000015015	1.04916e-62	-1.22202	0.5	0.002	2.09833e-59
ENSGALG00000042570	1.13428e-62	-0.47581	0.562	0.007	2.26857e-59
ENSGALG00000012683	2.34528e-62	-0.447598	0.982	0.192	4.69056e-59
ENSGALG00000015458	3.12636e-62	-1.61744	0.72	0.014	6.25273e-59
EGFR	3.82221e-62	-0.602528	0.912	0.126	7.64443e-59
ENSGALG00000010975	4.40249e-62	-0.531928	0.981	0.192	8.80498e-59
ENSGALG00000012061	4.82843e-62	0.538287	0.871	0.088	9.65686e-59
WISP1	5.88603e-62	-0.130334	0.762	0.01	1.17721e-58
ENSGALG00000027533	1.02583e-61	-0.411535	0.729	0.012	2.05166e-58
ENPP2	1.32607e-61	1.63782	0.208	0.021	2.65213e-58
ENSGALG00000036566	2.02189e-61	-0.439783	0.813	0.026	4.04378e-58
ENSGALG00000062113	2.36712e-61	-0.701931	0.18	0.017	4.73424e-58
ENSGALG00000035799	3.1799e-61	-0.158214	0.16	0.014	6.3598e-58
ENSGALG00000033408	3.39326e-61	0.869621	0.176	0.007	6.78651e-58
ENSGALG00000028069	4.33009e-61	-0.837137	0.739	0.017	8.66019e-58
TLL1	4.55974e-61	0.211699	0.847	0.062	9.11947e-58
SLC1A2	4.99094e-61	-0.378192	0.833	0.045	9.98188e-58
ENSGALG00000059990	5.67114e-61	-1.14248	0.842	0.055	1.13423e-57
LGI1	6.60377e-61	-0.626044	0.683	0.014	1.32075e-57
ENSGALG00000013117	7.61717e-61	1.01966	0.213	0.05	1.52343e-57
TARP	1.27807e-60	0.636304	0.151	0.012	2.55615e-57
ENSGALG00000011450	1.83642e-60	-1.24144	0.729	0.017	3.67284e-57
ENSGALG00000007171	3.3056e-60	0.898763	0.215	0.045	6.6112e-57
ENSGALG00000002358	3.40855e-60	1.16857	0.509	0.002	6.81711e-57
ENSGALG00000004476	4.24858e-60	-1.73579	0.585	0.012	8.49716e-57
ENSGALG00000030802	9.99005e-60	0.983377	0.776	0.012	1.99801e-56
VOPP1	1.47659e-59	-0.78137	0.752	0.024	2.95318e-56
ADAM12	1.60721e-59	0.430124	0.217	0.043	3.21441e-56
ENSGALG00000033497	1.91514e-59	-0.609919	0.82	0.036	3.83028e-56
ENSGALG00000039735	2.02371e-59	-0.859151	0.836	0.055	4.04742e-56
ENSGALG00000061456	2.49578e-59	0.188061	0.859	0.081	4.99155e-56
ENSGALG00000004146	2.71496e-59	-3.03688	0.491	0.007	5.42991e-56
ENSGALG00000029298	3.10551e-59	-1.12939	0.972	0.188	6.21102e-56
NUSAP1	3.18667e-59	2.39641	0.472	0	6.37334e-56
ENSGALG00000008113	7.93783e-59	0.587046	0.218	0.045	1.58757e-55
CMTM8	1.13983e-58	2.98941	0.468	0	2.27967e-55
CAV1	1.39293e-58	0.125846	0.836	0.057	2.78587e-55
ENSGALG00000000583	5.96369e-58	-1.5239	0.519	0.01	1.19274e-54
ENSGALG00000044406	7.97513e-58	-1.27393	0.711	0.021	1.59503e-54
SEMA3C	9.01853e-58	-0.405766	0.88	0.107	1.80371e-54
IL1RL1	9.24923e-58	-2.55226	0.488	0.01	1.84985e-54
NOX4	1.14183e-57	0.339333	0.15	0.012	2.28366e-54
ENSGALG00000010721	2.76423e-57	1.17039	0.523	0.005	5.52847e-54
ENSGALG00000004598	4.78376e-57	-1.00059	0.173	0.002	9.56753e-54
PRIM2	7.21261e-57	-0.570041	0.787	0.024	1.44252e-53
ENSGALG00000040026	1.66011e-56	-0.445615	0.798	0.021	3.32023e-53
ENSGALG00000038231	1.77386e-56	2.09954	0.454	0	3.54772e-53
SOX5	2.11579e-56	-0.329917	1	0.226	4.23157e-53
ENSGALG00000016543	2.27804e-56	-0.772	1	0.219	4.55607e-53
ENSGALG00000012010	2.85334e-56	-2.23769	0.472	0.007	5.70669e-53
ENSGALG00000013579	3.04136e-56	-1.63641	0.801	0.029	6.08271e-53
ENSGALG00000026572	4.89779e-56	-1.27169	0.785	0.033	9.79559e-53
CECR2	5.61066e-56	0.289808	0.856	0.088	1.12213e-52
ENSGALG00000044478	7.02749e-56	3.97275	0.458	0	1.4055e-52
ENSGALG00000045636	1.54872e-55	-1.15822	0.537	0.005	3.09744e-52
ENSGALG00000009784	2.90165e-55	-1.14188	0.824	0.052	5.8033e-52
ENSGALG00000041054	8.2281e-55	0.771939	0.456	0.005	1.64562e-51
ENSGALG00000011306	9.5927e-55	-2.71392	0.629	0.014	1.91854e-51
ENSGALG00000012997	9.61931e-55	4.34095	0.211	0.002	1.92386e-51
ENSGALG00000005831	1.0811e-54	-0.329245	0.449	0.002	2.1622e-51
GJA8	1.28459e-54	-1.69451	0.47	0.002	2.56918e-51
COQ10B	1.42597e-54	0.660667	0.227	0.026	2.85193e-51
ENSGALG00000008141	1.4952e-54	-0.989404	0.609	0.012	2.99041e-51
ENSGALG00000004150	2.35128e-54	-0.632663	0.231	0.04	4.70255e-51
XDH	3.14078e-54	-0.376386	0.852	0.088	6.28156e-51
RAP1GAP3	4.80666e-54	-0.838165	0.82	0.052	9.61332e-51
CALCRL	5.89489e-54	-0.594214	0.986	0.219	1.17898e-50
ALDH1A3	6.15834e-54	-0.957939	0.711	0.019	1.23167e-50
ENSGALG00000054304	6.26918e-54	-0.7915	0.768	0.031	1.25384e-50
NRXN1	6.62047e-54	0.309613	0.236	0.069	1.32409e-50
ENSGALG00000014924	6.65179e-54	-0.567051	0.225	0.019	1.33036e-50
ENSGALG00000042388	7.7185e-54	-1.39934	0.996	0.221	1.5437e-50
ENSGALG00000014845	9.94386e-54	-1.51934	0.831	0.069	1.98877e-50
ENSGALG00000052514	1.026e-53	-0.754473	0.794	0.026	2.05201e-50
ENSGALG00000005061	1.19892e-53	1.75334	0.229	0.026	2.39784e-50
ENSGALG00000008945	1.88678e-53	0.37552	0.451	0.005	3.77355e-50
ENSGALG00000006567	3.13468e-53	0.124035	0.238	0.064	6.26937e-50
IL18R1	6.13357e-53	0.244746	0.143	0.01	1.22671e-49
ENSGALG00000027757	6.46476e-53	-0.927699	0.894	0.135	1.29295e-49
ENSGALG00000002318	6.76028e-53	-1.3493	0.468	0.014	1.35206e-49
ENSGALG00000011164	7.71005e-53	0.298703	0.241	0.083	1.54201e-49
ENSGALG00000009619	9.3486e-53	-1.0409	0.782	0.021	1.86972e-49
ADAMTS10	1.207e-52	0.353686	0.474	0.005	2.414e-49
MND1	1.58658e-52	0.659263	0.514	0.007	3.17316e-49
ENSGALG00000004734	1.69139e-52	-1.62464	0.463	0.012	3.38278e-49
EGFL7	2.74424e-52	-1.09935	0.813	0.05	5.48848e-49
ENSGALG00000005016	3.04969e-52	-0.187888	0.239	0.059	6.09938e-49
ENSGALG00000033698	3.07725e-52	-0.442189	0.234	0.029	6.1545e-49
TXNRD1	3.78045e-52	0.111194	0.123	0.01	7.5609e-49
DMD	5.38475e-52	-1.16559	0.995	0.226	1.07695e-48
ENSGALG00000027159	6.76725e-52	-1.07887	0.239	0.05	1.35345e-48
ENSGALG00000013753	1.11413e-51	1.56466	0.234	0.024	2.22826e-48
SPHKAP	1.28567e-51	-1.12771	0.435	0.005	2.57135e-48
BMPR1B	1.46362e-51	-0.658932	0.678	0.021	2.92724e-48
ENSGALG00000033561	1.55404e-51	-1.04198	0.201	0.01	3.10809e-48
ENSGALG00000009429	1.91953e-51	1.54284	0.236	0.038	3.83907e-48
ENSGALG00000037521	3.19173e-51	0.197373	0.776	0.029	6.38345e-48
ENSGALG00000037889	8.48692e-51	2.37901	0.195	0.01	1.69738e-47
ENSGALG00000006576	9.04859e-51	-0.914571	0.461	0.005	1.80972e-47
ST8SIA6	1.10201e-50	-1.00792	0.435	0.007	2.20403e-47
ENSGALG00000015531	1.62143e-50	-0.478105	0.861	0.109	3.24287e-47
ENSGALG00000015289	1.66813e-50	-0.451083	0.46	0.005	3.33626e-47
NPAS2	1.66859e-50	0.292526	0.243	0.052	3.33718e-47
COL4A1	2.10729e-50	-0.525517	0.993	0.235	4.21458e-47
ENSGALG00000017715	2.52388e-50	-0.876603	0.717	0.033	5.04777e-47
SDR42E2	4.05328e-50	-0.213952	0.452	0.007	8.10655e-47
ENSGALG00000016312	6.31114e-50	-0.149567	0.958	0.214	1.26223e-46
ENSGALG00000027305	6.46171e-50	0.532725	0.15	0.005	1.29234e-46
ENSGALG00000005977	8.99482e-50	-0.363693	0.173	0.024	1.79896e-46
ENSGALG00000012890	1.18938e-49	-0.304048	0.569	0.005	2.37875e-46
FAM177A1	1.29537e-49	0.473821	0.785	0.026	2.59074e-46
ENSGALG00000001347	1.89102e-49	0.606154	0.565	0.002	3.78203e-46
TNFSF13B	2.41833e-49	0.194804	0.732	0.024	4.83667e-46
SLC24A2	2.98584e-49	0.606444	0.116	0.01	5.97169e-46
ENSGALG00000013124	3.54789e-49	-0.173127	0.447	0.005	7.09578e-46
ST6GAL1	4.52114e-49	-0.431865	0.915	0.171	9.04228e-46
FLNB	5.14062e-49	-0.95525	0.261	0.109	1.02812e-45
EFNA5	6.61033e-49	0.414639	0.254	0.093	1.32207e-45
NUDT14	6.74895e-49	-0.210508	0.813	0.062	1.34979e-45
PALMD	7.8361e-49	0.654059	0.651	0.012	1.56722e-45
ENSGALG00000011008	8.31218e-49	-0.830124	0.252	0.128	1.66244e-45
ENSGALG00000011581	1.14299e-48	-0.208073	0.674	0.01	2.28599e-45
ENSGALG00000014515	1.42241e-48	0.146563	0.643	0.012	2.84483e-45
ENSGALG00000015115	1.90216e-48	0.733544	0.238	0.05	3.80433e-45
PDGFA	2.43802e-48	-0.579337	0.132	0.007	4.87604e-45
ENSGALG00000036593	2.98821e-48	-1.25601	0.412	0.005	5.97642e-45
ENSGALG00000005351	2.98821e-48	-0.842617	0.412	0.005	5.97642e-45
CDH12	5.17258e-48	-1.30642	0.461	0.01	1.03452e-44
LRRK1	5.71642e-48	0.554479	0.252	0.062	1.14328e-44
ENSGALG00000006819	9.81973e-48	1.05594	0.157	0.007	1.96395e-44
ENSGALG00000023472	1.73742e-47	-1.35381	0.407	0.005	3.47485e-44
ENSGALG00000041257	1.94885e-47	-0.16221	0.252	0.05	3.8977e-44
PEX11A	3.55885e-47	-0.337301	0.474	0.005	7.11769e-44
ENSGALG00000002594	5.90931e-47	-0.779939	0.125	0.012	1.18186e-43
ENSGALG00000007819	5.95738e-47	0.230995	0.817	0.074	1.19148e-43
NFKBIZ	1.16678e-46	0.52793	0.255	0.057	2.33355e-43
ENSGALG00000022871	1.97681e-46	-1.11386	0.817	0.074	3.95362e-43
ENSGALG00000009037	1.9883e-46	-1.71383	0.491	0.012	3.9766e-43
ENSGALG00000010117	2.21014e-46	0.532645	0.254	0.045	4.42028e-43
ENSGALG00000013102	2.45487e-46	-0.521281	1	0.257	4.90973e-43
ENSGALG00000030350	3.17918e-46	-1.84525	0.623	0.007	6.35836e-43
ENSGALG00000010664	3.55389e-46	-1.56089	0.762	0.031	7.10778e-43
ENSGALG00000030719	3.88303e-46	-3.09845	0.421	0.01	7.76605e-43
ENSGALG00000000785	4.61162e-46	-0.69672	0.787	0.04	9.22324e-43
ENSGALG00000006647	4.77255e-46	-1.23282	0.676	0.01	9.54511e-43
ENSGALG00000029446	7.12049e-46	-0.890254	0.629	0.005	1.4241e-42
EPAS1	7.71147e-46	-0.573698	0.974	0.233	1.54229e-42
ENSGALG00000010847	8.30479e-46	0.180029	0.93	0.207	1.66096e-42
ENSGALG00000038913	9.00547e-46	-0.234578	0.597	0.014	1.80109e-42
GPR50	1.40277e-45	-1.49507	0.4	0.007	2.80554e-42
PLCB4	2.56588e-45	-1.18005	0.898	0.162	5.13177e-42
ENSGALG00000053511	2.8799e-45	-2.46073	0.405	0.007	5.7598e-42
GALNT18	3.28537e-45	-0.997921	0.826	0.088	6.57074e-42
ESR1	3.47341e-45	2.00259	0.252	0.019	6.94682e-42
ENSGALG00000015977	3.55645e-45	0.587538	0.254	0.033	7.1129e-42
ENSGALG00000066693	3.95558e-45	-2.92511	0.414	0.01	7.91115e-42
BPGM	4.98642e-45	-3.28238	0.776	0.038	9.97283e-42
ATP1A1	7.79702e-45	-0.246156	0.877	0.147	1.5594e-41
TIAM2	7.96873e-45	-0.61533	0.785	0.043	1.59375e-41
ENSGALG00000037587	8.56355e-45	-2.01583	0.41	0.012	1.71271e-41
ENSGALG00000005540	1.03342e-44	0.396331	0.268	0.086	2.06683e-41
PPARG	1.08786e-44	-0.71315	1	0.259	2.17572e-41
ADCYAP1R1	1.21902e-44	-0.361483	0.655	0.014	2.43805e-41
ENSGALG00000042726	1.39922e-44	-1.55512	0.393	0.007	2.79844e-41
BARX2	1.41285e-44	-0.15131	0.732	0.014	2.82569e-41
SDC3	1.4418e-44	-0.328426	0.743	0.014	2.88359e-41
ENSGALG00000012505	2.2511e-44	-0.161018	0.379	0.002	4.50219e-41
ENSGALG00000011623	2.55854e-44	0.991122	0.653	0.01	5.11707e-41
ENSGALG00000032937	2.57462e-44	0.69707	0.504	0.002	5.14924e-41
ENSGALG00000050112	3.16154e-44	-1.31719	0.173	0.007	6.32309e-41
ENSGALG00000017173	3.66257e-44	-1.01849	0.785	0.045	7.32515e-41
ITPR1	4.46952e-44	-0.724111	0.824	0.09	8.93904e-41
ENSGALG00000065245	4.48509e-44	-0.983623	0.38	0.002	8.97017e-41
MMP16	7.93384e-44	0.2337	0.271	0.097	1.58677e-40
GHR	9.27366e-44	-0.556966	0.833	0.102	1.85473e-40
ENSGALG00000056764	1.97675e-43	0.122647	0.796	0.062	3.95349e-40
ENSGALG00000039346	3.40516e-43	-0.860482	0.38	0.005	6.81033e-40
ENSGALG00000012044	5.21119e-43	-1.44027	0.794	0.059	1.04224e-39
ENSGALG00000047771	5.75449e-43	-2.3937	0.387	0.01	1.1509e-39
ENSGALG00000030908	6.26004e-43	-1.67537	0.775	0.038	1.25201e-39
ENSGALG00000010988	8.05229e-43	-0.377202	0.231	0.012	1.61046e-39
RASGRP3	1.27247e-42	0.176073	0.273	0.086	2.54494e-39
ITGB3	2.02161e-42	0.668834	0.379	0.005	4.04322e-39
PERPB	2.49839e-42	1.8547	0.526	0.002	4.99677e-39
ENSGALG00000015211	3.28481e-42	-0.608419	0.271	0.062	6.56962e-39
ENSGALG00000034119	3.94989e-42	-0.644902	0.519	0.026	7.89979e-39
JCHAIN	6.25555e-42	1.70624	0.518	0.005	1.25111e-38
ENSGALG00000009880	1.23511e-41	0.332871	0.276	0.088	2.47022e-38
ENSGALG00000032717	1.87903e-41	4.37904	0.218	0.002	3.75807e-38
ENSGALG00000010427	4.62278e-41	-2.0581	0.405	0.005	9.24557e-38
ENSGALG00000030561	5.94182e-41	-1.25375	0.354	0.002	1.18836e-37
ENSGALG00000038850	8.24701e-41	-0.629896	0.359	0.005	1.6494e-37
RASSF3	9.98872e-41	-0.170593	0.989	0.28	1.99774e-37
ENSGALG00000009458	1.18708e-40	-1.84039	0.356	0.002	2.37415e-37
ENSGALG00000048179	1.20815e-40	0.440948	0.106	0.005	2.4163e-37
NEBL	2.42386e-40	-0.494085	1	0.283	4.84772e-37
ENSGALG00000014686	3.03469e-40	0.679772	0.218	0.007	6.06938e-37
LPL	3.03948e-40	0.110788	0.283	0.093	6.07896e-37
ENSGALG00000016967	3.26281e-40	0.283538	0.276	0.062	6.52562e-37
ENSGALG00000001483	3.43631e-40	-0.41316	0.261	0.01	6.87262e-37
ENSGALG00000017106	3.82069e-40	2.56826	0.204	0.002	7.64137e-37
NKAIN2	3.94795e-40	-0.640432	0.621	0.019	7.89591e-37
ENSGALG00000004087	4.51079e-40	0.251061	1	0.299	9.02158e-37
CAMKMT	4.85354e-40	-0.2367	0.827	0.112	9.70708e-37
ENSGALG00000017044	7.98773e-40	-0.494042	0.389	0.005	1.59755e-36
ENSGALG00000030607	8.25418e-40	0.644161	0.275	0.048	1.65084e-36
PNPLA2	9.24253e-40	-1.50977	1	0.264	1.84851e-36
ENSGALG00000015497	1.00061e-39	-1.36514	0.717	0.031	2.00121e-36
ENSGALG00000010719	1.60257e-39	3.0271	0.109	0	3.20514e-36
ENSGALG00000011560	1.92095e-39	-0.178548	0.766	0.05	3.8419e-36
ENSGALG00000015568	2.25817e-39	1.22774	0.669	0.014	4.51633e-36
ENSGALG00000016456	3.18203e-39	-1.28885	1	0.266	6.36406e-36
ENSGALG00000031650	6.07703e-39	-1.13717	0.28	0.052	1.21541e-35
ENSGALG00000046914	7.619e-39	-0.750481	0.796	0.078	1.5238e-35
ENSGALG00000032681	7.93849e-39	-1.69994	0.676	0.021	1.5877e-35
ENSGALG00000047024	9.67722e-39	-0.392751	0.555	0.024	1.93544e-35
GREM1	1.00392e-38	0.241724	0.54	0.005	2.00785e-35
ENSGALG00000011537	1.1105e-38	-0.85314	1	0.276	2.22101e-35
ENSGALG00000014178	1.18214e-38	-0.532485	0.519	0.014	2.36428e-35
ENSGALG00000031519	1.29607e-38	-0.575688	0.771	0.05	2.59214e-35
CRISPLD1	1.36399e-38	-2.33996	0.775	0.055	2.72799e-35
ENSGALG00000001153	1.59142e-38	-0.307134	0.296	0.119	3.18285e-35
HBBA	1.63731e-38	0.116348	0.303	0.15	3.27462e-35
P2RY8	2.02989e-38	-0.420262	0.303	0.145	4.05978e-35
ENSGALG00000004528	3.57612e-38	-0.647926	0.754	0.031	7.15224e-35
ENSGALG00000008465	3.67035e-38	1.15538	0.391	0.005	7.3407e-35
ENSGALG00000036850	4.48353e-38	-1.48576	0.824	0.112	8.96705e-35
ENSGALG00000005257	5.51712e-38	-0.482034	0.313	0.181	1.10342e-34
ENSGALG00000055307	7.4103e-38	-1.09121	0.933	0.221	1.48206e-34
ITGB5	9.41876e-38	-0.655279	0.303	0.14	1.88375e-34
ENSGALG00000015795	1.08287e-37	-0.681486	0.78	0.064	2.16573e-34
ENSGALG00000011858	1.12698e-37	-1.03515	0.387	0.005	2.25396e-34
ENSGALG00000068458	1.22837e-37	-0.540392	0.78	0.064	2.45673e-34
ENSGALG00000008926	1.4799e-37	-1.8416	0.803	0.09	2.95979e-34
ENSGALG00000010934	1.70579e-37	-1.38703	0.743	0.019	3.41157e-34
ENSGALG00000011283	1.97021e-37	-0.635801	0.845	0.14	3.94043e-34
ENSGALG00000010156	2.82041e-37	0.226463	0.299	0.126	5.64082e-34
ENSGALG00000033541	4.58746e-37	0.987594	0.266	0.014	9.17492e-34
ST3GAL1	4.83653e-37	0.437169	0.296	0.109	9.67306e-34
KIF11	6.17821e-37	-2.37771	0.375	0.005	1.23564e-33
EZR	7.44658e-37	-0.277894	0.773	0.059	1.48932e-33
ENSGALG00000032882	7.74858e-37	-0.57814	0.813	0.107	1.54972e-33
ENSGALG00000043240	8.18777e-37	-0.549299	0.722	0.014	1.63755e-33
ENSGALG00000011111	8.72562e-37	0.41599	0.569	0.007	1.74512e-33
NUF2	1.08491e-36	-2.14448	0.322	0.002	2.16982e-33
ENSGALG00000016702	1.11037e-36	0.700029	0.162	0.01	2.22075e-33
HTR2A	1.33765e-36	0.127245	0.639	0.01	2.6753e-33
ENSGALG00000012292	1.64692e-36	1.16337	0.687	0.007	3.29384e-33
ENSGALG00000003742	2.23456e-36	-0.57385	0.745	0.031	4.46912e-33
ELOVL6	2.28444e-36	-0.444971	0.283	0.033	4.56888e-33
MARCO	2.943e-36	-1.00494	0.893	0.192	5.88601e-33
ENSGALG00000002671	2.94906e-36	1.00586	0.695	0.007	5.89811e-33
ALDH1A1	5.07262e-36	0.782924	0.12	0.002	1.01452e-32
ENSGALG00000015058	5.40365e-36	-0.603108	0.762	0.05	1.08073e-32
BCL11A	5.63899e-36	0.329411	0.29	0.059	1.1278e-32
ENSGALG00000057273	6.103e-36	0.422307	0.271	0.007	1.2206e-32
ENSGALG00000004740	8.32813e-36	-2.36714	0.366	0.012	1.66563e-32
RFTN1	9.24801e-36	-0.578765	0.315	0.147	1.8496e-32
SNTB1	1.14728e-35	-0.201949	0.968	0.28	2.29456e-32
SSTR2	1.37537e-35	0.263052	0.287	0.038	2.75074e-32
ENSGALG00000016925	1.43085e-35	-0.936731	0.305	0.102	2.8617e-32
ENSGALG00000005036	1.75584e-35	-4.56239	0.106	0.014	3.51168e-32
ENSGALG00000054821	1.7794e-35	-1.87907	0.57	0.012	3.5588e-32
ENSGALG00000031869	2.18299e-35	-2.0376	0.632	0.014	4.36598e-32
ENSGALG00000033671	2.47872e-35	-1.6835	0.335	0.01	4.95744e-32
GYPC	3.20769e-35	0.102763	0.752	0.04	6.41538e-32
RCAN1	3.47444e-35	-0.733367	0.306	0.105	6.94887e-32
PTH2R	4.07554e-35	1.9864	0.349	0.002	8.15108e-32
ENSGALG00000039935	5.40874e-35	-1.20867	0.998	0.285	1.08175e-31
ENSGALG00000044226	7.57128e-35	-0.308996	0.317	0.166	1.51426e-31
ENSGALG00000013197	7.98676e-35	-1.7002	0.761	0.052	1.59735e-31
ENSGALG00000013768	8.95457e-35	0.543802	0.303	0.1	1.79091e-31
KCNJ8	1.21912e-34	-2.77914	0.329	0.01	2.43824e-31
ENSGALG00000029536	1.35087e-34	0.385657	0.764	0.059	2.70175e-31
CNN1	1.40183e-34	-2.61416	0.319	0.007	2.80366e-31
ENSGALG00000005188	1.46902e-34	-0.276444	0.37	0.007	2.93805e-31
ENSGALG00000045096	2.17744e-34	-0.339319	0.305	0.002	4.35489e-31
PDE4D	3.96024e-34	-0.284228	0.322	0.154	7.92048e-31
ENSGALG00000017154	4.00404e-34	0.128796	0.301	0.076	8.00807e-31
ENSGALG00000005321	1.03239e-33	-3.25245	0.697	0.017	2.06479e-30
KIAA1328	1.33572e-33	-0.108053	0.78	0.083	2.67144e-30
ENSGALG00000008589	1.50668e-33	-1.14016	0.748	0.043	3.01336e-30
ENSGALG00000011322	1.60441e-33	-1.52432	0.322	0.007	3.20883e-30
MDK	2.10002e-33	-1.88601	0.301	0.002	4.20004e-30
ENSGALG00000016391	2.53036e-33	0.851748	0.141	0.014	5.06072e-30
LMO2	2.66035e-33	-0.454439	0.842	0.154	5.32071e-30
ENSGALG00000029022	3.06757e-33	-0.116893	0.31	0.093	6.13515e-30
ENSGALG00000034950	4.33287e-33	-0.647092	0.725	0.017	8.66574e-30
ENSGALG00000001773	4.69161e-33	0.19698	0.849	0.171	9.38322e-30
ENSGALG00000005265	5.42037e-33	-0.871907	0.308	0.005	1.08407e-29
ENSGALG00000049667	5.64954e-33	-0.614133	0.537	0.002	1.12991e-29
ENSGALG00000015620	5.76296e-33	-0.413625	0.833	0.147	1.15259e-29
ENSGALG00000016907	5.99602e-33	-0.826519	0.72	0.019	1.1992e-29
KCNT1	6.00923e-33	1.09604	0.287	0	1.20185e-29
ARVCF	7.98751e-33	-1.65328	0.54	0.026	1.5975e-29
ENSGALG00000011003	8.33743e-33	0.678573	0.292	0.002	1.66749e-29
ENSGALG00000060533	1.0609e-32	0.577472	0.732	0.033	2.1218e-29
ID2	1.49428e-32	-0.806398	0.768	0.071	2.98856e-29
DAAM2	1.83876e-32	0.387411	0.769	0.076	3.67752e-29
KCNE2	2.01068e-32	-1.0768	0.769	0.074	4.02136e-29
ENSGALG00000061128	2.2021e-32	-1.27535	0.699	0.026	4.4042e-29
ENSGALG00000009512	2.29639e-32	-0.638838	0.305	0.059	4.59278e-29
B3GALT1	2.52872e-32	-1.50068	0.623	0.01	5.05744e-29
ANXA1	2.70688e-32	-0.164675	0.764	0.069	5.41375e-29
ENSGALG00000030229	3.06651e-32	-0.657992	0.379	0.007	6.13302e-29
ENSGALG00000032181	3.87636e-32	-1.78438	0.694	0.017	7.75272e-29
ENSGALG00000007668	5.72039e-32	-0.416909	0.468	0.002	1.14408e-28
FLT4	6.25652e-32	-1.60263	0.551	0.012	1.2513e-28
MYL9	7.93633e-32	-1.11539	0.701	0.026	1.58727e-28
ENSGALG00000013568	9.77725e-32	1.50689	0.783	0.102	1.95545e-28
ENSGALG00000008293	1.04934e-31	-0.624957	0.78	0.09	2.09868e-28
ENSGALG00000001856	1.12275e-31	-0.526803	0.553	0.029	2.24551e-28
AGTPBP1	1.24889e-31	0.151655	0.259	0.019	2.49778e-28
ENSGALG00000000818	1.27012e-31	-0.336876	0.241	0.01	2.54024e-28
ENSGALG00000029102	1.93994e-31	0.130834	0.324	0.135	3.87989e-28
ENSGALG00000044841	2.15821e-31	1.04847	0.477	0.002	4.31643e-28
ENSGALG00000028298	2.49191e-31	0.237889	0.287	0.005	4.98381e-28
ENSGALG00000030499	3.54905e-31	-0.105869	0.989	0.318	7.09809e-28
ENSGALG00000016908	3.69629e-31	0.105063	0.778	0.093	7.39257e-28
CD36	3.88535e-31	-0.395252	0.963	0.285	7.77069e-28
TBX3	4.28584e-31	0.380378	0.289	0.024	8.57168e-28
ENSGALG00000003837	4.66265e-31	0.28492	0.324	0.131	9.3253e-28
CENPU	6.07579e-31	-1.35333	0.109	0.007	1.21516e-27
JDP2	6.13396e-31	0.886584	0.727	0.029	1.22679e-27
ENSGALG00000036738	1.39296e-30	-0.646762	0.611	0.017	2.78593e-27
ENSGALG00000016883	1.7539e-30	-0.608751	1	0.314	3.50779e-27
GPR158	1.84287e-30	-0.624206	0.59	0.005	3.68573e-27
ENSGALG00000005632	2.51864e-30	-2.43286	0.234	0.005	5.03728e-27
ELK3	6.57183e-30	-0.512683	0.741	0.059	1.31437e-26
ROR2	7.50679e-30	-0.240987	0.727	0.033	1.50136e-26
ENSGALG00000014711	8.06629e-30	-1.24024	0.891	0.214	1.61326e-26
CPM	1.08347e-29	-0.315566	0.28	0.002	2.16694e-26
RNASET2	1.45467e-29	-0.125212	0.336	0.143	2.90933e-26
ENSGALG00000055727	1.76494e-29	2.44323	0.363	0.002	3.52987e-26
ENSGALG00000050441	1.93435e-29	-0.18886	0.762	0.095	3.8687e-26
ENSGALG00000052016	2.033e-29	0.429602	0.731	0.04	4.06599e-26
SH2D6	2.27401e-29	-0.399234	0.993	0.321	4.54803e-26
ENSGALG00000012699	2.36792e-29	-0.199681	0.722	0.029	4.73585e-26
ENSGALG00000033960	3.3343e-29	-0.80307	0.298	0.005	6.66861e-26
PTN	4.22099e-29	1.60042	0.271	0.002	8.44199e-26
RTKN2	1.19986e-28	1.21409	0.13	0.002	2.39972e-25
KLF-4	1.22486e-28	-0.638403	0.722	0.033	2.44972e-25
ENSGALG00000027512	1.25428e-28	1.12089	0.699	0.014	2.50856e-25
BLB1	1.28144e-28	0.540462	0.327	0.1	2.56288e-25
ENSGALG00000008006	1.36762e-28	-0.678662	0.732	0.052	2.73523e-25
CENPI	1.56007e-28	1.89424	0.252	0	3.12013e-25
ENSGALG00000013143	2.39882e-28	-0.267418	0.799	0.133	4.79764e-25
ENSGALG00000005932	2.56765e-28	0.776002	0.273	0.002	5.13529e-25
ENSGALG00000011086	2.88706e-28	-3.37666	0.262	0.005	5.77413e-25
ENSGALG00000015692	3.39976e-28	-2.15733	0.665	0.031	6.79952e-25
ENSGALG00000015721	4.06221e-28	-1.70153	0.326	0.074	8.12441e-25
ENSGALG00000031058	4.32464e-28	-0.123783	0.37	0.01	8.64927e-25
RARB	4.91001e-28	-0.259394	0.137	0.021	9.82002e-25
ENSGALG00000019489	5.04494e-28	0.373006	0.305	0.017	1.00899e-24
TNFAIP6	5.71642e-28	-0.782132	0.121	0.007	1.14328e-24
ENSGALG00000006639	5.80477e-28	-2.12928	0.254	0.002	1.16095e-24
ENSGALG00000009403	6.15248e-28	-2.45339	0.762	0.086	1.2305e-24
ABCG2	6.95869e-28	-0.301997	0.732	0.05	1.39174e-24
TFEC	7.61197e-28	0.395693	0.329	0.119	1.52239e-24
RGS4	9.09132e-28	-0.5457	0.315	0.036	1.81826e-24
ENSGALG00000030038	9.52748e-28	0.467571	0.317	0.043	1.9055e-24
ENSGALG00000007809	1.34719e-27	-0.212926	0.775	0.105	2.69438e-24
ENSGALG00000031262	2.17026e-27	0.84647	0.129	0.005	4.34053e-24
ENSGALG00000010625	3.83073e-27	1.50671	0.114	0	7.66147e-24
ENSGALG00000014668	4.14023e-27	0.685231	0.301	0.024	8.28045e-24
ENSGALG00000034992	5.50076e-27	0.731967	0.313	0.019	1.10015e-23
PAK1	5.7677e-27	-1.14502	0.386	0.007	1.15354e-23
ENSGALG00000037791	9.43609e-27	-1.92934	0.68	0.04	1.88722e-23
ENSGALG00000007646	9.78896e-27	-1.22653	0.743	0.069	1.95779e-23
ENSGALG00000031758	1.0113e-26	0.522355	0.317	0.029	2.02259e-23
HDAC9	1.02291e-26	0.526498	0.336	0.112	2.04583e-23
CBFA2T3	1.11741e-26	0.209519	0.326	0.059	2.23483e-23
TEAD4	1.22588e-26	-0.155982	0.715	0.033	2.45176e-23
ENSGALG00000015166	1.27027e-26	-1.20842	0.563	0.017	2.54053e-23
ENSGALG00000031305	1.29933e-26	-3.57337	0.29	0.017	2.59866e-23
ENSGALG00000054048	1.88809e-26	-0.63292	0.268	0.005	3.77618e-23
ENSGALG00000012944	1.96731e-26	0.601388	0.22	0.012	3.93462e-23
ENSGALG00000016268	2.47629e-26	-2.528	0.259	0.01	4.95258e-23
DUSP10	5.3756e-26	-0.394656	0.32	0.036	1.07512e-22
ANGPT1	8.17545e-26	0.215422	0.34	0.105	1.63509e-22
ENSGALG00000005619	8.32038e-26	5.36619	0.25	0	1.66408e-22
ENSGALG00000001130	8.76845e-26	0.55239	0.324	0.04	1.75369e-22
COL22A1	9.23297e-26	0.875343	0.658	0.007	1.84659e-22
DPEP2	1.07905e-25	-0.549884	0.972	0.318	2.1581e-22
ENSGALG00000002525	1.11441e-25	0.452898	0.32	0.029	2.22882e-22
ENSGALG00000011696	1.14233e-25	-0.736374	0.725	0.052	2.28466e-22
ENSGALG00000005120	1.4008e-25	-0.33973	0.717	0.048	2.8016e-22
TENM2	1.73427e-25	-0.408249	0.525	0.024	3.46854e-22
LY6E	2.04081e-25	-0.535084	0.752	0.088	4.08162e-22
ENSGALG00000009568	2.06009e-25	2.12021	0.607	0.007	4.12018e-22
ENSGALG00000037138	2.14133e-25	-1.47177	0.771	0.109	4.28266e-22
ENSGALG00000013022	2.64633e-25	-0.211404	0.342	0.093	5.29266e-22
VCL	3.65058e-25	-0.403741	0.741	0.076	7.30116e-22
ENSGALG00000011007	3.68732e-25	-0.479642	0.37	0.178	7.37463e-22
ENSGALG00000048261	6.35428e-25	1.40208	0.312	0.005	1.27086e-21
EHD4	8.94557e-25	0.185905	0.327	0.038	1.78911e-21
CDH5	1.00347e-24	-1.91623	0.736	0.071	2.00694e-21
ENSGALG00000032558	1.20825e-24	-1.02443	0.106	0.002	2.41649e-21
COLEC11	1.34417e-24	-0.45108	0.271	0.005	2.68835e-21
ENSGALG00000012847	1.45623e-24	1.69668	0.285	0.005	2.91247e-21
ENSGALG00000010397	1.54638e-24	1.23755	0.329	0.057	3.09276e-21
PRXL2A	2.19089e-24	-0.164885	0.347	0.1	4.38179e-21
ENSGALG00000005419	2.65953e-24	-0.956191	0.648	0.021	5.31906e-21
ENSGALG00000020869	2.87513e-24	-0.115274	0.778	0.128	5.75025e-21
SMC2	3.24874e-24	1.69792	0.125	0	6.49748e-21
DCN	3.37976e-24	-0.305133	0.748	0.09	6.75952e-21
ENSGALG00000015077	6.31821e-24	-0.166048	0.812	0.173	1.26364e-20
ENSGALG00000042534	1.43544e-23	-0.169073	0.333	0.038	2.87087e-20
TCF7	1.76381e-23	-2.54577	0.225	0.005	3.52761e-20
ENSGALG00000020554	1.91381e-23	-2.5151	0.681	0.038	3.82761e-20
ENSGALG00000059750	2.15574e-23	1.67101	0.658	0.007	4.31149e-20
RSPO2	2.35562e-23	-1.4976	0.289	0.005	4.71125e-20
DISP3	2.39605e-23	-1.50684	0.699	0.031	4.7921e-20
ENSGALG00000016837	2.89416e-23	0.261844	0.211	0.005	5.78832e-20
ENSGALG00000042134	3.24331e-23	0.338335	0.329	0.021	6.48662e-20
HSPB9	3.7734e-23	-0.110278	1	0.342	7.5468e-20
ENSGALG00000039727	4.36539e-23	-1.45677	0.715	0.052	8.73078e-20
ENSGALG00000009925	4.40411e-23	-0.550312	0.741	0.088	8.80822e-20
FHIT	4.4822e-23	0.442306	0.359	0.143	8.9644e-20
ST8SIA4	4.7882e-23	0.336117	0.352	0.102	9.57641e-20
CMTM6	5.1451e-23	-0.966398	0.664	0.017	1.02902e-19
TP63	7.15721e-23	-1.30606	0.273	0.012	1.43144e-19
ENSGALG00000013001	7.56213e-23	-0.26975	0.611	0.017	1.51243e-19
ENSGALG00000032974	9.7853e-23	-0.340162	0.336	0.045	1.95706e-19
ENSGALG00000016495	1.11056e-22	-1.93411	0.739	0.086	2.22112e-19
ENSGALG00000012395	1.41282e-22	-0.942367	0.732	0.078	2.82564e-19
ENSGALG00000033226	1.50951e-22	-0.258884	0.82	0.19	3.01903e-19
ENSGALG00000006445	1.8509e-22	-1.53316	0.555	0.014	3.70181e-19
ENSGALG00000052162	2.21711e-22	-0.482267	0.697	0.033	4.43423e-19
TMC1	3.68734e-22	-0.275773	0.643	0.012	7.37469e-19
ENSGALG00000015367	4.22401e-22	0.663721	0.335	0.024	8.44802e-19
SAMSN1	4.67537e-22	-0.282998	0.357	0.097	9.35073e-19
ENSGALG00000010312	1.4276e-21	-2.26517	0.206	0.005	2.85519e-18
ENSGALG00000063009	1.72061e-21	2.9342	0.199	0.002	3.44123e-18
ENSGALG00000034834	1.73737e-21	-0.401429	0.738	0.093	3.47475e-18
TRIM2	1.86709e-21	-0.759571	0.266	0.01	3.73417e-18
ENSGALG00000015103	2.19943e-21	-0.138806	0.738	0.095	4.39885e-18
GRIA3	2.71147e-21	2.24159	0.218	0.002	5.42293e-18
ENSGALG00000005180	3.78337e-21	0.888568	0.488	0.002	7.56674e-18
NLGN1	4.3354e-21	-1.49906	0.676	0.017	8.6708e-18
KIT	5.30769e-21	-0.420225	0.35	0.005	1.06154e-17
ENSGALG00000002554	5.82247e-21	-2.43008	0.604	0.031	1.16449e-17
MSRB3	6.62299e-21	-1.41687	0.692	0.05	1.3246e-17
ENSGALG00000010551	8.06389e-21	-0.309079	0.697	0.043	1.61278e-17
ENSGALG00000008546	1.6086e-20	0.336371	0.79	0.176	3.2172e-17
BCL2	1.65157e-20	-0.552722	0.928	0.306	3.30314e-17
ENSGALG00000012342	2.07615e-20	-0.264362	1	0.38	4.15229e-17
ENSGALG00000010579	2.51896e-20	-0.322798	0.746	0.112	5.03793e-17
EBF2	2.55728e-20	0.190419	0.357	0.074	5.11456e-17
LPAR1	2.63648e-20	-0.27562	0.298	0.017	5.27295e-17
ENSGALG00000013208	3.66439e-20	-2.65392	0.194	0.005	7.32877e-17
ENSGALG00000009248	3.80647e-20	-0.79167	0.523	0.012	7.61294e-17
ENSGALG00000005422	3.94593e-20	-0.998845	0.681	0.026	7.89186e-17
ENSGALG00000016844	4.70047e-20	-0.75646	0.907	0.285	9.40094e-17
ENSGALG00000000808	4.79905e-20	0.163972	0.25	0.005	9.59811e-17
ENSGALG00000007710	6.35822e-20	-0.279501	0.312	0.017	1.27164e-16
ITPK1	7.0319e-20	0.120683	0.762	0.138	1.40638e-16
ENSGALG00000003362	8.2478e-20	-0.463722	0.769	0.143	1.64956e-16
ENSGALG00000057522	8.33096e-20	2.18473	0.109	0.002	1.66619e-16
NRG4	9.99011e-20	0.51924	0.338	0.017	1.99802e-16
ENSGALG00000026276	1.15996e-19	-0.4012	0.621	0.021	2.31991e-16
ENSGALG00000005203	1.26255e-19	-0.421503	0.345	0.043	2.52509e-16
GEM	1.39254e-19	-0.530532	0.681	0.029	2.78507e-16
GAS2L3	1.45279e-19	-2.90398	0.188	0.005	2.90557e-16
ENSGALG00000043386	1.45279e-19	-2.67829	0.188	0.005	2.90557e-16
DPP4	1.7394e-19	-1.18491	0.908	0.283	3.4788e-16
MYH9	2.17291e-19	-0.531508	0.421	0.226	4.34583e-16
G0S2	2.23525e-19	-0.583345	0.796	0.176	4.47051e-16
SYK	3.13558e-19	-0.160603	0.754	0.128	6.27115e-16
ENSGALG00000003886	4.04259e-19	0.768548	0.349	0.026	8.08517e-16
TNFAIP8L3	4.35059e-19	-0.429371	0.407	0.192	8.70118e-16
ENSGALG00000030571	4.68541e-19	-0.711392	0.384	0.128	9.37083e-16
BARD1	7.68063e-19	-1.12543	0.229	0.005	1.53613e-15
FGF14	7.95246e-19	-0.723207	0.629	0.017	1.59049e-15
ENSGALG00000010163	7.98429e-19	0.393435	0.637	0.021	1.59686e-15
LRRC17	8.37703e-19	-0.578938	0.312	0.021	1.67541e-15
ENSGALG00000012911	1.10516e-18	-1.589	0.185	0.005	2.21031e-15
SYT1	1.56282e-18	0.866876	0.165	0.01	3.12563e-15
ICOS	1.9564e-18	0.516462	0.187	0.002	3.91281e-15
NOVA1	2.28255e-18	-0.457826	0.808	0.197	4.56511e-15
ENSGALG00000011994	2.32997e-18	-0.170865	0.458	0.007	4.65994e-15
ANK3	2.34905e-18	-0.210683	0.423	0.23	4.6981e-15
HEY2	2.39325e-18	-1.71705	0.208	0.007	4.7865e-15
ENSGALG00000003295	2.65959e-18	-0.827078	0.338	0.024	5.31917e-15
ENSGALG00000015669	2.84222e-18	-0.121038	0.688	0.048	5.68444e-15
SRGAP1	3.56646e-18	0.577352	0.379	0.112	7.13291e-15
ENSGALG00000010672	4.36503e-18	-0.590298	0.454	0.292	8.73006e-15
SNRK	4.43194e-18	0.823321	0.368	0.076	8.86387e-15
TLR2A	5.85884e-18	-0.454969	0.387	0.138	1.17177e-14
ENSGALG00000011861	8.96863e-18	-0.505318	0.597	0.012	1.79373e-14
MYLIP	1.05234e-17	0.173219	0.78	0.178	2.10469e-14
ENSGALG00000015152	1.05954e-17	0.132722	0.665	0.021	2.11908e-14
ENSGALG00000039320	1.09113e-17	-1.05034	0.669	0.036	2.18225e-14
ENSGALG00000015345	1.09334e-17	-2.56923	0.257	0.007	2.18667e-14
GPR65	1.34334e-17	-0.836495	0.879	0.271	2.68669e-14
DNASE2B	1.42275e-17	-0.43268	0.421	0.216	2.8455e-14
CDH13	1.76967e-17	-0.472074	0.442	0.273	3.53934e-14
ENSGALG00000026313	1.98996e-17	0.949495	0.377	0.102	3.97992e-14
ENSGALG00000015140	2.11964e-17	-4.50759	0.169	0.005	4.23927e-14
ENSGALG00000015001	2.1432e-17	-1.45727	0.373	0.074	4.2864e-14
NPC2	2.18844e-17	-0.927358	0.669	0.029	4.37688e-14
ENSGALG00000003106	2.26128e-17	-0.80742	0.555	0.017	4.52256e-14
ENSGALG00000010718	2.81818e-17	0.333084	0.37	0.064	5.63635e-14
ENSGALG00000003213	3.19482e-17	-2.59407	0.162	0.007	6.38963e-14
ENSGALG00000035051	3.31642e-17	0.123396	0.377	0.002	6.63285e-14
VCAN	4.09537e-17	0.300031	0.359	0.031	8.19074e-14
ENSGALG00000035726	4.20252e-17	-0.711993	0.217	0.002	8.40504e-14
ENSGALG00000001730	5.52259e-17	-0.523144	0.783	0.178	1.10452e-13
ENSGALG00000008976	5.5698e-17	2.355	0.187	0.005	1.11396e-13
MYH1B	6.34486e-17	-1.76076	0.158	0.002	1.26897e-13
ENSGALG00000008888	6.54509e-17	0.164833	0.299	0.014	1.30902e-13
ENSGALG00000029794	6.85003e-17	-0.360874	0.685	0.052	1.37001e-13
ND6	7.86499e-17	0.166528	0.79	0.192	1.573e-13
ENSGALG00000008060	1.00527e-16	0.463609	0.363	0.033	2.01054e-13
ENSGALG00000015141	1.05852e-16	0.222635	0.667	0.029	2.11704e-13
ENSGALG00000009722	1.55016e-16	1.79418	0.234	0.002	3.10033e-13
ENSGALG00000019276	1.55727e-16	-4.54072	0.165	0.005	3.11455e-13
GPRIN3	1.90617e-16	-0.526955	0.984	0.382	3.81235e-13
FGFRL1	1.92219e-16	-1.22968	0.699	0.074	3.84439e-13
CLEC3B	1.92831e-16	-1.10041	0.713	0.093	3.85662e-13
ENSGALG00000039403	1.99842e-16	-1.54528	0.185	0.005	3.99684e-13
ENSGALG00000012021	2.79619e-16	-2.69376	0.588	0.019	5.59237e-13
MGLL	3.04844e-16	-0.398015	0.421	0.026	6.09688e-13
ENSGALG00000062931	3.13372e-16	-1.2624	0.289	0.017	6.26743e-13
ENSGALG00000016294	3.37717e-16	-1.79017	0.579	0.01	6.75434e-13
CSF2RA	3.50519e-16	-0.327665	0.877	0.302	7.01037e-13
TTBK1	3.84789e-16	-0.226543	0.359	0.036	7.69578e-13
ENSGALG00000040504	4.15192e-16	-0.65064	0.324	0.007	8.30383e-13
ENSGALG00000027056	4.42498e-16	1.06673	0.144	0	8.84996e-13
ENSGALG00000011176	4.60214e-16	-1.1733	0.461	0.01	9.20428e-13
MMD	5.86263e-16	0.25177	0.704	0.088	1.17253e-12
COL14A1	5.86367e-16	-0.58537	0.15	0.002	1.17273e-12
TIMP3	7.74418e-16	0.427086	0.387	0.097	1.54884e-12
ABCC4	8.1605e-16	-0.324675	0.676	0.048	1.6321e-12
ENSGALG00000005416	9.04913e-16	0.179936	0.667	0.036	1.80983e-12
ENSGALG00000008434	9.18019e-16	3.00259	0.146	0	1.83604e-12
ESRP2	1.03225e-15	-2.21061	0.548	0.026	2.0645e-12
ENAH	1.13814e-15	0.289942	0.379	0.064	2.27629e-12
ENSGALG00000033256	1.44757e-15	0.643672	0.375	0.055	2.89513e-12
HSPH1	1.67977e-15	-0.596928	0.676	0.05	3.35953e-12
ENSGALG00000004140	1.90361e-15	0.473016	0.352	0.014	3.80722e-12
ENSGALG00000044230	2.0166e-15	-0.465216	0.387	0.083	4.03321e-12
ANKS1B	2.50686e-15	-0.576984	0.528	0.012	5.01373e-12
ENSGALG00000015768	2.79123e-15	-0.646341	0.651	0.033	5.58246e-12
FGA	2.96998e-15	0.541725	0.312	0.014	5.93996e-12
ENSGALG00000014784	3.02963e-15	-0.120085	0.407	0.143	6.05927e-12
ENSGALG00000000476	3.82331e-15	2.00284	0.308	0.005	7.64662e-12
EPHA3	4.13005e-15	0.743665	0.294	0.024	8.26011e-12
ENSGALG00000014999	4.57723e-15	-1.22105	0.586	0.031	9.15447e-12
ENSGALG00000039673	4.77035e-15	-0.490524	0.664	0.036	9.54071e-12
ENSGALG00000002193	4.91308e-15	-1.60381	0.69	0.074	9.82616e-12
WT1	5.01086e-15	-0.689895	0.165	0.005	1.00217e-11
ENSGALG00000010391	5.25358e-15	-4.0564	0.153	0.007	1.05072e-11
GJA1	5.89093e-15	1.6133	0.195	0.002	1.17819e-11
ENSGALG00000061038	6.3578e-15	-0.246683	0.674	0.052	1.27156e-11
BDKRB2	6.69708e-15	-3.5206	0.146	0.005	1.33942e-11
ENSGALG00000016215	7.79856e-15	-3.66105	0.178	0.005	1.55971e-11
COLEC10	1.03286e-14	-0.910984	0.144	0.005	2.06573e-11
CTNNA2	1.28477e-14	-0.66912	0.373	0.031	2.56954e-11
EPHA5	1.47671e-14	-2.34482	0.664	0.04	2.95342e-11
MALL	1.81505e-14	-1.11702	0.588	0.012	3.63011e-11
ENSGALG00000012555	1.97624e-14	-3.53259	0.146	0.005	3.95247e-11
ENSGALG00000029679	2.00876e-14	-0.985402	0.539	0.029	4.01753e-11
ENSGALG00000006173	2.01794e-14	-0.791188	0.29	0.017	4.03588e-11
ENSGALG00000026613	2.08986e-14	-0.101311	0.377	0.038	4.17971e-11
ENSGALG00000012426	2.15819e-14	-0.427165	0.817	0.238	4.31638e-11
ENSGALG00000016276	2.46942e-14	-2.38383	0.264	0.007	4.93883e-11
BAIAP2L1	3.17797e-14	-0.106657	0.387	0.064	6.35594e-11
ENSGALG00000039001	3.42237e-14	-0.186131	0.41	0.128	6.84475e-11
ENSGALG00000006525	3.58323e-14	1.23331	0.127	0	7.16646e-11
TMEM200A	4.17506e-14	4.59569	0.285	0	8.35013e-11
ENSGALG00000029416	4.59332e-14	-1.06904	0.144	0.007	9.18665e-11
NEURL1	5.88349e-14	0.663815	0.401	0.109	1.1767e-10
ENSGALG00000016529	7.83651e-14	-0.116198	0.658	0.038	1.5673e-10
ENSGALG00000008349	8.89818e-14	-2.9285	0.632	0.017	1.77964e-10
ENSGALG00000013780	9.29092e-14	0.541986	0.396	0.09	1.85818e-10
ENSGALG00000056819	1.57896e-13	1.11447	0.15	0.007	3.15792e-10
ENSGALG00000010562	2.03682e-13	0.334354	0.382	0.038	4.07364e-10
ENSGALG00000011823	2.20479e-13	-0.860536	0.614	0.031	4.40959e-10
ENSGALG00000061740	2.32571e-13	-2.3765	0.338	0.007	4.65142e-10
LPGAT1	2.58198e-13	-0.190615	0.412	0.119	5.16396e-10
ENSGALG00000016931	2.66393e-13	-1.84412	0.125	0.002	5.32787e-10
ENSGALG00000008263	2.74631e-13	2.20096	0.241	0.002	5.49262e-10
ENSGALG00000009172	2.75068e-13	-0.454083	0.528	0.012	5.50136e-10
NELL2	2.84663e-13	-1.00794	0.37	0.014	5.69326e-10
PRRX1	2.86879e-13	1.44704	0.35	0.01	5.73757e-10
ENSGALG00000031971	3.1082e-13	-0.241801	0.428	0.164	6.2164e-10
PAX3	3.13121e-13	0.185268	0.118	0	6.26243e-10
ENSGALG00000006877	3.31838e-13	-2.14195	0.13	0.005	6.63675e-10
ENSGALG00000007045	3.31864e-13	-0.708797	0.986	0.397	6.63728e-10
RELN	3.47151e-13	-1.1739	0.248	0.01	6.94303e-10
ENSGALG00000037545	3.50137e-13	-0.134372	0.222	0.005	7.00273e-10
MMR1L4	3.76468e-13	-0.159601	0.931	0.382	7.52935e-10
ENSGALG00000006871	3.79648e-13	-0.416331	0.651	0.033	7.59296e-10
FGF7	3.83685e-13	-0.383834	0.614	0.026	7.67369e-10
PIWIL1	4.09993e-13	-1.3421	0.123	0.002	8.19987e-10
TNFRSF19	4.41427e-13	0.673171	0.13	0	8.82855e-10
TF	6.4433e-13	-0.83387	1	0.392	1.28866e-09
ENSGALG00000032053	6.74449e-13	-0.646616	0.523	0.021	1.3489e-09
BMP5	7.64141e-13	-1.71291	0.194	0.007	1.52828e-09
SMAD1	8.86434e-13	-0.149988	0.646	0.029	1.77287e-09
ENSGALG00000047813	9.10945e-13	-1.239	0.673	0.067	1.82189e-09
ENSGALG00000046461	9.9977e-13	3.13242	0.118	0	1.99954e-09
ENSGALG00000055170	1.1138e-12	0.130047	0.396	0.067	2.22759e-09
FGB	1.15042e-12	0.597924	0.651	0.038	2.30084e-09
ENSGALG00000010873	1.25787e-12	-1.71021	0.359	0.014	2.51574e-09
TOP2A	1.74968e-12	3.37692	0.111	0	3.49937e-09
ENSGALG00000039376	1.9777e-12	-0.893342	0.336	0.005	3.95539e-09
ENSGALG00000003767	2.0124e-12	0.338833	0.426	0.154	4.0248e-09
MPHOSPH6	2.08118e-12	-0.804975	0.658	0.05	4.16236e-09
ENSGALG00000010875	2.43203e-12	-0.54756	0.539	0.007	4.86407e-09
THBS1	2.65802e-12	-1.17013	0.653	0.043	5.31605e-09
ENSGALG00000031340	2.68515e-12	0.660711	0.109	0	5.3703e-09
ENSGALG00000052990	2.68515e-12	4.51609	0.109	0	5.3703e-09
ADGRG6	2.99747e-12	0.35869	0.919	0.418	5.99494e-09
ENSGALG00000043318	3.06879e-12	-0.771821	0.447	0.183	6.13759e-09
ENSGALG00000014218	3.12708e-12	1.55277	0.391	0.002	6.25416e-09
ENSGALG00000063405	3.43662e-12	-1.21456	0.495	0.012	6.87323e-09
KIF18A	3.50029e-12	0.684304	0.114	0.002	7.00058e-09
SLC6A4	3.67775e-12	0.723176	0.132	0.005	7.35551e-09
ENSGALG00000014722	4.11776e-12	2.61195	0.107	0	8.23553e-09
ENSGALG00000012791	4.23447e-12	0.584132	0.423	0.157	8.46894e-09
ENSGALG00000059049	5.0781e-12	0.906696	0.171	0.002	1.01562e-08
LSAMP	5.12168e-12	-0.702157	0.391	0.038	1.02434e-08
HGF	5.29542e-12	-1.70157	0.62	0.038	1.05908e-08
THRB	5.34311e-12	0.943639	0.113	0.002	1.06862e-08
BRCA1	5.36285e-12	-2.88321	0.113	0.002	1.07257e-08
LCP2	5.90872e-12	-0.376451	0.447	0.183	1.18174e-08
BMERB1	6.31016e-12	2.21256	0.106	0	1.26203e-08
TM4SF1	6.31903e-12	-1.15391	0.127	0.005	1.26381e-08
ENSGALG00000006757	6.4021e-12	-0.486315	0.539	0.385	1.28042e-08
ENSGALG00000033507	7.21549e-12	-0.492407	0.428	0.131	1.4431e-08
PDE3B	7.64563e-12	-0.621673	0.502	0.285	1.52913e-08
ENSGALG00000001383	1.08653e-11	-0.236834	0.148	0.005	2.17307e-08
ATP2A3	1.30139e-11	0.988885	0.393	0.038	2.60277e-08
LBX2	1.30272e-11	-2.55909	0.118	0.002	2.60544e-08
ENSGALG00000036645	1.59629e-11	3.37471	0.132	0	3.19259e-08
ENSGALG00000028186	1.60311e-11	-2.90197	0.498	0.014	3.20622e-08
KITLG	1.68273e-11	-0.247834	0.634	0.021	3.36547e-08
ENSGALG00000041042	1.69084e-11	0.914232	0.16	0.005	3.38168e-08
LFNG	1.97827e-11	-0.553576	0.537	0.368	3.95653e-08
SLCO4A1	2.31959e-11	1.92818	0.565	0.005	4.63918e-08
ENSGALG00000012747	2.85539e-11	-0.234883	0.722	0.15	5.71079e-08
ENSGALG00000012407	2.98099e-11	-0.111672	0.239	0.01	5.96198e-08
ENSGALG00000042411	3.1099e-11	-1.03672	0.232	0.012	6.21981e-08
ENSGALG00000054766	3.96787e-11	4.11741	0.107	0	7.93575e-08
MELK	3.96787e-11	0.771172	0.107	0	7.93575e-08
ENSGALG00000007620	4.54652e-11	-0.186964	0.516	0.005	9.09305e-08
ENSGALG00000025858	4.88185e-11	-1.63497	0.393	0.029	9.76369e-08
ENSGALG00000031018	5.48101e-11	-0.951324	0.349	0.007	1.0962e-07
ENSGALG00000010958	5.51986e-11	-2.91009	0.19	0.01	1.10397e-07
ENSGALG00000033170	5.79283e-11	-0.484768	0.85	0.304	1.15857e-07
ENSGALG00000015598	6.56907e-11	-0.458867	0.465	0.005	1.31381e-07
ENSGALG00000060036	7.75704e-11	-1.65458	0.213	0.01	1.55141e-07
ENSGALG00000040855	9.45465e-11	-0.252572	0.113	0.007	1.89093e-07
EFNB2	9.60343e-11	-0.186726	0.664	0.074	1.92069e-07
ENSGALG00000061048	1.01395e-10	-0.43551	0.195	0.007	2.0279e-07
ENSGALG00000001916	1.11934e-10	0.304856	0.437	0.147	2.23868e-07
FOS	1.23558e-10	0.484334	0.451	0.216	2.47117e-07
ENSGALG00000010760	1.26627e-10	-3.42222	0.106	0.005	2.53254e-07
ENSGALG00000011473	1.55167e-10	-0.241396	0.463	0.207	3.10334e-07
RSPO3	1.59555e-10	1.52849	0.393	0.019	3.19109e-07
CRYBB1	1.64447e-10	-2.85797	0.107	0.002	3.28894e-07
CST3	1.81247e-10	-0.368877	0.5	0.278	3.62494e-07
ENSGALG00000010653	1.85112e-10	-0.840707	0.665	0.078	3.70224e-07
ENSGALG00000001995	2.18809e-10	-0.316539	0.639	0.04	4.37617e-07
ENSGALG00000016959	2.30465e-10	0.349203	0.415	0.078	4.60929e-07
AGRN	2.44551e-10	-0.5535	0.113	0.005	4.89102e-07
NTRK3	2.48812e-10	-1.75273	0.602	0.019	4.97623e-07
ENSGALG00000015388	2.60205e-10	-0.645976	0.521	0.311	5.2041e-07
CENPP	2.76877e-10	-1.87409	0.118	0.01	5.53755e-07
TRPC3	2.84083e-10	3.56156	0.118	0	5.68167e-07
ENSGALG00000016511	4.38598e-10	0.517095	0.606	0.014	8.77195e-07
ENSGALG00000057224	4.62214e-10	-1.21116	0.366	0.01	9.24429e-07
CCND1	4.88085e-10	-0.564797	0.718	0.154	9.76171e-07
ENSGALG00000036873	5.13009e-10	-0.436834	0.488	0.235	1.02602e-06
ENSGALG00000007149	5.85328e-10	-0.766499	0.433	0.109	1.17066e-06
ENSGALG00000002452	6.02317e-10	-0.194382	0.387	0.017	1.20463e-06
ENSGALG00000007354	7.39306e-10	0.486721	0.104	0	1.47861e-06
NEGR1	8.29295e-10	-0.295433	0.621	0.019	1.65859e-06
ENSGALG00000042748	9.2574e-10	-0.613885	0.917	0.363	1.85148e-06
CMKLR1	9.33006e-10	-0.624951	0.699	0.133	1.86601e-06
MYCT1	9.84634e-10	-0.235976	0.415	0.064	1.96927e-06
CTSD	1.27703e-09	-0.583405	0.428	0.093	2.55405e-06
CCLI5	1.32909e-09	2.08272	0.32	0.005	2.65818e-06
ENSGALG00000046032	1.50784e-09	1.42878	0.417	0.081	3.01569e-06
ENSGALG00000014751	2.10481e-09	-1.79201	0.118	0.005	4.20963e-06
P3H2	2.41811e-09	-1.62616	0.273	0.033	4.83623e-06
PALM2AKAP2	2.45034e-09	0.407893	0.461	0.202	4.90068e-06
ENSGALG00000011319	2.78965e-09	-0.666252	0.717	0.159	5.57929e-06
RELL1	2.90245e-09	0.791902	0.625	0.031	5.80491e-06
ENSGALG00000013814	4.13648e-09	-0.651609	0.283	0.014	8.27296e-06
VSNL1	4.34889e-09	-0.222741	0.282	0.007	8.69778e-06
VWF	4.46018e-09	-0.647213	0.667	0.095	8.92035e-06
ENSGALG00000037437	5.16791e-09	0.884111	0.132	0.002	1.03358e-05
ENSGALG00000048767	5.43144e-09	-0.18632	0.445	0.131	1.08629e-05
ENSGALG00000016164	5.91238e-09	-0.626207	0.606	0.026	1.18248e-05
PPP1R16B	6.33551e-09	-0.416428	0.621	0.029	1.2671e-05
FGF12	7.43661e-09	0.310234	0.692	0.14	1.48732e-05
ENSGALG00000010793	8.44064e-09	-0.108285	0.458	0.154	1.68813e-05
SATB2	9.10603e-09	4.30683	0.116	0	1.82121e-05
ENSGALG00000039983	1.18571e-08	-0.406893	0.706	0.154	2.37142e-05
ENSGALG00000016661	1.28401e-08	1.19675	0.403	0.021	2.56803e-05
PDE5A	1.34409e-08	-0.228302	0.6	0.019	2.68817e-05
SGMS2	1.44324e-08	-1.27381	0.386	0.01	2.88648e-05
REPS2	1.76577e-08	0.210013	0.445	0.124	3.53154e-05
ENSGALG00000053247	1.98665e-08	-1.93965	1	0.397	3.97329e-05
FLI1	3.17213e-08	-0.494405	0.623	0.466	6.34427e-05
SLC4A1	3.25918e-08	-0.715651	0.246	0.007	6.51837e-05
COX2	3.26225e-08	0.439236	0.986	0.523	6.5245e-05
ANKH	3.66569e-08	-0.232888	0.801	0.285	7.33138e-05
ENSGALG00000029047	3.7521e-08	-0.848232	0.579	0.024	7.50421e-05
WNT9A	3.99296e-08	-2.69446	0.287	0.005	7.98591e-05
ENSGALG00000045684	4.05792e-08	0.411632	0.363	0.01	8.11585e-05
ENSGALG00000013091	5.73222e-08	-0.167587	0.732	0.204	0.000114644
ENSGALG00000042771	6.92629e-08	-0.213069	0.783	0.268	0.000138526
IL2RA	7.27073e-08	0.474614	0.606	0.026	0.000145415
ABCA1	7.44553e-08	-0.54795	0.616	0.456	0.000148911
AMD1	7.62868e-08	0.180002	0.646	0.081	0.000152574
ENSGALG00000013672	7.7007e-08	0.780015	0.577	0.007	0.000154014
TMEM178B	8.10401e-08	0.34923	0.305	0.014	0.00016208
ENSGALG00000008866	8.21288e-08	0.435695	0.6	0.017	0.000164258
ENSGALG00000064546	8.49192e-08	0.890829	0.572	0.01	0.000169838
BRSK1	9.70123e-08	1.14734	0.389	0.014	0.000194025
ENSGALG00000004310	1.02025e-07	-0.419436	0.532	0.285	0.00020405
FABP3	1.07868e-07	-0.737698	0.65	0.086	0.000215735
PTPRJ	1.10806e-07	-0.495562	0.574	0.371	0.000221611
GAS1	1.1654e-07	-0.214626	0.213	0.007	0.000233081
MDGA1	1.21163e-07	-0.856872	0.613	0.031	0.000242326
PIP5K1B	1.21379e-07	-0.573452	0.438	0.081	0.000242759
FABP5	1.27429e-07	-1.17457	0.426	0.05	0.000254859
POSTN	1.34354e-07	-0.158308	0.706	0.171	0.000268707
ENSGALG00000008681	1.36522e-07	-0.154413	0.604	0.019	0.000273045
ENSGALG00000009740	1.40818e-07	-0.507498	0.759	0.235	0.000281637
GJA3	1.45375e-07	1.90903	0.1	0	0.000290751
LRP8	1.7791e-07	-0.35804	0.415	0.024	0.00035582
SCN5A	2.02571e-07	1.02978	0.417	0.026	0.000405141
ENSGALG00000031170	2.03454e-07	0.775046	0.356	0.002	0.000406908
ENSGALG00000031163	2.21888e-07	-0.531734	0.479	0.166	0.000443776
FAM53A	2.2556e-07	-0.419636	0.452	0.109	0.00045112
ENSGALG00000008160	2.27044e-07	-0.325083	0.532	0.287	0.000454089
ENSGALG00000012816	2.50164e-07	-0.544737	0.47	0.147	0.000500327
FGD4	2.66405e-07	-0.441943	0.634	0.468	0.00053281
GPM6B	3.06687e-07	-0.108352	0.518	0.01	0.000613375
HBA1	3.15468e-07	0.49602	0.456	0.126	0.000630936
RNF152	3.71307e-07	-0.755996	0.428	0.048	0.000742615
ENSGALG00000059938	3.99459e-07	3.0353	0.187	0	0.000798917
PDLIM5	5.32583e-07	-0.652935	0.481	0.159	0.00106517
C8orf22	5.52243e-07	1.19759	0.484	0.005	0.00110449
ENSGALG00000067374	7.11287e-07	-0.308526	0.715	0.2	0.00142257
CD88	7.29191e-07	0.139599	0.755	0.264	0.00145838
ENSGALG00000007963	7.33712e-07	0.228143	0.458	0.119	0.00146742
ENSGALG00000061560	7.8816e-07	0.782429	0.373	0.01	0.00157632
CSF1R	1.08517e-06	-0.539699	0.632	0.437	0.00217035
ENSGALG00000039221	1.24281e-06	-1.41343	0.303	0.029	0.00248562
ENSGALG00000011172	1.29013e-06	0.734264	0.155	0.002	0.00258026
ENSGALG00000064590	1.30909e-06	-1.10893	0.431	0.043	0.00261819
ENSGALG00000012956	1.45029e-06	0.301657	0.734	0.242	0.00290058
ENSGALG00000027492	1.45359e-06	-0.210083	0.428	0.04	0.00290717
SH3GLB2	1.87693e-06	0.782584	0.597	0.021	0.00375386
ENSGALG00000011013	1.95098e-06	-0.481081	0.317	0.017	0.00390195
NFASC	2.10857e-06	0.151697	0.428	0.031	0.00421715
ENSGALG00000036527	2.35086e-06	-1.04342	0.417	0.029	0.00470173
ENSGALG00000009387	2.60191e-06	-0.138581	0.426	0.029	0.00520381
IQGAP2	2.66931e-06	0.141151	0.94	0.539	0.00533861
ENSGALG00000019147	2.86496e-06	-0.215913	0.269	0.005	0.00572991
MYOM2	2.95793e-06	-0.107913	0.146	0.002	0.00591586
TLCD1	3.2993e-06	0.895729	0.593	0.019	0.00659861
ENSGALG00000017036	3.60315e-06	-0.407844	0.632	0.461	0.00720631
ENSGALG00000028685	3.63669e-06	-0.957659	0.574	0.026	0.00727338
ENSGALG00000036240	4.26555e-06	-0.196787	0.438	0.05	0.0085311
ENSGALG00000050742	4.31173e-06	-0.575468	0.602	0.033	0.00862347
ST8SIA1	4.66783e-06	1.27468	0.437	0.048	0.00933566
ENSGALG00000009809	5.0386e-06	-0.261005	0.6	0.411	0.0100772
FGFR3	6.41905e-06	-0.33155	0.43	0.029	0.0128381
RET	6.66503e-06	-0.418254	0.68	0.154	0.0133301
ENSGALG00000023089	8.97349e-06	0.256644	0.467	0.112	0.017947
COL18A1	9.00425e-06	0.193289	0.421	0.01	0.0180085
MMS22L	9.39345e-06	0.408379	0.588	0.017	0.0187869
ENSGALG00000034708	1.01685e-05	-0.576076	0.579	0.019	0.0203369
ENSGALG00000005470	1.26296e-05	-0.584813	0.301	0.002	0.0252591
CIDEA	1.27481e-05	-0.640157	0.452	0.071	0.0254961
SFRP2	1.31398e-05	-0.90937	0.563	0.021	0.0262796
SLA	1.31744e-05	-0.518129	0.766	0.268	0.0263489
F13A1	1.51681e-05	-0.326303	0.988	0.511	0.0303362
TENM1	1.5218e-05	0.621853	0.488	0.007	0.0304361
ENSGALG00000053043	1.57452e-05	-0.183192	0.627	0.081	0.0314904
ENSGALG00000036680	1.79975e-05	-0.901174	0.59	0.024	0.0359951
ENSGALG00000011663	2.20939e-05	0.890277	0.282	0.007	0.0441878
FBLN5	2.324e-05	-1.21976	0.549	0.033	0.04648
ENSGALG00000011124	2.36723e-05	-0.487529	0.873	0.397	0.0473446
SLC16A9	2.42626e-05	0.144433	0.569	0.007	0.0485251
CALD1	2.7783e-05	-1.30493	0.692	0.173	0.055566
MGAT4A	2.84275e-05	-0.130151	0.688	0.181	0.0568551
2024-03-01	3.56777e-05	-0.40301	0.548	0.268	0.0713553
ENSGALG00000014690	3.57994e-05	0.494803	0.528	0.012	0.0715988
ALB	3.86007e-05	1.23685	0.618	0.076	0.0772014
ENSGALG00000015528	4.17394e-05	-1.22899	0.4	0.017	0.0834788
ENSGALG00000006891	4.33054e-05	-0.444629	0.447	0.048	0.0866107
ENSGALG00000017040	4.78608e-05	-0.396237	0.96	0.494	0.0957216
ENSGALG00000002461	5.29472e-05	-1.41526	0.259	0.012	0.105894
ENSGALG00000001617	5.69685e-05	1.72239	0.493	0.005	0.113937
ENSGALG00000038320	5.78014e-05	1.98324	0.319	0.002	0.115603
ENSGALG00000039468	6.015e-05	0.979697	0.192	0.01	0.1203
ANO3	6.08653e-05	-1.1963	0.162	0.005	0.121731
ENSGALG00000030344	7.37914e-05	-1.01281	0.377	0.021	0.147583
ENSGALG00000043672	7.57126e-05	-0.53298	0.708	0.511	0.151425
ENSGALG00000013817	7.74482e-05	-0.32639	0.426	0.014	0.154896
IKZF2	7.80701e-05	-0.605426	0.521	0.024	0.15614
ENSGALG00000007956	8.59857e-05	-0.197508	0.736	0.252	0.171971
HAS2	9.1132e-05	0.804795	0.433	0.021	0.182264
ENSGALG00000007028	0.000106478	0.13491	0.611	0.071	0.212957
TLR7	0.000112053	0.270958	0.496	0.159	0.224106
MCPH1	0.000114454	0.145369	0.431	0.017	0.228908
ENSGALG00000007814	0.000118234	2.86858	0.206	0.002	0.236468
CDH20	0.000119604	-1.12215	0.437	0.038	0.239207
ENSGALG00000017122	0.000132842	1.09172	0.234	0.012	0.265685
ENSGALG00000055274	0.00014714	0.282589	0.952	0.637	0.294281
ENSGALG00000009865	0.000158568	0.959794	0.47	0.095	0.317136
ENSGALG00000014582	0.000165242	-0.501398	0.646	0.401	0.330485
ENSGALG00000016148	0.000177173	1.66214	0.53	0.005	0.354346
ENSGALG00000005774	0.000180118	-2.55966	0.581	0.029	0.360236
ENSGALG00000011683	0.00018115	-0.881138	0.394	0.01	0.3623
ENSGALG00000033953	0.000189605	-1.11355	0.604	0.062	0.379209
ENSGALG00000053954	0.000193006	-0.306995	0.153	0.005	0.386011
ENSGALG00000015742	0.000193607	-3.64903	0.588	0.038	0.387214
ENSGALG00000067862	0.000205256	-0.669374	0.373	0.005	0.410513
ENSGALG00000013253	0.000216144	0.51052	0.217	0.002	0.432288
LTBP1	0.000226418	-1.06629	0.412	0.014	0.452836
CSRP1	0.000227362	-1.54042	0.599	0.055	0.454724
RUNX1T1	0.000244064	-1.02249	0.595	0.05	0.488128
ENSGALG00000026468	0.000260156	-0.125703	0.669	0.169	0.520313
LY86	0.000266918	-0.581724	0.996	0.513	0.533836
SPRY3	0.000316976	-0.367674	0.43	0.024	0.633953
ENSGALG00000013625	0.000335083	-0.105272	0.525	0.214	0.670166
HSPA2	0.000377694	-0.893148	0.845	0.368	0.755389
EYA4	0.000403842	0.256657	0.342	0.007	0.807685
ENSGALG00000014758	0.000451388	-1.09081	0.444	0.026	0.902777
PLIN1	0.000458785	-0.172989	0.514	0.169	0.917571
ENSGALG00000014267	0.000486206	-0.439234	0.766	0.584	0.972413
ENSGALG00000031293	0.000498962	-1.21401	0.227	0.005	0.997925
WNT5A	0.000512455	0.382664	0.581	0.033	1
ENSGALG00000011320	0.000585047	-0.641326	0.528	0.019	1
FTO	0.000632869	-0.112374	0.475	0.083	1
TENM3	0.000633401	-0.389303	0.681	0.473	1
ENSGALG00000033286	0.000639883	-0.238001	0.57	0.017	1
ENSGALG00000009485	0.000669526	-0.435425	0.613	0.088	1
KCNMA1	0.000749645	0.275894	0.838	0.527	1
ENSGALG00000052396	0.000842987	2.31853	0.123	0.002	1
ENSGALG00000011139	0.00092335	-1.42566	0.56	0.043	1
ENSGALG00000056592	0.00101489	-0.304967	0.53	0.014	1
ENSGALG00000027365	0.00101989	0.459341	0.599	0.076	1
ENSGALG00000010119	0.00106103	-1.33647	0.474	0.01	1
ENSGALG00000014645	0.0010983	-0.444734	0.71	0.473	1
ENSGALG00000000478	0.00117683	-0.961271	0.565	0.014	1
ENSGALG00000013846	0.00118815	-2.00281	0.359	0.014	1
ENSGALG00000014821	0.00141046	-0.205451	0.526	0.019	1
CYTH4	0.00159836	-0.53434	0.762	0.297	1
ENSGALG00000050508	0.00160062	-2.24466	0.428	0.007	1
ENSGALG00000003805	0.00173291	-0.799275	0.475	0.069	1
ENSGALG00000038722	0.00177779	0.14766	0.901	0.508	1
IFI6	0.0019884	-1.73796	0.505	0.017	1
ENSGALG00000008722	0.00208975	-0.7053	0.231	0.007	1
ENSGALG00000027198	0.00229221	-0.367682	0.206	0.005	1
ENSGALG00000030157	0.00234085	0.154157	0.607	0.093	1
ENSGALG00000012177	0.00245761	0.15074	0.465	0.043	1
PCDHA11	0.00275279	0.495066	0.526	0.014	1
ENSGALG00000003496	0.00277839	-0.903673	0.588	0.059	1
ENSGALG00000037479	0.0028917	0.519678	0.278	0.005	1
ENSGALG00000037943	0.00290429	-0.242122	0.581	0.271	1
ENSGALG00000041680	0.00339548	-0.326189	0.609	0.333	1
ENSGALG00000012103	0.00351111	-0.585916	0.257	0.007	1
ENSGALG00000031693	0.00352344	-0.179415	0.849	0.43	1
RASGEF1C	0.00394799	-0.927324	0.19	0.012	1
HOPX	0.00400031	-0.242942	0.465	0.04	1
LDLRAD4	0.00417485	-0.371827	0.604	0.323	1
FABP4	0.0042135	-0.699464	0.734	0.48	1
BLB2	0.00524409	-0.165743	0.592	0.302	1
ENSGALG00000034970	0.00534188	-0.666154	0.345	0.007	1
ENSGALG00000066972	0.00558141	-0.153902	0.548	0.211	1
ENSGALG00000034271	0.00562213	0.758413	0.32	0.005	1
APOC3	0.00585134	0.47685	0.454	0.021	1
PRLHR	0.00597631	-0.188399	0.544	0.026	1
ENSGALG00000036125	0.00611003	-0.756381	0.498	0.1	1
MAT1A	0.00684078	-4.09654	0.357	0.014	1
ENSGALG00000016001	0.00708474	-0.595918	0.22	0.01	1
DPYS	0.00756548	0.591583	0.347	0.005	1
ENSGALG00000001094	0.00783474	-0.621689	0.556	0.029	1
HSP90AA1	0.00804885	0.10605	0.854	0.506	1
GNAQ	0.00865207	-0.366975	0.551	0.2	1
SLC9A9	0.00888262	0.15121	0.977	0.808	1
PPP1R9A	0.00890829	-0.5477	0.685	0.397	1
TENM4	0.0092847	-0.30639	0.565	0.033	1
FARP1	0.0096652	-0.432814	0.632	0.145	1
CDC42SE2	0.0104085	0.33441	0.593	0.086	1
ENSGALG00000015181	0.0107038	0.379763	0.458	0.019	1
ENSGALG00000031341	0.0108741	-2.55797	0.245	0.01	1
ENSGALG00000035879	0.0112201	1.76418	0.12	0.002	1
ENSGALG00000015271	0.0112626	0.264945	0.57	0.045	1
ENSGALG00000029834	0.0118881	-0.232126	0.639	0.159	1
ENSGALG00000007508	0.0126072	-1.04502	0.548	0.017	1
ENSGALG00000013112	0.0126322	-0.113899	0.421	0.007	1
ID3	0.0127986	-0.736656	0.558	0.031	1
ENSGALG00000029583	0.0138358	-0.135575	0.863	0.466	1
ADK	0.0143181	0.31515	0.658	0.214	1
ENSGALG00000043080	0.0152404	-1.08516	0.489	0.033	1
LCP1	0.0153139	-0.299134	0.632	0.352	1
ENSGALG00000027765	0.0167508	-0.130915	0.54	0.181	1
IGSF11	0.0172857	0.377149	0.424	0.007	1
ENSGALG00000063333	0.0176045	-1.24709	0.542	0.029	1
ENSGALG00000011406	0.0177354	-1.3727	0.428	0.014	1
ENSGALG00000009704	0.0181226	-0.504816	0.275	0.01	1
ENSGALG00000063077	0.0190823	-0.459377	0.574	0.057	1
TPM1	0.0198447	-0.891272	0.498	0.083	1
TG	0.0201987	-0.744378	0.551	0.029	1
ENSGALG00000056341	0.0207015	0.142013	0.576	0.062	1
SH2D1B	0.0210467	-0.970823	0.447	0.024	1
ENSGALG00000013268	0.0224006	-1.81602	0.386	0.007	1
ENSGALG00000032534	0.0224099	-0.596145	0.456	0.007	1
PTPRC	0.024037	-0.382386	0.706	0.437	1
ENSGALG00000000560	0.0265815	-0.977267	0.671	0.204	1
ENSGALG00000000151	0.026757	0.409393	0.449	0.017	1
LIFR	0.0297922	-0.863897	0.556	0.033	1
ENSGALG00000028709	0.029822	-1.40246	0.553	0.029	1
ENSGALG00000002242	0.030788	0.524098	0.583	0.083	1
COL4A2	0.0314067	-0.986904	0.644	0.171	1
ENSGALG00000007218	0.038178	-0.899727	0.525	0.026	1
KIF5C	0.0420287	1.14242	0.479	0.045	1
NRP1	0.043176	-0.328276	0.806	0.587	1
ENSGALG00000031450	0.0449035	0.283702	0.5	0.093	1
MT4	0.0521906	-1.44512	1	0.494	1
RGS17	0.0527616	-0.716976	0.217	0.014	1
ENSGALG00000013505	0.0531208	0.363223	0.528	0.026	1
ENSGALG00000034673	0.0533982	-0.762715	0.558	0.043	1
ENSGALG00000007712	0.0545683	-0.269334	0.542	0.031	1
DPF3	0.0550112	-0.354154	0.408	0.026	1
ENSGALG00000016176	0.0599159	1.07745	0.393	0.014	1
ENSGALG00000007608	0.0616453	-0.301655	0.738	0.48	1
ENSGALG00000004593	0.0643765	-0.125931	0.599	0.116	1
ENSGALG00000015056	0.0647244	-0.901652	0.685	0.228	1
ENSGALG00000016292	0.0657478	-1.42398	0.236	0.005	1
ACSL1	0.0668454	-0.11126	0.614	0.145	1
ENSGALG00000044817	0.071465	1.37912	0.181	0.002	1
RUNX2	0.0741342	-0.49395	0.507	0.081	1
ENSGALG00000035505	0.0753609	0.637667	0.555	0.043	1
CYGB	0.0899196	-0.898274	0.445	0.005	1
HMGA2	0.0944269	-0.138442	0.38	0.005	1
ENSGALG00000030175	0.100536	-0.972275	0.533	0.014	1
ENSGALG00000007079	0.108333	-1.32566	0.268	0.012	1
ENSGALG00000054939	0.10989	-0.796073	0.54	0.135	1
TTC7B	0.110543	-0.225134	0.5	0.059	1
NRN1	0.11554	-0.5804	0.419	0.01	1
ANGPTL2	0.118867	-0.702595	0.507	0.071	1
ENSGALG00000067821	0.121779	-0.170517	0.56	0.059	1
ENSGALG00000057634	0.125797	-0.489487	0.273	0.002	1
HJURP	0.131894	1.40081	0.329	0.002	1
ENSGALG00000012730	0.132945	0.238437	0.5	0.057	1
ANOS1	0.137325	0.380581	0.519	0.017	1
ENSGALG00000040256	0.139825	0.610658	0.47	0.036	1
ENSGALG00000042679	0.141259	-0.263102	0.174	0.005	1
ENSGALG00000029056	0.146759	1.17367	0.31	0.002	1
ENSGALG00000015842	0.15061	-0.276734	0.588	0.214	1
ENSGALG00000009692	0.158002	-0.479335	0.574	0.088	1
ENSGALG00000033051	0.159828	-0.811234	0.863	0.525	1
ENSGALG00000007920	0.160938	-0.510067	0.532	0.114	1
ENSGALG00000002335	0.161715	0.140494	0.472	0.007	1
COLEC12	0.183183	-0.257808	0.835	0.632	1
LRIG3	0.186131	-0.237476	0.151	0.002	1
RUNX1	0.196805	-0.414794	0.901	0.508	1
IKZF1	0.199085	-0.112954	0.68	0.276	1
ENSGALG00000041775	0.200355	-0.467181	0.371	0.012	1
GFRA4	0.212771	2.86999	0.197	0.002	1
ENSGALG00000010707	0.21776	-0.36991	0.5	0.007	1
PTDSS2	0.221594	-0.12699	0.537	0.029	1
ELOVL7	0.223177	-1.81562	0.403	0.007	1
NTM	0.223786	-0.110419	0.144	0.002	1
ENSGALG00000003148	0.233171	-0.110267	0.31	0.007	1
ITGA9	0.2379	-1.02441	0.482	0.036	1
ENSGALG00000006325	0.238495	0.115305	0.519	0.024	1
DNASE1L3	0.239376	-2.44737	0.467	0.01	1
ETS1	0.248626	-0.341026	0.579	0.107	1
ENSGALG00000013149	0.250267	-0.382031	0.695	0.29	1
ENSGALG00000004339	0.250613	-0.571775	0.187	0.007	1
SEMA5B	0.253932	-0.741523	0.481	0.031	1
ENSGALG00000058008	0.260794	1.5729	0.121	0.007	1
ENSGALG00000030588	0.265057	-1.2954	0.47	0.012	1
RGS3	0.278146	-0.883366	0.132	0.014	1
ENSGALG00000016969	0.306696	-0.378663	0.998	0.563	1
PLCXD1	0.309462	0.197927	0.577	0.112	1
ENSGALG00000038772	0.312996	-0.80417	0.81	0.409	1
ENSGALG00000011205	0.315756	-2.42484	0.474	0.048	1
ENSGALG00000015112	0.317319	-1.09549	0.525	0.083	1
ENSGALG00000009027	0.326381	-0.844719	0.535	0.033	1
ENSGALG00000014071	0.331429	-0.230523	0.93	0.646	1
VIPR2	0.335187	-0.5294	0.528	0.031	1
ENSGALG00000009687	0.355765	-1.03964	0.472	0.026	1
ENSGALG00000037014	0.36054	0.195103	0.542	0.05	1
ENSGALG00000034077	0.36781	-0.479546	0.519	0.071	1
ENSGALG00000053860	0.375216	1.4043	0.359	0.007	1
ENSGALG00000029618	0.383596	5.10542	0.342	0	1
ENSGALG00000015874	0.396454	5.38839	0.111	0	1
MAPK11	0.409836	-1.33904	0.387	0.014	1
ENSGALG00000031380	0.410663	2.44435	0.468	0.005	1
ENSGALG00000002132	0.420119	0.337291	0.539	0.048	1
CFTR	0.429702	1.21313	0.493	0.017	1
ENSGALG00000000293	0.430758	0.603444	0.327	0.005	1
ENSGALG00000011005	0.44917	-1.51055	0.407	0.014	1
ENSGALG00000002960	0.454294	0.551354	0.493	0.017	1
ENSGALG00000006851	0.460624	-2.00494	0.146	0.007	1
ENSGALG00000008885	0.465858	-0.824931	0.449	0.021	1
ENSGALG00000010118	0.48041	0.531349	0.533	0.04	1
SLC38A4	0.495348	-1.96368	0.41	0.017	1
ENSGALG00000027714	0.49628	-0.368959	0.553	0.076	1
ENSGALG00000021395	0.525486	-0.18464	0.995	0.653	1
VIPR1	0.536411	-0.412347	0.761	0.404	1
ENSGALG00000017302	0.540298	-0.396313	0.782	0.451	1
FAM65B	0.55075	-0.74196	0.549	0.138	1
ENSGALG00000004230	0.560364	-2.06319	0.113	0.002	1
KRABZFP	0.568175	-0.684965	0.665	0.302	1
ENSGALG00000043393	0.585435	-1.37733	0.525	0.029	1
ENSGALG00000010646	0.592909	0.409256	0.553	0.086	1
WWOX	0.59683	-0.216383	0.585	0.183	1
ENSGALG00000005215	0.602522	0.756171	0.498	0.01	1
ENSGALG00000012015	0.650971	1.50813	0.431	0.007	1
ENSGALG00000038265	0.655742	-0.337725	0.583	0.138	1
RUNDC3B	0.659704	-0.380266	0.634	0.257	1
ENSGALG00000014880	0.659791	-0.227171	0.558	0.095	1
C1H11ORF87	0.677631	-2.94781	0.431	0.021	1
ENSGALG00000046125	0.68442	-0.14888	1	0.591	1
BASP1	0.693474	-0.399988	0.66	0.302	1
SOX6	0.694168	0.197782	0.546	0.076	1
SLIT2	0.716732	0.224496	0.516	0.045	1
ENSGALG00000012442	0.722238	0.216221	0.579	0.147	1
ENSGALG00000036412	0.736191	0.839805	0.151	0.002	1
ENSGALG00000029435	0.73899	-1.00753	0.533	0.052	1
ENSGALG00000007098	0.741553	-0.551708	0.542	0.069	1
ARHGAP15	0.747505	-0.418645	0.702	0.321	1
ENSGALG00000016622	0.755357	-0.793462	0.544	0.076	1
ENSGALG00000043861	0.772825	1.70769	0.516	0.024	1
TGFBI	0.776985	-0.207873	0.616	0.195	1
GPC1	0.796526	-0.437557	0.553	0.09	1
ENSGALG00000004573	0.804695	-0.383727	0.526	0.043	1
SGK1	0.833397	0.30449	0.562	0.133	1
KANK1	0.860667	-0.702511	0.498	0.024	1
ENSGALG00000056919	0.879983	1.52133	0.481	0.024	1
FHL5	0.898915	-1.38661	0.467	0.01	1
HPGDS	0.942161	1.7706	0.331	0.002	1

## Sheet: Mesenchymal_stem_cell
	p_val	avg_log2FC	pct.1	pct.2	p_val_adj
ATP12A	1.21713e-131	-1.00315	1	0.021	2.43427e-128
COL18A1	1.63082e-130	0.481253	0.981	0.01	3.26164e-127
KRT7	1.41933e-129	-1.37511	0.992	0.021	2.83866e-126
ENSGALG00000010316	2.06173e-129	-0.74313	0.983	0.017	4.12346e-126
ENSGALG00000010664	3.64886e-129	-0.394638	0.999	0.024	7.29773e-126
CD9	5.55078e-129	-1.9368	0.989	0.021	1.11016e-125
ENSGALG00000010009	4.04462e-128	-1.05254	0.986	0.021	8.08924e-125
ENSGALG00000001115	7.41865e-128	-0.630529	0.961	0.01	1.48373e-124
RGS6	1.2371e-127	-0.597059	0.999	0.028	2.4742e-124
ENSGALG00000028685	1.36458e-127	-1.09745	0.999	0.028	2.72915e-124
ENSGALG00000008349	2.73536e-127	-1.66209	0.998	0.028	5.47072e-124
NKX2-1	3.05952e-127	-1.035	0.982	0.021	6.11904e-124
ENSGALG00000002294	8.34092e-127	-0.142515	0.995	0.028	1.66818e-123
ENSGALG00000016927	1.18911e-126	-1.31933	0.979	0.021	2.37822e-123
ENSGALG00000015879	1.54016e-126	-0.753383	0.965	0.014	3.08032e-123
ENSGALG00000048309	2.11017e-126	-1.40855	0.955	0.01	4.22034e-123
ENSGALG00000027514	3.07444e-126	-1.98226	0.986	0.024	6.14888e-123
CRHR2	8.81083e-126	-1.68237	0.976	0.021	1.76217e-122
ENSGALG00000043448	2.39569e-125	-2.1842	0.978	0.021	4.79137e-122
MX1	2.72815e-125	-0.835629	0.989	0.028	5.45629e-122
ENSGALG00000005774	9.07518e-125	-1.38531	0.998	0.031	1.81504e-121
ENSGALG00000033671	9.15022e-125	-1.10619	0.964	0.017	1.83004e-121
ENSGALG00000013117	1.29111e-123	-1.2534	0.998	0.035	2.58222e-120
ENSGALG00000009957	1.45935e-123	-1.2745	0.982	0.028	2.9187e-120
ENSGALG00000034932	1.64814e-123	0.177244	0.959	0.01	3.29627e-120
ENSGALG00000005610	2.08264e-123	-1.20106	0.99	0.031	4.16529e-120
ENSGALG00000010117	2.59971e-123	-0.626188	0.998	0.035	5.19942e-120
ENSGALG00000005321	5.6227e-123	-0.581715	0.953	0.014	1.12454e-119
ENSGALG00000043584	1.98709e-122	-0.462764	0.982	0.024	3.97418e-119
ENSGALG00000005619	1.99484e-122	-0.687543	0.955	0.017	3.98969e-119
ENSGALG00000035854	2.1427e-122	-1.51342	0.977	0.028	4.2854e-119
SCN5A	2.17091e-122	-1.8776	0.994	0.035	4.34183e-119
LAMP3	4.42417e-122	-1.19496	0.987	0.028	8.84834e-119
CNN1	6.85332e-122	-1.56686	0.947	0.014	1.37066e-118
EXFABP	1.10057e-121	-2.1205	0.999	0.038	2.20114e-118
ENSGALG00000009388	1.73219e-121	-0.925245	0.961	0.017	3.46439e-118
ENSGALG00000015626	2.76956e-121	-0.685939	0.946	0.014	5.53911e-118
GJA8	3.62687e-121	-0.75274	0.941	0.014	7.25374e-118
ENSGALG00000010259	3.63993e-121	-0.57941	0.981	0.024	7.27986e-118
ENSGALG00000030344	3.71531e-121	-0.559495	0.959	0.021	7.43062e-118
C1H11ORF87	7.49887e-121	-1.42474	0.979	0.031	1.49977e-117
ENSGALG00000005608	8.1927e-121	-1.29815	0.981	0.031	1.63854e-117
TNFRSF11B	1.03548e-120	-1.86706	0.97	0.028	2.07097e-117
PDE5A	1.14119e-120	0.175664	0.95	0.017	2.28238e-117
ERG	1.18076e-120	-0.468007	1	0.042	2.36152e-117
ENSGALG00000063875	1.64388e-120	-1.00469	1	0.042	3.28776e-117
ALDH1A3	1.67649e-120	-0.919582	0.996	0.038	3.35298e-117
ENSGALG00000002955	1.90389e-120	-0.400214	0.96	0.021	3.80777e-117
GJA5	1.97788e-120	-2.50754	0.977	0.028	3.95577e-117
ENSGALG00000005430	2.12564e-120	-0.365434	0.994	0.038	4.25127e-117
ENSGALG00000003353	2.32912e-120	-1.15536	0.993	0.038	4.65825e-117
ENSGALG00000014934	6.65501e-120	0.113387	0.969	0.028	1.331e-116
ENSGALG00000004734	7.12439e-120	-1.84621	0.944	0.017	1.42488e-116
ENSGALG00000013579	1.01007e-119	-0.859851	0.994	0.038	2.02015e-116
ENSGALG00000005180	2.5514e-119	-0.111251	0.925	0.01	5.1028e-116
ENSGALG00000027757	3.83997e-119	-0.414054	0.978	0.028	7.67993e-116
ENSGALG00000027330	4.68906e-119	-3.08792	0.978	0.035	9.37811e-116
OC3	6.28799e-119	-1.99758	0.97	0.031	1.2576e-115
KIF18A	1.76604e-118	-0.888869	0.921	0.01	3.53208e-115
ENSGALG00000015211	3.5868e-118	-0.969088	0.943	0.021	7.1736e-115
ENSGALG00000001662	3.75152e-118	-2.07411	0.943	0.021	7.50304e-115
ENSGALG00000030908	6.04747e-118	-1.33241	0.988	0.038	1.20949e-114
ENSGALG00000005782	1.15568e-117	-0.553597	0.944	0.014	2.31136e-114
B3GALT1	1.30566e-117	-1.16523	0.941	0.021	2.61131e-114
ENSGALG00000013197	1.43849e-117	-1.87948	0.996	0.045	2.87698e-114
ENSGALG00000010551	1.89161e-117	-0.490357	0.97	0.021	3.78322e-114
ITGA8	2.32253e-117	-1.40647	0.954	0.021	4.64505e-114
MMP16	2.34015e-117	-0.73737	0.983	0.035	4.68031e-114
ENSGALG00000010847	4.06046e-117	-0.846907	0.977	0.031	8.12091e-114
THBS2	4.61141e-117	-1.52012	0.972	0.028	9.22282e-114
ENSGALG00000039001	6.5633e-117	-0.358388	0.989	0.042	1.31266e-113
ENSGALG00000015142	9.09347e-117	-0.465459	0.959	0.024	1.81869e-113
ENSGALG00000031929	1.13973e-116	-1.26827	0.995	0.045	2.27946e-113
ENSGALG00000041296	4.55991e-116	-0.881711	0.983	0.035	9.11981e-113
TNC	6.64245e-116	-0.612249	0.993	0.045	1.32849e-112
TAGLN	7.51928e-116	-1.72304	0.941	0.024	1.50386e-112
ENSGALG00000007278	8.61981e-116	-1.88125	0.995	0.049	1.72396e-112
CD24	1.67601e-115	-2.26875	0.966	0.031	3.35201e-112
ENSGALG00000001840	3.1698e-115	-1.80281	0.937	0.017	6.3396e-112
BAIAP2L1	3.48613e-115	-1.70628	0.989	0.042	6.97226e-112
ENSGALG00000033497	5.39097e-115	-1.19848	0.899	0.007	1.07819e-111
ENSGALG00000032681	9.51588e-115	-0.482512	0.999	0.052	1.90318e-111
GRIA3	5.99887e-114	-1.80018	0.917	0.014	1.19977e-110
ENSGALG00000011696	1.82982e-113	-0.52166	1	0.056	3.65965e-110
ENSGALG00000000234	1.8477e-113	-1.10733	1	0.056	3.69539e-110
XK	2.02415e-113	-1.57348	0.969	0.042	4.04831e-110
ENSGALG00000005400	2.29925e-113	-1.39052	1	0.056	4.5985e-110
CACNA1D	4.65219e-113	-1.97995	0.967	0.042	9.30438e-110
P3H2	6.28413e-113	-0.120573	0.923	0.021	1.25683e-109
ENSGALG00000006877	6.43393e-113	-1.41166	0.905	0.014	1.28679e-109
ENSGALG00000036680	6.65078e-113	-1.16017	0.992	0.049	1.33016e-109
ENSGALG00000013091	6.8844e-113	-0.988484	0.999	0.056	1.37688e-109
ENSGALG00000004573	8.93965e-113	-0.913932	0.925	0.021	1.78793e-109
ENSGALG00000008850	1.1015e-112	-0.29312	0.966	0.024	2.203e-109
ENSGALG00000015554	1.36962e-112	-0.26718	0.998	0.056	2.73925e-109
PERPB	1.98385e-112	-0.315716	0.919	0.021	3.9677e-109
ENSGALG00000031262	7.67622e-112	0.936201	0.914	0.01	1.53524e-108
ENSGALG00000016377	8.67462e-112	-0.778427	0.996	0.056	1.73492e-108
ENSGALG00000014995	1.98624e-111	-2.06628	0.994	0.056	3.97248e-108
MYH10	2.04551e-111	-1.37346	0.999	0.059	4.09102e-108
EFNB2	2.90675e-111	-0.783261	0.995	0.056	5.81349e-108
ENSGALG00000005061	3.22763e-111	-0.670449	0.981	0.042	6.45526e-108
PDGFD	1.10029e-110	-0.6379	0.994	0.056	2.20059e-107
PTDSS2	1.12907e-110	-0.92424	0.998	0.059	2.25815e-107
ENSGALG00000011320	1.3832e-110	-0.871027	0.929	0.024	2.7664e-107
ENSGALG00000067122	2.72153e-110	-2.09849	0.978	0.052	5.44307e-107
PCDH15	7.56984e-110	-1.95979	1	0.063	1.51397e-106
ENSGALG00000005422	8.10155e-110	-1.1581	0.964	0.035	1.62031e-106
ENSGALG00000002789	8.88386e-110	-1.31269	0.988	0.052	1.77677e-106
ENSGALG00000020388	9.97758e-110	-1.08823	0.907	0.021	1.99552e-106
ENSGALG00000016969	1.42557e-109	-1.32618	0.977	0.045	2.85114e-106
ENSGALG00000034119	1.59032e-109	-0.761926	0.977	0.042	3.18064e-106
ENSGALG00000008764	1.75216e-109	-0.868663	0.995	0.059	3.50432e-106
ENSGALG00000016868	1.90268e-109	-0.804297	0.999	0.063	3.80536e-106
ENSGALG00000004150	4.2707e-109	-0.216832	0.983	0.049	8.54139e-106
ENSGALG00000037626	8.37177e-109	-1.36265	0.998	0.063	1.67435e-105
DPP4	1.24499e-108	-1.2669	0.993	0.059	2.48998e-105
GLT1D1	1.68946e-108	0.29496	0.981	0.049	3.37892e-105
ENSGALG00000068346	2.90892e-108	-1.38558	1	0.066	5.81784e-105
ACTA2	3.971e-108	-1.42667	0.964	0.031	7.94199e-105
ENSGALG00000013207	3.97506e-108	-0.305718	0.96	0.028	7.95012e-105
ENSGALG00000042992	5.69915e-108	-0.368243	0.995	0.063	1.13983e-104
WNT5B	1.53557e-107	-0.354024	0.938	0.017	3.07115e-104
ESRP2	3.51333e-107	-1.91729	0.894	0.021	7.02666e-104
ENSGALG00000044478	6.58034e-107	-1.75178	0.882	0.014	1.31607e-103
ENSGALG00000030571	8.54291e-107	-0.571266	0.978	0.049	1.70858e-103
ENSGALG00000014178	9.63763e-107	-1.12091	0.975	0.049	1.92753e-103
ENSGALG00000022909	1.97651e-106	-1.63232	1	0.07	3.95301e-103
ENSGALG00000002714	1.9808e-106	-1.46206	0.867	0.01	3.9616e-103
ENSGALG00000006705	2.49898e-106	-1.58815	0.995	0.066	4.99797e-103
VIPR1	4.33243e-106	-1.15137	0.999	0.07	8.66486e-103
ENSGALG00000003999	5.03475e-106	-0.952759	0.999	0.07	1.00695e-102
NTRK3	7.7488e-106	-1.24782	0.895	0.021	1.54976e-102
PIP5K1B	7.98417e-106	-0.821883	0.954	0.028	1.59683e-102
ENSGALG00000016511	9.52126e-106	-0.529902	0.928	0.017	1.90425e-102
ENSGALG00000033408	1.23688e-105	-1.06162	0.9	0.017	2.47377e-102
ENSGALG00000012044	1.34559e-105	-1.14405	0.983	0.056	2.69117e-102
ENSGALG00000011635	1.34698e-105	-0.177299	0.859	0.007	2.69397e-102
RELN	2.77902e-105	-1.52313	0.894	0.017	5.55804e-102
ENSGALG00000010090	3.17365e-105	-1.64307	0.993	0.066	6.3473e-102
ENSGALG00000009568	3.915e-105	-0.569954	0.948	0.028	7.83001e-102
ENSGALG00000037387	4.48421e-105	-0.709171	1	0.073	8.96841e-102
ENSGALG00000027159	9.37667e-105	-1.6067	1	0.073	1.87533e-101
FMN1	1.0198e-104	-1.69316	1	0.073	2.0396e-101
MRC1	1.85284e-104	-1.06024	0.873	0.017	3.70568e-101
ENSGALG00000017715	1.87292e-104	-0.451055	0.899	0.017	3.74584e-101
ENSGALG00000031546	2.79195e-104	-1.91471	0.988	0.063	5.5839e-101
SEMA3E	3.19104e-104	-0.528424	0.872	0.017	6.38209e-101
MSRB3	5.38008e-104	-1.05917	0.99	0.066	1.07602e-100
ENSGALG00000033919	8.84112e-104	-0.261975	0.958	0.035	1.76822e-100
CECR2	2.80988e-103	-1.1497	0.928	0.031	5.61975e-100
SPNS2	2.84044e-103	-1.77343	0.971	0.049	5.68088e-100
RBPMS2	3.25035e-103	-0.82948	0.855	0.01	6.5007e-100
ENSGALG00000037791	4.18037e-103	-0.145383	0.894	0.014	8.36073e-100
COL8A1	4.44142e-103	-1.24171	0.919	0.028	8.88284e-100
C11orf96	7.05417e-103	-1.45564	0.861	0.014	1.41083e-99
ENSGALG00000031129	8.57177e-103	-0.101875	0.857	0.014	1.71435e-99
ENSGALG00000035935	1.40512e-102	-1.00858	0.967	0.049	2.81023e-99
ENSGALG00000015154	2.81462e-102	-1.81248	0.988	0.073	5.62924e-99
ENSGALG00000047813	1.70183e-101	-1.31431	1	0.08	3.40365e-98
ENSGALG00000009530	2.29325e-101	-2.15662	1	0.08	4.5865e-98
ENSGALG00000014999	2.8438e-101	-0.700199	0.952	0.035	5.6876e-98
SPHKAP	3.5064e-101	-1.59195	0.857	0.017	7.01279e-98
ENSGALG00000042079	4.70169e-101	-1.45861	0.959	0.042	9.40339e-98
SOBP	5.23099e-101	-0.653352	0.949	0.035	1.0462e-97
LIFR	5.58314e-101	-0.749328	0.923	0.021	1.11663e-97
ENSGALG00000016362	7.18832e-101	-0.263111	0.835	0.007	1.43766e-97
ENSGALG00000033541	1.17465e-100	-0.626604	0.917	0.014	2.34931e-97
CCN2	1.49826e-100	-1.30972	0.998	0.08	2.99652e-97
ENSGALG00000031105	2.11992e-100	-1.33813	0.998	0.08	4.23984e-97
MYH11	2.51201e-100	-1.81314	0.963	0.049	5.02403e-97
NLGN1	7.44405e-100	-1.20861	0.859	0.021	1.48881e-96
ENSGALG00000029536	9.47526e-100	-0.568549	0.999	0.084	1.89505e-96
ENSGALG00000003689	1.05683e-99	-1.57254	1	0.084	2.11367e-96
ENSGALG00000002193	1.21943e-99	-0.88269	0.995	0.08	2.43885e-96
VEGFD	1.2597e-99	-1.1039	0.845	0.014	2.5194e-96
ARHGAP8	1.8321e-99	-1.20666	0.884	0.017	3.66421e-96
GYPC	3.75022e-99	-1.80314	0.909	0.031	7.50043e-96
ENSGALG00000011139	9.77999e-99	-1.5848	0.964	0.052	1.956e-95
ENSGALG00000008293	1.71397e-98	-1.12041	1	0.087	3.42795e-95
ENSGALG00000040342	2.30952e-98	-1.16193	1	0.087	4.61904e-95
CACNB4	6.32746e-98	-1.31038	0.923	0.038	1.26549e-94
ENSGALG00000036125	1.13759e-97	-0.867211	0.958	0.052	2.27519e-94
ENSGALG00000015598	1.81576e-97	-0.493852	0.856	0.017	3.63151e-94
ENSGALG00000013268	2.03812e-97	-1.07496	0.824	0.01	4.07625e-94
ENSGALG00000020895	5.43319e-97	-2.49105	0.917	0.035	1.08664e-93
NCALD	5.47901e-97	-0.445444	0.952	0.045	1.0958e-93
ENSGALG00000004087	1.56389e-96	-0.65282	0.977	0.07	3.12778e-93
ENSGALG00000009650	2.17359e-96	-1.36978	0.981	0.073	4.34719e-93
ENSGALG00000010708	2.35984e-96	-0.34244	0.902	0.017	4.71967e-93
ENSGALG00000009948	7.91886e-96	-2.14371	0.936	0.035	1.58377e-92
WNT5A	1.269e-95	0.627948	0.907	0.021	2.53799e-92
ENSGALG00000012021	1.78448e-95	-1.4103	0.865	0.017	3.56896e-92
ELN	2.03672e-95	-1.60935	0.924	0.031	4.07344e-92
ENSGALG00000033698	3.12537e-95	-0.388816	0.934	0.031	6.25074e-92
CRMP1	3.2037e-95	-0.466638	0.815	0.003	6.40739e-92
ENSGALG00000039376	4.3249e-95	-1.3842	0.804	0.007	8.6498e-92
ENSGALG00000003742	4.5247e-95	-0.5697	0.921	0.024	9.04941e-92
ENSGALG00000016844	5.85564e-95	-0.892424	0.966	0.063	1.17113e-91
ENSGALG00000027633	1.31863e-94	-0.62895	0.941	0.038	2.63726e-91
ENSGALG00000004097	2.04477e-94	-0.233269	0.963	0.066	4.08955e-91
ENSGALG00000001207	2.41291e-94	-1.04311	0.856	0.014	4.82581e-91
ENSGALG00000050742	2.48147e-94	-0.530243	0.954	0.052	4.96294e-91
SEMA5B	3.03934e-94	-0.706605	0.92	0.024	6.07867e-91
ENSGALG00000006805	4.47538e-94	-1.49327	0.994	0.091	8.95076e-91
ENSGALG00000034899	5.30296e-94	-0.811519	0.975	0.073	1.06059e-90
ENSGALG00000016480	8.18312e-94	-1.1819	0.953	0.052	1.63662e-90
PDGFB	8.75747e-94	-0.330612	0.868	0.014	1.75149e-90
ENSGALG00000024083	9.51131e-94	-0.682357	0.884	0.024	1.90226e-90
COLEC12	9.77939e-94	-0.703808	0.944	0.045	1.95588e-90
ENSGALG00000015519	1.07283e-93	-0.134264	0.942	0.042	2.14566e-90
ENSGALG00000012426	1.71807e-93	-0.642539	0.995	0.094	3.43614e-90
ENSGALG00000052932	1.79824e-93	-1.67867	0.896	0.031	3.59649e-90
PODXL	1.82782e-93	-1.37934	1	0.098	3.65564e-90
ENSGALG00000049529	2.25757e-93	-1.26199	1	0.098	4.51514e-90
ENSGALG00000061048	4.45633e-93	-0.606117	0.929	0.031	8.91265e-90
ENSGALG00000005632	7.39434e-93	-0.922253	0.815	0.01	1.47887e-89
ENSGALG00000038722	1.01829e-92	-0.317092	0.967	0.07	2.03659e-89
ENSGALG00000054145	1.29908e-92	0.600797	0.854	0.01	2.59815e-89
ENSGALG00000014515	2.90899e-92	-1.06831	0.827	0.017	5.81798e-89
HGF	3.02673e-92	-1.00059	0.929	0.042	6.05346e-89
ENSGALG00000009012	3.9982e-92	-1.76066	0.971	0.073	7.9964e-89
COL12A1	4.11595e-92	-2.1229	0.937	0.045	8.2319e-89
ST3GAL1	4.25487e-92	-1.25775	1	0.101	8.50975e-89
ENSGALG00000005831	5.15077e-92	-0.290931	0.789	0.007	1.03015e-88
EFNA5	6.75806e-92	-1.39061	1	0.101	1.35161e-88
ENSGALG00000006401	9.47453e-92	-0.401967	0.965	0.07	1.89491e-88
ENSGALG00000054304	1.01988e-91	-1.41483	0.941	0.049	2.03977e-88
ENSGALG00000007766	1.38122e-91	-1.3276	0.999	0.101	2.76244e-88
ENSGALG00000027655	1.40549e-91	-2.31865	1	0.101	2.81099e-88
ENSGALG00000002594	4.21347e-91	0.792962	0.848	0.01	8.42693e-88
ENSGALG00000012103	5.14229e-91	-0.345579	0.953	0.059	1.02846e-87
LY86	5.96728e-91	-0.517061	0.907	0.024	1.19346e-87
ENSGALG00000010118	8.21952e-91	-1.79195	0.855	0.017	1.6439e-87
ENSGALG00000015008	9.17666e-91	-1.2522	0.79	0.01	1.83533e-87
ADCYAP1R1	1.12304e-90	-0.273913	0.802	0.014	2.24607e-87
ENSGALG00000030802	1.7386e-90	-1.42124	0.937	0.045	3.4772e-87
ENSGALG00000008326	2.28085e-90	-0.740973	0.889	0.024	4.56169e-87
SNCAIP	4.04657e-90	-2.10919	0.802	0.017	8.09314e-87
ENSGALG00000035916	4.50964e-90	-2.12694	1	0.105	9.01928e-87
ENSGALG00000016820	8.05514e-90	-0.515712	0.915	0.031	1.61103e-86
ENSGALG00000008885	8.74821e-90	0.365709	0.953	0.063	1.74964e-86
ENSGALG00000002103	1.45173e-89	-1.04468	0.865	0.031	2.90345e-86
CACNA2D1	1.70367e-89	-0.935546	0.989	0.098	3.40734e-86
ENSGALG00000012787	1.787e-89	-1.9789	0.847	0.024	3.57399e-86
ENSGALG00000043080	1.94288e-89	-0.281885	0.893	0.024	3.88576e-86
ENSGALG00000012156	7.57649e-89	2.24857	0.104	0.01	1.5153e-85
BG8	1.0435e-88	-1.14503	0.988	0.098	2.087e-85
ENSGALG00000016285	1.22116e-88	-0.629533	0.961	0.073	2.44233e-85
ENSGALG00000004814	3.67635e-88	-2.93112	0.838	0.038	7.35269e-85
ENSGALG00000010053	3.69507e-88	0.356965	0.946	0.059	7.39014e-85
CAV1	4.19479e-88	-0.724411	0.971	0.084	8.38957e-85
ENSGALG00000004528	6.89619e-88	0.702202	0.806	0.01	1.37924e-84
ENSGALG00000017173	7.64994e-88	-0.764515	0.935	0.049	1.52999e-84
ANGPT2	1.21079e-87	0.688696	0.766	0.007	2.42158e-84
LMO2	1.33171e-87	-0.659609	0.963	0.077	2.66341e-84
ENSGALG00000016215	1.55519e-87	-0.856217	0.79	0.017	3.11037e-84
ENSGALG00000008060	1.63182e-87	0.428623	0.114	0.028	3.26364e-84
ENSGALG00000005257	2.73222e-87	-0.834973	0.917	0.031	5.46444e-84
AQP1	3.08634e-87	-1.26784	1	0.111	6.17269e-84
ENSGALG00000009895	3.90336e-87	-1.6393	0.791	0.017	7.80673e-84
ENSGALG00000026981	4.97438e-87	-0.530821	0.917	0.031	9.94875e-84
ENSGALG00000013253	6.52821e-87	-1.12522	0.996	0.111	1.30564e-83
TGFB2	7.69972e-87	-0.232996	0.935	0.052	1.53994e-83
TIMP4	8.28001e-87	-1.02584	0.978	0.094	1.656e-83
FGFR2	3.9962e-86	-3.0024	0.827	0.038	7.99239e-83
ENSGALG00000041750	5.91949e-86	-0.305517	0.825	0.028	1.1839e-82
HTR2A	6.24861e-86	0.332517	0.818	0.007	1.24972e-82
ENSGALG00000020554	7.04318e-86	-1.96711	0.849	0.024	1.40864e-82
ENSGALG00000036412	2.37166e-85	-1.87802	0.771	0.014	4.74332e-82
ENSGALG00000033407	2.68521e-85	-0.448693	0.82	0.01	5.37043e-82
NOX4	3.48805e-85	0.917163	0.105	0.017	6.97611e-82
OPN5L1	3.58081e-85	0.120481	0.752	0.007	7.16162e-82
ENSGALG00000002557	4.26782e-85	-1.09195	0.975	0.094	8.53563e-82
ENSGALG00000052786	4.2846e-85	-0.209403	0.888	0.021	8.56921e-82
ENSGALG00000016186	7.03311e-85	-1.69941	0.885	0.017	1.40662e-81
ENSGALG00000061715	9.02418e-85	-1.26933	0.766	0.014	1.80484e-81
ENSGALG00000016622	1.84737e-84	-0.711076	0.93	0.052	3.69474e-81
IFI6	3.7374e-84	-2.23943	0.772	0.017	7.47479e-81
ENSGALG00000000818	3.9429e-84	-1.21031	0.762	0.007	7.8858e-81
JDP2	4.14047e-84	-1.77624	0.756	0.01	8.28093e-81
ENSGALG00000009152	7.22044e-84	-0.22406	0.929	0.052	1.44409e-80
ENSGALG00000038320	1.2832e-83	-0.456881	0.744	0.007	2.5664e-80
ENSGALG00000015056	1.3611e-83	-0.446778	0.921	0.045	2.72219e-80
HSPB1	2.54932e-83	-0.613296	0.75	0.01	5.09865e-80
PHEX	4.24259e-83	-1.47904	0.749	0.01	8.48519e-80
ENSGALG00000013060	4.35864e-83	-1.0456	0.934	0.059	8.71729e-80
ENSGALG00000012576	5.83982e-83	-0.256215	0.74	0.007	1.16796e-79
TSPAN18	5.965e-83	0.258479	0.998	0.125	1.193e-79
ENSGALG00000013427	7.89524e-83	-1.40781	1	0.122	1.57905e-79
SFRP2	1.30466e-82	-1.02674	0.757	0.014	2.60932e-79
ENSGALG00000054766	1.35296e-82	-0.365476	0.837	0.014	2.70592e-79
SPON1	1.6049e-82	-1.85361	0.965	0.091	3.20981e-79
ENSGALG00000019509	1.87058e-82	-0.818236	0.876	0.031	3.74116e-79
ENSGALG00000020342	1.8891e-82	0.359402	0.123	0.028	3.7782e-79
ENSGALG00000015058	3.06961e-82	-0.671628	0.925	0.052	6.13922e-79
NLGN4Y	9.6776e-82	0.321287	0.726	0.003	1.93552e-78
ENSGALG00000052162	9.89334e-82	-1.19703	0.924	0.052	1.97867e-78
ENSGALG00000009006	1.59981e-81	-0.440717	0.725	0.003	3.19962e-78
ENSGALG00000016391	2.0826e-81	0.69272	0.906	0.035	4.1652e-78
ENSGALG00000016920	2.28374e-81	-1.54051	1	0.125	4.56748e-78
ENSGALG00000009020	3.07003e-81	-0.825053	0.901	0.031	6.14006e-78
ADGRL2	4.112e-81	-1.16368	0.99	0.118	8.224e-78
ENSGALG00000010579	9.03531e-81	1.20977	0.124	0.01	1.80706e-77
ENSGALG00000001483	9.50906e-81	-1.16872	0.745	0.014	1.90181e-77
ENSGALG00000015001	1.01302e-80	-0.935001	0.946	0.077	2.02604e-77
ENSGALG00000052514	1.45689e-80	-0.895083	0.897	0.028	2.91378e-77
FAM110B	1.93456e-80	0.522514	0.885	0.028	3.86911e-77
IFIT5	2.56795e-80	0.542694	0.839	0.014	5.13591e-77
ATP1B1	2.97299e-80	-0.241788	0.957	0.091	5.94598e-77
ALCAM	3.58093e-80	-1.13863	1	0.129	7.16187e-77
ENSGALG00000037464	4.91655e-80	-0.83485	0.906	0.038	9.83309e-77
EDNRB	8.32734e-80	0.540778	0.715	0.003	1.66547e-76
ENSGALG00000039145	9.52531e-80	-1.65394	0.859	0.035	1.90506e-76
ENSGALG00000040755	1.22396e-79	-1.09134	0.849	0.01	2.44791e-76
ENSGALG00000046461	1.34883e-79	1.64098	0.714	0.003	2.69767e-76
GREM1	1.59526e-79	-1.16545	0.825	0.017	3.19051e-76
ENSGALG00000039727	1.62266e-79	-1.20271	0.929	0.063	3.24532e-76
ENSGALG00000003148	2.13851e-79	0.500247	0.134	0.042	4.27703e-76
KIAA1462	2.64842e-79	0.311475	0.843	0.01	5.29684e-76
ENSGALG00000026313	3.03702e-79	-0.618116	0.886	0.021	6.07405e-76
ENSGALG00000011744	3.20695e-79	-1.33571	0.971	0.105	6.41389e-76
KCNJ8	3.63669e-79	-1.46492	0.711	0.003	7.27339e-76
THBS1	6.661e-79	-0.718527	0.917	0.052	1.3322e-75
ENSGALG00000012956	7.25316e-79	-0.670732	0.969	0.105	1.45063e-75
ENSGALG00000010792	8.0524e-79	-1.83865	0.786	0.017	1.61048e-75
ENSGALG00000044026	1.60839e-78	2.1655	0.123	0.007	3.21678e-75
CDH20	2.00101e-78	-1.95407	0.931	0.07	4.00202e-75
ENSGALG00000034188	4.30887e-78	0.440442	0.135	0.059	8.61774e-75
ENSGALG00000015140	6.12293e-78	-1.29002	0.72	0.01	1.22459e-74
ENSGALG00000008141	6.78149e-78	-2.20948	0.737	0.017	1.3563e-74
GALNT18	1.15558e-77	-0.35632	0.961	0.101	2.31117e-74
ENSGALG00000005416	1.2109e-77	0.450678	0.138	0.031	2.42179e-74
ENSGALG00000015860	1.24602e-77	-0.476559	0.139	0.052	2.49205e-74
FGF14	1.35977e-77	0.308516	0.121	0.01	2.71954e-74
C27H17ORF105	1.84286e-77	-0.632512	0.958	0.098	3.68571e-74
ENSGALG00000009881	2.15963e-77	0.811403	0.134	0.014	4.31926e-74
ITGA6	2.52895e-77	-0.393051	0.971	0.111	5.05791e-74
ENSGALG00000012010	3.47403e-77	-0.799337	0.708	0.007	6.94806e-74
ENSGALG00000016810	6.91521e-77	-0.89838	0.993	0.132	1.38304e-73
CSRP1	8.46709e-77	0.28515	0.895	0.035	1.69342e-73
ENSGALG00000005203	1.79812e-76	-0.756256	0.864	0.028	3.59623e-73
ENSGALG00000054273	1.8921e-76	-0.556908	0.876	0.031	3.78421e-73
PDGFA	2.35147e-76	-0.681521	0.836	0.014	4.70294e-73
ENSGALG00000003980	5.14378e-76	-0.556787	0.719	0.007	1.02876e-72
ENSGALG00000015842	1.53944e-75	1.24373	0.865	0.01	3.07888e-72
ENSGALG00000036850	2.91202e-75	-1.17169	0.999	0.139	5.82405e-72
ENSGALG00000010258	6.00517e-75	-1.2923	0.71	0.014	1.20103e-71
FGFR3	7.77078e-75	-0.575012	0.877	0.021	1.55416e-71
ENSGALG00000054059	7.90219e-75	-1.6505	0.74	0.014	1.58044e-71
CDH5	1.34461e-74	-0.990258	0.923	0.07	2.68922e-71
MMS22L	1.84581e-74	-0.341777	0.144	0.014	3.69162e-71
ENSGALG00000016251	4.87226e-74	-1.34296	0.949	0.098	9.74453e-71
ENSGALG00000040026	9.29312e-74	-0.140013	0.868	0.021	1.85862e-70
ENSGALG00000013846	1.4064e-73	-0.978541	0.853	0.017	2.81281e-70
ENSGALG00000032440	7.96662e-73	-0.689294	0.81	0.017	1.59332e-69
ENSGALG00000055307	1.12429e-72	-0.170927	0.155	0.07	2.24858e-69
ENSGALG00000039673	1.47577e-72	-0.915546	0.89	0.042	2.95154e-69
ENSGALG00000009877	1.7879e-72	-0.409302	0.71	0.007	3.5758e-69
LTBP1	1.88996e-72	-0.760446	0.871	0.021	3.77993e-69
DACH1	1.94424e-72	-0.262406	0.9	0.052	3.88847e-69
ENSGALG00000017405	2.59863e-72	-0.49576	0.151	0.028	5.19725e-69
ENSGALG00000008999	3.03467e-72	-0.480368	0.899	0.052	6.06934e-69
CYR61	3.31533e-72	-0.132071	0.879	0.031	6.63066e-69
ENSGALG00000059556	3.44417e-72	-1.81765	0.686	0.01	6.88834e-69
ENSGALG00000009995	4.78703e-72	-0.215432	0.844	0.017	9.57405e-69
ENSGALG00000005977	7.07331e-72	-0.831958	0.877	0.031	1.41466e-68
ENSGALG00000015721	1.14813e-71	-0.486609	0.952	0.108	2.29626e-68
PCDHA11	1.32175e-71	-0.706266	0.862	0.017	2.64349e-68
IL1RL1	1.33296e-71	0.292575	0.819	0.021	2.66591e-68
ENSGALG00000061038	1.50201e-71	-0.288465	0.907	0.063	3.00402e-68
ENSGALG00000010707	1.51263e-71	0.679533	0.733	0.007	3.02526e-68
CMTM6	3.3852e-71	0.458218	0.151	0.01	6.7704e-68
ENSGALG00000030588	5.09207e-71	-0.636723	0.832	0.014	1.01841e-67
VSNL1	7.62909e-71	-1.04169	0.758	0.01	1.52582e-67
WT1	1.72005e-70	0.657204	0.668	0.007	3.4401e-67
CBFA2T3	1.72594e-70	-0.989792	0.86	0.024	3.45188e-67
ENSGALG00000030350	1.82228e-70	-2.11355	0.686	0.007	3.64457e-67
ENSGALG00000008890	2.40261e-70	-0.853104	0.994	0.15	4.80522e-67
ENSGALG00000029932	3.0805e-70	-2.56028	0.744	0.017	6.161e-67
MAT1A	4.16328e-70	-1.52585	0.705	0.01	8.32656e-67
HOPX	4.35868e-70	-0.50034	0.917	0.077	8.71735e-67
ENSGALG00000012177	4.435e-70	-0.125117	0.9	0.059	8.86999e-67
TRPC3	4.63788e-70	0.74553	0.659	0.003	9.27576e-67
ENSGALG00000023581	7.65745e-70	-2.21074	0.687	0.017	1.53149e-66
ENSGALG00000044226	8.8368e-70	-1.44053	0.699	0.017	1.76736e-66
ENSGALG00000019489	1.39776e-69	0.214004	0.655	0.003	2.79552e-66
ENSGALG00000043393	1.48084e-69	0.172306	0.879	0.038	2.96168e-66
LRP8	1.69293e-69	-0.573624	0.831	0.024	3.38585e-66
BMPER	2.38757e-69	1.82011	0.157	0.024	4.77513e-66
ENSGALG00000034024	2.58183e-69	-1.26265	1	0.157	5.16366e-66
MAP7	2.7028e-69	0.30157	0.856	0.017	5.40561e-66
ENSGALG00000068458	3.46319e-69	-0.298511	0.928	0.091	6.92639e-66
SEMA3F	3.8033e-69	-1.80869	0.853	0.024	7.60659e-66
ENSGALG00000013143	4.54568e-69	-0.49432	0.995	0.157	9.09136e-66
ENSGALG00000054032	5.00902e-69	-0.99072	0.825	0.017	1.0018e-65
IGF2	6.01366e-69	0.312637	0.829	0.028	1.20273e-65
ENSGALG00000041372	6.53355e-69	-2.50139	0.658	0.007	1.30671e-65
ENSGALG00000006091	2.92625e-68	-2.00393	0.671	0.014	5.85249e-65
ENSGALG00000052016	3.07172e-68	-0.53838	0.882	0.045	6.14345e-65
C7	7.97033e-68	-1.00061	0.877	0.042	1.59407e-64
ENSGALG00000014935	9.8776e-68	-1.3721	1	0.16	1.97552e-64
ENSGALG00000013817	5.52567e-67	-0.942335	0.87	0.035	1.10513e-63
ENSGALG00000045350	7.78696e-67	-0.371536	0.661	0.014	1.55739e-63
ENSGALG00000015115	8.16497e-67	-1.47686	0.661	0.014	1.63299e-63
ENSGALG00000028459	9.18049e-67	-1.44873	0.649	0.007	1.8361e-63
RALYL	9.61363e-67	-2.11611	0.652	0.007	1.92273e-63
FBLN5	1.02672e-66	-2.32057	0.707	0.035	2.05343e-63
ENSGALG00000011823	1.08621e-66	-0.83489	0.856	0.028	2.17242e-63
ID4	2.65534e-66	0.239811	0.634	0.003	5.31067e-63
MYCT1	3.49058e-66	-0.612046	0.812	0.017	6.98116e-63
PMAIP1	3.67673e-66	0.380055	0.769	0.01	7.35346e-63
ENSGALG00000037423	4.23649e-66	-1.89226	0.865	0.035	8.47297e-63
ENSGALG00000027198	4.64728e-66	0.356176	0.68	0.003	9.29456e-63
ENSGALG00000012796	5.72595e-66	-0.227847	0.944	0.118	1.14519e-62
FGB	7.24678e-66	1.19113	0.167	0.028	1.44936e-62
ENSGALG00000009027	7.40754e-66	-0.429547	0.151	0.017	1.48151e-62
ENSGALG00000006958	8.82659e-66	-1.6604	0.703	0.01	1.76532e-62
NPAS2	1.32055e-65	-0.478945	0.847	0.017	2.64109e-62
TMC1	1.98307e-65	-0.926308	0.63	0.003	3.96615e-62
ENSGALG00000003562	2.55736e-65	0.755788	0.803	0.003	5.11472e-62
ENSGALG00000000616	3.41597e-65	-1.03938	0.643	0.01	6.83194e-62
ENSGALG00000011205	4.70772e-65	-0.154023	0.87	0.042	9.41544e-62
PTRF	1.05498e-64	-0.721319	0.943	0.118	2.10995e-61
ENSGALG00000032577	1.59513e-64	-0.834071	0.999	0.171	3.19025e-61
SLC16A10	1.65356e-64	-0.527235	1	0.174	3.30713e-61
UNC5C	1.74108e-64	-1.22645	1	0.167	3.48217e-61
TGFBI	3.28148e-64	-0.938986	0.151	0.014	6.56296e-61
ENSGALG00000047771	3.81049e-64	-1.99188	0.628	0.007	7.62097e-61
ENSGALG00000007646	4.34935e-64	-1.60188	0.911	0.087	8.6987e-61
FOXP2	8.16195e-64	-1.29327	1	0.171	1.63239e-60
NEGR1	1.01704e-63	-0.309835	0.857	0.031	2.03409e-60
TNFSF8	1.86991e-63	-0.233751	0.973	0.157	3.73981e-60
ENSGALG00000009037	1.98405e-63	-1.85483	0.673	0.007	3.96811e-60
SDC2	2.17189e-63	-0.638371	0.994	0.171	4.34378e-60
ENSGALG00000020402	3.23323e-63	-2.0294	0.622	0.007	6.46646e-60
ENSGALG00000016907	4.05876e-63	-0.965143	0.136	0.01	8.11752e-60
BMP5	4.92847e-63	-1.0994	0.621	0.007	9.85695e-60
PRIM2	5.01425e-63	0.321776	0.173	0.024	1.00285e-59
ENSGALG00000008589	1.04859e-62	-1.2974	0.877	0.056	2.09717e-59
ENSGALG00000058598	1.45267e-62	0.457204	0.181	0.07	2.90534e-59
ENSGALG00000041775	1.92524e-62	0.12744	0.833	0.021	3.85048e-59
PALM	3.38561e-62	-0.767951	0.692	0.007	6.77122e-59
ADCY6	4.29367e-62	-1.15849	0.936	0.118	8.58734e-59
FGF12	4.64988e-62	1.88933	0.162	0.007	9.29975e-59
ENSGALG00000050508	4.70968e-62	-1.80716	0.638	0.017	9.41937e-59
NR1H4	4.80981e-62	-0.642985	0.622	0.01	9.61963e-59
ENSGALG00000014758	5.53295e-62	-1.02776	0.801	0.031	1.10659e-58
ENSGALG00000012061	5.81447e-62	0.567675	0.179	0.031	1.16289e-58
ENSGALG00000000785	7.472e-62	-1.39812	0.64	0.017	1.4944e-58
SRGAP1	8.25344e-62	-0.238054	0.877	0.059	1.65069e-58
APOB	8.9375e-62	3.11409	0.175	0.007	1.7875e-58
PIWIL1	1.56527e-61	-1.28204	0.605	0.003	3.13055e-58
ENSGALG00000063333	2.44781e-61	-0.511322	0.801	0.014	4.89563e-58
ACVR2B	3.42416e-61	-1.69852	0.618	0.01	6.84831e-58
GMPR2	3.88225e-61	0.137715	0.779	0.01	7.7645e-58
ENSGALG00000031869	4.34627e-61	-0.775084	0.62	0.01	8.69254e-58
HEY2	4.36232e-61	-0.89709	0.748	0.007	8.72463e-58
ENSGALG00000019077	4.62145e-61	0.338135	0.848	0.031	9.24289e-58
ADGRG6	4.98534e-61	-1.12351	0.872	0.056	9.97069e-58
SDC3	5.49389e-61	-1.12414	0.826	0.024	1.09878e-57
EYA2	5.5991e-61	-1.4579	0.844	0.031	1.11982e-57
ENSGALG00000035845	5.97399e-61	-1.49307	0.644	0.021	1.1948e-57
ENSGALG00000015768	6.09285e-61	-0.411706	0.981	0.167	1.21857e-57
GNAQ	8.62623e-61	-0.70461	0.9	0.087	1.72525e-57
ENSGALG00000009433	9.08764e-61	-1.75147	1	0.178	1.81753e-57
AGRN	1.1084e-60	-1.52219	0.728	0.014	2.2168e-57
EDIL3	1.36399e-60	2.04821	0.651	0.003	2.72798e-57
ENSGALG00000014717	2.2124e-60	-1.39524	0.595	0.003	4.4248e-57
ACTG2	5.63091e-60	-1.21091	0.736	0.01	1.12618e-56
ST6GAL2	9.01439e-60	-0.447068	0.829	0.021	1.80288e-56
ANGPTL2	1.18667e-59	-0.203133	0.885	0.077	2.37334e-56
ENSGALG00000005188	1.35772e-59	-1.24368	0.727	0.01	2.71544e-56
ENSGALG00000007218	3.3499e-59	-0.504855	0.835	0.021	6.6998e-56
ENSGALG00000007944	3.63534e-59	-2.45104	0.829	0.049	7.27067e-56
ENSGALG00000009602	5.3753e-59	-2.0096	0.674	0.01	1.07506e-55
ENSGALG00000047559	6.95557e-59	-0.307381	0.807	0.031	1.39111e-55
TLL1	7.56117e-59	-0.401364	0.874	0.066	1.51223e-55
ENSGALG00000033286	1.62706e-58	-1.19567	0.623	0.007	3.25412e-55
ENSGALG00000007431	1.83849e-58	-0.424787	0.998	0.192	3.67697e-55
GJA1	2.00365e-58	-1.23083	0.705	0.017	4.00731e-55
ENSGALG00000012292	5.64913e-58	-0.842749	0.115	0.01	1.12983e-54
ENSGALG00000033256	6.22667e-58	0.787239	0.739	0.01	1.24533e-54
ENSGALG00000033244	1.40866e-57	0.671324	0.83	0.021	2.81732e-54
ENSGALG00000047320	1.64329e-57	-0.575234	0.199	0.077	3.28657e-54
ENSGALG00000056592	1.8213e-57	-1.69929	0.829	0.031	3.6426e-54
ENSGALG00000038913	2.45383e-57	-0.465162	0.167	0.017	4.90766e-54
ENSGALG00000008006	2.75209e-57	-1.0753	0.845	0.038	5.50417e-54
ENSGALG00000024379	7.70769e-57	-2.78483	0.606	0.014	1.54154e-53
ENSGALG00000010163	7.84469e-57	-0.245638	0.843	0.038	1.56894e-53
AvBD9	8.90908e-57	0.573043	0.579	0.007	1.78182e-53
ENSGALG00000012890	9.80155e-57	0.791819	0.164	0.014	1.96031e-53
ENSGALG00000015944	1.61636e-56	0.942264	0.194	0.031	3.23272e-53
ENSGALG00000009415	1.73821e-56	1.3197	0.795	0.007	3.47643e-53
TNFRSF19	1.96307e-56	-1.09121	0.588	0.007	3.92614e-53
RASSF3	2.2889e-56	-0.409494	0.889	0.091	4.5778e-53
ENSGALG00000042411	2.9876e-56	-2.20098	0.6	0.017	5.9752e-53
RUNX1T1	4.53942e-56	-0.319531	0.878	0.08	9.07884e-53
METTL15P1	6.65493e-56	-0.748124	0.193	0.028	1.33099e-52
ENSGALG00000016500	7.9675e-56	0.385685	0.783	0.007	1.5935e-52
ENSGALG00000029298	1.52269e-55	-0.192529	0.836	0.035	3.04538e-52
ENSGALG00000016837	1.55621e-55	-0.669176	0.595	0.01	3.11242e-52
PPP1R9A	1.63139e-55	-0.279002	0.902	0.108	3.26278e-52
PTPRG	1.82971e-55	-1.31866	1	0.195	3.65942e-52
IGLL1	2.5122e-55	-3.53828	0.751	0.021	5.0244e-52
EGFR	3.696e-55	-0.864838	0.975	0.178	7.392e-52
ENSGALG00000014845	4.24249e-55	-0.53752	0.703	0.007	8.48498e-52
PAK1	4.26397e-55	-0.699517	0.211	0.101	8.52793e-52
RAB18L	5.28137e-55	-0.284287	0.872	0.077	1.05627e-51
ENSGALG00000007098	5.56537e-55	-0.762349	0.876	0.08	1.11307e-51
ENSGALG00000000293	6.28973e-55	0.441987	0.806	0.014	1.25795e-51
NBEA	6.80322e-55	-1.03223	1	0.199	1.36064e-51
ENSGALG00000041644	9.72361e-55	-1.65132	1	0.195	1.94472e-51
RGS17	1.21398e-54	0.377228	0.82	0.028	2.42796e-51
NET1	2.7373e-54	-0.132767	0.808	0.024	5.47459e-51
ENSGALG00000031170	2.94282e-54	1.59101	0.778	0.003	5.88564e-51
CFTR	3.62128e-54	-0.748047	0.595	0.01	7.24257e-51
KCNG2	5.01501e-54	-0.48048	0.559	0.007	1.003e-50
IL18R1	6.00368e-54	-0.18468	0.213	0.094	1.20074e-50
TPM1	6.45402e-54	-0.461273	0.876	0.084	1.2908e-50
ENSGALG00000011164	8.3267e-54	-0.630169	0.197	0.017	1.66534e-50
ENSGALG00000021304	9.5899e-54	-0.459658	0.731	0.021	1.91798e-50
ENSGALG00000006647	1.09823e-53	-2.66324	0.557	0.007	2.19646e-50
ENSGALG00000061560	1.12086e-53	-0.172613	0.762	0.021	2.24173e-50
ENSGALG00000026899	1.17487e-53	-1.67849	0.821	0.028	2.34974e-50
DNASE1L3	1.33027e-53	-0.730553	0.155	0.003	2.66054e-50
GHR	1.46482e-53	-0.256801	0.938	0.153	2.92964e-50
THRSPB	1.94241e-53	-1.0112	0.998	0.202	3.88481e-50
SLC38A4	3.10427e-53	-0.161587	0.736	0.007	6.20854e-50
EGFL7	3.20655e-53	-1.11078	0.824	0.028	6.41311e-50
ENSGALG00000020703	5.82768e-53	-0.105565	0.604	0.007	1.16554e-49
ENG	6.01919e-53	-0.493387	0.556	0.007	1.20384e-49
TMC3	6.16418e-53	-2.28697	0.559	0.01	1.23284e-49
PPARG	6.35861e-53	-1.07251	1	0.206	1.27172e-49
ENSGALG00000004593	6.61203e-53	-0.188123	0.884	0.098	1.32241e-49
SLC8A3	6.89894e-53	-0.460513	0.825	0.042	1.37979e-49
ENSGALG00000009361	7.23518e-53	-1.15036	0.854	0.063	1.44704e-49
ENSGALG00000029618	7.37981e-53	1.23487	0.547	0.003	1.47596e-49
NFKBIZ	9.62195e-53	-0.644778	0.213	0.066	1.92439e-49
TENM4	1.39487e-52	-0.199943	0.826	0.035	2.78974e-49
WIF1	1.97812e-52	-1.30601	0.54	0.003	3.95625e-49
ENSGALG00000011013	1.99108e-52	-0.512804	0.216	0.084	3.98216e-49
FARP1	2.09039e-52	-0.631542	0.896	0.111	4.18078e-49
ENSGALG00000015141	4.46202e-52	-0.93737	0.751	0.017	8.92405e-49
ENSGALG00000000583	8.02342e-52	1.09842	0.207	0.031	1.60468e-48
SSTR2	8.88875e-52	0.803413	0.211	0.052	1.77775e-48
VOPP1	1.05979e-51	-1.91899	0.636	0.024	2.11959e-48
ENSGALG00000043386	2.00338e-51	-1.08726	0.615	0.01	4.00675e-48
ARVCF	2.06595e-51	0.913411	0.796	0.017	4.1319e-48
PRTG	2.11429e-51	0.292007	0.699	0.014	4.22859e-48
ENSGALG00000009387	2.88121e-51	-0.415977	0.209	0.035	5.76242e-48
ENSGALG00000004339	7.90698e-51	-0.518473	0.609	0.014	1.5814e-47
ENSGALG00000031693	2.09503e-50	-0.372352	0.987	0.209	4.19006e-47
ENSGALG00000013568	2.47594e-50	-0.196476	0.857	0.077	4.95188e-47
ENSGALG00000049422	2.70958e-50	-1.79199	0.802	0.031	5.41917e-47
ENSGALG00000011005	6.01511e-50	0.637423	0.22	0.077	1.20302e-46
HRH1	8.15e-50	-1.70784	0.58	0.01	1.63e-46
MYL9	1.71071e-49	-1.38596	0.806	0.024	3.42143e-46
ENSGALG00000015289	1.99729e-49	-0.313432	0.207	0.031	3.99457e-46
MBOAT2	2.17301e-49	0.652864	0.562	0.007	4.34601e-46
SMAD7	2.21817e-49	0.101471	0.832	0.056	4.43635e-46
ENSGALG00000010392	2.42431e-49	-0.831716	1	0.22	4.84861e-46
ENSGALG00000046914	2.59893e-49	-0.508229	0.842	0.063	5.19786e-46
ENSGALG00000011306	3.60867e-49	-0.392819	0.516	0.003	7.21735e-46
ATP1A1	4.03348e-49	-0.725083	0.913	0.139	8.06695e-46
ENSGALG00000011172	5.61691e-49	-0.350669	0.618	0.01	1.12338e-45
KRABZFP	8.03521e-49	-1.1464	0.751	0.01	1.60704e-45
BLB2	1.44215e-48	-0.202205	0.225	0.059	2.88431e-45
ENSGALG00000014699	2.77285e-48	-1.64653	0.792	0.024	5.5457e-45
ENSGALG00000005992	2.97333e-48	-0.43225	0.976	0.206	5.94666e-45
LRIG3	6.38569e-48	1.23126	0.739	0.007	1.27714e-44
ENSGALG00000010391	8.11047e-48	-2.94126	0.529	0.014	1.62209e-44
ENSGALG00000042388	8.58014e-48	-1.56846	0.981	0.202	1.71603e-44
ENSGALG00000041854	1.51163e-47	1.81603	0.579	0.003	3.02327e-44
PLIN1	1.59851e-47	-0.615822	0.248	0.15	3.19702e-44
NRN1	1.99873e-47	1.78974	0.188	0.007	3.99746e-44
NTF3	2.12942e-47	-0.570957	0.696	0.007	4.25884e-44
ENSGALG00000040832	2.46863e-47	-0.410314	0.236	0.098	4.93726e-44
ENSGALG00000012847	3.25014e-47	1.70364	0.67	0.007	6.50028e-44
IGFBP5	3.7049e-47	-0.832555	0.85	0.08	7.4098e-44
ENSGALG00000040079	3.83192e-47	-0.241641	0.909	0.146	7.66385e-44
DMD	6.58485e-47	-1.25282	0.995	0.22	1.31697e-43
ENSGALG00000034834	9.33787e-47	-1.12197	0.831	0.059	1.86757e-43
ENSGALG00000041054	1.24001e-46	-0.342727	0.55	0.003	2.48002e-43
PNPLA2	2.10326e-46	-0.945257	1	0.226	4.20652e-43
ENSGALG00000034271	2.23848e-46	0.269369	0.744	0.017	4.47695e-43
COL4A2	2.40595e-46	-0.686809	0.972	0.206	4.81191e-43
PROX1	2.78826e-46	-1.33076	0.726	0.021	5.57652e-43
ENSGALG00000029679	3.0204e-46	-0.721636	0.814	0.042	6.04079e-43
ENSGALG00000022762	4.29335e-46	-1.3456	0.5	0.007	8.58671e-43
ENSGALG00000008546	4.50934e-46	-1.15171	0.815	0.045	9.01868e-43
ENSGALG00000002431	5.20774e-46	0.670373	0.226	0.035	1.04155e-42
TENM3	1.77783e-45	0.300976	0.806	0.035	3.55567e-42
ENSGALG00000039935	1.89934e-45	-1.14191	0.988	0.22	3.79867e-42
ENSGALG00000051301	2.44729e-45	3.00647	0.174	0.003	4.89457e-42
CD36	2.72278e-45	-0.580658	0.972	0.213	5.44556e-42
ENSGALG00000022696	3.44775e-45	-1.59806	0.522	0.01	6.89549e-42
MID1	3.9613e-45	-0.331013	0.831	0.066	7.92259e-42
ENSGALG00000027707	5.15962e-45	-2.57816	0.492	0.007	1.03192e-41
ENSGALG00000015620	6.95618e-45	-0.149564	0.859	0.101	1.39124e-41
ENSGALG00000036240	8.1286e-45	0.22407	0.812	0.045	1.62572e-41
ANGPT1	8.23333e-45	0.57618	0.226	0.017	1.64667e-41
ENSGALG00000007668	1.32162e-44	-2.42333	0.554	0.01	2.64323e-41
ENSGALG00000029047	2.98911e-44	-1.21335	0.703	0.031	5.97821e-41
CLDN1	4.228e-44	-1.23059	0.649	0.007	8.45599e-41
ENSGALG00000029011	4.35141e-44	-0.845756	0.673	0.007	8.70282e-41
ENSGALG00000029416	1.97152e-43	0.259966	0.729	0.007	3.94304e-40
SEMA3D	3.49135e-43	-0.438362	0.815	0.056	6.9827e-40
ENSGALG00000007710	3.74613e-43	-0.10031	0.225	0.01	7.49226e-40
TP63	4.08026e-43	-2.81121	0.51	0.01	8.16053e-40
ENSGALG00000011406	7.86273e-43	-2.39169	0.498	0.017	1.57255e-39
ENSGALG00000043582	7.94347e-43	-0.712551	0.466	0.003	1.58869e-39
ENSGALG00000029012	8.11208e-43	-2.40797	0.779	0.031	1.62242e-39
ENSGALG00000002888	8.89815e-43	0.146236	0.802	0.042	1.77963e-39
ENSGALG00000053961	1.0285e-42	0.707083	0.575	0.003	2.057e-39
ENSGALG00000059938	1.11954e-42	-1.3147	0.465	0.003	2.23907e-39
ENSGALG00000008177	1.5995e-42	-2.77507	0.479	0.01	3.19901e-39
ENSGALG00000011473	3.05421e-42	-0.356049	0.899	0.153	6.10842e-39
ENSGALG00000011176	3.17391e-42	-3.30254	0.554	0.014	6.34781e-39
ENSGALG00000016304	3.37575e-42	-0.619967	0.824	0.07	6.75149e-39
SLIT2	4.10217e-42	-0.16183	0.244	0.049	8.20435e-39
LUM	4.96986e-42	0.237751	0.779	0.021	9.93971e-39
ENSGALG00000010625	1.03841e-41	-2.33074	0.465	0.007	2.07682e-38
HAS2	1.23689e-41	-1.06409	0.471	0.007	2.47379e-38
TTC7B	1.41612e-41	-0.127693	0.818	0.066	2.83225e-38
DPEP2	1.42417e-41	-1.00898	0.76	0.017	2.84834e-38
ENSGALG00000034950	1.71462e-41	0.710607	0.729	0.007	3.42924e-38
ENSGALG00000004140	1.72554e-41	0.469136	0.725	0.014	3.45108e-38
ENSGALG00000032683	2.02963e-41	-1.03645	0.57	0.007	4.05926e-38
ALDOB	3.01237e-41	2.0136	0.234	0.01	6.02474e-38
ENSGALG00000007608	3.33854e-41	-0.384055	0.829	0.08	6.67708e-38
CDH2	5.09002e-41	1.04678	0.614	0.003	1.018e-37
TLCD1	7.14849e-41	0.321501	0.219	0.024	1.4297e-37
PROM1	8.09507e-41	0.291509	0.744	0.024	1.61901e-37
SMC4	9.69121e-41	-0.430384	0.274	0.167	1.93824e-37
ENSGALG00000040418	9.78458e-41	-0.943919	0.24	0.021	1.95692e-37
C9H3orf58	1.57694e-40	-0.472278	0.783	0.028	3.15388e-37
PPARGC1A	1.61642e-40	-1.13107	0.124	0.01	3.23283e-37
SLC1A2	1.94207e-40	-0.82413	0.824	0.077	3.88414e-37
TRIM2	1.97887e-40	-1.0533	0.559	0.028	3.95774e-37
ENSGALG00000016931	2.0299e-40	-0.636374	0.598	0.003	4.0598e-37
TLR2A	2.09583e-40	-0.504505	0.55	0.01	4.19166e-37
SMAD1	2.24674e-40	1.33361	0.242	0.014	4.49349e-37
ENSGALG00000016937	3.68992e-40	0.216048	0.479	0.01	7.37984e-37
PIT54	4.117e-40	0.203016	0.246	0.028	8.234e-37
NR5A2	4.19011e-40	-1.29997	0.667	0.017	8.38021e-37
ENSGALG00000001933	1.08967e-39	1.24039	0.432	0	2.17934e-36
KCNE2	1.20071e-39	-0.834774	0.789	0.038	2.40142e-36
CALCRL	1.40412e-39	-0.467565	0.791	0.042	2.80824e-36
ENSGALG00000038433	1.47721e-39	-1.33745	0.845	0.105	2.95443e-36
CDH11	1.54552e-39	-0.890219	0.659	0.017	3.09105e-36
RTN1	1.60581e-39	1.20394	0.589	0.003	3.21162e-36
ENSGALG00000010721	1.82906e-39	-1.46478	0.438	0.003	3.65811e-36
ENSGALG00000009619	2.45251e-39	-0.651875	0.725	0.017	4.90501e-36
ENSGALG00000010975	3.26873e-39	-0.685152	0.843	0.105	6.53745e-36
CAP2	3.5336e-39	-1.02273	0.436	0.003	7.0672e-36
ENSGALG00000005519	3.88469e-39	3.55062	0.184	0.003	7.76939e-36
ENSGALG00000031947	4.07238e-39	-0.391148	0.842	0.105	8.14477e-36
ENSGALG00000004476	4.64073e-39	-1.95716	0.5	0.007	9.28145e-36
ENSGALG00000016276	1.00563e-38	1.47768	0.593	0.003	2.01126e-35
ENSGALG00000014971	1.65733e-38	-0.437317	0.67	0.01	3.31465e-35
ENSGALG00000022871	1.67011e-38	-0.36429	0.813	0.073	3.34023e-35
ENSGALG00000036566	2.40367e-38	-0.775738	0.553	0.007	4.80734e-35
VIPR2	2.8487e-38	-0.464826	0.774	0.038	5.69739e-35
FHIT	3.05812e-38	0.546964	0.867	0.146	6.11624e-35
ENSGALG00000008875	3.24753e-38	-0.471027	0.836	0.101	6.49506e-35
ENSGALG00000043642	3.2865e-38	-1.59496	0.476	0.003	6.573e-35
ENSGALG00000013980	3.40929e-38	-0.328016	0.43	0.003	6.81857e-35
ENSGALG00000019361	3.8403e-38	1.24947	0.643	0.003	7.68061e-35
ENSGALG00000062931	4.07126e-38	-0.224289	0.463	0.01	8.14252e-35
CST3	5.23971e-38	0.355288	0.99	0.282	1.04794e-34
ENSGALG00000007160	5.47282e-38	3.4749	0.42	0	1.09456e-34
ENSGALG00000032053	5.96211e-38	-2.07968	0.762	0.031	1.19242e-34
FSTL4	6.62741e-38	0.265644	0.425	0.003	1.32548e-34
ENSGALG00000019484	6.78194e-38	1.39054	0.188	0.003	1.35639e-34
ENSGALG00000016543	8.29147e-38	-1.17622	0.967	0.23	1.65829e-34
ENSGALG00000035946	1.09618e-37	0.238029	0.626	0.014	2.19237e-34
ADAM12	1.20842e-37	1.20241	0.244	0.01	2.41684e-34
FGA	1.26871e-37	0.188797	0.24	0.024	2.53742e-34
ENSGALG00000036738	1.44487e-37	-0.742678	0.8	0.066	2.88974e-34
CENPF	1.96787e-37	-0.104275	0.437	0.003	3.93574e-34
ENSGALG00000003944	1.97431e-37	2.8728	0.418	0	3.94862e-34
ENSGALG00000064632	2.41009e-37	0.43208	0.499	0.01	4.82017e-34
ENSGALG00000011068	2.53641e-37	-0.861714	0.809	0.073	5.07282e-34
ENSGALG00000010762	2.75347e-37	-1.42725	0.539	0.014	5.50694e-34
ANXA1	2.98281e-37	-0.215235	0.783	0.042	5.96562e-34
ENSGALG00000011537	3.48748e-37	-1.1699	1	0.258	6.97495e-34
ENSGALG00000006173	4.93237e-37	0.217626	0.725	0.014	9.86475e-34
TNFAIP8L3	4.94312e-37	0.337244	0.605	0.007	9.88624e-34
ENSGALG00000014924	5.66977e-37	-1.77351	0.44	0.01	1.13395e-33
RARB	6.18582e-37	-1.24723	0.769	0.028	1.23716e-33
ENSGALG00000016900	6.21528e-37	-0.406428	1	0.272	1.24306e-33
GJA3	6.31353e-37	-1.96593	0.417	0.003	1.26271e-33
ENSGALG00000017036	7.1512e-37	-0.622264	0.807	0.073	1.43024e-33
NOVA1	1.03297e-36	-0.372511	0.906	0.185	2.06594e-33
ENSGALG00000015367	1.14632e-36	-0.754792	0.743	0.021	2.29264e-33
PTHLH	1.18872e-36	-0.605601	0.51	0.003	2.37743e-33
SOX6	1.33238e-36	-0.215614	0.835	0.108	2.66476e-33
NRG1	1.54164e-36	0.130573	0.684	0.007	3.08328e-33
ENSGALG00000034673	2.64734e-36	-0.89834	0.779	0.045	5.29468e-33
ENSGALG00000008866	3.08715e-36	-0.992568	0.717	0.014	6.1743e-33
ENSGALG00000016832	3.42123e-36	-0.781286	0.163	0.007	6.84247e-33
ENSGALG00000031122	4.30019e-36	0.765005	0.731	0.01	8.60038e-33
ENSGALG00000034077	4.39401e-36	-1.29908	0.674	0.021	8.78801e-33
PTH2R	4.70385e-36	-2.40467	0.744	0.014	9.4077e-33
FGF7	5.15261e-36	-0.511209	0.775	0.038	1.03052e-32
ENSGALG00000055170	6.71592e-36	-0.431813	0.26	0.021	1.34318e-32
ENSGALG00000010646	7.73474e-36	-0.984903	0.781	0.049	1.54695e-32
ENSGALG00000059062	7.96223e-36	1.00448	0.239	0.014	1.59245e-32
FANCC	1.05011e-35	-0.122363	0.575	0.017	2.10023e-32
MND1	1.12975e-35	0.214826	0.261	0.024	2.2595e-32
ENSGALG00000014711	1.48472e-35	-0.180189	0.999	0.279	2.96944e-32
ENSGALG00000008591	1.52102e-35	-1.06994	0.448	0.014	3.04204e-32
EPHA4	1.53168e-35	-1.99323	0.436	0.017	3.06336e-32
PKIA	3.53354e-35	-0.43901	0.431	0.003	7.06708e-32
CD200R1A	6.00933e-35	1.07901	0.771	0.038	1.20187e-31
ENSGALG00000009485	9.7776e-35	0.148724	0.292	0.171	1.95552e-31
ENSGALG00000040504	1.22443e-34	-0.156871	0.612	0.007	2.44886e-31
GATA2	1.34332e-34	-0.231599	0.758	0.035	2.68665e-31
ENSGALG00000004758	1.75568e-34	-1.26408	0.415	0.01	3.51137e-31
NUDT14	1.77222e-34	-0.491672	0.803	0.08	3.54445e-31
ENSGALG00000012442	1.82768e-34	0.827956	0.273	0.063	3.65536e-31
C8orf22	2.31672e-34	-0.214189	0.458	0.01	4.63343e-31
ENSGALG00000013102	2.44957e-34	-0.653697	0.998	0.275	4.89914e-31
ENSGALG00000008903	2.79854e-34	-0.580765	0.806	0.084	5.59708e-31
GPR65	3.96122e-34	-0.603436	0.967	0.254	7.92244e-31
ENSGALG00000020922	4.28522e-34	-1.01947	0.751	0.028	8.57044e-31
ENSGALG00000032618	4.83435e-34	1.0883	0.705	0.007	9.6687e-31
FAM65B	5.26176e-34	-0.104225	0.29	0.129	1.05235e-30
ELOVL7	5.43559e-34	-1.76224	0.399	0.007	1.08712e-30
GPR50	8.48274e-34	-1.93027	0.389	0.003	1.69655e-30
DISP3	8.67568e-34	-0.642571	0.28	0.07	1.73514e-30
ENSGALG00000027533	9.43483e-34	-0.289837	0.652	0.017	1.88697e-30
COLEC11	1.16032e-33	-0.605794	0.403	0.01	2.32064e-30
ENSGALG00000005438	1.30159e-33	1.30034	0.198	0.003	2.60317e-30
ENSGALG00000001028	1.33749e-33	0.294015	0.264	0.017	2.67498e-30
FABP3	1.47076e-33	-0.373228	0.793	0.073	2.94153e-30
ENSGALG00000041680	1.49612e-33	-0.865642	0.761	0.035	2.99224e-30
ENSGALG00000033507	1.53214e-33	-0.618754	0.303	0.157	3.06429e-30
ENSGALG00000039983	1.68956e-33	0.117166	0.274	0.042	3.37911e-30
ENSGALG00000002242	2.01889e-33	0.489401	0.268	0.017	4.03777e-30
ENSGALG00000008663	2.12137e-33	-0.753927	0.412	0.007	4.24273e-30
ENSGALG00000028821	4.34885e-33	-0.780837	0.325	0.23	8.6977e-30
CTSD	7.09346e-33	-0.5952	0.818	0.105	1.41869e-29
ENSGALG00000003212	9.75585e-33	2.35389	0.402	0	1.95117e-29
ENSGALG00000066972	1.33423e-32	0.424758	0.278	0.045	2.66847e-29
INHBA	1.71251e-32	-0.302929	0.719	0.01	3.42502e-29
INCENP	1.84025e-32	-0.840286	0.632	0.007	3.6805e-29
MCF2L	2.25637e-32	-0.278471	0.797	0.084	4.51274e-29
LYN	2.26354e-32	-0.158948	0.78	0.063	4.52707e-29
LCP1	3.1306e-32	-0.456798	0.313	0.174	6.2612e-29
KCNIP4	5.03595e-32	-2.94213	0.407	0.01	1.00719e-28
ENSGALG00000015795	5.2826e-32	-1.63331	0.285	0.059	1.05652e-28
HMGA2	6.63236e-32	-0.165835	0.542	0.01	1.32647e-28
ENSGALG00000014686	6.85127e-32	1.90028	0.627	0.007	1.37025e-28
PRR5	8.17037e-32	-0.753513	0.318	0.178	1.63407e-28
ENSGALG00000007956	1.07667e-31	-0.860918	0.999	0.286	2.15334e-28
ENSGALG00000031430	1.11363e-31	-3.01152	0.399	0.007	2.22725e-28
ENSGALG00000039320	1.22533e-31	-1.32303	0.725	0.024	2.45066e-28
ENSGALG00000039553	1.40252e-31	-0.900294	0.748	0.024	2.80504e-28
ENSGALG00000042771	1.65746e-31	0.180564	0.867	0.174	3.31492e-28
ENSGALG00000035051	1.72479e-31	-1.02174	0.525	0.01	3.44957e-28
ENSGALG00000066884	1.94977e-31	-2.08579	0.367	0.003	3.89954e-28
KITLG	2.33983e-31	-0.28206	0.715	0.014	4.67967e-28
SYK	7.29516e-31	-0.506059	0.69	0.014	1.45903e-27
ENSGALG00000067821	7.33867e-31	0.404507	0.795	0.091	1.46773e-27
CDH12	1.02465e-30	-1.84184	0.384	0.014	2.0493e-27
ENSGALG00000010760	1.14994e-30	-1.18752	0.36	0.003	2.29988e-27
MEOX2	1.52377e-30	-1.41365	0.821	0.118	3.04753e-27
ENSGALG00000029322	1.99219e-30	0.121686	0.758	0.045	3.98438e-27
ENSGALG00000005265	2.8335e-30	-0.800397	0.359	0.003	5.66701e-27
ENSGALG00000037521	3.05073e-30	0.363187	0.232	0.01	6.10146e-27
ENSGALG00000013155	3.75956e-30	0.443683	0.738	0.021	7.51912e-27
NEBL	4.21248e-30	-0.172337	0.955	0.272	8.42496e-27
ENSGALG00000011623	4.9556e-30	1.79665	0.565	0.003	9.91119e-27
SCIN	6.27072e-30	-0.632463	0.32	0.164	1.25414e-26
ADAMTS10	6.46639e-30	0.240122	0.287	0.045	1.29328e-26
ENSGALG00000010812	7.43943e-30	1.44152	0.643	0.01	1.48789e-26
G0S2	7.75322e-30	-0.523538	0.867	0.178	1.55064e-26
ENSGALG00000037901	9.1693e-30	-0.106843	0.826	0.132	1.83386e-26
ENSGALG00000030607	1.10915e-29	-0.102298	0.693	0.024	2.21831e-26
ENSGALG00000013869	1.37622e-29	-1.0545	0.734	0.031	2.75244e-26
C4BPM	1.72217e-29	0.204805	0.771	0.066	3.44434e-26
CHRM3	2.09814e-29	0.830456	0.64	0.014	4.19628e-26
TIAM2	2.2223e-29	-0.254752	0.768	0.063	4.44459e-26
ENSGALG00000054223	2.55889e-29	-1.05121	0.757	0.049	5.11777e-26
ENSGALG00000005215	2.75401e-29	0.918803	0.591	0.003	5.50803e-26
CSF1R	2.7928e-29	0.452532	0.385	0.007	5.58559e-26
ENSGALG00000016176	4.48637e-29	0.74995	0.286	0.024	8.97273e-26
FOSL2	5.9558e-29	0.108785	0.729	0.024	1.19116e-25
TPD52L1	6.09642e-29	-1.17257	0.494	0.003	1.21928e-25
ENSGALG00000043240	6.87324e-29	1.65393	0.671	0.007	1.37465e-25
ENSGALG00000004921	7.14724e-29	-0.435414	0.848	0.16	1.42945e-25
ENSGALG00000013753	1.01263e-28	-0.254644	0.319	0.136	2.02526e-25
ENSGALG00000027365	1.12341e-28	0.184136	0.772	0.073	2.24682e-25
ENSGALG00000013814	1.20566e-28	-0.720714	0.793	0.098	2.41131e-25
ENSGALG00000014881	1.29777e-28	-0.504155	0.742	0.035	2.59554e-25
HSPH1	1.60761e-28	0.359123	0.291	0.031	3.21523e-25
EPHA7	2.17217e-28	-2.00881	0.405	0.014	4.34434e-25
DCN	2.71551e-28	-0.323958	0.791	0.098	5.43102e-25
CLEC3B	3.45095e-28	-0.473164	0.774	0.077	6.90189e-25
SLCO4A1	4.40751e-28	-0.518692	0.768	0.07	8.81502e-25
ENSGALG00000020869	4.77622e-28	-0.219952	0.319	0.129	9.55244e-25
ENSGALG00000038850	5.50761e-28	1.59756	0.349	0.003	1.10152e-24
ENSGALG00000016883	1.50384e-27	-0.659644	1	0.31	3.00767e-24
ENSGALG00000030773	1.72962e-27	-0.889759	0.74	0.042	3.45923e-24
NPC2	1.84989e-27	-0.146419	0.716	0.014	3.69978e-24
ENSGALG00000037193	2.67415e-27	-0.244708	0.545	0.014	5.34829e-24
ENSGALG00000016164	3.95543e-27	-0.798897	0.364	0.251	7.91087e-24
ENSGALG00000030175	5.15594e-27	0.21204	0.729	0.028	1.03119e-23
ENSGALG00000000151	6.39581e-27	-0.717969	0.69	0.024	1.27916e-23
BDKRB2	7.28237e-27	-1.30385	0.331	0.007	1.45647e-23
CDH13	7.43095e-27	-0.756407	0.896	0.22	1.48619e-23
ENSGALG00000060211	7.53248e-27	0.108681	0.293	0.014	1.5065e-23
ENSGALG00000033641	8.6379e-27	-2.21642	0.341	0.01	1.72758e-23
ENSGALG00000012944	9.328e-27	-2.02291	0.588	0.017	1.8656e-23
ENSGALG00000027492	9.73127e-27	-0.634897	0.749	0.052	1.94625e-23
AGTPBP1	1.00482e-26	0.646947	0.684	0.01	2.00965e-23
RGS3	1.05269e-26	0.297861	0.308	0.066	2.10537e-23
ENSGALG00000011861	1.09118e-26	0.567441	0.45	0.003	2.18236e-23
FABP6	1.13197e-26	-0.358251	0.251	0.017	2.26394e-23
ENSGALG00000012934	1.48522e-26	-0.571832	0.684	0.017	2.97045e-23
TNFSF13B	1.65474e-26	-1.25677	0.255	0.031	3.30949e-23
NDC80	1.7131e-26	-1.31949	0.447	0.003	3.42619e-23
ENSGALG00000011560	2.58831e-26	-0.872022	0.403	0.014	5.17663e-23
ERBB4	2.68022e-26	0.387954	0.572	0.01	5.36043e-23
ENSGALG00000015077	2.68795e-26	-2.73543	0.674	0.031	5.37589e-23
ENSGALG00000032558	3.0064e-26	-1.88009	0.396	0.021	6.0128e-23
ENSGALG00000027512	3.12347e-26	1.21793	0.589	0.01	6.24694e-23
RELL1	3.48914e-26	0.142322	0.307	0.052	6.97829e-23
ENSGALG00000012362	4.06997e-26	-1.99605	0.717	0.035	8.13995e-23
ENSGALG00000031380	4.75659e-26	-0.733764	0.388	0.01	9.51317e-23
ENSGALG00000008926	4.75831e-26	-1.79006	0.757	0.066	9.51662e-23
SOX5	4.83332e-26	-0.164706	0.99	0.324	9.66665e-23
ENSGALG00000036466	9.68469e-26	1.5536	0.167	0.007	1.93694e-22
WNT11	9.90194e-26	-1.74103	0.443	0.01	1.98039e-22
ENSGALG00000031971	1.55532e-25	-0.576441	0.808	0.132	3.11064e-22
ENSGALG00000001916	1.71583e-25	-0.77941	0.738	0.045	3.43166e-22
ENSGALG00000012395	1.80945e-25	-0.29715	0.754	0.066	3.61891e-22
ENSGALG00000012056	2.2783e-25	0.6052	0.321	0.108	4.55661e-22
ABCB1	2.40299e-25	-0.122441	0.752	0.066	4.80599e-22
CYGB	2.45522e-25	0.270966	0.313	0.003	4.91043e-22
ENSGALG00000033083	2.96916e-25	-0.940286	0.697	0.024	5.93832e-22
ENSGALG00000002165	3.22899e-25	0.523268	0.308	0.042	6.45799e-22
ENSGALG00000041422	3.31274e-25	-0.548225	0.345	0.164	6.62549e-22
ENSGALG00000009884	3.40002e-25	0.554809	0.309	0.045	6.80003e-22
LYVE1	3.46655e-25	-2.66856	0.314	0.007	6.9331e-22
ARL8BL	3.75598e-25	-0.208886	0.186	0.01	7.51196e-22
ENSGALG00000012342	4.92734e-25	-0.716111	1	0.321	9.85467e-22
MGAT4A	5.77348e-25	-0.42016	0.345	0.157	1.1547e-21
NRG4	6.05524e-25	-0.443958	0.624	0.01	1.21105e-21
ENSGALG00000009687	6.46937e-25	0.429065	0.283	0.014	1.29387e-21
CKS1B	6.71751e-25	-1.59762	0.649	0.01	1.3435e-21
CENPP	8.55524e-25	0.351853	0.421	0.003	1.71105e-21
ENSGALG00000033696	1.13718e-24	0.927915	0.295	0.014	2.27435e-21
ENSGALG00000007149	1.28829e-24	-0.292866	0.32	0.073	2.57658e-21
ENSGALG00000002461	1.34329e-24	0.865911	0.366	0.003	2.68657e-21
VCAN	1.52014e-24	0.592594	0.256	0.01	3.04027e-21
PRLHR	1.65151e-24	-1.57709	0.304	0.003	3.30302e-21
ENSGALG00000016875	1.88207e-24	-0.239091	0.308	0.028	3.76415e-21
ENSGALG00000013505	2.07453e-24	-0.633482	0.389	0.293	4.14905e-21
ENSGALG00000021395	2.97561e-24	-0.643038	0.546	0.01	5.95122e-21
CALD1	3.02131e-24	-1.13041	0.862	0.195	6.04262e-21
ENSGALG00000011170	3.14055e-24	-0.967072	0.685	0.021	6.2811e-21
CYP4B7	3.35763e-24	1.95029	0.227	0.003	6.71527e-21
TBX3	4.12889e-24	-0.147745	0.312	0.035	8.25777e-21
ITGA9	4.96908e-24	-0.694319	0.69	0.028	9.93815e-21
ENSGALG00000009452	6.34854e-24	-1.46637	0.717	0.031	1.26971e-20
ENSGALG00000015497	6.66101e-24	-0.382896	0.674	0.007	1.3322e-20
RSPO3	7.35823e-24	0.563436	0.308	0.021	1.47165e-20
ENSGALG00000016959	7.51109e-24	0.451551	0.335	0.129	1.50222e-20
ADK	1.04304e-23	-0.496233	0.344	0.132	2.08607e-20
ENSGALG00000016902	1.30767e-23	-0.320396	0.708	0.031	2.61534e-20
HBA1	1.36668e-23	0.219379	0.339	0.129	2.73335e-20
ENSGALG00000007079	1.98218e-23	-1.63564	0.43	0.01	3.96436e-20
DAB1	2.88235e-23	-0.506821	0.372	0.007	5.7647e-20
ENSGALG00000001262	2.95944e-23	-0.488085	0.721	0.038	5.91887e-20
ENSGALG00000007508	2.96442e-23	0.486285	0.155	0.007	5.92884e-20
ENSGALG00000006891	3.27993e-23	0.137963	0.734	0.056	6.55986e-20
LPL	4.16771e-23	0.782301	0.325	0.07	8.33542e-20
MAPK10	4.495e-23	0.860099	0.576	0.007	8.98999e-20
ENSGALG00000028709	4.82789e-23	-0.351869	0.752	0.08	9.65577e-20
SH3GLB2	4.94072e-23	0.461672	0.31	0.024	9.88144e-20
ENSGALG00000002854	4.99989e-23	0.450466	0.55	0.007	9.99978e-20
SLC4A1	5.70018e-23	-0.824751	0.324	0.014	1.14004e-19
FTO	7.24059e-23	0.328811	0.335	0.105	1.44812e-19
PRRX1	8.56217e-23	-1.36676	0.407	0.01	1.71243e-19
SGMS2	1.00236e-22	-1.80738	0.331	0.017	2.00472e-19
BCL2	1.14733e-22	0.338994	0.928	0.303	2.29467e-19
ABCA1	1.25466e-22	-0.198512	0.918	0.275	2.50932e-19
ANKH	1.7763e-22	-0.481545	0.791	0.132	3.55259e-19
ENSGALG00000002525	2.14846e-22	0.222888	0.331	0.077	4.29692e-19
P2RY8	2.26263e-22	-0.537381	0.389	0.261	4.52527e-19
CRIM1	2.30983e-22	-0.409932	0.97	0.324	4.61965e-19
ITGB3	2.66578e-22	-0.418736	0.517	0.007	5.33156e-19
NOTCH1	3.02987e-22	1.03683	0.329	0.073	6.05974e-19
ENSGALG00000016017	3.19159e-22	-0.705796	0.394	0.251	6.38317e-19
ENSGALG00000015531	4.56479e-22	0.425561	0.29	0.024	9.12959e-19
ENSGALG00000026553	4.66108e-22	0.882879	0.355	0.003	9.32217e-19
SLC24A2	4.88885e-22	0.680225	0.569	0.007	9.7777e-19
ENSGALG00000004444	5.0522e-22	-1.1212	0.273	0.003	1.01044e-18
ENSGALG00000032181	6.36376e-22	-0.673025	0.579	0.014	1.27275e-18
ENSGALG00000045196	6.4847e-22	-0.57425	0.396	0.01	1.29694e-18
COL14A1	8.47977e-22	-0.543729	0.271	0.003	1.69595e-18
ENSGALG00000031519	8.62124e-22	-1.17532	0.324	0.038	1.72425e-18
ENSGALG00000001416	8.83098e-22	-1.09139	0.269	0.003	1.7662e-18
GNLY	1.01502e-21	1.34275	0.338	0.111	2.03004e-18
CD7	1.05048e-21	-1.02669	0.389	0.226	2.10096e-18
TES	1.17554e-21	0.126545	0.331	0.063	2.35107e-18
ENSGALG00000009805	1.23507e-21	-0.277332	0.378	0.226	2.47014e-18
PHACTR1	1.59251e-21	-1.64099	0.583	0.01	3.18501e-18
PCDH19	3.52409e-21	-0.867423	0.715	0.042	7.04819e-18
PLCB4	3.78425e-21	-0.685332	0.819	0.171	7.5685e-18
MINAR1	4.05433e-21	-2.86338	0.279	0.01	8.10867e-18
ENSGALG00000015742	5.57019e-21	-0.404485	0.331	0.049	1.11404e-17
KLF-4	5.8999e-21	-1.72181	0.262	0.014	1.17998e-17
HSPA2	6.94353e-21	0.404919	1	0.376	1.38871e-17
ENSGALG00000014754	7.05827e-21	-0.354128	0.92	0.289	1.41165e-17
ENSGALG00000013741	7.09024e-21	-0.328497	0.342	0.084	1.41805e-17
ENSGALG00000053043	7.26115e-21	-0.170479	0.359	0.139	1.45223e-17
ORM1	9.48167e-21	0.337974	0.717	0.049	1.89633e-17
ENSGALG00000007819	1.04576e-20	-0.544089	0.715	0.045	2.09152e-17
COL22A1	1.07576e-20	-1.66853	0.466	0.007	2.15152e-17
ABCG2	1.61951e-20	-0.521764	0.238	0.014	3.23902e-17
ENSGALG00000034708	1.63107e-20	-0.635472	0.326	0.031	3.26214e-17
WNT9A	1.6332e-20	-1.44564	0.38	0.003	3.2664e-17
ENSGALG00000012730	1.81936e-20	-0.844491	0.443	0.338	3.63872e-17
ENSGALG00000001153	1.9942e-20	0.374178	0.357	0.153	3.98841e-17
ENSGALG00000036896	2.07572e-20	-0.459624	0.261	0.003	4.15143e-17
ENSGALG00000042748	3.16046e-20	-0.393015	1	0.348	6.32092e-17
ENSGALG00000041042	4.46137e-20	2.04594	0.353	0.003	8.92273e-17
DNASE2B	4.81405e-20	0.588894	0.676	0.014	9.62811e-17
SPINK5	7.97779e-20	-0.277616	0.703	0.035	1.59556e-16
ELK3	1.32251e-19	-0.413511	0.372	0.157	2.64503e-16
F13A1	1.53588e-19	0.522245	0.568	0.007	3.07177e-16
ENSGALG00000057041	1.66604e-19	1.03554	0.256	0.003	3.33207e-16
ENSGALG00000010672	2.02234e-19	-0.935159	0.118	0.014	4.04469e-16
ENSGALG00000006172	2.7282e-19	-0.524253	0.254	0.007	5.4564e-16
ENSGALG00000063405	3.04609e-19	0.470682	0.104	0.007	6.09217e-16
EHD4	3.66487e-19	-0.443685	0.72	0.063	7.32974e-16
ENSGALG00000035230	3.68619e-19	0.484534	0.696	0.031	7.37238e-16
ENSGALG00000028721	5.78803e-19	1.10002	0.252	0.003	1.15761e-15
ENSGALG00000065441	6.26993e-19	0.254221	0.715	0.059	1.25399e-15
MDK	7.00535e-19	-2.67936	0.141	0.003	1.40107e-15
RAX2	7.4542e-19	-0.274256	0.197	0.007	1.49084e-15
LRRK1	7.6577e-19	-1.3592	0.272	0.01	1.53154e-15
ENSGALG00000042371	8.70885e-19	-0.400903	0.349	0.07	1.74177e-15
GLI2	8.90924e-19	0.917298	0.31	0.01	1.78185e-15
RNF152	1.70238e-18	-1.05392	0.709	0.052	3.40476e-15
ENSGALG00000013001	1.89972e-18	0.102809	0.675	0.014	3.79944e-15
SH2D1A	1.99657e-18	-0.142939	0.373	0.15	3.99314e-15
RFTN1	2.05232e-18	-0.812914	0.457	0.324	4.10464e-15
ENSGALG00000035505	2.22178e-18	-0.796941	0.296	0.035	4.44356e-15
ENSGALG00000015687	2.28102e-18	-0.643184	0.598	0.021	4.56205e-15
RET	3.01841e-18	-0.859329	0.379	0.143	6.03683e-15
ENSGALG00000064889	3.27767e-18	-2.6223	0.239	0.003	6.55533e-15
MYLK	3.30081e-18	-0.897946	0.327	0.035	6.60162e-15
SH2D1B	3.51403e-18	-0.359187	0.354	0.08	7.02805e-15
ENSGALG00000001773	3.58089e-18	0.292167	0.339	0.035	7.16179e-15
ENSGALG00000037506	4.198e-18	-0.567893	0.704	0.049	8.396e-15
ENSGALG00000009823	5.34558e-18	0.323092	0.348	0.056	1.06912e-14
ENSGALG00000037138	6.01889e-18	0.32283	0.357	0.087	1.20378e-14
ENSGALG00000015345	6.1951e-18	0.635449	0.405	0.003	1.23902e-14
PALM2AKAP2	6.81009e-18	-1.51566	0.738	0.094	1.36202e-14
FHL5	8.03208e-18	-1.99703	0.486	0.007	1.60642e-14
ENSGALG00000033561	8.64338e-18	0.620776	0.5	0.007	1.72868e-14
ENSGALG00000042679	1.02851e-17	-0.284865	0.692	0.035	2.05703e-14
TF	1.35312e-17	-0.823092	1	0.345	2.70624e-14
SDR42E2	1.45151e-17	-1.43506	0.223	0.003	2.90302e-14
ENSGALG00000026468	1.48178e-17	-0.11201	0.361	0.091	2.96355e-14
RUNDC3B	1.61471e-17	0.112331	0.676	0.021	3.22943e-14
ENSGALG00000001995	1.78492e-17	-0.403309	0.7	0.049	3.56984e-14
ENSGALG00000014821	1.92647e-17	-0.409269	0.426	0.296	3.85293e-14
ENSGALG00000066842	2.22803e-17	-1.81975	0.292	0.003	4.45605e-14
ENSGALG00000016456	3.98044e-17	-0.914899	1	0.345	7.96087e-14
CTTNBP2	4.07554e-17	-1.05678	0.178	0.003	8.15109e-14
VCL	4.143e-17	-0.217946	0.374	0.122	8.286e-14
ENSGALG00000016148	5.80908e-17	0.237721	0.156	0.007	1.16182e-13
ENSGALG00000010057	6.14106e-17	-1.3713	0.216	0.003	1.22821e-13
ENSGALG00000008113	6.59563e-17	0.890696	0.361	0.087	1.31913e-13
ENSGALG00000009403	6.85759e-17	-1.87958	0.36	0.07	1.37152e-13
SYT1	7.08208e-17	0.108548	0.644	0.017	1.41642e-13
NRP1	7.21916e-17	-0.116505	0.92	0.324	1.44383e-13
ENSGALG00000051748	1.07277e-16	0.775468	0.205	0	2.14554e-13
ENSGALG00000012407	1.07424e-16	-0.331674	0.577	0.014	2.14848e-13
KIF23	1.65433e-16	-0.193955	0.385	0.003	3.30865e-13
PTPRJ	1.78965e-16	-0.740422	0.715	0.077	3.5793e-13
ENSGALG00000037939	2.12608e-16	-0.938954	0.344	0.035	4.25215e-13
ENSGALG00000016779	2.36041e-16	-1.27042	0.713	0.073	4.72083e-13
ENSGALG00000063077	2.626e-16	-1.18915	0.359	0.056	5.252e-13
ENSGALG00000041898	2.83405e-16	0.517513	0.651	0.017	5.6681e-13
ENSGALG00000005543	3.16396e-16	0.214868	0.674	0.028	6.32792e-13
SNAP91	3.36423e-16	-0.740077	0.571	0.017	6.72846e-13
ENSGALG00000016702	5.30034e-16	-0.624017	0.251	0.007	1.06007e-12
ENSGALG00000016292	5.4732e-16	1.59735	0.327	0.007	1.09464e-12
STAT4	6.5961e-16	-0.922864	0.498	0.394	1.31922e-12
ENSGALG00000015271	7.04029e-16	-1.37043	0.711	0.077	1.40806e-12
ENSGALG00000012418	7.12871e-16	-0.755557	0.326	0.007	1.42574e-12
LARGE1	7.38945e-16	-0.257472	0.37	0.084	1.47789e-12
ENSGALG00000043318	7.73683e-16	-0.157521	0.815	0.209	1.54737e-12
ENSGALG00000009068	8.69538e-16	-0.659801	0.448	0.289	1.73908e-12
ENSGALG00000007786	1.06974e-15	1.49594	0.313	0.003	2.13949e-12
ENSGALG00000043399	1.38776e-15	0.834951	0.366	0.077	2.77552e-12
PTGFR	1.67952e-15	-3.26916	0.199	0.003	3.35903e-12
ENSGALG00000041501	1.91081e-15	-3.42932	0.207	0.007	3.82162e-12
EPHA3	1.96711e-15	-1.67927	0.353	0.028	3.93421e-12
DUSP10	1.9706e-15	-0.522749	0.727	0.101	3.9412e-12
ADAM19	2.11008e-15	-4.21152	0.109	0.007	4.22016e-12
TMEM178B	2.18727e-15	1.18364	0.306	0.017	4.37454e-12
FABP5	2.21205e-15	-0.172564	0.686	0.045	4.4241e-12
CRYBB1	2.22679e-15	-1.89709	0.32	0.003	4.45358e-12
ENSGALG00000029022	2.54057e-15	0.406378	0.371	0.08	5.08113e-12
ENSGALG00000027765	2.79463e-15	-0.116376	0.313	0.007	5.58925e-12
FAM53A	2.99154e-15	-0.424861	0.42	0.206	5.98307e-12
GPC1	3.48444e-15	-0.356893	0.378	0.094	6.96888e-12
ST8SIA4	4.07742e-15	-0.732956	0.475	0.328	8.15483e-12
PALMD	4.18982e-15	-0.458084	0.349	0.021	8.37964e-12
ENSGALG00000039245	4.2628e-15	-2.82201	0.21	0.01	8.52559e-12
NTRK2	4.86657e-15	0.110996	0.643	0.01	9.73313e-12
ENSGALG00000029435	6.07009e-15	-0.494398	0.676	0.038	1.21402e-11
SEMA3C	7.24489e-15	-0.326667	0.429	0.254	1.44898e-11
ENSGALG00000014252	7.35416e-15	2.71039	0.297	0.003	1.47083e-11
ENSGALG00000036728	1.15435e-14	0.630993	0.329	0.017	2.30869e-11
PDE4D	1.25987e-14	-0.208305	0.851	0.265	2.51974e-11
TPX2	2.6726e-14	-0.588784	0.361	0.003	5.3452e-11
MAPKAPK3	2.96829e-14	-1.53751	0.685	0.052	5.93658e-11
ENSGALG00000011309	2.9938e-14	-0.347565	0.43	0.216	5.98759e-11
MYLIP	3.78423e-14	-0.457684	0.382	0.084	7.56846e-11
HPD	4.14857e-14	-0.591359	0.158	0.003	8.29715e-11
ENSGALG00000012988	5.33826e-14	-2.8404	0.181	0.003	1.06765e-10
ENSGALG00000065279	5.47784e-14	-0.210055	0.239	0.003	1.09557e-10
ENSGALG00000039468	5.65561e-14	-0.594897	0.316	0.017	1.13112e-10
ENSGALG00000002554	6.06339e-14	-0.537785	0.694	0.07	1.21268e-10
ENSGALG00000005016	8.19471e-14	-0.847773	0.65	0.021	1.63894e-10
ENSGALG00000030673	8.53001e-14	0.697943	0.629	0.017	1.706e-10
ENSGALG00000014267	9.4747e-14	-0.206079	0.373	0.056	1.89494e-10
ENSGALG00000011683	1.33325e-13	-0.732385	0.717	0.105	2.6665e-10
ELOVL6	1.36573e-13	0.29747	0.367	0.035	2.73147e-10
HBBA	1.46354e-13	0.346201	0.76	0.167	2.92707e-10
SH2D6	1.58671e-13	0.190298	0.123	0.014	3.17341e-10
ENSGALG00000002452	1.76423e-13	0.475429	0.598	0.01	3.52846e-10
ENSGALG00000023472	1.86945e-13	-4.34843	0.182	0.007	3.73891e-10
ENSGALG00000029056	1.97959e-13	-0.553261	0.717	0.108	3.95918e-10
PAX3	2.6037e-13	-2.75046	0.173	0.003	5.2074e-10
TNFAIP6	2.98537e-13	-0.429328	0.22	0.003	5.97073e-10
FLT1	3.40348e-13	-0.543291	0.558	0.007	6.80696e-10
ENSGALG00000016495	4.12555e-13	-1.36742	0.708	0.094	8.25109e-10
FLT4	4.62663e-13	-0.251931	0.365	0.007	9.25325e-10
ENSGALG00000007703	4.85792e-13	-0.699696	0.121	0.007	9.71584e-10
ENSGALG00000030276	5.99679e-13	-0.306261	0.414	0.007	1.19936e-09
ENSGALG00000045684	8.16251e-13	-0.409294	0.652	0.021	1.6325e-09
ENSGALG00000017122	8.17135e-13	1.33374	0.33	0.007	1.63427e-09
ENSGALG00000006868	9.70734e-13	-2.75451	0.377	0.045	1.94147e-09
PBK	1.24685e-12	-2.55844	0.164	0.003	2.4937e-09
ENSGALG00000003496	1.70035e-12	-0.874049	0.393	0.084	3.4007e-09
MGLL	1.71259e-12	-0.502178	0.384	0.063	3.42518e-09
UGP2	1.85732e-12	-0.233803	0.373	0.031	3.71463e-09
ENSGALG00000008150	1.90465e-12	-4.46754	0.178	0.01	3.8093e-09
ENSGALG00000050112	2.22584e-12	0.714357	0.478	0.003	4.45167e-09
HSPB9	2.27899e-12	-1.06207	1	0.373	4.55799e-09
EZR	2.34836e-12	-0.309275	0.403	0.111	4.69673e-09
ENSGALG00000030719	2.45091e-12	-4.14425	0.167	0.007	4.90182e-09
ID1	2.71948e-12	-0.468929	0.508	0.007	5.43897e-09
ENSGALG00000043694	3.05714e-12	0.164305	0.167	0.007	6.11428e-09
ENSGALG00000013124	3.1852e-12	-1.91434	0.356	0.024	6.37039e-09
ENSGALG00000001603	4.19554e-12	-0.798066	0.378	0.038	8.39108e-09
PEX11A	4.33847e-12	-0.252582	0.601	0.014	8.67694e-09
GPRIN3	5.9593e-12	-0.491774	0.436	0.185	1.19186e-08
TEC	6.08046e-12	-0.302843	0.781	0.202	1.21609e-08
ENSGALG00000004740	6.55101e-12	-3.96583	0.163	0.007	1.3102e-08
UBASH3A	7.11602e-12	-0.663722	0.484	0.296	1.4232e-08
ENSGALG00000009925	8.38086e-12	-0.201965	0.719	0.125	1.67617e-08
ENSGALG00000035726	9.09771e-12	-0.500453	0.153	0.003	1.81954e-08
ENSGALG00000062113	1.04012e-11	-0.984879	0.374	0.038	2.08023e-08
ENSGALG00000060533	1.09799e-11	-0.502241	0.365	0.014	2.19599e-08
NRXN1	1.21817e-11	0.516585	0.682	0.077	2.43633e-08
BARX2	1.92496e-11	-1.422	0.36	0.014	3.84991e-08
ENSGALG00000002318	2.26609e-11	-1.49964	0.569	0.021	4.53218e-08
ENSGALG00000015166	2.62337e-11	0.346795	0.622	0.01	5.24673e-08
LBX2	2.71012e-11	-2.7084	0.147	0.003	5.42025e-08
TG	2.81472e-11	-2.84768	0.292	0.003	5.62943e-08
ENSGALG00000008681	3.01427e-11	-1.15031	0.155	0.007	6.02854e-08
GEM	3.35231e-11	0.189119	0.354	0.017	6.70462e-08
ENSGALG00000067862	4.1835e-11	-3.40801	0.145	0.003	8.367e-08
ACYP2	4.53753e-11	-0.714723	0.384	0.038	9.07506e-08
ENSGALG00000026276	4.80944e-11	1.03517	0.306	0.01	9.61888e-08
ENPP2	4.86783e-11	0.509179	0.656	0.042	9.73566e-08
ENSGALG00000033170	4.95189e-11	-0.100463	0.469	0.289	9.90379e-08
ENSGALG00000003203	7.74798e-11	-2.52841	0.179	0.007	1.5496e-07
ENSGALG00000007045	8.23772e-11	-0.215714	1	0.429	1.64754e-07
ENSGALG00000010653	9.53355e-11	-0.474188	0.685	0.087	1.90671e-07
ENSGALG00000014923	1.05311e-10	1.56387	0.623	0.017	2.10621e-07
ENSGALG00000044841	1.09209e-10	0.394303	0.649	0.035	2.18418e-07
ENSGALG00000014071	1.15675e-10	0.430087	0.902	0.436	2.3135e-07
IKZF2	1.24385e-10	-0.309833	0.504	0.373	2.48771e-07
ENSGALG00000039735	1.41389e-10	-0.546096	0.652	0.042	2.82779e-07
ENSGALG00000019276	1.64833e-10	-2.40137	0.178	0.003	3.29666e-07
ENSGALG00000013768	1.6712e-10	-0.683759	0.583	0.47	3.3424e-07
ENSGALG00000044799	1.96167e-10	-0.290544	0.15	0.007	3.92333e-07
ENSGALG00000011572	1.96464e-10	-0.406545	0.605	0.017	3.92929e-07
ENSGALG00000014743	2.06821e-10	-0.496689	0.604	0.014	4.13641e-07
ENSGALG00000055198	2.19244e-10	-5.20632	0.28	0.042	4.38488e-07
ENSGALG00000056919	3.24549e-10	-0.283433	0.307	0.003	6.49099e-07
IQGAP2	3.86662e-10	-0.445329	0.548	0.401	7.73325e-07
ENSGALG00000029235	5.13331e-10	-1.43941	0.211	0.003	1.02666e-06
ENSGALG00000040709	5.52019e-10	-3.43784	0.145	0.003	1.10404e-06
ENSGALG00000012747	5.80787e-10	-0.639045	0.553	0.383	1.16157e-06
APOA4	7.24261e-10	-1.00204	0.229	0.007	1.44852e-06
ENSGALG00000003802	7.51536e-10	-0.116333	0.728	0.164	1.50307e-06
ENSGALG00000008722	7.74254e-10	0.196453	0.366	0.007	1.54851e-06
RSPO2	8.5537e-10	-1.16268	0.268	0.01	1.71074e-06
ENSGALG00000054821	9.31524e-10	-1.01881	0.242	0.007	1.86305e-06
ENSGALG00000036824	1.11726e-09	-0.407704	0.627	0.024	2.23451e-06
ENSGALG00000038688	1.12693e-09	-1.51371	0.49	0.01	2.25386e-06
ENSGALG00000059990	1.27877e-09	-1.24775	0.63	0.021	2.55754e-06
ENSGALG00000006719	1.42596e-09	-1.28382	0.582	0.017	2.85192e-06
ENSGALG00000003837	1.53751e-09	0.257162	0.454	0.223	3.07501e-06
ENSGALG00000034970	1.55045e-09	-0.154909	0.463	0.213	3.10091e-06
ENSGALG00000040256	1.71152e-09	0.367183	0.149	0.003	3.42304e-06
ENSGALG00000007963	1.87345e-09	-0.200704	0.522	0.359	3.74691e-06
FGFRL1	2.61226e-09	-0.884094	0.409	0.066	5.22452e-06
ENSGALG00000007920	3.28572e-09	-0.21778	0.442	0.15	6.57144e-06
ENSGALG00000011319	3.66444e-09	-0.318577	0.728	0.164	7.32888e-06
VWF	3.82117e-09	-0.616386	0.682	0.101	7.64235e-06
HSP90AA1	4.96569e-09	-0.1195	0.926	0.411	9.93138e-06
SLCO2A1	5.50521e-09	-1.51439	0.604	0.024	1.10104e-05
MMR1L3	5.53459e-09	0.466849	0.444	0.003	1.10692e-05
TIMP3	5.95183e-09	-0.47818	0.652	0.059	1.19037e-05
RGS4	6.4599e-09	0.406865	0.63	0.028	1.29198e-05
HTR7	6.62239e-09	0.374861	0.635	0.035	1.32448e-05
ENSGALG00000012401	6.67912e-09	-0.308722	0.383	0.017	1.33582e-05
ENSGALG00000007864	6.88861e-09	-3.12061	0.116	0.003	1.37772e-05
ENSGALG00000049667	7.44391e-09	2.98581	0.107	0	1.48878e-05
ENSGALG00000048179	7.48919e-09	-0.960804	0.209	0.003	1.49784e-05
ENSGALG00000058008	8.29764e-09	-0.6797	0.646	0.533	1.65953e-05
ENSGALG00000009692	8.36357e-09	-1.21013	0.673	0.091	1.67271e-05
BMPR1B	1.44076e-08	-0.288169	0.623	0.024	2.88152e-05
ENSGALG00000006325	1.78863e-08	-1.05435	0.29	0.01	3.57726e-05
ENSGALG00000047024	1.80212e-08	0.226108	0.365	0.028	3.60423e-05
CNTN1	2.05065e-08	0.173035	0.653	0.07	4.10131e-05
ENSGALG00000002175	2.10732e-08	2.66565	0.101	0	4.21463e-05
MSN	2.13875e-08	-0.245943	0.501	0.265	4.2775e-05
LRRC17	2.17004e-08	-0.776977	0.632	0.035	4.34007e-05
ENSGALG00000015874	2.28108e-08	-1.16386	0.431	0.007	4.56217e-05
ENSGALG00000055274	2.37788e-08	0.543499	0.442	0.15	4.75575e-05
ADORA1	2.37845e-08	-1.20011	0.319	0.003	4.7569e-05
SLC6A4	2.5793e-08	-0.984435	0.116	0.007	5.1586e-05
ENSGALG00000042534	2.58375e-08	-0.394359	0.487	0.223	5.1675e-05
ENSGALG00000003106	2.58832e-08	-0.478971	0.514	0.286	5.17665e-05
ENSGALG00000002298	2.59253e-08	3.65302	0.1	0	5.18505e-05
CD247	2.89263e-08	-0.335288	0.553	0.383	5.78525e-05
AKR1D1	2.98162e-08	3.84281	0.103	0	5.96323e-05
CIDEA	3.12262e-08	-0.599652	0.419	0.07	6.24524e-05
IGF1	3.13921e-08	0.171378	0.207	0.007	6.27842e-05
MDGA1	3.43682e-08	0.166959	0.622	0.031	6.87364e-05
ENSGALG00000058608	3.45177e-08	-2.68866	0.118	0.003	6.90354e-05
ENSGALG00000029102	3.51193e-08	-0.130255	0.394	0.024	7.02386e-05
CD44	3.95406e-08	-0.553286	0.761	0.683	7.90811e-05
ENSGALG00000068539	4.01051e-08	0.567101	0.33	0.01	8.02102e-05
ENSGALG00000009722	4.60399e-08	-0.347131	0.292	0.01	9.20798e-05
ENSGALG00000029794	4.92172e-08	-1.34227	0.415	0.056	9.84345e-05
ENSGALG00000020002	5.48496e-08	-0.526242	0.607	0.017	0.000109699
ENSGALG00000033953	6.27048e-08	-0.42637	0.615	0.021	0.00012541
CYTH4	6.86445e-08	-0.729355	0.447	0.129	0.000137289
IKZF1	7.47049e-08	-0.494233	0.733	0.669	0.00014941
NEURL1	8.89991e-08	-1.58393	0.335	0.014	0.000177998
MOXD1	1.02627e-07	-1.19766	0.22	0.007	0.000205255
ENSGALG00000011618	1.11862e-07	-1.31177	0.402	0.035	0.000223724
ENSGALG00000016294	1.21388e-07	-2.34598	0.135	0.01	0.000242777
C12orf75	1.32184e-07	0.206352	0.43	0.087	0.000264369
ENSGALG00000014930	1.59612e-07	-0.774611	0.582	0.017	0.000319224
ENSGALG00000017040	1.64971e-07	-0.531743	0.989	0.456	0.000329943
ENSGALG00000039528	1.73343e-07	-0.391345	0.258	0.01	0.000346687
ENSGALG00000017044	1.87997e-07	-0.483516	0.242	0.007	0.000375994
ENSGALG00000007796	2.13619e-07	-1.77391	0.559	0.007	0.000427238
TOX	2.85942e-07	0.402363	0.859	0.432	0.000571884
ENSGALG00000033293	2.87505e-07	-0.269855	0.44	0.101	0.00057501
ENSGALG00000035465	3.07363e-07	-1.4679	0.552	0.01	0.000614725
ENSGALG00000006190	4.07765e-07	0.789525	0.539	0.014	0.000815531
ENSGALG00000061128	4.38847e-07	0.483448	0.63	0.052	0.000877694
ENSGALG00000005419	5.80353e-07	1.5797	0.611	0.024	0.00116071
ENSGALG00000015078	5.94278e-07	-0.402695	0.376	0.014	0.00118856
ENSGALG00000027090	6.75614e-07	0.967077	0.603	0.014	0.00135123
TJP2	6.83912e-07	-0.830806	0.636	0.063	0.00136782
PTGS2	7.19661e-07	-0.81821	0.603	0.028	0.00143932
ENSGALG00000058233	7.64895e-07	-0.94274	0.6	0.024	0.00152979
SEMA3A	7.81784e-07	-0.652673	0.629	0.052	0.00156357
ENSGALG00000009248	7.93855e-07	-0.758796	0.423	0.014	0.00158771
ENSGALG00000044406	8.19908e-07	-0.136285	0.603	0.014	0.00163982
ENSGALG00000000560	8.22008e-07	-0.804328	0.481	0.178	0.00164402
ENSGALG00000043355	8.25474e-07	-1.12946	0.616	0.031	0.00165095
ENSGALG00000046593	8.68829e-07	-0.234765	0.6	0.031	0.00173766
ENSGALG00000002132	9.99672e-07	0.327635	0.61	0.024	0.00199934
ENSGALG00000003886	1.0292e-06	0.815675	0.595	0.021	0.0020584
ENSGALG00000012911	1.22008e-06	-0.700649	0.165	0.003	0.00244016
ATP2A3	1.25347e-06	0.178058	0.441	0.091	0.00250694
CMKLR1	1.39657e-06	-1.0436	0.564	0.017	0.00279313
ENSGALG00000002623	1.59666e-06	-0.662954	0.383	0.017	0.00319332
RHOJ	1.85583e-06	-1.33114	0.457	0.014	0.00371166
ENSGALG00000015388	1.8877e-06	-0.467725	0.603	0.059	0.00377541
ENSGALG00000055727	2.03471e-06	0.124267	0.506	0.265	0.00406942
ENSGALG00000037366	2.0852e-06	0.463686	0.446	0.01	0.00417039
ENSGALG00000033051	2.39732e-06	-0.393942	0.603	0.415	0.00479465
ENSGALG00000006231	2.62704e-06	-0.463555	0.449	0.101	0.00525409
ENSGALG00000007712	2.69405e-06	-0.129069	0.49	0.199	0.0053881
ENSGALG00000010049	2.76205e-06	-0.565493	0.461	0.125	0.00552409
COL4A1	3.71706e-06	-0.884593	0.743	0.216	0.00743412
ENSGALG00000041577	3.93842e-06	-0.425816	0.661	0.523	0.00787684
ENSGALG00000053247	4.67315e-06	-1.35954	1	0.411	0.00934631
ENSGALG00000010068	5.01063e-06	-0.356706	0.269	0.01	0.0100213
RNASET2	5.04267e-06	-0.18949	0.434	0.056	0.0100853
ENSGALG00000014690	5.10186e-06	0.355482	0.341	0.024	0.0102037
ENSGALG00000027305	5.34572e-06	-0.511743	0.56	0.314	0.0106914
FRZB	5.52164e-06	0.347329	0.179	0.007	0.0110433
ENSGALG00000014813	5.53592e-06	0.235025	0.421	0.028	0.0110718
CXCL12	5.79212e-06	0.403983	0.606	0.031	0.0115842
ENSGALG00000007565	5.9822e-06	-0.761303	0.423	0.028	0.0119644
TENM2	7.01496e-06	0.108206	0.413	0.017	0.0140299
DCX	7.20917e-06	1.15212	0.168	0.003	0.0144183
ENSGALG00000007028	7.86039e-06	-0.326197	0.761	0.254	0.0157208
SLC7A2	8.10033e-06	-0.564179	0.482	0.01	0.0162007
ENSGALG00000005540	8.70475e-06	-0.135361	0.737	0.23	0.0174095
ENSGALG00000032142	8.89354e-06	-0.344286	0.628	0.425	0.0177871
LGI1	9.96713e-06	-0.522713	0.455	0.01	0.0199343
LPAR1	1.15285e-05	1.60826	0.384	0.007	0.023057
ENSGALG00000014668	1.28355e-05	0.244244	0.489	0.188	0.0256711
ENSGALG00000061456	2.80655e-05	-0.26811	0.432	0.035	0.056131
TXNRD1	2.8794e-05	-0.81366	0.136	0.007	0.057588
ENSGALG00000046125	3.11049e-05	-0.216026	1	0.495	0.0622097
TM6SF1	3.13456e-05	-1.39307	0.434	0.038	0.0626913
ENSGALG00000032974	3.82535e-05	-0.192793	0.614	0.056	0.076507
KANK1	3.89822e-05	-1.57004	0.513	0.014	0.0779643
ENSGALG00000039595	3.90908e-05	-0.331446	0.665	0.54	0.0781817
TM4SF1	4.46543e-05	-0.300916	0.429	0.021	0.0893085
ENSGALG00000031650	5.6912e-05	-0.279349	0.457	0.084	0.113824
ENSGALG00000028357	6.02712e-05	0.186631	0.505	0.01	0.120542
DAPP1	6.38136e-05	-0.468041	0.49	0.01	0.127627
KIAA1328	6.55322e-05	-0.10517	0.461	0.098	0.131064
ENSGALG00000031758	7.41236e-05	-0.554164	0.611	0.056	0.148247
EBF2	7.60743e-05	-0.297757	0.449	0.063	0.152149
SELENOP2	8.29299e-05	1.23943	0.344	0.003	0.16586
OSGIN1	9.2404e-05	0.394932	0.565	0.014	0.184808
ENSGALG00000010567	9.40621e-05	-2.41297	0.291	0.014	0.188124
KIF5C	9.46419e-05	-0.304877	0.447	0.056	0.189284
BRSK1	9.47113e-05	-0.461475	0.674	0.502	0.189423
ENSGALG00000005470	9.66179e-05	0.397827	0.432	0.031	0.193236
ENSGALG00000055507	9.87595e-05	-1.09923	0.274	0.007	0.197519
EDNRA	0.000110621	-0.193997	0.519	0.01	0.221242
TSPAN13	0.000119554	-1.28103	0.516	0.017	0.239109
ROR2	0.000134836	-0.256067	0.601	0.045	0.269672
ENSGALG00000043367	0.000144063	1.595	0.233	0.003	0.288126
SPI1	0.000146418	0.719395	0.167	0.003	0.292836
ENSGALG00000032361	0.000149219	-0.963976	0.443	0.007	0.298438
ENSGALG00000016925	0.000160023	-1.2459	0.481	0.118	0.320045
ENSGALG00000002012	0.000165684	-1.49728	0.568	0.028	0.331368
ENSGALG00000000208	0.000169508	0.106964	0.606	0.056	0.339015
ENSGALG00000043654	0.000201021	-0.350581	0.479	0.125	0.402042
EPHA5	0.000230274	-1.8529	0.409	0.021	0.460549
ENSGALG00000032363	0.00023449	0.407667	0.384	0.01	0.468981
ENSGALG00000009784	0.000276839	0.616231	0.599	0.049	0.553679
ENSGALG00000009078	0.000348215	-2.3109	0.159	0.007	0.69643
CCND1	0.00037533	0.811414	0.595	0.045	0.750659
ENSGALG00000011288	0.000470922	0.541737	0.49	0.007	0.941843
ENSGALG00000001130	0.000540568	0.207617	0.571	0.021	1
XDH	0.000541713	-1.02394	0.368	0.017	1
RCAN1	0.000548974	-0.398185	0.479	0.105	1
ENSGALG00000054939	0.000560473	-0.781886	0.611	0.073	1
LCP2	0.000708522	-0.331704	0.671	0.467	1
ENSGALG00000010873	0.000752378	0.951089	0.301	0.003	1
ENSGALG00000053667	0.000757665	-1.5599	0.429	0.021	1
TGFB3	0.00079851	-1.16592	0.575	0.031	1
ENSGALG00000015511	0.000805803	0.248166	0.558	0.017	1
ABCC4	0.000811007	-0.198682	0.617	0.087	1
NFASC	0.000837712	0.400892	0.432	0.024	1
COQ10B	0.000839252	-0.516769	0.586	0.035	1
SGK1	0.000984934	-0.870863	0.46	0.056	1
ENSGALG00000013625	0.00103092	-0.34107	0.516	0.185	1
ENSGALG00000002335	0.00109264	1.59802	0.198	0.003	1
ENSGALG00000031862	0.00121336	-0.529865	0.878	0.756	1
TARP	0.00149546	-0.187179	0.867	0.443	1
ENSGALG00000041257	0.00175149	-1.1587	0.592	0.052	1
ENSGALG00000032882	0.00175673	-0.897258	0.569	0.028	1
ENSGALG00000013748	0.00191029	-0.33649	0.715	0.247	1
ENSGALG00000011007	0.00196398	-0.367904	0.522	0.181	1
ENSGALG00000006576	0.00204695	0.387368	0.128	0.003	1
ENSGALG00000009556	0.00205912	-1.47138	0.441	0.035	1
ENSGALG00000011450	0.00231158	0.810515	0.286	0.007	1
RASGEF1C	0.00266067	-0.533963	0.484	0.017	1
ENSGALG00000029583	0.0032527	-0.861095	0.588	0.052	1
CPM	0.00347353	-0.31049	0.103	0.003	1
ENSGALG00000009638	0.00362688	-1.12009	0.511	0.139	1
ENSGALG00000013265	0.00364868	0.950526	0.246	0.003	1
ENSGALG00000005360	0.00377627	-0.151625	0.455	0.007	1
NKAIN2	0.00391602	-1.45494	0.424	0.017	1
ID2	0.00410621	-0.502967	0.472	0.063	1
C4BPG	0.00417168	0.671463	0.577	0.038	1
PRPS2	0.00435264	-0.92924	0.4	0.01	1
ENSGALG00000031163	0.00447647	0.109158	0.568	0.282	1
MMD	0.00457659	0.113262	0.621	0.115	1
ENSGALG00000017227	0.00464142	0.318909	0.469	0.056	1
ENSGALG00000009512	0.00502052	-1.2525	0.444	0.028	1
CAMKMT	0.0057814	0.646453	0.563	0.028	1
TEAD4	0.00623804	-1.79712	0.581	0.052	1
ENSGALG00000006413	0.00634697	-1.99515	0.24	0.003	1
ENSGALG00000017170	0.00638792	-0.772582	0.545	0.024	1
ENSGALG00000038772	0.0065203	-0.257377	0.756	0.314	1
ARHGAP15	0.00690906	-0.282876	0.959	0.93	1
ENSGALG00000008734	0.0077285	0.335342	0.565	0.028	1
ENSGALG00000034325	0.00935688	-0.478974	0.145	0.003	1
UGT8	0.0111903	-0.649284	0.609	0.105	1
TTBK1	0.0112208	0.226331	0.572	0.063	1
MYH9	0.0121424	-0.313512	0.749	0.526	1
ALB	0.0123238	0.536293	0.589	0.07	1
HDAC9	0.0135437	0.26178	0.611	0.477	1
PDE3B	0.0141477	-0.27829	0.768	0.575	1
FABP4	0.0147808	-0.170523	0.886	0.498	1
ENSGALG00000017302	0.0148859	1.2588	0.426	0.01	1
H1F0	0.0155179	1.63956	0.46	0.017	1
ENSGALG00000006837	0.0155682	-0.437684	0.862	0.659	1
RSAD2	0.0165967	-0.664409	0.477	0.052	1
TCF7	0.0171608	0.326212	0.513	0.143	1
ENSGALG00000056341	0.0200189	0.1854	0.582	0.066	1
ENSGALG00000011994	0.020711	-3.47	0.376	0.014	1
ENSGALG00000013035	0.0211755	-0.888079	0.397	0.01	1
ENSGALG00000002080	0.0215215	-0.244288	0.803	0.624	1
PTPRC	0.0244795	-0.322541	0.925	0.805	1
ENSGALG00000038265	0.0260633	-0.336052	0.494	0.08	1
LDLRAD4	0.0319816	0.114806	0.813	0.446	1
ENSGALG00000009880	0.0349239	-0.403373	0.761	0.523	1
ITPK1	0.0380185	0.170094	0.661	0.22	1
ENSGALG00000028041	0.041425	-0.252799	0.442	0.014	1
ENSGALG00000007543	0.0434514	-1.03394	0.279	0.007	1
ENSGALG00000014751	0.0449182	0.209811	0.1	0.003	1
ENSGALG00000028069	0.0452576	0.305713	0.386	0.01	1
ENSGALG00000010875	0.0482804	-1.88703	0.519	0.024	1
ENSGALG00000042134	0.0496942	0.172775	0.556	0.031	1
RTKN2	0.0541596	0.946388	0.251	0.003	1
REPS2	0.0548715	-0.106173	0.505	0.091	1
GLDC	0.0558919	-1.04851	0.312	0.007	1
ENSGALG00000015196	0.0581908	1.11147	0.548	0.021	1
ENSGALG00000010562	0.0604636	-0.589601	0.488	0.052	1
ENSGALG00000012683	0.0633093	-0.371396	0.577	0.073	1
ID3	0.0661153	0.672966	0.535	0.021	1
MALL	0.0700238	-0.942717	0.256	0.007	1
ENSGALG00000011889	0.0717088	-0.473704	0.827	0.571	1
ITGA3	0.072007	-0.804608	0.554	0.035	1
HJURP	0.0720634	-1.36357	0.55	0.031	1
ENSGALG00000016529	0.0723272	0.215404	0.545	0.024	1
ENSGALG00000000476	0.0791953	0.907	0.523	0.007	1
ENSGALG00000006165	0.0808108	0.440419	0.308	0.014	1
SAMSN1	0.0874023	-0.2809	0.702	0.443	1
ENSGALG00000001383	0.0920246	0.697703	0.535	0.021	1
ENSGALG00000011322	0.100865	-1.33678	0.454	0.01	1
ENSGALG00000046650	0.101177	0.343273	0.476	0.031	1
ENSGALG00000009429	0.10244	-1.97187	0.187	0.014	1
ENSGALG00000052990	0.10369	-0.877822	0.368	0.007	1
ENSGALG00000012317	0.110355	-0.919258	0.153	0.007	1
ENSGALG00000043672	0.111711	-0.723128	0.483	0.031	1
ENSGALG00000003645	0.118386	0.254556	0.541	0.157	1
ENSGALG00000016356	0.119311	0.599075	0.452	0.017	1
ENSGALG00000061474	0.122207	0.205624	0.479	0.021	1
ENSGALG00000032534	0.122568	0.804397	0.176	0.007	1
ENSGALG00000057009	0.124401	-0.226639	0.488	0.038	1
SPRY3	0.127077	0.587983	0.466	0.017	1
ENSGALG00000008896	0.129397	-0.76255	0.182	0.003	1
ENSGALG00000049236	0.129693	-0.692956	0.479	0.024	1
DAAM2	0.131558	-1.19689	0.512	0.084	1
ENSGALG00000002358	0.132354	-2.52459	0.494	0.017	1
ANO3	0.138945	3.54012	0.333	0	1
ATP6	0.144037	-0.169935	0.815	0.456	1
ENSGALG00000043389	0.148439	-1.61889	0.459	0.028	1
ESR1	0.150079	-0.788554	0.479	0.017	1
ENSGALG00000005036	0.15219	-0.352793	0.552	0.045	1
ENSGALG00000048261	0.152695	-0.979844	0.531	0.021	1
ENSGALG00000010335	0.169434	-1.21728	0.483	0.021	1
BPGM	0.172734	0.700885	0.49	0.014	1
FST	0.179271	-0.558883	0.534	0.021	1
ENSGALG00000011283	0.184824	-0.832629	0.615	0.153	1
ENSGALG00000057224	0.197714	-0.472027	0.49	0.024	1
IL2RA	0.202755	-0.280515	0.537	0.042	1
ENSGALG00000043118	0.205103	-0.464903	0.716	0.314	1
FGG	0.21688	0.427081	0.495	0.042	1
ENSGALG00000031341	0.247894	-0.474346	0.322	0.007	1
ENSGALG00000006490	0.250308	-1.24122	0.112	0.003	1
ENSGALG00000052571	0.273547	-0.340408	0.656	0.23	1
ENSGALG00000026493	0.275767	-0.993988	0.51	0.063	1
ENSGALG00000041120	0.300005	-1.36198	0.232	0.007	1
ENSGALG00000029834	0.311317	-1.32772	0.458	0.024	1
ND6	0.3273	-0.610374	0.585	0.195	1
ITPR1	0.334018	0.138773	0.603	0.16	1
ANOS1	0.346934	1.96933	0.466	0.007	1
FAT3	0.348068	-1.08328	0.37	0.007	1
ENSGALG00000025858	0.356587	-0.41291	0.512	0.021	1
ENSGALG00000032143	0.361139	-1.11443	0.419	0.014	1
ENSGALG00000057522	0.368113	-0.110698	0.564	0.087	1
ENSGALG00000016312	0.372247	0.272178	0.547	0.136	1
ENSGALG00000015181	0.384837	0.175054	0.554	0.073	1
ENSGALG00000003362	0.38693	-0.934272	0.531	0.094	1
NLGN3	0.398444	-0.705917	0.309	0.017	1
ENSGALG00000007809	0.401662	0.479636	0.652	0.289	1
ENSGALG00000011813	0.402067	-1.18207	0.51	0.052	1
MET	0.414134	-0.34715	0.54	0.045	1
MRAS	0.453455	-0.626337	0.581	0.178	1
LFNG	0.466191	-0.29617	0.553	0.132	1
FAM177A1	0.473178	-0.620198	0.505	0.038	1
ENSGALG00000010718	0.486114	0.534106	0.547	0.066	1
ENSGALG00000002549	0.513278	-1.23151	0.552	0.122	1
ENSGALG00000044817	0.533972	1.88269	0.167	0.003	1
SDK1	0.542847	-0.305354	0.674	0.279	1
ENSGALG00000042570	0.552089	-0.943411	0.13	0.003	1
ENSGALG00000053013	0.556195	-2.17932	0.492	0.017	1
AMD1	0.567506	-0.287073	0.51	0.042	1
CRISPLD1	0.583588	-0.878174	0.533	0.042	1
ENSGALG00000002960	0.588734	2.46389	0.446	0.007	1
ENAH	0.614731	0.436565	0.56	0.101	1
ENSGALG00000010958	0.614958	0.279731	0.453	0.007	1
ENSGALG00000031018	0.616431	-0.617547	0.495	0.024	1
ENSGALG00000008888	0.625659	-1.78767	0.517	0.031	1
ROR1	0.664318	-1.68076	0.499	0.024	1
ENSGALG00000041791	0.667063	-0.542144	0.254	0.007	1
CTNNA2	0.682977	-0.703199	0.499	0.021	1
ENSGALG00000046550	0.683815	-1.26805	0.47	0.035	1
ENSGALG00000011124	0.685878	-0.208779	0.554	0.125	1
GDPD5	0.698044	0.47977	0.506	0.028	1
POSTN	0.716938	-0.536286	0.592	0.185	1
ENSGALG00000005120	0.720612	-0.361193	0.512	0.038	1
EGR1	0.72401	0.143511	0.513	0.028	1
ENSGALG00000017154	0.727147	-0.939448	0.536	0.056	1
ENSGALG00000031293	0.736018	-2.02473	0.32	0.01	1
EDAR	0.740975	0.167657	0.129	0.01	1
ENSGALG00000013672	0.743352	0.748458	0.525	0.038	1
DPF3	0.781404	0.248057	0.633	0.289	1
ENSGALG00000009809	0.791328	-0.567091	0.636	0.258	1
FOS	0.815182	-0.477232	0.57	0.122	1
BLB1	0.816547	1.17363	0.2	0.003	1
ANKS1B	0.836579	0.608559	0.106	0.007	1
COX2	0.845443	-0.25599	0.818	0.512	1
ENSGALG00000039221	0.846523	-0.232924	0.768	0.432	1
ENSGALG00000014582	0.892541	-0.901171	0.204	0.014	1
ENSGALG00000067440	0.895918	0.191677	0.507	0.021	1
MT4	0.898442	-0.739156	1	0.54	1
MTSS1	0.911302	-0.391277	0.611	0.213	1
ENSGALG00000015835	0.914484	0.535418	0.502	0.014	1
CA2	0.926708	0.923109	0.501	0.021	1
GLCCI1	0.932223	0.383772	0.636	0.272	1
ENSGALG00000009172	0.94157	-1.36003	0.51	0.031	1
ENSGALG00000015461	0.942605	-1.76901	0.508	0.024	1
ENSGALG00000010738	0.944794	-1.34011	0.382	0.007	1
TRIM71	0.94571	2.47022	0.281	0	1
ENSGALG00000054253	0.948559	-0.329326	0.277	0.003	1
MYOCD	0.960444	-2.86013	0.181	0.01	1
ENSGALG00000003295	0.966566	-1.21857	0.514	0.031	1

## Sheet: Adipocyte_progenitor_cell
	p_val	avg_log2FC	pct.1	pct.2	p_val_adj
ENSGALG00000014225	2.54709e-174	4.64995	0.181	0.001	5.09417e-171
KIF23	6.69865e-95	4.19658	0.337	0	1.33973e-91
ENSGALG00000036021	2.83386e-94	3.6902	0.158	0.002	5.66772e-91
NTSR1	3.66135e-250	3.47649	0.193	0.005	7.3227e-247
ENSGALG00000012015	1.21624e-09	3.37335	0.132	0.001	2.43249e-06
ENSGALG00000019361	4.26215e-101	3.23841	0.278	0.003	8.52431e-98
ENSGALG00000007786	2.54157e-182	3.02984	0.401	0.001	5.08314e-179
SPIA1	0.784218	2.87733	0.146	0.002	1
ENSGALG00000009429	3.70581e-227	2.52718	0.129	0.006	7.41162e-224
ENSGALG00000014776	0	2.50509	0.112	0.005	0
CRYBB1	2.60127e-73	2.36886	0.209	0.001	5.20254e-70
ENSGALG00000061048	7.1922e-11	2.27839	0.285	0.007	1.43844e-07
APOB	6.85819e-274	2.20783	0.178	0.009	1.37164e-270
ENSGALG00000026594	2.17114e-135	2.18825	0.221	0.002	4.34228e-132
ENSGALG00000048767	2.52889e-18	2.17864	0.171	0.003	5.05778e-15
ENSGALG00000005215	0	2.16939	0.148	0.014	0
ENSGALG00000058008	2.9283e-58	2.1273	0.251	0.007	5.8566e-55
ENSGALG00000038372	0	2.11447	0.109	0.009	0
LCP2	1.89428e-78	2.08025	0.272	0.006	3.78855e-75
ENSGALG00000031862	2.1924e-225	2.04042	0.205	0.018	4.38481e-222
LCP1	5.10168e-67	2.02653	0.503	0.006	1.02034e-63
ENSGALG00000012538	1.66516e-72	2.01205	0.224	0.005	3.33033e-69
ENSGALG00000021569	8.76923e-21	2.00632	0.103	0.001	1.75385e-17
ENSGALG00000051301	1.60233e-195	1.98115	0.229	0.008	3.20466e-192
ENSGALG00000007631	3.92853e-29	1.95619	0.128	0.001	7.85707e-26
ENSGALG00000007268	7.989e-25	1.90792	0.127	0.003	1.5978e-21
SLCO1B3	9.06775e-109	1.87017	0.214	0.003	1.81355e-105
ENSGALG00000050676	5.63633e-70	1.8649	0.575	0.004	1.12727e-66
ENSGALG00000027305	8.7692e-158	1.78161	0.46	0.005	1.75384e-154
WT1	4.37714e-282	1.77644	0.173	0.016	8.75429e-279
MTTP	1.78469e-06	1.77022	0.259	0.002	0.00356937
ENSGALG00000012911	6.92511e-26	1.76493	0.426	0.005	1.38502e-22
ENSGALG00000006525	7.35841e-12	1.72163	0.163	0.001	1.47168e-08
LRP8	7.0289e-242	1.68365	0.115	0.007	1.40578e-238
ENSGALG00000011322	2.8034e-164	1.6747	0.365	0.003	5.6068e-161
TTR	5.36191e-10	1.66213	0.144	0.002	1.07238e-06
MAPK10	1.13795e-36	1.65892	0.285	0.008	2.2759e-33
ENSGALG00000013568	3.40218e-13	1.6398	0.46	0.078	6.80437e-10
STUM	1.04598e-34	1.61462	0.269	0.002	2.09196e-31
ENSGALG00000000808	8.46036e-78	1.60589	0.249	0.007	1.69207e-74
ENSGALG00000055727	9.29698e-37	1.58289	0.355	0.003	1.8594e-33
ALDOB	0	1.57486	0.111	0.011	0
SCIN	0.000255856	1.55328	0.534	0.017	0.511711
AvBD10	1.43898e-72	1.54686	0.156	0.001	2.87796e-69
CACNB4	0	1.52639	0.62	0.004	0
ENSGALG00000028821	3.08171e-298	1.50183	0.163	0.025	6.16342e-295
ENSGALG00000015234	6.48898e-128	1.48636	0.252	0.006	1.2978e-124
ENSGALG00000005470	1.29979e-21	1.48634	0.175	0.003	2.59958e-18
ENSGALG00000041054	1.64095e-94	1.43907	0.14	0.002	3.28191e-91
CCLI5	1.52216e-204	1.41062	0.16	0.006	3.04432e-201
CENPW	1.14361e-85	1.40463	0.186	0.002	2.28722e-82
P2RX1	3.55379e-230	1.39285	0.446	0.001	7.10759e-227
ENSGALG00000057522	5.78059e-90	1.37286	0.351	0.004	1.15612e-86
NTM	0	1.35535	0.864	0.009	0
STAT4	1.38438e-170	1.35389	0.573	0.006	2.76876e-167
SELENOP2	3.88506e-67	1.33705	0.215	0.002	7.77012e-64
ENSGALG00000040418	0.00902692	1.33031	0.21	0.002	1
ENSGALG00000065985	0.00114688	1.26321	0.281	0.004	1
ENSGALG00000016832	2.63749e-205	1.26245	0.1	0.004	5.27497e-202
ENSGALG00000010156	8.94474e-105	1.25344	0.202	0.004	1.78895e-101
ENTPD2	1.13821e-70	1.24178	0.348	0.041	2.27643e-67
GNLY	1.38996e-231	1.23097	0.19	0.009	2.77993e-228
PAX5	8.2481e-142	1.22897	0.296	0.001	1.64962e-138
TENM1	1.46728e-18	1.2268	0.313	0.009	2.93456e-15
ST8SIA1	3.47283e-178	1.21247	0.245	0.053	6.94566e-175
ENSGALG00000015531	1.47788e-48	1.20571	0.289	0.007	2.95575e-45
PTPRC	5.26911e-229	1.20421	0.204	0.026	1.05382e-225
ENSGALG00000011447	3.1014e-116	1.19751	0.267	0.006	6.20279e-113
ENSGALG00000010397	1.02406e-198	1.18803	0.207	0.008	2.04812e-195
ENSGALG00000055329	2.69063e-144	1.18709	0.19	0.015	5.38126e-141
ENSGALG00000007963	3.30254e-230	1.17692	0.204	0.014	6.60509e-227
PTPMT1	2.10376e-24	1.17455	0.221	0.002	4.20751e-21
ENSGALG00000016176	4.66911e-09	1.17113	0.474	0.073	9.33822e-06
KIF5C	2.19942e-187	1.17082	0.204	0.011	4.39885e-184
BMPER	6.42412e-74	1.16449	0.351	0.081	1.28482e-70
CRMP1	1.16384e-95	1.15522	0.212	0.001	2.32768e-92
PRPS2	8.25686e-36	1.15175	0.237	0.005	1.65137e-32
ENSGALG00000012442	3.02548e-80	1.15055	0.221	0.004	6.05095e-77
KRT13	9.45535e-188	1.14712	0.425	0.003	1.89107e-184
ENSGALG00000001608	1.25383e-15	1.13069	0.19	0.012	2.50765e-12
ALB	1.41415e-22	1.12416	0.628	0.063	2.8283e-19
ENSGALG00000039245	9.14992e-258	1.09575	0.567	0.002	1.82998e-254
ENSGALG00000010793	2.48186e-98	1.08731	0.651	0.006	4.96373e-95
ENSGALG00000028041	2.93536e-247	1.08417	0.195	0.029	5.87072e-244
ENSGALG00000016500	3.36283e-55	1.07645	0.302	0.017	6.72566e-52
ENSGALG00000007354	2.87153e-48	1.0662	0.309	0.002	5.74307e-45
FGF14	5.22309e-68	1.05744	0.306	0.009	1.04462e-64
ENSGALG00000034899	1.9446e-46	1.05104	0.387	0.063	3.88919e-43
ENSGALG00000038231	3.99605e-136	1.04587	0.28	0.001	7.99211e-133
ENSGALG00000043106	1.46574e-88	1.04436	0.188	0.001	2.93148e-85
ENSGALG00000026276	3.76774e-07	1.0405	0.432	0.009	0.000753549
BARX2	8.3297e-65	1.03387	0.352	0.024	1.66594e-61
ENSGALG00000009037	0.255549	1.01844	0.418	0.006	1
ENSGALG00000067345	1.68863e-25	1.00311	0.124	0.001	3.37727e-22
ENSGALG00000030038	1.70412e-134	1.00125	0.278	0.018	3.40823e-131
KRABZFP	2.05783e-16	0.987507	0.208	0.004	4.11567e-13
RAP1GAP3	2.73419e-29	0.983781	0.616	0.022	5.46839e-26
ENSGALG00000027365	2.37161e-291	0.980428	0.167	0.022	4.74323e-288
DNASE1L3	0.00937868	0.97953	0.281	0.004	1
ENSGALG00000005619	3.74894e-268	0.978089	0.179	0.031	7.49788e-265
NLGN4Y	3.48974e-105	0.976954	0.551	0.008	6.97947e-102
ENSGALG00000009880	0.54456	0.971619	0.527	0.044	1
SDR42E2	2.45521e-217	0.970436	0.603	0.005	4.91042e-214
ADAMTS10	4.12085e-225	0.960214	0.209	0.02	8.2417e-222
ENSGALG00000010902	4.70925e-93	0.959756	0.311	0.014	9.41851e-90
ENSGALG00000043033	2.06036e-15	0.957505	0.187	0.008	4.12072e-12
KIT	2.3539e-161	0.952307	0.481	0.001	4.7078e-158
BMPR1B	0	0.934772	0.12	0.035	0
ENSGALG00000010812	1.08465e-82	0.933529	0.165	0.006	2.1693e-79
GPR50	1.09868e-94	0.919433	0.58	0.014	2.19737e-91
PLD5	1.03387e-34	0.917064	0.328	0.003	2.06773e-31
ENSGALG00000012577	3.78103e-05	0.916172	0.439	0.028	0.0756206
ENSGALG00000037423	2.28612e-146	0.899231	0.274	0.067	4.57225e-143
ENSGALG00000030607	1.48126e-92	0.896776	0.329	0.083	2.96252e-89
CMTM6	0.000138676	0.894428	0.513	0.012	0.277353
ENSGALG00000029823	7.26504e-104	0.893309	0.224	0.002	1.45301e-100
RTKN2	5.41802e-78	0.888371	0.618	0.008	1.0836e-74
CYTH4	3.43113e-28	0.887071	0.299	0.007	6.86226e-25
ALDH1A1	7.19782e-20	0.885109	0.289	0.003	1.43956e-16
DRD3	5.17273e-240	0.882887	0.463	0.002	1.03455e-236
ENSGALG00000035799	1.39459e-263	0.880929	0.185	0.021	2.78918e-260
PTPRZ1	9.55266e-26	0.878701	0.176	0.003	1.91053e-22
ENSGALG00000002960	9.64006e-06	0.875565	0.536	0.021	0.0192801
ENSGALG00000042534	9.44965e-157	0.874326	0.265	0.088	1.88993e-153
ENSGALG00000006165	8.86575e-188	0.869061	0.129	0.004	1.77315e-184
ENSGALG00000033960	8.99839e-270	0.866307	0.172	0.034	1.79968e-266
ENSGALG00000037842	3.15641e-05	0.862464	0.197	0.002	0.0631283
ENSGALG00000008888	5.72253e-20	0.861294	0.439	0.071	1.14451e-16
NTF3	1.6718e-48	0.852186	0.377	0.051	3.3436e-45
CDH20	1.23466e-27	0.836917	0.993	0.632	2.46932e-24
ENSGALG00000030534	2.67029e-120	0.831823	0.319	0.002	5.34058e-117
ITGB3	1.19081e-85	0.822442	0.307	0.014	2.38163e-82
KIF4B	7.82143e-234	0.811742	0.453	0.002	1.56429e-230
CENPP	0	0.807089	0.928	0.023	0
CARD11	1.39414e-150	0.802264	0.513	0.006	2.78829e-147
ENSGALG00000015568	1.21842e-258	0.800337	0.608	0.003	2.43685e-255
ENSGALG00000009995	8.47788e-101	0.799285	0.312	0.03	1.69558e-97
ENSGALG00000012156	5.77615e-243	0.797805	0.198	0.024	1.15523e-239
ENSGALG00000008263	1.87001e-13	0.797635	0.596	0.05	3.74002e-10
ENSGALG00000017302	5.2293e-202	0.794019	0.227	0.05	1.04586e-198
ENSGALG00000034561	9.55373e-34	0.793182	0.152	0.005	1.91075e-30
EDNRB	8.12064e-135	0.790273	0.276	0.011	1.62413e-131
ENSGALG00000013753	7.52691e-152	0.783487	0.269	0.072	1.50538e-148
PRIMA1	0	0.780453	0.89	0.018	0
ENSGALG00000043118	1.25831e-72	0.774373	0.355	0.091	2.51661e-69
ENSGALG00000009078	1.67301e-234	0.770134	0.204	0.05	3.34602e-231
OPN5L1	1.49949e-13	0.769738	0.126	0.002	2.99898e-10
RHOBTB1	3.78244e-105	0.763546	0.406	0.005	7.56488e-102
NR1H4	1.00715e-06	0.759786	0.109	0.004	0.0020143
ENSGALG00000014751	1.0429e-28	0.755796	0.62	0.044	2.0858e-25
PIT54	5.99996e-92	0.752053	0.319	0.019	1.19999e-88
GAS1	3.06637e-05	0.75067	0.485	0.053	0.0613273
RSPO2	0.0660766	0.74248	0.514	0.08	1
ENSGALG00000035230	0.569013	0.739378	0.527	0.067	1
MID1	2.56581e-37	0.737717	0.418	0.126	5.13163e-34
ENSGALG00000011288	2.72878e-17	0.733903	0.46	0.105	5.45757e-14
ENSGALG00000016767	1.13206e-92	0.731665	0.569	0.01	2.26412e-89
ENSGALG00000015874	6.19603e-65	0.731615	0.442	0.005	1.23921e-61
ENSGALG00000017122	2.45593e-44	0.726204	0.387	0.048	4.91186e-41
BRSK1	0.0198994	0.725325	0.466	0.018	1
ENSGALG00000016391	9.98007e-141	0.720747	0.278	0.062	1.99601e-137
TARP	2.15698e-114	0.718321	0.187	0.006	4.31397e-111
ENSGALG00000051274	8.8191e-288	0.715125	0.814	0.011	1.76382e-284
ENSGALG00000034271	9.02392e-130	0.712541	0.547	0.009	1.80478e-126
SPINK5	7.60586e-78	0.709655	0.334	0.02	1.52117e-74
PRIM2	2.23282e-06	0.709211	0.537	0.022	0.00446563
ENSGALG00000043393	2.32497e-243	0.708519	0.996	0.193	4.64994e-240
ENSGALG00000015418	0.00205885	0.705572	0.21	0.002	1
VCL	5.25999e-153	0.696223	0.269	0.08	1.052e-149
ENSGALG00000003148	1.44366e-272	0.69541	0.18	0.043	2.88732e-269
ENSGALG00000011861	8.46184e-119	0.694024	0.716	0.012	1.69237e-115
ENSGALG00000016292	9.14036e-46	0.68851	0.212	0.013	1.82807e-42
ENSGALG00000031693	3.65762e-09	0.683543	0.971	0.571	7.31523e-06
DCX	0.444898	0.683311	0.584	0.164	1
ENSGALG00000008945	9.0184e-28	0.679207	0.348	0.013	1.80368e-24
ENSGALG00000017271	8.17357e-166	0.677162	0.392	0.004	1.63471e-162
ENSGALG00000010792	3.25496e-30	0.676731	0.243	0.003	6.50992e-27
GRIA3	5.53267e-75	0.67569	0.197	0.008	1.10653e-71
ENSGALG00000030140	0.112121	0.667555	0.429	0.019	1
ENPP2	0.610653	0.667102	0.557	0.111	1
ACYP2	4.10727e-14	0.666436	0.601	0.055	8.21453e-11
ENSGALG00000015835	6.52912e-119	0.662791	0.252	0.016	1.30582e-115
ENSGALG00000055170	1.84265e-07	0.662483	0.567	0.038	0.00036853
LGI1	5.18686e-33	0.660976	0.413	0.07	1.03737e-29
ENSGALG00000026613	0	0.660758	0.154	0.035	0
ENSGALG00000005610	0.0564412	0.657879	0.541	0.134	1
ENSGALG00000041577	0.0251604	0.657545	0.376	0.012	1
EGR1	2.22498e-88	0.649154	0.341	0.119	4.44996e-85
SEMA3D	4.81753e-18	0.648384	0.858	0.533	9.63505e-15
ENSGALG00000029322	7.10639e-22	0.646683	0.596	0.016	1.42128e-18
ENSGALG00000019489	3.79701e-223	0.645261	0.662	0.004	7.59403e-220
ENSGALG00000065245	8.23482e-162	0.64385	0.449	0.002	1.64696e-158
DAB1	1.64006e-40	0.640468	0.349	0.006	3.28011e-37
ENSGALG00000002242	0.541662	0.632444	0.404	0.009	1
SNAP91	2.50311e-148	0.629513	0.789	0.064	5.00622e-145
NRN1	1.42298e-106	0.624339	0.282	0.009	2.84595e-103
ENSGALG00000011007	4.66705e-71	0.616523	0.702	0.054	9.33411e-68
ENSGALG00000033256	0.825338	0.604879	0.594	0.207	1
ALDH1A2	4.89225e-91	0.598462	0.72	0.047	9.78449e-88
ENSGALG00000039595	7.87193e-83	0.597306	0.346	0.108	1.57439e-79
ENSGALG00000016356	4.6946e-63	0.597242	0.352	0.028	9.3892e-60
ENSGALG00000013846	4.97841e-23	0.595501	0.605	0.026	9.95683e-20
ENSGALG00000002549	4.1697e-61	0.594047	0.39	0.005	8.3394e-58
NRXN3	7.28796e-21	0.592219	0.235	0.005	1.45759e-17
ENSGALG00000029102	1.31625e-05	0.591444	0.568	0.052	0.0263251
ENSGALG00000013155	4.97034e-167	0.588998	0.247	0.035	9.94068e-164
HPD	8.53247e-149	0.588397	0.48	0.007	1.70649e-145
ITGB5	3.52426e-57	0.58586	0.691	0.066	7.04851e-54
ENSGALG00000000560	1.32241e-15	0.581798	0.928	0.649	2.64481e-12
ENSGALG00000009172	3.60282e-35	0.574934	0.407	0.063	7.20564e-32
ENSGALG00000007956	1.57312e-21	0.566493	1	0.923	3.14623e-18
ENSGALG00000012407	4.02494e-70	0.557278	0.308	0.01	8.04988e-67
ENSGALG00000011581	2.65665e-31	0.557081	0.419	0.077	5.3133e-28
ENSGALG00000014934	1.14782e-12	0.553352	0.687	0.219	2.29565e-09
ENSGALG00000008744	5.79018e-304	0.5526	0.113	0.009	1.15804e-300
CHRDL1	1.0778e-29	0.552287	0.41	0.078	2.15561e-26
ENSGALG00000037506	6.93725e-129	0.551847	0.295	0.102	1.38745e-125
PACSIN3	1.58902e-11	0.546119	0.497	0.012	3.17803e-08
ENSGALG00000001773	4.79959e-53	0.54469	0.385	0.089	9.59917e-50
ENSGALG00000016268	2.37381e-44	0.544628	0.325	0.002	4.74761e-41
NOX4	1.11599e-19	0.540709	0.464	0.132	2.23197e-16
COL22A1	2.24843e-29	0.539587	0.416	0.004	4.49686e-26
ENSGALG00000008465	1.26707e-05	0.539008	0.629	0.171	0.0253413
ENSGALG00000036738	3.78709e-112	0.535976	0.308	0.101	7.57417e-109
PTGS2	1.4889e-47	0.532149	0.391	0.08	2.97781e-44
MCPH1	3.4965e-10	0.531393	0.576	0.033	6.99301e-07
JCHAIN	3.69353e-67	0.52877	0.234	0.002	7.38706e-64
EFNA5	9.02914e-23	0.528141	0.764	0.284	1.80583e-19
ENSGALG00000064590	3.86627e-16	0.525581	0.59	0.027	7.73255e-13
P2RY8	1.26756e-11	0.524296	0.423	0.019	2.53512e-08
ENSGALG00000043654	5.98303e-105	0.52392	0.186	0.005	1.19661e-101
ENSGALG00000004150	1.59391e-13	0.522664	0.444	0.028	3.18782e-10
ENSGALG00000007028	4.96154e-155	0.520245	0.665	0.008	9.92308e-152
ENSGALG00000006445	0.442842	0.518951	0.513	0.047	1
ENSGALG00000037943	3.368e-26	0.51741	0.399	0.006	6.73599e-23
ENSGALG00000016543	6.27359e-11	0.514787	0.992	0.687	1.25472e-07
ENSGALG00000009805	7.36137e-38	0.512542	0.474	0.013	1.47227e-34
ENSGALG00000000476	1.31589e-33	0.509467	0.301	0.01	2.63179e-30
ENSGALG00000042411	0.0313204	0.49939	0.476	0.011	1
ENSGALG00000042388	0.0041495	0.496768	1	0.89	1
ENSGALG00000055274	0.341158	0.496544	0.605	0.267	1
FOS	4.74408e-38	0.496485	0.435	0.201	9.48816e-35
ENSGALG00000016529	1.69536e-80	0.49147	0.346	0.09	3.39071e-77
ENSGALG00000043861	4.99979e-96	0.490164	0.204	0.006	9.99958e-93
ENSGALG00000041808	1.969e-129	0.487096	0.111	0.004	3.93799e-126
ENSGALG00000011663	3.23155e-101	0.483841	0.322	0.09	6.46311e-98
ENSGALG00000033226	6.00136e-11	0.481522	0.458	0.043	1.20027e-07
ENSGALG00000031018	6.58039e-65	0.480209	0.672	0.027	1.31608e-61
TLCD1	2.28175e-174	0.477577	0.247	0.023	4.5635e-171
ENSGALG00000026460	1.06982e-52	0.472335	0.676	0.053	2.13963e-49
JDP2	0.281766	0.469042	0.553	0.086	1
FGA	4.23723e-49	0.468174	0.373	0.024	8.47446e-46
PKIA	8.05301e-154	0.467247	0.677	0.011	1.6106e-150
ENSGALG00000016157	1.02701e-41	0.46379	0.196	0.022	2.05402e-38
ENSGALG00000006231	1.50348e-47	0.462833	0.389	0.074	3.00695e-44
ENSGALG00000053511	1.71615e-19	0.461489	0.122	0.003	3.4323e-16
ENSGALG00000060533	2.0567e-124	0.458352	0.742	0.032	4.1134e-121
ENSGALG00000043257	3.48965e-60	0.458259	0.132	0.001	6.9793e-57
ENSGALG00000049529	1.81932e-27	0.456265	0.998	0.584	3.63864e-24
ENSGALG00000010050	2.53984e-38	0.454512	0.232	0.006	5.07968e-35
ENSGALG00000006757	4.57984e-21	0.453208	0.479	0.203	9.15967e-18
POSTN	2.50959e-18	0.451802	0.974	0.714	5.01918e-15
ENSGALG00000011013	6.24113e-89	0.451338	0.214	0.005	1.24823e-85
ENSGALG00000005016	7.61463e-205	0.449299	0.227	0.062	1.52293e-201
ENSGALG00000016907	1.09404e-98	0.44858	0.32	0.059	2.18808e-95
ENSGALG00000001207	5.4317e-187	0.447111	0.755	0.014	1.08634e-183
ENSGALG00000033286	9.02422e-56	0.446223	0.372	0.054	1.80484e-52
ENSGALG00000029047	4.19955e-08	0.441066	0.451	0.024	8.39909e-05
ENSGALG00000015598	0.253538	0.440945	0.517	0.065	1
FAM65B	6.27088e-99	0.44046	0.171	0.007	1.25418e-95
MMS22L	7.73742e-87	0.437577	0.328	0.036	1.54748e-83
IL18R1	8.2482e-176	0.43693	0.157	0.008	1.64964e-172
CD44	1.88082e-70	0.430174	0.359	0.085	3.76164e-67
ENSGALG00000053013	2.64442e-232	0.429673	0.817	0.023	5.28884e-229
ENSGALG00000066972	8.73992e-98	0.424525	0.325	0.087	1.74798e-94
FAM110B	3.91414e-58	0.423192	0.393	0.164	7.82828e-55
ENSGALG00000003767	0.0487392	0.421851	0.601	0.165	1
ENSGALG00000030613	1.7086e-247	0.419882	0.177	0.021	3.41719e-244
ENSGALG00000005782	1.10857e-145	0.415745	0.738	0.014	2.21714e-142
DAAM2	1.33625e-29	0.409819	0.955	0.554	2.6725e-26
TFEC	0.288832	0.409365	0.197	0.004	1
ENSGALG00000040504	4.35963e-184	0.408261	0.163	0.015	8.71926e-181
ENSGALG00000007543	7.35635e-32	0.406674	0.419	0.11	1.47127e-28
ENSGALG00000015056	6.96499e-06	0.406497	0.472	0.029	0.01393
ENSGALG00000062113	7.45273e-07	0.405163	0.625	0.143	0.00149055
CALD1	1.82775e-15	0.404139	0.981	0.635	3.6555e-12
ENSGALG00000002175	2.69081e-07	0.403173	0.132	0.004	0.000538161
ENSGALG00000031650	1.81008e-57	0.401564	0.783	0.19	3.62016e-54
ENSGALG00000015692	0.00175412	0.399487	0.534	0.017	1
ENSGALG00000006891	3.18283e-82	0.397232	0.352	0.127	6.36566e-79
ENSGALG00000000208	3.60254e-14	0.396947	0.517	0.257	7.20508e-11
EGFR	8.85112e-14	0.39679	0.952	0.599	1.77022e-10
PTPRJ	1.36786e-122	0.395437	0.767	0.065	2.73571e-119
LUM	2.36971e-131	0.394741	0.935	0.245	4.73943e-128
IGFBP2	5.29469e-11	0.39207	0.36	0.011	1.05894e-07
ETS1	3.74785e-41	0.387703	0.405	0.09	7.4957e-38
ENSGALG00000030096	2.67826e-134	0.386839	0.279	0.027	5.35652e-131
RUNX1	0.820594	0.382801	0.532	0.06	1
ENSGALG00000034077	3.44998e-91	0.38195	0.746	0.08	6.89996e-88
ENSGALG00000037521	1.38172e-68	0.379745	0.668	0.021	2.76344e-65
ENSGALG00000035051	8.97997e-27	0.379578	0.563	0.037	1.79599e-23
ENSGALG00000012971	4.90076e-10	0.378842	0.417	0.009	9.80152e-07
ENSGALG00000054273	6.33619e-61	0.376925	0.391	0.172	1.26724e-57
ENSGALG00000002557	4.80327e-22	0.376465	0.932	0.566	9.60653e-19
SFRP2	3.32272e-145	0.37449	0.874	0.163	6.64545e-142
ENSGALG00000008326	0	0.372369	0.763	0.008	0
TMEM178B	3.91567e-10	0.368845	0.631	0.13	7.83134e-07
ENSGALG00000003553	0.759727	0.366822	0.238	0.002	1
SYK	1.04418e-40	0.366063	0.207	0.004	2.08837e-37
CAMKMT	2.10554e-39	0.366003	0.407	0.088	4.21109e-36
FHIT	1.42427e-43	0.365048	0.413	0.139	2.84855e-40
FTO	1.89523e-16	0.364619	0.637	0.103	3.79047e-13
ANGPT1	4.96453e-256	0.358379	0.19	0.04	9.92905e-253
ENSGALG00000037841	4.72612e-58	0.358098	0.261	0.007	9.45224e-55
ENSGALG00000015687	3.21902e-109	0.358059	0.312	0.079	6.43804e-106
ENSGALG00000012680	8.31161e-253	0.356486	0.794	0.011	1.66232e-249
ENSGALG00000039528	5.58216e-35	0.35303	0.437	0.165	1.11643e-31
ENSGALG00000012735	1.36421e-52	0.350347	0.232	0.011	2.72841e-49
NTS	3.20906e-52	0.349975	0.113	0.001	6.41813e-49
ENSGALG00000030673	1.9554e-81	0.349283	0.351	0.115	3.91081e-78
VCAN	2.14399e-12	0.346522	0.682	0.203	4.28798e-09
ENSGALG00000010118	0.654081	0.345515	0.517	0.027	1
ENSGALG00000012847	0	0.345513	0.927	0.025	0
ENSGALG00000020342	1.08345e-181	0.343316	0.241	0.025	2.16689e-178
ENSGALG00000050112	1.96051e-66	0.336272	0.379	0.158	3.92101e-63
ENSGALG00000033293	2.7368e-185	0.335805	0.244	0.088	5.4736e-182
IKZF2	2.00376e-13	0.334698	0.471	0.098	4.00752e-10
ENSGALG00000008006	5.18336e-43	0.333362	0.99	0.484	1.03667e-39
ENSGALG00000015058	6.55697e-12	0.329878	0.784	0.385	1.31139e-08
SDC2	2.48485e-22	0.329678	0.975	0.552	4.96969e-19
ENSGALG00000005438	1.14923e-130	0.329275	0.291	0.086	2.29847e-127
ENSGALG00000046652	0	0.327094	0.622	0.004	0
ENSGALG00000065279	9.5344e-35	0.324292	0.648	0.055	1.90688e-31
ENSGALG00000010579	0.0864881	0.323244	0.591	0.241	1
FGD4	0.00117877	0.322735	0.5	0.065	1
HAS2	4.95839e-50	0.322523	0.623	0.042	9.91678e-47
TIMP3	2.19663e-13	0.322034	0.527	0.257	4.39326e-10
SATB1	1.51499e-172	0.321615	0.246	0.016	3.02999e-169
ENSGALG00000016148	0.0138107	0.320866	0.499	0.055	1
ENSGALG00000006325	1.4092e-08	0.320459	0.531	0.218	2.81839e-05
ENSGALG00000009722	6.94126e-40	0.320023	0.409	0.095	1.38825e-36
ENSGALG00000046914	0.00474596	0.319704	0.658	0.273	1
ENSGALG00000002742	3.63366e-17	0.317084	0.492	0.012	7.26733e-14
DMD	3.06131e-09	0.316057	0.872	0.524	6.12263e-06
SMAD1	1.8425e-11	0.315282	0.605	0.075	3.68499e-08
ALCAM	5.2705e-12	0.314593	0.524	0.237	1.0541e-08
GPR65	7.94366e-36	0.314428	0.157	0.006	1.58873e-32
GREM1	4.88629e-13	0.314098	0.426	0.008	9.77258e-10
ENSGALG00000034992	2.54877e-22	0.313407	0.468	0.172	5.09754e-19
ENSGALG00000019761	0.13082	0.31338	0.581	0.212	1
ENSGALG00000056819	2.46299e-122	0.31061	0.199	0.005	4.92598e-119
ENSGALG00000046593	2.81317e-39	0.31032	0.937	0.422	5.62634e-36
SLC24A2	5.61481e-57	0.307384	0.244	0.006	1.12296e-53
ENSGALG00000029298	5.26897e-261	0.306266	0.867	0.055	1.05379e-257
ENSGALG00000008885	5.55e-72	0.305323	0.998	0.381	1.11e-68
ENSGALG00000009925	2.85539e-10	0.304957	0.64	0.142	5.71078e-07
KANK1	1.21497e-80	0.304709	0.348	0.092	2.42994e-77
ANKH	0.0281987	0.304068	0.503	0.05	1
ENSGALG00000012944	1.53488e-140	0.302749	0.286	0.137	3.06976e-137
ENSGALG00000002461	3.0073e-41	0.300178	0.417	0.135	6.0146e-38
ENSGALG00000016622	3.95679e-71	0.298564	0.915	0.328	7.91358e-68
NPY4R	2.50574e-43	0.296341	0.235	0.019	5.01147e-40
ENSGALG00000044799	0.217576	0.295572	0.251	0.007	1
ENSGALG00000012342	2.67218e-09	0.292426	0.941	0.768	5.34435e-06
PRRX1	2.7823e-19	0.291482	0.483	0.185	5.56459e-16
ENSGALG00000031519	4.86357e-11	0.289456	0.538	0.268	9.72713e-08
ENSGALG00000015944	5.98115e-77	0.289167	0.252	0.006	1.19623e-73
ENSGALG00000009687	9.851e-36	0.286662	0.399	0.039	1.9702e-32
ENSGALG00000054032	1.51151e-11	0.285507	0.586	0.042	3.02302e-08
ENSGALG00000004758	1.36325e-28	0.284327	0.563	0.011	2.72651e-25
ENSGALG00000033051	7.89025e-119	0.283058	0.303	0.081	1.57805e-115
PIWIL1	6.17008e-216	0.274243	0.103	0.004	1.23402e-212
ENSGALG00000015879	1.17364e-62	0.272717	0.385	0.149	2.34728e-59
ENSGALG00000032683	1.07781e-46	0.27021	0.374	0.025	2.15563e-43
ENSGALG00000031262	1.6e-267	0.269433	0.109	0.007	3.20001e-264
ENSGALG00000011537	1.0521e-27	0.268462	0.986	0.53	2.10421e-24
ENSGALG00000013741	3.21699e-09	0.268201	0.242	0.005	6.43397e-06
ENSGALG00000034932	1.4774e-89	0.264769	0.744	0.079	2.95479e-86
RELL1	3.75236e-67	0.263706	0.689	0.042	7.50471e-64
ENSGALG00000041575	1.197e-104	0.263309	0.271	0.025	2.394e-101
ENSGALG00000001347	4.64498e-120	0.259746	0.332	0.004	9.28996e-117
ENSGALG00000065441	1.62239e-48	0.259229	0.642	0.017	3.24479e-45
ENSGALG00000013768	1.41339e-235	0.258479	0.205	0.077	2.82677e-232
ENSGALG00000010163	1.03756e-201	0.257238	0.224	0.021	2.07511e-198
ENSGALG00000016900	0.106567	0.257233	1	0.827	1
ENSGALG00000056919	2.58115e-21	0.255743	0.422	0.013	5.16231e-18
HDAC9	4.89698e-190	0.254866	0.24	0.099	9.79395e-187
ENSGALG00000009485	3.01513e-07	0.254554	0.476	0.054	0.000603026
ENSGALG00000014971	9.58788e-12	0.252465	0.285	0.007	1.91758e-08
ENSGALG00000000151	1.07937e-71	0.252221	0.967	0.365	2.15875e-68
ENSGALG00000012177	1.25054e-06	0.247857	0.571	0.305	0.00250108
ENSGALG00000008060	3.32716e-42	0.247056	0.4	0.078	6.65433e-39
FGF18	0.00158699	0.245529	0.601	0.135	1
ENSGALG00000011170	2.06331e-55	0.242858	0.975	0.409	4.12662e-52
ENSGALG00000003837	1.76289e-179	0.241103	0.783	0.029	3.52578e-176
CCND1	2.26372e-56	0.239742	0.692	0.067	4.52744e-53
ENSGALG00000015367	2.02476e-23	0.238651	0.662	0.113	4.04953e-20
ENSGALG00000003295	1.6541e-22	0.238411	0.984	0.538	3.3082e-19
ENSGALG00000015497	3.90131e-71	0.238131	0.843	0.233	7.80262e-68
ENSGALG00000001617	1.794e-07	0.238024	0.372	0.014	0.000358801
ENSGALG00000037587	6.90606e-171	0.237197	0.809	0.063	1.38121e-167
SSTR2	1.31968e-42	0.236129	0.39	0.047	2.63935e-39
ENSGALG00000059990	3.03019e-92	0.235988	0.337	0.111	6.06037e-89
SLX4IP	2.69359e-46	0.234547	0.381	0.035	5.38717e-43
ENSGALG00000039145	5.80521e-08	0.23139	0.726	0.306	0.000116104
ENSGALG00000016702	1.53099e-122	0.229746	0.713	0.024	3.06198e-119
MRAS	6.72514e-70	0.229487	0.948	0.352	1.34503e-66
ANKS1B	4.18227e-24	0.228922	0.445	0.106	8.36455e-21
ENSGALG00000012683	0	0.228095	0.856	0.016	0
ROR1	1.34793e-128	0.227806	0.91	0.217	2.69586e-125
SLC9A9	2.91702e-81	0.227533	0.938	0.327	5.83405e-78
ENSGALG00000014821	1.39149e-150	0.22649	0.741	0.02	2.78298e-147
ST8SIA4	0	0.226318	0.137	0.034	0
PTPRG	4.26325e-15	0.224794	0.8	0.363	8.52651e-12
PCDH19	2.56549e-41	0.224223	0.433	0.195	5.13097e-38
PROM1	3.33391e-130	0.223085	0.416	0.007	6.66783e-127
ENSGALG00000013091	0.001862	0.22292	0.736	0.403	1
RSPO3	5.27302e-187	0.220623	0.241	0.079	1.0546e-183
ENSGALG00000036728	0.777224	0.22011	0.53	0.066	1
ENSGALG00000008589	2.60326e-85	0.217722	0.994	0.369	5.20652e-82
ENSGALG00000002623	6.51442e-149	0.214031	0.944	0.232	1.30288e-145
ENSGALG00000038913	4.25111e-13	0.211997	0.49	0.148	8.50222e-10
ENSGALG00000016837	6.38508e-112	0.21191	0.577	0.005	1.27702e-108
ENSGALG00000012103	2.32927e-05	0.211179	0.532	0.013	0.0465853
ENSGALG00000061038	3.38435e-28	0.208012	0.863	0.387	6.7687e-25
ENSGALG00000005061	5.23641e-239	0.207628	0.202	0.051	1.04728e-235
ENSGALG00000056341	1.67779e-08	0.206258	0.596	0.077	3.35557e-05
ENSGALG00000032974	1.18486e-24	0.205733	0.998	0.557	2.36972e-21
CHRM3	4.04894e-73	0.203477	0.71	0.063	8.09788e-70
ENSGALG00000013149	4.25456e-05	0.203172	0.592	0.1	0.0850912
NRXN1	4.32714e-11	0.201855	0.746	0.351	8.65427e-08
CNTFR	9.76091e-104	0.201283	0.701	0.017	1.95218e-100
ENSGALG00000065494	1.2644e-49	0.199615	0.281	0.009	2.5288e-46
ENSGALG00000007045	0.074767	0.19894	1	0.723	1
ENSGALG00000039376	0.0454899	0.195686	0.509	0.082	1
ENSGALG00000009068	6.47888e-26	0.195232	0.443	0.11	1.29578e-22
ENSGALG00000038772	2.43169e-13	0.194251	0.98	0.599	4.86338e-10
NTRK2	4.91239e-228	0.192542	0.21	0.086	9.82479e-225
ENSGALG00000010392	5.60709e-28	0.191983	0.997	0.503	1.12142e-24
ENSGALG00000013672	3.48516e-46	0.191203	0.394	0.08	6.97033e-43
ARHGAP15	4.40013e-121	0.188689	0.299	0.069	8.80026e-118
PRLHR	7.8966e-19	0.188566	0.561	0.009	1.57932e-15
COLEC11	7.59013e-189	0.188384	0.556	0.007	1.51803e-185
CXCL12	0.00966526	0.187889	0.608	0.3	1
ENSGALG00000009602	0.892036	0.185187	0.492	0.016	1
GNAQ	1.27792e-15	0.184256	0.679	0.174	2.55584e-12
IGF1	6.16702e-124	0.184248	0.783	0.084	1.2334e-120
ENSGALG00000011124	8.54149e-50	0.183599	0.896	0.348	1.7083e-46
OSGIN1	7.58892e-99	0.182281	0.321	0.061	1.51778e-95
IGF2	2.87073e-50	0.180209	0.395	0.105	5.74146e-47
ENSGALG00000032937	1.83457e-93	0.179506	0.302	0.01	3.66914e-90
TENM2	3.06115e-26	0.178568	0.425	0.069	6.1223e-23
MMD	7.80433e-17	0.177654	0.644	0.11	1.56087e-13
ENSGALG00000006647	1.60422e-28	0.177597	0.414	0.046	3.20843e-25
ADORA1	6.1254e-133	0.17241	0.433	0.006	1.22508e-129
TTC7B	9.77754e-43	0.172233	0.399	0.076	1.95551e-39
ENSGALG00000060036	0.00134869	0.17191	0.48	0.024	1
ENSGALG00000007668	0.0208254	0.169295	0.537	0.031	1
ENSGALG00000010180	3.63119e-20	0.169008	0.173	0.003	7.26238e-17
EBF2	3.13624e-13	0.168728	0.927	0.623	6.27248e-10
LSAMP	2.81023e-14	0.167345	0.504	0.196	5.62045e-11
ENSGALG00000004593	2.74313e-19	0.166842	0.729	0.232	5.48625e-16
ENSGALG00000012730	0.733624	0.166793	0.568	0.13	1
ENSGALG00000052786	9.05098e-37	0.164907	0.591	0.011	1.8102e-33
ENSGALG00000013780	1.48865e-07	0.163999	0.608	0.106	0.000297731
ENSGALG00000039553	3.11561e-22	0.163775	0.715	0.198	6.23121e-19
ENSGALG00000016810	0.00718866	0.163679	0.627	0.352	1
NOVA1	3.27002e-05	0.163206	0.857	0.561	0.0654004
ENSGALG00000054223	0.0487148	0.162746	0.677	0.311	1
ENSGALG00000015219	3.41241e-88	0.162021	0.577	0.009	6.82482e-85
CDC42SE2	8.26899e-126	0.161606	0.292	0.053	1.6538e-122
TNFAIP6	3.18825e-21	0.160096	0.609	0.051	6.37651e-18
CNTN1	0.881958	0.159861	0.682	0.362	1
VIPR2	4.82142e-54	0.158359	0.418	0.255	9.64283e-51
ENSGALG00000008875	4.3052e-45	0.158203	0.87	0.317	8.61041e-42
GEM	4.17079e-25	0.158026	0.811	0.322	8.34158e-22
BLB2	3.8692e-119	0.156483	0.299	0.056	7.73841e-116
SLC1A2	0.72692	0.154985	0.573	0.152	1
FABP6	1.03612e-69	0.154555	0.56	0.012	2.07224e-66
ENSGALG00000010645	9.46624e-225	0.153864	0.776	0.018	1.89325e-221
ENSGALG00000061474	4.44289e-78	0.153255	0.328	0.021	8.88577e-75
ENSGALG00000015181	1.96594e-60	0.152051	0.371	0.074	3.93188e-57
PROX1	0	0.151293	0.801	0.021	0
GLCCI1	1.3828e-37	0.151259	0.409	0.079	2.76559e-34
ENSGALG00000011744	0.00100689	0.151072	0.681	0.271	1
WWOX	4.7404e-05	0.15065	0.629	0.405	0.094808
PTN	0.012485	0.149448	0.299	0.004	1
PTRF	2.71423e-68	0.148299	0.995	0.396	5.42846e-65
ENSGALG00000033953	5.58513e-119	0.147908	0.298	0.05	1.11703e-115
ENSGALG00000009704	2.95193e-267	0.147247	0.709	0.009	5.90386e-264
ENSGALG00000006837	7.42218e-11	0.146915	1	0.577	1.48444e-07
CSF1R	5.61513e-18	0.146305	0.557	0.014	1.12303e-14
SEMA3C	1.0643e-19	0.144757	0.935	0.529	2.12859e-16
ENSGALG00000020869	0.0967569	0.144268	0.564	0.165	1
ENSGALG00000062585	3.78481e-48	0.143401	0.356	0.013	7.56962e-45
SLC7A2	7.348e-95	0.142315	0.327	0.085	1.4696e-91
ENSGALG00000010760	9.98323e-118	0.142235	0.252	0.003	1.99665e-114
ENSGALG00000006401	1.24866e-47	0.141514	0.979	0.444	2.49732e-44
ENSGALG00000012796	4.89625e-06	0.141279	0.62	0.14	0.00979249
SPON1	6.98351e-132	0.14103	0.998	0.288	1.3967e-128
IGLL1	8.15215e-38	0.140295	0.249	0.005	1.63043e-34
FGG	6.41861e-14	0.13863	0.599	0.051	1.28372e-10
ENSGALG00000014999	1.26461e-62	0.138077	0.991	0.399	2.52921e-59
ENSGALG00000016959	7.13872e-36	0.137473	0.443	0.186	1.42774e-32
ENSGALG00000010053	6.32267e-120	0.137316	0.858	0.17	1.26453e-116
ENSGALG00000009152	0.200823	0.1371	0.754	0.461	1
TES	8.35254e-56	0.136451	0.399	0.159	1.67051e-52
ENSGALG00000012956	1.23357e-133	0.133981	0.997	0.287	2.46714e-130
NEGR1	6.51666e-05	0.133536	0.741	0.36	0.130333
AMD1	2.44922e-45	0.131412	0.386	0.048	4.89843e-42
ENSGALG00000042134	1.57349e-07	0.131015	0.687	0.233	0.000314698
CST3	0.0834898	0.130951	0.774	0.506	1
ENSGALG00000042771	1.66506e-81	0.130668	0.365	0.194	3.33012e-78
DPP4	2.27502e-80	0.130353	0.925	0.305	4.55004e-77
ENSGALG00000006819	1.79207e-140	0.130232	0.297	0.003	3.58415e-137
ENSGALG00000015141	7.05535e-249	0.129901	0.864	0.06	1.41107e-245
ENSGALG00000015078	2.86103e-72	0.129213	0.729	0.087	5.72206e-69
RNASET2	3.38269e-48	0.128061	0.649	0.024	6.76539e-45
PDGFD	6.71113e-70	0.124692	0.889	0.271	1.34223e-66
ENSGALG00000011205	8.97668e-39	0.123608	0.999	0.447	1.79534e-35
ENSGALG00000009650	4.43964e-09	0.122876	0.512	0.159	8.87927e-06
LPAR1	1.0312e-10	0.122593	0.534	0.239	2.06241e-07
ENSGALG00000006958	2.0397e-44	0.12195	0.688	0.091	4.07941e-41
ROR2	7.05031e-33	0.118216	0.746	0.201	1.41006e-29
ENSGALG00000011813	7.76525e-230	0.117525	0.21	0.079	1.55305e-226
ENSGALG00000038265	0.279235	0.117236	0.753	0.521	1
ENSGALG00000014935	1.73042e-07	0.117143	0.913	0.502	0.000346085
ANOS1	2.78426e-181	0.117125	0.247	0.086	5.56853e-178
ENSGALG00000067440	1.16193e-92	0.116833	0.785	0.125	2.32387e-89
LPL	7.89379e-193	0.11628	0.238	0.09	1.57876e-189
DNASE2B	0	0.115727	0.83	0.017	0
DPF3	7.6087e-20	0.115695	0.427	0.029	1.52174e-16
LRRK1	8.21639e-75	0.115362	0.352	0.075	1.64328e-71
ENSGALG00000053961	0.00655783	0.113402	0.287	0.003	1
FARP1	0.115884	0.112178	0.631	0.307	1
ENSGALG00000031947	4.66291e-27	0.111731	0.483	0.256	9.32582e-24
CALCRL	4.50408e-58	0.111564	0.907	0.332	9.00815e-55
ENSGALG00000005265	1.97524e-07	0.11047	0.47	0.042	0.000395048
GHR	3.08714e-24	0.109785	0.869	0.387	6.17428e-21
MEOX2	2.36769e-58	0.109081	0.398	0.171	4.73538e-55
RFTN1	3.91405e-17	0.108352	0.656	0.128	7.82809e-14
ABCC4	1.42632e-40	0.107016	0.406	0.086	2.85264e-37
ENSGALG00000038433	5.05276e-43	0.105119	0.992	0.461	1.01055e-39
ENSGALG00000014711	4.47421e-07	0.105068	1	0.557	0.000894842
ENSGALG00000016276	5.55306e-177	0.104749	0.634	0.013	1.11061e-173
ENSGALG00000001916	1.41754e-14	0.104389	0.925	0.5	2.83509e-11
ENSGALG00000023584	1.71058e-215	0.102409	0.219	0.055	3.42115e-212
ENSGALG00000006413	4.29553e-60	0.102186	0.297	0.003	8.59107e-57
MGAT4A	1.79385e-109	0.10208	0.732	0.038	3.5877e-106
ANO3	4.69236e-06	0.101339	0.533	0.031	0.00938473
ENSGALG00000004087	0.0398741	0.101163	0.785	0.52	1
ENSGALG00000031758	7.92298e-15	0.100017	0.651	0.132	1.5846e-11
ENSGALG00000037249	7.39149e-05	-0.102333	0.59	0.294	0.14783
ENSGALG00000043240	8.58942e-25	-0.103098	0.421	0.048	1.71788e-21
ENG	0.000193367	-0.104993	0.478	0.012	0.386735
CYGB	1.34217e-117	-0.105501	0.302	0.07	2.68433e-114
ENSGALG00000035930	3.12204e-117	-0.106224	0.712	0.02	6.24407e-114
HBAD	9.69257e-177	-0.106534	0.248	0.051	1.93851e-173
ENSGALG00000002080	3.97247e-79	-0.108259	0.706	0.046	7.94494e-76
ENSGALG00000002294	5.6368e-61	-0.111185	0.399	0.189	1.12736e-57
ENSGALG00000009638	3.5926e-05	-0.114102	0.736	0.326	0.0718519
CTNNA3	2.07671e-53	-0.114464	0.473	0.003	4.15343e-50
ENSGALG00000011005	6.2694e-13	-0.11506	0.387	0.011	1.25388e-09
RCAN1	3.12469e-15	-0.117236	0.46	0.079	6.24939e-12
WNT11	0.0796387	-0.117255	0.487	0.051	1
ENSGALG00000011623	1.77764e-125	-0.117322	0.744	0.039	3.55528e-122
ENSGALG00000016925	7.37528e-138	-0.118464	0.992	0.276	1.47506e-134
ENSGALG00000009027	8.17161e-19	-0.120023	0.524	0.277	1.63432e-15
LTBP1	0.0529925	-0.120086	0.568	0.095	1
SRGAP1	8.33552e-08	-0.12028	0.675	0.212	0.00016671
ENSGALG00000017170	1.27647e-27	-0.1206	0.409	0.022	2.55294e-24
COL8A1	3.91591e-116	-0.121472	0.904	0.225	7.83183e-113
HSPA2	2.89006e-33	-0.121847	0.999	0.444	5.78012e-30
ENSGALG00000036240	7.80772e-25	-0.121933	0.504	0.278	1.56154e-21
ENSGALG00000011309	1.51969e-59	-0.124358	0.642	0.019	3.03938e-56
ENSGALG00000033170	2.0628e-15	-0.124628	0.732	0.248	4.12559e-12
LRIG3	1.8595e-100	-0.125104	0.333	0.132	3.71899e-97
NELL2	0.900645	-0.12591	0.469	0.018	1
SGMS2	8.31493e-11	-0.126522	0.439	0.022	1.66299e-07
ATP6	0.00774227	-0.126847	0.806	0.469	1
ENSGALG00000048179	5.57116e-163	-0.130021	0.258	0.067	1.11423e-159
MPHOSPH6	1.27547e-272	-0.130224	0.905	0.084	2.55095e-269
ENSGALG00000007819	1.99311e-10	-0.130372	0.655	0.526	3.98622e-07
ENSGALG00000015211	1.63282e-19	-0.130736	0.686	0.16	3.26563e-16
ENSGALG00000008309	1.87017e-223	-0.131442	0.761	0.012	3.74034e-220
ENSGALG00000064632	4.0443e-133	-0.132107	0.216	0.01	8.08859e-130
C4BPM	2.5298e-44	-0.133254	0.399	0.084	5.05959e-41
SNRK	5.60421e-05	-0.133607	0.619	0.144	0.112084
MGLL	2.55524e-12	-0.134104	0.677	0.183	5.11048e-09
ABCA1	4.98013e-45	-0.135488	0.994	0.428	9.96026e-42
SLC6A4	4.06326e-162	-0.136551	0.692	0.06	8.12652e-159
ENSGALG00000016868	5.53621e-20	-0.136992	0.709	0.19	1.10724e-16
ENSGALG00000042511	2.0382e-87	-0.13901	0.739	0.075	4.07639e-84
ENSGALG00000037366	6.36094e-42	-0.139034	0.407	0.101	1.27219e-38
ENSGALG00000011618	9.97527e-176	-0.141743	0.25	0.057	1.99505e-172
RASGRP3	2.24477e-165	-0.141791	0.642	0.008	4.48954e-162
ELK3	1.2813e-56	-0.142596	0.375	0.066	2.56261e-53
PALMD	2.03205e-06	-0.143556	0.54	0.02	0.0040641
ENSGALG00000037014	2.82211e-48	-0.144379	0.418	0.173	5.64423e-45
ENSGALG00000029834	1.63161e-84	-0.145576	0.339	0.069	3.26322e-81
ENSGALG00000009619	1.75906e-76	-0.145821	0.696	0.04	3.51813e-73
ENSGALG00000016312	0.0195366	-0.145867	0.544	0.135	1
ENSGALG00000008293	0.147645	-0.146475	0.894	0.589	1
ENSGALG00000004955	2.60383e-216	-0.148077	0.217	0.04	5.20765e-213
NCALD	3.1169e-58	-0.150875	0.741	0.127	6.2338e-55
ENSGALG00000005203	6.21585e-05	-0.152481	0.526	0.137	0.124317
ENSGALG00000007218	1.32402e-170	-0.154235	0.257	0.084	2.64805e-167
ITPK1	1.75101e-32	-0.155916	0.437	0.132	3.50202e-29
ENSGALG00000039221	1.48382e-18	-0.15689	0.462	0.108	2.96764e-15
ENSGALG00000043080	5.28805e-104	-0.158834	0.726	0.037	1.05761e-100
COL14A1	5.80235e-296	-0.160414	0.677	0.014	1.16047e-292
RGS17	4.29121e-89	-0.160679	0.3	0.013	8.58242e-86
ENSGALG00000000293	0.355328	-0.160966	0.393	0.012	1
CDH11	2.23024e-217	-0.161675	0.87	0.106	4.46048e-214
ENSGALG00000014813	0.00103907	-0.16359	0.488	0.04	1
ENSGALG00000030175	0.000233235	-0.163985	0.475	0.025	0.46647
ENSGALG00000044730	0.511499	-0.164231	0.577	0.163	1
ENSGALG00000014875	3.2193e-07	-0.164355	0.195	0.002	0.00064386
CD88	1.35927e-07	-0.164967	0.429	0.005	0.000271853
ENSGALG00000019552	1.3003e-77	-0.167615	0.174	0.001	2.6006e-74
FGF12	1.47041e-12	-0.167661	0.395	0.017	2.94081e-09
ADAM19	0.00511512	-0.168818	0.598	0.131	1
SOX5	1.18324e-22	-0.171608	0.88	0.382	2.36648e-19
ENSGALG00000002594	9.71777e-14	-0.171655	0.458	0.067	1.94355e-10
ENSGALG00000009004	4.52178e-06	-0.172203	0.369	0.007	0.00904356
ENSGALG00000011823	2.26835e-130	-0.173069	0.88	0.179	4.5367e-127
KITLG	1.43994e-147	-0.173277	0.783	0.056	2.87988e-144
CD247	1.43984e-38	-0.174435	0.666	0.07	2.87968e-35
ENSGALG00000031163	2.28929e-18	-0.175537	0.598	0.03	4.57857e-15
ENSGALG00000045602	6.67967e-271	-0.175809	0.588	0.004	1.33593e-267
TNC	7.97631e-99	-0.176962	0.866	0.202	1.59526e-95
ENSGALG00000015669	7.65983e-107	-0.177352	0.727	0.034	1.53197e-103
RHOJ	0.715162	-0.179312	0.545	0.081	1
ENSGALG00000034119	1.52552e-09	-0.179674	0.961	0.529	3.05104e-06
ENSGALG00000014515	1.28795e-11	-0.180894	0.711	0.234	2.57589e-08
ENSGALG00000015554	0.00410855	-0.181273	0.729	0.36	1
ENSGALG00000008160	4.31334e-13	-0.181426	0.481	0.114	8.62669e-10
ENSGALG00000008113	0.00552891	-0.181442	0.575	0.092	1
ANK3	1.29367e-13	-0.183083	0.574	0.339	2.58733e-10
ENSGALG00000055307	1.30784e-258	-0.183452	0.873	0.062	2.61568e-255
ENSGALG00000010847	2.99745e-28	-0.183761	0.646	0.07	5.99491e-25
ENSGALG00000015077	1.14798e-221	-0.184441	0.867	0.082	2.29596e-218
ENSGALG00000013814	2.24118e-13	-0.187503	0.426	0.014	4.48236e-10
ENSGALG00000000893	3.78546e-101	-0.18771	0.44	0.005	7.57092e-98
ENSGALG00000013102	1.59089e-87	-0.187906	0.965	0.318	3.18179e-84
NRP1	1.15123e-12	-0.188355	0.884	0.44	2.30246e-09
ENSGALG00000026468	7.95981e-18	-0.188467	0.466	0.112	1.59196e-14
PAX3	0.0706345	-0.188594	0.251	0.002	1
TBX3	0.28975	-0.188642	0.587	0.189	1
ENSGALG00000010646	1.16286e-137	-0.188972	0.81	0.095	2.32573e-134
ITGA9	0.00523812	-0.189214	0.673	0.251	1
FGF9	2.00611e-213	-0.190368	0.695	0.017	4.01222e-210
ENSGALG00000046461	3.95119e-16	-0.190457	0.433	0.033	7.90238e-13
ENSGALG00000011889	1.58401e-153	-0.19256	0.225	0.018	3.16801e-150
ENSGALG00000011283	0.561818	-0.192933	0.869	0.65	1
ENSGALG00000044817	1.66676e-48	-0.193271	0.501	0.007	3.33353e-45
ENSGALG00000015115	2.1399e-140	-0.194048	0.796	0.078	4.27981e-137
ENSGALG00000015388	1.99192e-41	-0.195978	0.618	0.016	3.98383e-38
FGFRL1	6.05022e-18	-0.198579	0.753	0.26	1.21004e-14
AGTPBP1	6.69495e-44	-0.199297	0.304	0.006	1.33899e-40
ENSGALG00000011406	1.11482e-14	-0.200277	0.594	0.042	2.22963e-11
ADGRL2	3.54169e-36	-0.20028	0.471	0.264	7.08337e-33
ENSGALG00000012816	8.00535e-22	-0.200376	0.699	0.168	1.60107e-18
RARB	1.32108e-12	-0.200431	0.561	0.301	2.64216e-09
ENSGALG00000039346	8.81282e-283	-0.201625	0.699	0.015	1.76256e-279
ENSGALG00000016495	0.0255358	-0.203254	0.655	0.246	1
ENSGALG00000029022	8.37196e-06	-0.20547	0.754	0.33	0.0167439
MBOAT2	4.04725e-82	-0.207971	0.672	0.03	8.09449e-79
ARL8BL	2.35098e-18	-0.208746	0.437	0.056	4.70197e-15
FGB	2.26952e-35	-0.208987	0.402	0.043	4.53905e-32
MYB	8.88914e-156	-0.210801	0.449	0.003	1.77783e-152
ENSGALG00000049835	2.13902e-215	-0.213232	0.849	0.071	4.27804e-212
ENSGALG00000027757	1.91537e-219	-0.213534	0.896	0.111	3.83074e-216
NEBL	4.7536e-05	-0.213574	0.618	0.325	0.0950721
ENSGALG00000002431	5.8352e-220	-0.214568	0.214	0.034	1.16704e-216
ENSGALG00000015768	0	-0.215686	0.982	0.034	0
ENSGALG00000056592	1.59274e-05	-0.21632	0.815	0.419	0.0318549
UGP2	7.3419e-12	-0.216458	0.614	0.085	1.46838e-08
ENSGALG00000039727	3.84923e-96	-0.217139	0.97	0.307	7.69845e-93
TEC	0.134059	-0.218099	0.573	0.112	1
ENSGALG00000004097	8.03842e-13	-0.218406	0.449	0.042	1.60768e-09
ENSGALG00000009784	6.65249e-06	-0.218526	0.503	0.099	0.013305
ENSGALG00000013143	0.00281571	-0.218913	0.854	0.698	1
PDGFC	1.92199e-147	-0.219282	0.274	0.058	3.84399e-144
ENSGALG00000020922	9.33727e-149	-0.2202	0.85	0.129	1.86745e-145
ENSGALG00000002786	0.0157656	-0.220509	0.417	0.014	1
ENSGALG00000022909	3.76757e-38	-0.220697	0.686	0.099	7.53515e-35
ENSGALG00000032398	2.11125e-07	-0.220784	0.326	0.005	0.00042225
ENSGALG00000003645	8.88658e-40	-0.221601	0.713	0.132	1.77732e-36
ENSGALG00000009403	2.61129e-06	-0.22184	0.637	0.16	0.00522258
ENSGALG00000032534	4.3339e-225	-0.222508	0.85	0.063	8.66781e-222
ENSGALG00000029435	4.13067e-07	-0.222898	0.565	0.258	0.000826134
HSP90AA1	0.294894	-0.224319	0.823	0.522	1
ENSGALG00000002103	1.2363e-18	-0.225031	0.701	0.185	2.47261e-15
TLL1	0.194001	-0.225343	0.773	0.45	1
PTH2R	1.36169e-68	-0.225704	0.751	0.121	2.72338e-65
TXNRD1	5.90925e-164	-0.225924	0.254	0.024	1.18185e-160
ENSGALG00000033919	3.45677e-109	-0.230397	0.763	0.075	6.91355e-106
ENSGALG00000027512	1.72982e-21	-0.231782	0.406	0.018	3.45964e-18
ST3GAL1	2.18456e-36	-0.234113	0.453	0.203	4.36911e-33
ENSGALG00000054059	7.73502e-118	-0.234524	1	0.293	1.547e-114
ENSGALG00000059062	8.6326e-308	-0.235221	0.924	0.081	1.72652e-304
SH2D6	2.74201e-35	-0.235629	0.403	0.047	5.48402e-32
ENSGALG00000015055	0.00309895	-0.235774	0.487	0.069	1
KCNMA1	3.90133e-163	-0.236075	0.854	0.117	7.80267e-160
KCNE2	4.28566e-22	-0.236718	0.638	0.079	8.57131e-19
DCLK1	2.63599e-85	-0.236856	0.478	0.006	5.27197e-82
FABP4	0.00532	-0.236894	0.779	0.552	1
ENSGALG00000007620	1.06825e-206	-0.237769	0.722	0.01	2.13649e-203
FAM53A	5.85152e-06	-0.238068	0.689	0.245	0.011703
CTTNBP2	0	-0.23843	0.997	0.072	0
ENSGALG00000016294	3.10989e-13	-0.238451	0.623	0.094	6.21979e-10
ENSGALG00000019509	5.07725e-51	-0.239815	0.998	0.373	1.01545e-47
ENSGALG00000005992	2.84361e-88	-0.240107	0.945	0.297	5.68723e-85
ENSGALG00000017154	2.6101e-47	-0.241143	0.689	0.081	5.22021e-44
ENSGALG00000057273	6.86363e-34	-0.241227	0.396	0.03	1.37273e-30
SLC8A1	1.46803e-25	-0.244303	0.433	0.079	2.93605e-22
ENSGALG00000047024	5.9472e-08	-0.244769	0.73	0.283	0.000118944
RELN	5.96582e-283	-0.244922	0.683	0.011	1.19316e-279
PDE5A	0.00159786	-0.248384	0.541	0.05	1
ENSGALG00000006172	7.56921e-95	-0.250552	0.206	0.002	1.51384e-91
ENSGALG00000014267	4.56817e-121	-0.251	0.749	0.045	9.13634e-118
C8orf22	2.48237e-19	-0.251627	0.328	0.014	4.96475e-16
ENSGALG00000015528	2.17508e-263	-0.252177	0.631	0.011	4.35016e-260
ENSGALG00000006868	9.08596e-106	-0.2533	0.752	0.066	1.81719e-102
ENSGALG00000014668	2.45926e-09	-0.253573	0.717	0.259	4.91852e-06
ENSGALG00000045684	4.86251e-50	-0.257661	0.638	0.023	9.72503e-47
ENSGALG00000014758	1.18144e-13	-0.257719	0.613	0.074	2.36288e-10
ENSGALG00000015001	7.39984e-73	-0.259782	0.398	0.252	1.47997e-69
G0S2	1.42568e-66	-0.260371	0.816	0.199	2.85137e-63
ENSGALG00000033541	8.56883e-10	-0.262012	0.415	0.014	1.71377e-06
ENSGALG00000014690	1.35038e-231	-0.26373	0.796	0.021	2.70076e-228
ENSGALG00000011683	0.109483	-0.265104	0.466	0.015	1
ENSGALG00000040256	3.30611e-111	-0.265234	0.181	0.004	6.61222e-108
VWF	4.32422e-15	-0.265632	0.629	0.092	8.64844e-12
FABP3	0.00374155	-0.265896	0.513	0.083	1
WNT5B	7.90027e-67	-0.268165	0.694	0.051	1.58005e-63
ENSGALG00000027714	1.5248e-154	-0.268885	0.79	0.056	3.0496e-151
RUNX2	1.80252e-136	-0.26926	0.998	0.275	3.60503e-133
ENSGALG00000033694	0.00506056	-0.271577	0.493	0.04	1
ENSGALG00000007431	9.91754e-128	-0.274147	0.979	0.274	1.98351e-124
ENSGALG00000013208	8.28353e-32	-0.274675	0.161	0.003	1.65671e-28
PLIN1	0.0101069	-0.277709	0.575	0.201	1
NKAIN2	2.16899e-28	-0.279114	0.608	0.018	4.33797e-25
ENSGALG00000043448	1.58873e-263	-0.282285	0.829	0.038	3.17747e-260
SLC8A3	4.48125e-190	-0.28288	0.684	0.011	8.96249e-187
ENSGALG00000013869	7.06898e-19	-0.285155	0.307	0.003	1.4138e-15
ITGA8	5.66904e-210	-0.286555	0.609	0.012	1.13381e-206
TRIB2	2.73591e-76	-0.288062	0.768	0.128	5.47183e-73
ENSGALG00000041898	3.30364e-194	-0.289297	0.901	0.137	6.60728e-191
ENSGALG00000030800	2.9069e-23	-0.289823	0.558	0.013	5.8138e-20
ENSGALG00000009020	6.70658e-283	-0.29058	0.936	0.106	1.34132e-279
HPGDS	0.0011538	-0.291072	0.494	0.017	1
ENSGALG00000001416	1.85154e-283	-0.292063	0.904	0.077	3.70309e-280
FST	2.17935e-70	-0.292074	0.769	0.139	4.35869e-67
ENSGALG00000042992	5.18351e-27	-0.293745	0.744	0.211	1.0367e-23
ENSGALG00000006871	2.77816e-11	-0.295586	0.265	0.01	5.55632e-08
ENSGALG00000008999	0.0165707	-0.296147	0.468	0.036	1
ENSGALG00000032181	8.57029e-230	-0.296895	0.893	0.101	1.71406e-226
NRG4	2.6776e-22	-0.297035	0.331	0.009	5.35521e-19
ENSGALG00000009387	3.9737e-26	-0.297503	0.612	0.032	7.9474e-23
C12orf75	4.02634e-11	-0.297812	0.493	0.126	8.05268e-08
ATP2A3	0	-0.297914	0.926	0.015	0
FOSL2	4.45271e-18	-0.298225	0.63	0.081	8.90543e-15
ENSGALG00000015103	5.11714e-26	-0.300222	0.482	0.212	1.02343e-22
ENSGALG00000015015	2.71452e-36	-0.300916	0.156	0.002	5.42904e-33
ENSGALG00000009948	3.63809e-185	-0.301213	0.999	0.225	7.27617e-182
ENSGALG00000014880	6.61907e-105	-0.301217	0.748	0.063	1.32381e-101
TENM3	9.55213e-92	-0.301439	0.924	0.265	1.91043e-88
PTHLH	7.86053e-66	-0.302062	0.612	0.016	1.57211e-62
ELOVL6	0.972194	-0.302338	0.528	0.056	1
PTGFR	1.37595e-187	-0.302403	0.668	0.036	2.7519e-184
ENSGALG00000022871	1.64346e-69	-0.302966	0.781	0.154	3.28692e-66
LDLRAD4	4.72192e-57	-0.303036	0.858	0.266	9.44383e-54
FAM177A1	1.45994e-107	-0.30437	0.744	0.054	2.91989e-104
ENSGALG00000046125	1.75669e-12	-0.306875	1	0.507	3.51338e-09
PPARG	1.88469e-30	-0.307245	0.901	0.376	3.76938e-27
FLT4	1.66731e-245	-0.308947	0.695	0.009	3.33463e-242
LDB2	9.06959e-84	-0.313429	0.984	0.334	1.81392e-80
CTSD	4.09866e-190	-0.313754	0.917	0.154	8.19732e-187
PDLIM5	9.08619e-50	-0.314859	0.723	0.121	1.81724e-46
ENSGALG00000033407	5.05327e-90	-0.315319	0.618	0.011	1.01065e-86
ENSGALG00000068346	2.08034e-73	-0.317805	0.992	0.358	4.16069e-70
ENSGALG00000039735	0.268927	-0.318478	0.635	0.227	1
GABRB2	0.490826	-0.318568	0.265	0.003	1
ENSGALG00000030157	2.41199e-274	-0.318981	0.839	0.035	4.82397e-271
ENSGALG00000012699	2.46695e-12	-0.31998	0.462	0.062	4.9339e-09
ENSGALG00000007703	1.52525e-15	-0.320186	0.524	0.013	3.05049e-12
ENSGALG00000038722	5.92873e-28	-0.321023	0.465	0.18	1.18575e-24
ORM1	1.29075e-209	-0.321751	0.224	0.053	2.5815e-206
DPYS	2.45433e-22	-0.321802	0.221	0.007	4.90866e-19
ENSGALG00000011635	4.78347e-229	-0.321832	0.874	0.084	9.56694e-226
ENSGALG00000043672	3.60285e-169	-0.322034	0.79	0.042	7.20571e-166
ENSGALG00000009865	1.26599e-64	-0.322192	0.358	0.067	2.53199e-61
ENSGALG00000036680	0	-0.325387	0.983	0.04	0
CPM	0	-0.326947	0.904	0.034	0
ENSGALG00000005977	5.80506e-27	-0.329137	0.628	0.047	1.16101e-23
ENSGALG00000040079	0.301188	-0.332764	0.83	0.5	1
ENSGALG00000028685	0	-0.333332	0.932	0.052	0
ENSGALG00000008866	0.00305377	-0.334734	0.495	0.047	1
ENSGALG00000029011	1.07464e-51	-0.336241	0.47	0.01	2.14927e-48
ENSGALG00000030034	2.23366e-28	-0.338661	0.324	0.005	4.46733e-25
ENSGALG00000050742	1.54252e-30	-0.339865	0.651	0.069	3.08503e-27
ENSGALG00000016967	4.27891e-11	-0.34052	0.581	0.311	8.55783e-08
ENSGALG00000007766	5.10978e-28	-0.34128	0.804	0.28	1.02196e-24
ENSGALG00000005422	1.98211e-103	-0.344455	0.795	0.119	3.96422e-100
ENSGALG00000012401	1.73627e-17	-0.344908	0.424	0.028	3.47254e-14
ENSGALG00000029583	3.5783e-93	-0.346428	0.744	0.075	7.1566e-90
ENSGALG00000000583	8.3997e-190	-0.347904	0.705	0.012	1.67994e-186
NOTCH1	2.2613e-05	-0.35051	0.48	0.04	0.0452259
COLEC10	2.99954e-109	-0.353452	0.393	0.007	5.99908e-106
ENSGALG00000036466	0.597058	-0.354872	0.455	0.035	1
PTDSS2	1.84464e-11	-0.354934	0.473	0.082	3.68929e-08
ENSGALG00000017040	1.70443e-23	-0.35588	0.995	0.474	3.40887e-20
TG	2.77907e-43	-0.356747	0.378	0.022	5.55815e-40
ENSGALG00000015196	0	-0.359975	0.965	0.111	0
GJA8	0	-0.361757	0.739	0.006	0
NUDT14	6.86257e-35	-0.363038	0.633	0.032	1.37251e-31
SEMA5B	4.22006e-110	-0.363385	0.897	0.218	8.44012e-107
ENSGALG00000024083	0.0672762	-0.363562	0.53	0.03	1
SAMSN1	1.15348e-38	-0.364229	0.327	0.014	2.30695e-35
SOBP	8.91607e-89	-0.36437	0.862	0.212	1.78321e-85
ENSGALG00000027330	1.46814e-66	-0.364782	0.5	0.018	2.93628e-63
ENSGALG00000026572	0	-0.36479	0.867	0.032	0
ENSGALG00000010664	3.52611e-172	-0.368109	0.892	0.147	7.05223e-169
ENSGALG00000002335	1.07512e-281	-0.368121	0.814	0.015	2.15024e-278
EDNRA	0.578179	-0.36925	0.543	0.073	1
ENSGALG00000029794	7.811e-30	-0.371422	0.678	0.11	1.5622e-26
RTN1	4.28896e-158	-0.371554	0.757	0.021	8.57791e-155
HTR7	4.02334e-59	-0.372307	0.336	0.006	8.04668e-56
ENSGALG00000012505	1.27695e-123	-0.373256	0.267	0.004	2.5539e-120
ENSGALG00000007508	4.06725e-80	-0.373718	0.981	0.327	8.13449e-77
ENSGALG00000012426	2.48142e-174	-0.374979	0.889	0.142	4.96283e-171
RET	9.07371e-70	-0.374984	0.84	0.22	1.81474e-66
ENSGALG00000020402	3.23291e-75	-0.37623	0.173	0.002	6.46581e-72
ENSGALG00000040026	0	-0.376759	0.904	0.028	0
ENSGALG00000040832	2.97995e-30	-0.379998	0.798	0.263	5.9599e-27
AKR1D1	1.0549e-21	-0.380664	0.36	0.023	2.10979e-18
HGF	0	-0.382319	0.911	0.078	0
ENSGALG00000029012	0	-0.382613	0.952	0.073	0
ENSGALG00000011068	1.65645e-88	-0.383746	0.904	0.251	3.31291e-85
ENSGALG00000057009	2.15454e-271	-0.385026	0.887	0.068	4.30907e-268
ENSGALG00000016480	1.68955e-256	-0.385936	0.86	0.051	3.37911e-253
CDH4	7.38016e-81	-0.387644	0.355	0.112	1.47603e-77
EPHA3	1.68439e-149	-0.388854	0.941	0.214	3.36877e-146
ENSGALG00000015860	5.57036e-17	-0.390772	0.444	0.051	1.11407e-13
SH3GLB2	3.15039e-24	-0.390932	0.622	0.046	6.30078e-21
ENSGALG00000036527	0.701297	-0.390992	0.572	0.144	1
ENSGALG00000003496	5.68789e-56	-0.392312	0.376	0.066	1.13758e-52
SLA	8.00108e-07	-0.392396	0.242	0.008	0.00160022
RASSF3	6.08878e-155	-0.393343	0.275	0.114	1.21776e-151
THRSPB	3.86345e-155	-0.396154	0.937	0.204	7.7269e-152
ENSGALG00000030571	2.22795e-154	-0.39667	0.776	0.044	4.4559e-151
ENSGALG00000020143	6.24435e-05	-0.398924	0.213	0.002	0.124887
CA2	6.12005e-54	-0.399564	0.191	0.018	1.22401e-50
ENSGALG00000015519	0	-0.39997	0.153	0.034	0
ENSGALG00000003106	1.0342e-158	-0.400148	0.75	0.021	2.0684e-155
SGK1	3.96603e-39	-0.405171	0.412	0.091	7.93206e-36
ENSGALG00000052016	5.74091e-80	-0.405248	0.712	0.051	1.14818e-76
PHACTR1	0.864159	-0.406046	0.129	0.004	1
ENSGALG00000014784	1.74485e-120	-0.407522	0.786	0.088	3.48971e-117
LMO2	1.88883e-79	-0.408508	0.718	0.06	3.77767e-76
ENSGALG00000001262	9.33544e-05	-0.409771	0.584	0.085	0.186709
CAV1	1.4659e-27	-0.41035	0.665	0.098	2.93179e-24
FGFR3	7.75284e-142	-0.412713	0.711	0.029	1.55057e-138
ENSGALG00000037889	4.34595e-12	-0.414447	0.288	0.007	8.69191e-09
MAP7	2.92343e-126	-0.414839	0.719	0.02	5.84686e-123
ENSGALG00000009568	2.4237e-26	-0.416081	0.503	0.014	4.84741e-23
ENSGALG00000059938	1.13562e-57	-0.418117	0.399	0.006	2.27125e-54
SYT1	2.79289e-23	-0.418793	0.498	0.011	5.58577e-20
EPHA4	3.61739e-49	-0.420412	0.613	0.013	7.23478e-46
ENSGALG00000036412	0	-0.423051	0.772	0.007	0
BLB1	1.759e-78	-0.426148	0.307	0.01	3.51799e-75
HTR2A	0	-0.426325	0.882	0.035	0
ENSGALG00000005419	3.10559e-53	-0.427027	0.679	0.056	6.21119e-50
PRXL2A	0.553129	-0.430142	0.584	0.146	1
RGS3	1.02098e-64	-0.431811	0.308	0.021	2.04196e-61
NTN1	5.58455e-81	-0.433784	0.241	0.005	1.11691e-77
ITPR1	1.14986e-74	-0.435044	0.812	0.179	2.29971e-71
ENSGALG00000004230	5.16708e-20	-0.435132	0.181	0.004	1.03342e-16
ENSGALG00000037479	5.93347e-39	-0.435216	0.592	0.017	1.18669e-35
NDC80	4.45976e-175	-0.436806	0.354	0.002	8.91953e-172
ENSGALG00000008926	6.12124e-81	-0.438238	0.749	0.096	1.22425e-77
ENSGALG00000009361	9.16186e-39	-0.439011	0.668	0.071	1.83237e-35
ENSGALG00000016908	1.52122e-46	-0.439416	0.763	0.176	3.04244e-43
IQGAP2	3.88164e-217	-0.439884	0.216	0.032	7.76328e-214
FABP5	8.80346e-142	-0.441067	0.794	0.074	1.76069e-138
ENSGALG00000015910	2.72257e-137	-0.443396	0.777	0.06	5.44515e-134
RGS4	8.12708e-38	-0.444623	0.383	0.023	1.62542e-34
ENSGALG00000015626	5.03703e-152	-0.446634	0.748	0.033	1.00741e-148
GNAO1	1.59597e-12	-0.447207	0.226	0.01	3.19193e-09
MND1	4.04354e-52	-0.449043	0.692	0.075	8.08709e-49
NFASC	0.120055	-0.455137	0.583	0.189	1
ENSGALG00000063077	7.69091e-31	-0.455826	0.651	0.068	1.53818e-27
ENSGALG00000006705	9.07143e-295	-0.456746	0.984	0.141	1.81429e-291
CAP2	0	-0.457209	0.89	0.04	0
BAIAP2L1	0	-0.457989	0.87	0.029	0
ENSGALG00000008150	0	-0.459236	0.614	0.004	0
ENSGALG00000001730	3.21401e-111	-0.46141	0.79	0.103	6.42803e-108
ENSGALG00000055198	1.40456e-40	-0.463945	0.409	0.006	2.80913e-37
ENSGALG00000033497	2.181e-71	-0.463948	0.688	0.034	4.362e-68
ENSGALG00000017173	0	-0.464225	0.95	0.084	0
NFKBIZ	2.78486e-274	-0.465477	0.955	0.127	5.56971e-271
ENSGALG00000033083	4.36151e-08	-0.465512	0.481	0.071	8.72301e-05
ENSGALG00000012747	1.31591e-16	-0.465656	0.695	0.18	2.63181e-13
ENSGALG00000054821	6.43726e-180	-0.468263	0.779	0.025	1.28745e-176
ND6	2.04339e-26	-0.46974	0.788	0.262	4.08677e-23
ENSGALG00000010988	9.56627e-12	-0.470582	0.402	0.02	1.91325e-08
CRHR2	0	-0.474209	0.628	0.014	0
ENSGALG00000021039	3.18353e-09	-0.475853	0.177	0.001	6.36706e-06
SOX6	8.3828e-26	-0.475906	0.665	0.103	1.67656e-22
ENSGALG00000022762	9.19132e-23	-0.476831	0.133	0.01	1.83826e-19
ABCB1	1.05913e-217	-0.477821	0.743	0.015	2.11826e-214
ENSGALG00000010934	0	-0.479527	0.901	0.032	0
ENSGALG00000020554	3.2753e-162	-0.480251	0.915	0.178	6.5506e-159
IFIT5	1.00497e-44	-0.480446	0.564	0.017	2.00995e-41
MYLIP	1.01688e-104	-0.481024	0.803	0.126	2.03377e-101
ENSGALG00000015126	4.01651e-184	-0.481861	0.619	0.011	8.03303e-181
CECR2	6.62772e-47	-0.482536	0.707	0.105	1.32554e-43
ENSGALG00000029536	4.45764e-72	-0.482576	0.719	0.074	8.91527e-69
TM4SF1	1.07329e-98	-0.483394	0.386	0.005	2.14659e-95
ENSGALG00000042679	3.72473e-188	-0.484073	0.737	0.022	7.44946e-185
XDH	0	-0.487499	0.914	0.028	0
EPAS1	3.06251e-83	-0.488767	0.933	0.284	6.12502e-80
VOPP1	1.01542e-93	-0.491719	0.552	0.063	2.03083e-90
ENSGALG00000012044	6.20825e-52	-0.492248	0.872	0.284	1.24165e-48
CMKLR1	1.43054e-292	-0.493306	0.658	0.011	2.86109e-289
C7	2.85906e-05	-0.493541	0.638	0.169	0.0571812
MOXD1	1.69391e-32	-0.494584	0.648	0.112	3.38782e-29
ENSGALG00000049422	0	-0.496786	0.896	0.026	0
VEGFD	4.14314e-173	-0.498372	0.901	0.154	8.28628e-170
THBS2	3.52944e-143	-0.499597	1	0.264	7.05889e-140
ENSGALG00000035946	1.57302e-44	-0.501394	0.639	0.031	3.14605e-41
ENSGALG00000012988	0	-0.501532	0.758	0.006	0
ENSGALG00000039935	1.06088e-54	-0.501749	0.892	0.295	2.12177e-51
B3GALT1	5.52859e-15	-0.501753	0.516	0.02	1.10572e-11
ENSGALG00000028459	7.64904e-209	-0.502012	0.904	0.127	1.52981e-205
ENSGALG00000037464	1.67218e-240	-0.503237	0.998	0.185	3.34435e-237
ENSGALG00000034708	5.07206e-23	-0.508576	0.614	0.038	1.01441e-19
ENSGALG00000013112	0	-0.509943	0.838	0.021	0
HSPH1	5.61267e-84	-0.512726	0.709	0.041	1.12253e-80
ENSGALG00000014582	6.26984e-05	-0.512952	0.283	0.016	0.125397
EYA4	7.0945e-44	-0.514915	0.658	0.05	1.4189e-40
ENSGALG00000015271	1.97859e-31	-0.516279	0.656	0.074	3.95718e-28
ERBB4	2.06653e-120	-0.516343	0.423	0.004	4.13306e-117
ENSGALG00000045350	7.38887e-230	-0.516804	0.774	0.041	1.47777e-226
LIFR	1.75089e-05	-0.517058	0.482	0.051	0.0350179
ENSGALG00000012395	3.30736e-06	-0.51736	0.65	0.177	0.00661472
ENSGALG00000009823	3.21582e-30	-0.519464	0.482	0.018	6.43165e-27
ABCG2	2.57661e-34	-0.520136	0.39	0.02	5.15323e-31
ENSGALG00000012791	1.80901e-07	-0.521774	0.311	0.009	0.000361802
ENSGALG00000011473	5.4798e-13	-0.522248	0.235	0.01	1.09596e-09
ENSGALG00000016251	4.03267e-284	-0.522265	0.997	0.158	8.06535e-281
ENSGALG00000016902	3.57354e-305	-0.52236	0.976	0.128	7.14709e-302
ENSGALG00000012362	1.42126e-212	-0.525618	0.138	0.011	2.84252e-209
P3H2	4.80462e-214	-0.526768	0.965	0.178	9.60925e-211
TMC3	6.94476e-294	-0.526846	0.648	0.006	1.38895e-290
TRIM71	1.99577e-155	-0.528055	0.405	0.005	3.99154e-152
ENSGALG00000016456	5.67783e-10	-0.528342	1	0.479	1.13557e-06
ENSGALG00000008349	8.25599e-58	-0.530156	0.639	0.019	1.6512e-54
ENAH	1.34954e-07	-0.531441	0.625	0.127	0.000269908
ENSGALG00000001995	7.23884e-53	-0.535082	0.363	0.047	1.44777e-49
ENSGALG00000004528	0.0409511	-0.535208	0.608	0.159	1
FOXP2	2.93932e-35	-0.535628	1	0.403	5.87864e-32
ENSGALG00000026313	1.00135e-31	-0.536702	0.665	0.086	2.0027e-28
ENSGALG00000064889	4.81442e-09	-0.537088	0.292	0.004	9.62885e-06
ENSGALG00000013244	1.19334e-129	-0.537596	0.663	0.015	2.38668e-126
SPRY3	8.42301e-19	-0.537633	0.315	0.011	1.6846e-15
ENSGALG00000007796	3.26477e-120	-0.540131	0.51	0.008	6.52953e-117
ENSGALG00000009248	2.66356e-266	-0.545135	0.152	0.025	5.32712e-263
ENSGALG00000043694	6.33163e-100	-0.546045	0.286	0.016	1.26633e-96
GMPR2	1.50108e-11	-0.547064	0.407	0.007	3.00217e-08
GFRA1	2.20025e-213	-0.550801	0.46	0.003	4.40049e-210
BPGM	1.87327e-144	-0.5511	0.772	0.045	3.74654e-141
ENSGALG00000031122	3.82275e-258	-0.55184	0.803	0.03	7.64549e-255
ENSGALG00000043318	3.86126e-75	-0.552606	0.832	0.199	7.72252e-72
ENSGALG00000015620	6.05512e-145	-0.553148	0.893	0.173	1.21102e-141
ENSGALG00000013579	2.6202e-139	-0.555726	0.793	0.075	5.2404e-136
ENSGALG00000061740	0	-0.556788	0.99	0.053	0
ENSGALG00000016779	0	-0.556977	0.933	0.051	0
ENSGALG00000042726	2.24768e-197	-0.558709	0.584	0.01	4.49536e-194
ENSGALG00000002888	3.88255e-242	-0.560017	0.762	0.016	7.7651e-239
ENSGALG00000006190	5.33833e-140	-0.560748	0.29	0.116	1.06767e-136
ENSGALG00000042748	3.38782e-38	-0.561612	0.955	0.385	6.77563e-35
ENSGALG00000015458	0.000184687	-0.563016	0.588	0.095	0.369374
ENSGALG00000013207	0	-0.564591	0.998	0.134	0
GALNT18	1.07878e-149	-0.565292	0.914	0.189	2.15756e-146
FAT3	3.95324e-193	-0.568147	0.798	0.033	7.90649e-190
ENSGALG00000043367	2.23308e-71	-0.568588	0.516	0.009	4.46616e-68
ENSGALG00000013124	7.07533e-168	-0.571689	0.904	0.161	1.41507e-164
ID3	1.0038e-47	-0.573549	0.379	0.036	2.00761e-44
ENSGALG00000039673	1.77556e-29	-0.573766	0.643	0.061	3.55112e-26
ENSGALG00000013748	1.3604e-48	-0.575519	0.122	0.011	2.72079e-45
ENSGALG00000000818	1.72263e-38	-0.577243	0.722	0.146	3.44527e-35
ELN	0	-0.577428	0.958	0.091	0
CD36	7.78682e-07	-0.579637	0.709	0.253	0.00155736
CLIC5	5.42402e-83	-0.581652	0.49	0.008	1.0848e-79
ENSGALG00000007278	2.61256e-135	-0.581763	0.889	0.178	5.22511e-132
FMN2	5.09366e-302	-0.582029	0.915	0.076	1.01873e-298
ENSGALG00000036566	0	-0.582092	0.86	0.04	0
ENSGALG00000041644	6.22589e-182	-0.583159	0.96	0.196	1.24518e-178
ENSGALG00000016844	6.5573e-150	-0.583475	0.844	0.119	1.31146e-146
MT4	6.36296e-26	-0.583799	1	0.744	1.27259e-22
ENSGALG00000039403	1.8896e-10	-0.583946	0.229	0.006	3.77919e-07
FLI1	1.14711e-16	-0.584424	0.487	0.15	2.29422e-13
ENSGALG00000007426	6.72522e-20	-0.584881	0.641	0.09	1.34504e-16
AMIGO2	1.92046e-184	-0.585902	0.375	0.003	3.84092e-181
ENSGALG00000009415	9.78251e-24	-0.586537	0.382	0.017	1.9565e-20
CAMK4	4.16773e-178	-0.59183	0.998	0.233	8.33546e-175
ENSGALG00000007408	0	-0.594665	0.948	0.093	0
ENSGALG00000002854	7.2129e-235	-0.594673	0.96	0.158	1.44258e-231
ENSGALG00000010119	2.59541e-261	-0.595912	0.173	0.009	5.19083e-258
ENSGALG00000037791	8.91638e-50	-0.596057	0.684	0.068	1.78328e-46
BG8	0.257473	-0.596876	0.513	0.049	1
RUNDC3B	0	-0.598396	0.804	0.011	0
ENSGALG00000012555	1.64525e-08	-0.599143	0.348	0.011	3.29051e-05
XK	0	-0.601976	0.951	0.065	0
ENSGALG00000041257	3.15406e-78	-0.602535	0.779	0.135	6.30811e-75
ENSGALG00000000785	1.93816e-61	-0.604662	0.677	0.036	3.87632e-58
ENSGALG00000037193	4.05626e-17	-0.605277	0.534	0.022	8.11252e-14
ENSGALG00000062931	4.58358e-22	-0.605688	0.597	0.019	9.16716e-19
ENSGALG00000029932	0	-0.607916	0.891	0.016	0
CSRP2	7.84899e-140	-0.609655	0.158	0.005	1.5698e-136
ENSGALG00000019077	3.04864e-14	-0.610041	0.584	0.03	6.09728e-11
ENSGALG00000036896	1.00446e-10	-0.611076	0.532	0.021	2.00891e-07
EDIL3	6.38373e-212	-0.616393	0.756	0.021	1.27675e-208
RAB18L	0.0367228	-0.617127	0.524	0.088	1
C27H17ORF105	5.20155e-192	-0.617874	0.852	0.089	1.04031e-188
PPP1R16B	0.20663	-0.618767	0.496	0.026	1
ENSGALG00000052932	8.99064e-306	-0.621778	0.918	0.075	1.79813e-302
CIDEA	0.00990573	-0.622549	0.523	0.095	1
COQ10B	1.26984e-06	-0.623668	0.482	0.058	0.00253969
ENSGALG00000010551	2.65934e-07	-0.6241	0.47	0.04	0.000531869
BARD1	0.0687342	-0.625371	0.202	0.002	1
PHEX	0	-0.626493	0.991	0.125	0
MTSS1	2.14928e-21	-0.627733	0.471	0.146	4.29857e-18
ENSGALG00000008663	5.40448e-208	-0.628496	0.692	0.017	1.0809e-204
PALM2AKAP2	3.86551e-231	-0.629662	0.937	0.14	7.73102e-228
AGRN	1.62337e-199	-0.629905	0.652	0.013	3.24673e-196
ENSGALG00000032053	1.26862e-168	-0.633535	0.956	0.204	2.53725e-165
HSPB9	8.40142e-52	-0.63371	1	0.366	1.68028e-48
SCG5	1.17629e-96	-0.63375	0.516	0.008	2.35257e-93
ENSGALG00000032440	0	-0.635704	0.919	0.063	0
MET	5.12027e-59	-0.639269	0.732	0.112	1.02405e-55
ACSL1	1.31261e-101	-0.639577	0.348	0.185	2.62522e-98
COL18A1	2.01679e-07	-0.640589	0.457	0.018	0.000403358
TM6SF1	2.56093e-75	-0.641766	0.498	0.012	5.12187e-72
ENSGALG00000021395	7.3721e-28	-0.642849	0.412	0.037	1.47442e-24
ENSGALG00000063333	1.53967e-75	-0.643428	0.682	0.064	3.07934e-72
GPRIN3	1.28615e-146	-0.648662	0.187	0.01	2.5723e-143
ENSGALG00000016215	3.88707e-76	-0.649066	0.5	0.009	7.77415e-73
ENSGALG00000041791	1.06557e-158	-0.649126	0.619	0.006	2.13114e-155
ENSGALG00000007079	3.07862e-297	-0.65047	0.825	0.024	6.15724e-294
SLC38A4	7.45233e-186	-0.650957	0.751	0.016	1.49047e-182
ENSGALG00000003353	1.48926e-232	-0.651618	0.951	0.152	2.97852e-229
PAK1	8.28612e-140	-0.652486	0.651	0.01	1.65722e-136
ENSGALG00000040342	6.99248e-288	-0.653116	0.975	0.137	1.3985e-284
ID1	3.91028e-103	-0.655635	0.567	0.012	7.82057e-100
ENSGALG00000005608	3.0026e-77	-0.656144	0.707	0.049	6.00521e-74
ENSGALG00000033561	4.30108e-68	-0.657939	0.34	0.017	8.60215e-65
ENSGALG00000025858	1.65736e-43	-0.660989	0.389	0.047	3.31472e-40
ENSGALG00000007098	4.3256e-156	-0.661537	0.878	0.146	8.6512e-153
ENSGALG00000004140	0.289177	-0.661731	0.526	0.032	1
NET1	8.50795e-12	-0.66275	0.597	0.065	1.70159e-08
CENPU	6.17942e-79	-0.665058	0.254	0.008	1.23588e-75
ENSGALG00000052396	9.81741e-43	-0.668912	0.591	0.03	1.96348e-39
LY6E	6.11887e-305	-0.672145	0.955	0.109	1.22377e-301
BCL11A	0.000293549	-0.672788	0.253	0.014	0.587097
ENSGALG00000041750	1.41091e-16	-0.675147	0.615	0.066	2.82182e-13
TPD52L1	5.7508e-44	-0.67583	0.191	0.003	1.15016e-40
ENSGALG00000006490	3.09218e-27	-0.675908	0.309	0.004	6.18436e-24
LYN	2.3484e-233	-0.678451	0.662	0.023	4.6968e-230
TIAM2	0.0948186	-0.679795	0.554	0.072	1
ENSGALG00000001483	0.00212335	-0.686024	0.414	0.021	1
ENSGALG00000026553	8.51878e-56	-0.687372	0.278	0.004	1.70376e-52
ENSGALG00000011319	3.82841e-163	-0.687522	0.956	0.211	7.65681e-160
NLGN1	0	-0.687832	0.931	0.038	0
ENSGALG00000013817	3.55268e-31	-0.694417	0.618	0.03	7.10537e-28
ENSGALG00000002298	3.14961e-163	-0.696865	0.646	0.011	6.29922e-160
ENSGALG00000058233	0	-0.698939	0.997	0.057	0
ENSGALG00000015511	9.86163e-170	-0.699018	0.253	0.065	1.97233e-166
ENSGALG00000010391	0	-0.699972	0.612	0.009	0
ENSGALG00000002358	0	-0.703393	0.983	0.071	0
ENSGALG00000030908	2.75552e-77	-0.703902	1	0.329	5.51105e-74
CTNNA2	1.10832e-60	-0.705633	0.705	0.075	2.21664e-57
CDH12	0	-0.707189	0.985	0.062	0
ENSGALG00000002165	0	-0.709309	0.931	0.017	0
ENSGALG00000044230	1.32501e-14	-0.709799	0.429	0.01	2.65001e-11
PDLIM3	4.13842e-279	-0.710624	0.845	0.034	8.27683e-276
PEX11A	4.98693e-17	-0.713444	0.564	0.015	9.97387e-14
TSPAN18	1.19302e-127	-0.715425	0.847	0.144	2.38603e-124
ESR1	4.24314e-267	-0.719028	0.996	0.164	8.48628e-264
FMN1	8.20006e-272	-0.720037	0.995	0.162	1.64001e-268
EPHA7	0	-0.72166	0.835	0.014	0
CDH5	8.34763e-266	-0.72171	0.991	0.163	1.66953e-262
CBFA2T3	3.01989e-25	-0.723133	0.427	0.066	6.03977e-22
DACH1	2.3752e-92	-0.723251	0.759	0.091	4.75041e-89
ENSGALG00000013427	3.32536e-301	-0.723257	0.96	0.114	6.65073e-298
PRR5	1.93243e-56	-0.725817	0.267	0.023	3.86486e-53
RASGEF1C	4.83775e-173	-0.726573	0.798	0.051	9.67549e-170
MAPK11	9.21152e-120	-0.727483	0.735	0.029	1.8423e-116
ENSGALG00000033244	1.28902e-268	-0.733118	0.179	0.033	2.57804e-265
TMC1	1.40397e-39	-0.745352	0.641	0.032	2.80794e-36
ENSGALG00000011176	7.1274e-250	-0.745528	0.787	0.023	1.42548e-246
ENSGALG00000019484	2.52514e-204	-0.746604	0.777	0.02	5.05028e-201
F13A1	9.20471e-43	-0.74844	0.627	0.025	1.84094e-39
NPC2	5.67654e-17	-0.749009	0.603	0.043	1.13531e-13
PIP5K1B	0	-0.749325	0.897	0.04	0
GPR158	1.2662e-258	-0.754011	0.791	0.013	2.5324e-255
ENSGALG00000006719	3.85023e-11	-0.754446	0.46	0.047	7.70047e-08
ENSGALG00000004310	1.68163e-39	-0.756857	0.364	0.024	3.36326e-36
ENSGALG00000011139	6.71838e-129	-0.756899	0.788	0.08	1.34368e-125
ENSGALG00000051776	2.83426e-272	-0.759438	0.816	0.029	5.66852e-269
ENSGALG00000014686	2.34398e-253	-0.7596	0.73	0.031	4.68795e-250
ENSGALG00000015140	1.16131e-262	-0.760336	0.508	0.004	2.32263e-259
PDGFB	6.26243e-42	-0.760578	0.18	0.007	1.25249e-38
ENSGALG00000005180	0	-0.761213	0.914	0.03	0
ENSGALG00000068539	5.13663e-56	-0.761418	0.633	0.019	1.02733e-52
ENSGALG00000027198	0	-0.762029	0.88	0.038	0
ENSGALG00000014726	1.26049e-192	-0.762042	0.712	0.01	2.52097e-189
TP63	0	-0.764807	0.897	0.031	0
ENSGALG00000005257	2.36191e-139	-0.765658	0.739	0.031	4.72381e-136
NUSAP1	1.53723e-197	-0.76948	0.446	0.003	3.07445e-194
ENSGALG00000011994	0	-0.771419	0.93	0.047	0
GATA6	6.77598e-28	-0.77259	0.665	0.097	1.3552e-24
ID2	1.5376e-30	-0.772913	0.63	0.038	3.07519e-27
ENSGALG00000010117	1.35134e-78	-0.773012	0.671	0.033	2.70268e-75
ENSGALG00000054766	8.12343e-32	-0.773817	0.144	0.003	1.62469e-28
ENSGALG00000013060	0	-0.774956	0.909	0.054	0
METTL15P1	8.29458e-106	-0.775162	0.308	0.052	1.65892e-102
CDH6	3.74093e-174	-0.777534	0.534	0.006	7.48186e-171
ENSGALG00000043355	0	-0.778123	0.916	0.034	0
ENSGALG00000005400	0	-0.779225	0.991	0.047	0
ENSGALG00000054304	4.86993e-22	-0.782469	0.6	0.025	9.73986e-19
FGFR2	9.65643e-161	-0.784642	0.779	0.043	1.93129e-157
LAMP3	0	-0.793251	0.953	0.013	0
ENSGALG00000021304	9.22328e-08	-0.793429	0.446	0.032	0.000184466
ENSGALG00000016362	4.82879e-38	-0.793774	0.103	0.004	9.65757e-35
MDGA1	0.00568911	-0.79668	0.506	0.065	1
ENSGALG00000035465	4.14432e-33	-0.79925	0.378	0.003	8.28863e-30
MAT1A	1.76173e-148	-0.799887	0.147	0.009	3.52346e-145
HSPB1	8.79626e-308	-0.801399	0.868	0.035	1.75925e-304
ENSGALG00000032361	1.49047e-232	-0.803136	0.765	0.017	2.98094e-229
LFNG	0.00697613	-0.803788	0.592	0.118	1
TJP2	8.47026e-195	-0.807578	0.894	0.127	1.69405e-191
C1H11ORF87	0	-0.808115	0.944	0.035	0
ENSGALG00000012787	3.25398e-191	-0.809861	0.691	0.05	6.50796e-188
TMEM200A	0	-0.810523	0.897	0.051	0
ENSGALG00000000478	4.23117e-286	-0.814191	0.877	0.048	8.46234e-283
ENSGALG00000052514	1.69424e-11	-0.822393	0.573	0.031	3.38848e-08
ENSGALG00000036824	6.99004e-152	-0.826901	0.151	0.037	1.39801e-148
ENSGALG00000031170	0	-0.831091	0.837	0.016	0
SH3GL3	2.55929e-214	-0.831144	0.467	0.007	5.11859e-211
ENSGALG00000004476	3.51632e-25	-0.833892	0.301	0.011	7.03264e-22
ENSGALG00000007920	9.92393e-16	-0.834426	0.737	0.233	1.98479e-12
ENSGALG00000012010	2.93794e-27	-0.836126	0.391	0.009	5.87587e-24
ENSGALG00000002714	0	-0.836747	0.753	0.01	0
HOPX	2.27824e-15	-0.836881	0.613	0.065	4.55648e-12
ENSGALG00000010230	8.85738e-31	-0.837025	0.412	0.049	1.77148e-27
ENSGALG00000005632	5.44881e-101	-0.839717	0.382	0.014	1.08976e-97
ENSGALG00000055507	0	-0.840184	0.913	0.02	0
FRZB	1.06609e-259	-0.841392	0.841	0.03	2.13218e-256
EHD4	2.58944e-224	-0.842451	0.815	0.034	5.17888e-221
BDKRB2	0	-0.84279	0.905	0.032	0
C4BPG	3.38582e-14	-0.843075	0.431	0.033	6.77163e-11
TPM1	0.0156851	-0.843581	0.518	0.082	1
ENSGALG00000002193	4.12385e-82	-0.845407	1	0.326	8.24769e-79
ENSGALG00000014743	2.36611e-09	-0.845583	0.593	0.065	4.73223e-06
ENSGALG00000034970	9.21009e-87	-0.846019	0.578	0.025	1.84202e-83
SNCAIP	0	-0.847643	0.854	0.029	0
SMC2	2.89438e-109	-0.850726	0.336	0.003	5.78875e-106
KIF18A	1.80915e-18	-0.855893	0.295	0.004	3.6183e-15
ENSGALG00000027514	0	-0.857814	0.959	0.037	0
MMR1L4	1.17305e-14	-0.86	0.275	0.013	2.3461e-11
ENSGALG00000010653	0.0035039	-0.860243	0.565	0.069	1
SLCO2A1	0	-0.86242	0.88	0.035	0
ENSGALG00000047771	0	-0.863339	0.794	0.008	0
ENSGALG00000015166	0	-0.86626	0.674	0.007	0
ENSGALG00000011320	1.85204e-277	-0.866266	0.892	0.068	3.70407e-274
ENSGALG00000009957	3.70963e-223	-0.867089	0.722	0.028	7.41927e-220
ATP1B1	1.34822e-171	-0.868427	0.79	0.042	2.69645e-168
ENSGALG00000005831	1.34734e-241	-0.869802	0.505	0.007	2.69468e-238
ENSGALG00000061715	0	-0.869951	0.988	0.015	0
ENSGALG00000007759	8.26144e-182	-0.871983	0.812	0.055	1.65229e-178
FLT1	3.60669e-24	-0.872159	0.509	0.016	7.21337e-21
ENSGALG00000027159	2.07379e-146	-0.874977	0.8	0.075	4.14759e-143
ENSGALG00000034188	6.70545e-247	-0.875007	0.802	0.025	1.34109e-243
TP53I11	9.98664e-71	-0.876156	0.209	0.006	1.99733e-67
ENSGALG00000009740	1.82089e-74	-0.876284	0.306	0.028	3.64178e-71
ENSGALG00000068458	2.3714e-107	-0.877132	0.801	0.119	4.7428e-104
COL12A1	1.25078e-132	-0.878161	1	0.268	2.50156e-129
ENSGALG00000002318	3.22698e-294	-0.879247	0.922	0.085	6.45395e-291
CNN1	1.04208e-132	-0.882677	0.325	0.003	2.08417e-129
ENSGALG00000007710	4.89664e-27	-0.889388	0.683	0.123	9.79329e-24
ENSGALG00000015842	1.01234e-37	-0.891884	0.342	0.023	2.02468e-34
CSRP1	1.249e-167	-0.893793	0.812	0.068	2.49799e-164
VSNL1	0	-0.895313	0.983	0.093	0
ATP12A	0	-0.897342	0.977	0.013	0
ENSGALG00000031105	0	-0.897621	0.988	0.101	0
ENSGALG00000033507	3.02058e-54	-0.897967	0.619	0.025	6.04115e-51
ENSGALG00000003726	1.09086e-254	-0.899509	0.702	0.011	2.18172e-251
ENSGALG00000007160	0	-0.900823	0.625	0.009	0
ENSGALG00000014178	3.12987e-122	-0.903428	0.28	0.021	6.25974e-119
ENSGALG00000037387	7.8414e-183	-0.907309	0.813	0.055	1.56828e-179
ENSGALG00000031129	0.0335845	-0.909434	0.563	0.084	1
ENSGALG00000030802	0	-0.910258	0.972	0.057	0
ARVCF	0.974361	-0.911288	0.505	0.027	1
ENSGALG00000002012	2.74197e-237	-0.916644	0.807	0.023	5.48394e-234
ANGPT2	0.798887	-0.916705	0.435	0.01	1
SPHKAP	2.02024e-247	-0.91769	0.532	0.007	4.04047e-244
ENSGALG00000010258	5.93754e-245	-0.918868	0.502	0.011	1.18751e-241
VIPR1	1.01286e-177	-0.919729	0.985	0.218	2.02572e-174
ENSGALG00000014923	0	-0.920355	0.849	0.016	0
SLC16A9	2.07133e-49	-0.92118	0.671	0.057	4.14266e-46
ERG	0	-0.926712	0.932	0.059	0
ENSGALG00000041042	3.99973e-287	-0.928186	0.891	0.063	7.99947e-284
MYL9	1.73428e-124	-0.929204	0.759	0.052	3.46855e-121
KCNT1	3.21917e-222	-0.930236	0.445	0.003	6.43834e-219
BRCA1	1.77333e-87	-0.930943	0.487	0.006	3.54666e-84
ENSGALG00000008416	4.5474e-77	-0.931418	0.46	0.009	9.0948e-74
GLDC	0	-0.937251	0.96	0.04	0
INHBA	1.9703e-13	-0.938597	0.162	0.006	3.94061e-10
ENSGALG00000008890	2.23998e-294	-0.938611	0.985	0.14	4.47996e-291
ENSGALG00000041501	0	-0.944251	0.995	0.084	0
EPHA5	7.11451e-91	-0.944542	0.719	0.046	1.4229e-87
ENSGALG00000041680	1.35897e-89	-0.944669	0.302	0.019	2.71794e-86
ENSGALG00000036390	4.03269e-68	-0.945617	0.271	0.014	8.06539e-65
ENSGALG00000015066	0.0195697	-0.946226	0.214	0.004	1
ENSGALG00000026899	4.65137e-36	-0.947149	0.681	0.095	9.30274e-33
ENSGALG00000001115	0	-0.951026	0.951	0.017	0
ENSGALG00000010971	1.72601e-11	-0.954024	0.18	0.001	3.45203e-08
ENSGALG00000013723	4.19765e-279	-0.95554	0.812	0.017	8.39529e-276
TOX	0	-0.956086	0.999	0.121	0
ST8SIA6	1.54827e-65	-0.957192	0.153	0.004	3.09655e-62
ENSGALG00000039320	8.54959e-296	-0.962485	0.86	0.038	1.70992e-292
MINAR1	0	-0.96439	0.841	0.017	0
ENSGALG00000012934	1.95346e-74	-0.966175	0.668	0.032	3.90692e-71
ENSGALG00000004814	0	-0.966981	0.995	0.067	0
ENSGALG00000001028	0	-0.969341	0.749	0.013	0
ENSGALG00000005774	0	-0.974377	0.874	0.024	0
PALM	2.6906e-273	-0.978311	0.879	0.062	5.38121e-270
ENSGALG00000014717	2.10982e-72	-0.978505	0.359	0.005	4.21965e-69
ENSGALG00000028721	3.93432e-124	-0.978659	0.163	0.009	7.86864e-121
ENSGALG00000067821	0	-0.984404	0.961	0.022	0
ENSGALG00000035845	0	-0.990004	0.79	0.013	0
ENSGALG00000010958	1.26865e-27	-0.990852	0.12	0.008	2.53731e-24
ENSGALG00000030719	1.02481e-61	-0.992432	0.54	0.009	2.04963e-58
MYH11	0	-0.992769	0.922	0.041	0
SEMA3E	5.45045e-120	-0.993162	0.809	0.115	1.09009e-116
ENSGALG00000048261	2.79092e-12	-0.993731	0.259	0.011	5.58183e-09
ENSGALG00000066693	1.37098e-24	-0.999689	0.362	0.012	2.74196e-21
CKS1B	3.12088e-139	-1.00975	0.318	0.01	6.24175e-136
AvBD9	0	-1.0106	0.919	0.018	0
ENSGALG00000014930	1.34017e-22	-1.01062	0.427	0.042	2.68034e-19
ENSGALG00000063875	0	-1.01159	0.999	0.083	0
ENSGALG00000030773	0.010894	-1.01219	0.49	0.029	1
MX1	0	-1.01525	0.901	0.025	0
ADGRG6	0	-1.01877	0.995	0.122	0
ENSGALG00000003944	0	-1.02134	0.857	0.018	0
ENSGALG00000015154	0	-1.02184	1	0.043	0
ENSGALG00000001078	1.43046e-71	-1.02365	0.106	0.005	2.86092e-68
ENSGALG00000037939	0	-1.02677	0.922	0.03	0
ENSGALG00000010316	0	-1.029	0.998	0.038	0
SOX17	0.0169504	-1.03499	0.173	0.005	1
CD9	0	-1.03687	0.943	0.013	0
ENSGALG00000016927	0	-1.03701	0.943	0.046	0
MSRB3	8.00482e-278	-1.0385	0.893	0.068	1.60096e-274
ENSGALG00000030344	9.16475e-06	-1.03939	0.472	0.027	0.0183295
ENSGALG00000012021	7.12725e-49	-1.04217	0.567	0.023	1.42545e-45
SLC16A10	3.7019e-214	-1.04217	0.995	0.198	7.40381e-211
ENSGALG00000013268	0	-1.04436	0.638	0.007	0
ENSGALG00000039411	2.89287e-229	-1.05084	0.466	0.008	5.78574e-226
RGS6	1.28266e-208	-1.05224	0.819	0.041	2.56533e-205
ENSGALG00000016820	1.07254e-263	-1.05487	0.884	0.068	2.14509e-260
ENSGALG00000008734	8.86722e-151	-1.05925	0.62	0.014	1.77344e-147
ESRP2	0	-1.0601	0.924	0.027	0
ENSGALG00000014881	1.53874e-125	-1.06194	0.813	0.11	3.07748e-122
ENSGALG00000038688	2.91007e-105	-1.06787	0.465	0.018	5.82014e-102
KRT7	0	-1.0748	0.998	0.033	0
ENSGALG00000015142	2.89558e-294	-1.07613	0.618	0.008	5.79116e-291
ENSGALG00000033641	3.63122e-181	-1.0766	0.456	0.007	7.26245e-178
ENSGALG00000031929	0	-1.07751	0.944	0.07	0
MAPKAPK3	4.16038e-274	-1.07946	0.885	0.063	8.32077e-271
ACTG2	0	-1.08455	0.81	0.012	0
ENSGALG00000016285	1.35877e-19	-1.08592	0.65	0.102	2.71753e-16
CSF2RA	1.6322e-20	-1.09535	0.369	0.006	3.26441e-17
ENSGALG00000040855	4.97203e-56	-1.09783	0.195	0.011	9.94406e-53
RBPMS2	6.89178e-17	-1.099	0.447	0.01	1.37836e-13
TMEM158	0	-1.10173	0.88	0.016	0
ACTA2	0	-1.10275	0.926	0.041	0
HEY2	9.65432e-28	-1.10375	0.255	0.007	1.93086e-24
THRB	1.10719e-210	-1.10979	0.779	0.039	2.21439e-207
ENSGALG00000001840	8.8562e-186	-1.11199	0.787	0.028	1.77124e-182
EGFL7	3.93225e-251	-1.113	0.83	0.027	7.86451e-248
ENSGALG00000017044	2.81241e-30	-1.11527	0.322	0.006	5.62481e-27
PNPLA2	7.12051e-140	-1.1194	1	0.26	1.4241e-136
TF	3.39376e-43	-1.12058	1	0.378	6.78751e-40
ENSGALG00000043584	1.69982e-152	-1.1213	0.729	0.025	3.39964e-149
ENSGALG00000067757	1.36858e-15	-1.12307	0.151	0.002	2.73716e-12
ENSGALG00000009433	5.27861e-221	-1.12529	0.989	0.189	1.05572e-217
KCNJ2	8.4654e-164	-1.12567	0.648	0.008	1.69308e-160
CRISPLD1	9.24148e-287	-1.13044	0.984	0.143	1.8483e-283
ENSGALG00000049236	0	-1.13283	0.781	0.017	0
KLF-4	0.815456	-1.143	0.443	0.019	1
ENSGALG00000003980	0	-1.14552	0.941	0.068	0
ENSGALG00000001856	0.0369147	-1.14618	0.267	0.009	1
ENSGALG00000020703	2.77715e-180	-1.14701	0.631	0.022	5.55429e-177
CDH2	1.8408e-100	-1.15032	0.604	0.011	3.6816e-97
ENSGALG00000037138	1.94208e-147	-1.1512	0.978	0.238	3.88415e-144
ENSGALG00000015977	3.71468e-290	-1.15641	0.83	0.022	7.42936e-287
SEMA3F	0	-1.15659	0.912	0.025	0
ENSGALG00000004286	1.42963e-141	-1.1598	0.415	0.008	2.85926e-138
ENSGALG00000007646	1.9303e-223	-1.16262	0.885	0.096	3.86059e-220
ENSGALG00000067122	1.59594e-60	-1.17062	1	0.339	3.19189e-57
ENSGALG00000003203	1.33323e-89	-1.17328	0.347	0.006	2.66646e-86
ENSGALG00000010335	3.40573e-128	-1.17395	0.695	0.021	6.81146e-125
WISP1	2.5028e-260	-1.17477	0.911	0.096	5.00559e-257
ENSGALG00000010259	3.91276e-18	-1.17554	0.591	0.024	7.82553e-15
ENSGALG00000031380	4.69686e-06	-1.17667	0.419	0.006	0.00939372
RSAD2	7.23127e-125	-1.17763	0.749	0.041	1.44625e-121
ENSGALG00000010738	2.40663e-222	-1.17957	0.791	0.03	4.81326e-219
ENSGALG00000028298	0	-1.18201	0.884	0.032	0
ENSGALG00000016017	0	-1.18774	0.906	0.051	0
ENSGALG00000052990	1.41907e-100	-1.18822	0.223	0.003	2.83813e-97
SDC3	0.00121455	-1.19191	0.393	0.014	1
FSTL4	3.33358e-15	-1.19335	0.151	0.003	6.66717e-12
ENSGALG00000009530	0	-1.19847	0.976	0.081	0
ENSGALG00000027633	2.13207e-169	-1.19856	0.779	0.034	4.26414e-166
ENSGALG00000010090	0	-1.20196	0.992	0.058	0
ENSGALG00000003689	1.13411e-192	-1.20253	0.993	0.211	2.26822e-189
GCM1	1.3836e-11	-1.20601	0.24	0.004	2.76719e-08
ENSGALG00000013684	1.30744e-74	-1.20704	0.271	0.009	2.61489e-71
ENSGALG00000036850	1.25331e-198	-1.20715	0.911	0.138	2.50663e-195
ENSGALG00000029235	6.45746e-146	-1.20873	0.463	0.023	1.29149e-142
ENSGALG00000001603	2.0259e-129	-1.20929	0.79	0.08	4.0518e-126
ITGA6	3.86607e-76	-1.21528	0.694	0.036	7.73214e-73
ENSGALG00000009012	0	-1.21721	0.987	0.06	0
ENSGALG00000009458	8.50084e-300	-1.21772	0.574	0.007	1.70017e-296
ENSGALG00000001933	3.36471e-216	-1.22297	0.436	0.005	6.72941e-213
KCND2	1.0253e-198	-1.22703	0.156	0.011	2.0506e-195
ENSGALG00000032577	2.14831e-238	-1.22716	0.998	0.183	4.29662e-235
DISP3	1.28275e-270	-1.23335	0.699	0.015	2.56551e-267
ENSGALG00000017715	0	-1.23381	0.884	0.04	0
ENSGALG00000034024	1.61916e-214	-1.23561	0.949	0.161	3.23832e-211
ENSGALG00000010049	0	-1.24086	0.938	0.084	0
NRG1	0	-1.24283	0.843	0.022	0
ENSGALG00000029679	1.00111e-120	-1.2449	0.739	0.039	2.00221e-117
ENSGALG00000003562	7.38337e-188	-1.25139	0.585	0.006	1.47667e-184
UGT8	7.48127e-13	-1.26092	0.246	0.007	1.49625e-09
ENSGALG00000008177	5.89128e-20	-1.26136	0.132	0.002	1.17826e-16
CCN2	0	-1.2667	0.988	0.101	0
ENSGALG00000031305	0	-1.26941	0.998	0.087	0
MYLK	0	-1.2757	0.921	0.048	0
LBX2	5.18784e-84	-1.27768	0.251	0.002	1.03757e-80
ENSGALG00000015248	1.64557e-63	-1.28087	0.428	0.018	3.29114e-60
PODXL	0	-1.28655	0.985	0.099	0
ENSGALG00000007944	0	-1.28936	0.974	0.06	0
TSPAN13	0	-1.29412	0.968	0.025	0
ENSGALG00000006805	1.45036e-288	-1.29481	0.96	0.121	2.90072e-285
ENSGALG00000035935	1.24866e-279	-1.29723	0.876	0.052	2.49733e-276
ENSGALG00000044226	0.000156184	-1.29837	0.191	0.002	0.312368
ENSGALG00000004740	3.87191e-21	-1.31268	0.554	0.021	7.74382e-18
ENSGALG00000016288	1.25617e-206	-1.31464	0.655	0.027	2.51235e-203
ENSGALG00000008546	1.218e-31	-1.31603	0.648	0.062	2.43601e-28
ELOVL7	4.29043e-26	-1.31805	0.254	0.004	8.58086e-23
ST6GAL1	4.75716e-33	-1.32709	0.652	0.062	9.51432e-30
ENSGALG00000036125	4.19931e-161	-1.33027	0.816	0.077	8.39862e-158
CMTM8	1.94125e-190	-1.33804	0.726	0.012	3.88249e-187
ENSGALG00000009157	4.25288e-36	-1.34264	0.264	0.003	8.50575e-33
ENSGALG00000016969	0	-1.34386	0.789	0.015	0
ENSGALG00000004146	8.91987e-95	-1.34896	0.329	0.002	1.78397e-91
SPNS2	0	-1.34989	0.94	0.042	0
ENSGALG00000048309	0	-1.35022	0.858	0.012	0
MALL	1.60453e-127	-1.36737	0.529	0.011	3.20906e-124
ENSGALG00000008704	0.00021256	-1.37186	0.312	0.007	0.42512
ENSGALG00000010708	1.55516e-89	-1.38195	0.695	0.032	3.11032e-86
ENSGALG00000032681	0	-1.38297	0.973	0.042	0
ENSGALG00000002525	0	-1.39207	0.743	0.051	0
ENSGALG00000010718	0	-1.39375	0.991	0.078	0
HRH1	1.6557e-194	-1.39682	0.417	0.007	3.3114e-191
ENSGALG00000009895	1.04712e-12	-1.39699	0.204	0.007	2.09424e-09
PRTG	6.45536e-10	-1.39807	0.112	0.005	1.29107e-06
DACH2	2.88338e-122	-1.40222	0.729	0.033	5.76676e-119
ENSGALG00000024379	5.06874e-131	-1.41036	0.672	0.022	1.01375e-127
ENSGALG00000031869	1.67741e-167	-1.41504	0.659	0.016	3.35481e-164
ENSGALG00000002789	4.999e-211	-1.41961	0.837	0.058	9.998e-208
ENSGALG00000041372	4.36004e-260	-1.42505	0.558	0.011	8.72009e-257
DPEP2	0	-1.4288	0.968	0.101	0
EFNB2	0	-1.43782	0.926	0.052	0
ENSGALG00000016920	1.46435e-246	-1.44862	0.962	0.148	2.9287e-243
KDR	1.8448e-16	-1.45072	0.24	0.006	3.6896e-13
ENSGALG00000027655	0	-1.45911	0.999	0.123	0
ENSGALG00000009877	0	-1.46139	0.839	0.015	0
CENPK	1.31345e-36	-1.48399	0.187	0.003	2.6269e-33
ENSGALG00000031430	7.44894e-199	-1.48422	0.406	0.004	1.48979e-195
ENSGALG00000005540	0	-1.48703	0.951	0.079	0
ENSGALG00000034950	5.6185e-162	-1.48886	0.54	0.005	1.1237e-158
GLT1D1	0	-1.49698	0.696	0.011	0
ENSGALG00000014995	5.40933e-172	-1.51091	0.734	0.034	1.08187e-168
ENSGALG00000005351	3.97466e-100	-1.51102	0.455	0.01	7.94933e-97
NKX2-1	0	-1.51578	0.987	0.033	0
ENSGALG00000015877	1.53722e-107	-1.52089	0.494	0.013	3.07444e-104
ENSGALG00000001662	0	-1.52388	0.996	0.041	0
WIF1	3.85591e-81	-1.53282	0.203	0.01	7.71181e-78
EXFABP	0	-1.53694	0.988	0.048	0
GJA4	1.05051e-291	-1.53796	0.756	0.013	2.10103e-288
ENSGALG00000031449	1.21964e-158	-1.53976	0.332	0.004	2.43928e-155
ENSGALG00000010719	8.07124e-118	-1.54259	0.251	0.002	1.61425e-114
ENSGALG00000013197	2.04482e-235	-1.54358	0.82	0.044	4.08963e-232
ENSGALG00000044841	3.53063e-146	-1.54509	0.598	0.008	7.06127e-143
ENSGALG00000010762	7.4291e-183	-1.54713	0.456	0.006	1.48582e-179
ENSGALG00000008591	1.40931e-182	-1.55478	0.834	0.078	2.81862e-179
ENSGALG00000014924	6.46465e-54	-1.55575	0.418	0.01	1.29293e-50
ENSGALG00000029618	7.57451e-191	-1.56392	0.419	0.007	1.5149e-187
ENSGALG00000012418	3.78675e-119	-1.56465	0.265	0.005	7.57351e-116
ENSGALG00000028709	2.4328e-197	-1.56592	0.788	0.099	4.8656e-194
ENSGALG00000010721	5.91424e-08	-1.56716	0.161	0.013	0.000118285
CACNA1D	0	-1.57399	0.991	0.03	0
CD24	0	-1.57829	0.923	0.026	0
ENSGALG00000035916	0	-1.57936	0.998	0.079	0
ENSGALG00000030350	7.94621e-170	-1.58121	0.597	0.01	1.58924e-166
ENSGALG00000016186	3.16666e-07	-1.58578	0.487	0.008	0.000633332
ENSGALG00000032882	1.4647e-101	-1.58813	0.74	0.056	2.9294e-98
PDGFA	4.74293e-126	-1.59036	0.687	0.023	9.48586e-123
ENSGALG00000022696	1.19323e-178	-1.59375	0.42	0.006	2.38645e-175
ENSGALG00000037626	0	-1.60105	0.997	0.064	0
ENSGALG00000066842	0.123341	-1.60126	0.2	0.001	1
MARCO	4.00103e-61	-1.60299	0.211	0.008	8.00207e-58
ENSGALG00000044406	1.16267e-247	-1.60313	0.547	0.016	2.32534e-244
UNC5C	1.69032e-296	-1.60389	1	0.148	3.38063e-293
ENSGALG00000032143	0	-1.61286	0.995	0.119	0
ENSGALG00000030229	1.82115e-11	-1.61731	0.461	0.018	3.64229e-08
AQP1	0	-1.64071	0.988	0.1	0
TNFRSF11B	0	-1.64264	0.759	0.019	0
ENSGALG00000007608	3.85034e-128	-1.64339	0.796	0.089	7.70069e-125
ENSGALG00000011572	8.66077e-114	-1.64487	0.597	0.019	1.73215e-110
2024-03-01	1.22148e-11	-1.65404	0.421	0.015	2.44297e-08
ENSGALG00000000616	0	-1.65968	0.916	0.026	0
ENSGALG00000015008	4.98882e-114	-1.66925	0.487	0.007	9.97764e-111
ENSGALG00000033671	2.42069e-116	-1.67505	0.705	0.079	4.84137e-113
MRC1	0	-1.68104	0.864	0.018	0
ID4	7.31796e-99	-1.69068	0.338	0.009	1.46359e-95
IFI6	7.85331e-296	-1.71238	0.586	0.01	1.57066e-292
PCDH15	0	-1.71716	0.999	0.079	0
ENSGALG00000048849	1.32908e-222	-1.72025	0.446	0.002	2.65815e-219
ENSGALG00000007417	0.100162	-1.73135	0.113	0.002	1
ENSGALG00000031546	0	-1.73842	1	0.093	0
ENSGALG00000036593	9.73533e-215	-1.74167	0.483	0.006	1.94707e-211
ENSGALG00000041120	1.24116e-41	-1.75943	0.201	0.004	2.48231e-38
BMP5	0	-1.77146	0.998	0.087	0
CFTR	1.05399e-10	-1.78125	0.499	0.016	2.10798e-07
INCENP	3.98263e-258	-1.78415	0.567	0.01	7.96525e-255
KCNIP4	2.336e-201	-1.81024	0.557	0.013	4.67201e-198
MALRD1	4.4733e-300	-1.82456	0.627	0.022	8.94661e-297
ENSGALG00000053247	0.000186757	-1.82861	1	0.463	0.373513
ENSGALG00000006851	1.06189e-20	-1.83355	0.335	0.011	2.12379e-17
ENSGALG00000035879	1.33768e-105	-1.83387	0.52	0.007	2.67535e-102
ENSGALG00000054145	0	-1.83982	0.976	0.097	0
ENSGALG00000033408	5.40975e-164	-1.84294	0.362	0.006	1.08195e-160
ENSGALG00000000234	0	-1.84432	0.975	0.073	0
CLDN1	0	-1.8561	0.814	0.021	0
BMERB1	4.35508e-140	-1.86898	0.138	0.01	8.71017e-137
NR5A2	0.887623	-1.87874	0.412	0.01	1
ENSGALG00000011306	7.42043e-152	-1.88076	0.526	0.007	1.48409e-148
ENSGALG00000043582	1.7745e-22	-1.88389	0.382	0.01	3.549e-19
DEPDC1B	1.90425e-87	-1.88497	0.265	0.004	3.8085e-84
ENSGALG00000041296	1.18047e-76	-1.9013	0.689	0.034	2.36094e-73
ENSGALG00000049667	1.17722e-290	-1.93992	0.646	0.032	2.35444e-287
ENSGALG00000010567	2.97028e-87	-1.95147	0.452	0.008	5.94055e-84
ENSGALG00000046550	0	-1.95161	0.767	0.032	0
C11orf96	0	-1.9524	0.918	0.063	0
ENSGALG00000029416	0.32706	-1.98552	0.268	0.012	1
ENSGALG00000010312	1.77503e-70	-1.99163	0.183	0.003	3.55006e-67
ENSGALG00000005036	1.57847e-173	-1.99829	0.374	0.006	3.15694e-170
BCHE	2.14982e-52	-1.99922	0.331	0.003	4.29965e-49
ENSGALG00000011450	0	-2.00463	0.692	0.015	0
ENSGALG00000038320	6.1373e-189	-2.00526	0.594	0.008	1.22746e-185
ENSGALG00000011961	0	-2.00764	0.939	0.02	0
TAGLN	0	-2.01659	0.811	0.023	0
ENSGALG00000023581	2.71145e-163	-2.02183	0.485	0.007	5.42289e-160
ENSGALG00000009042	0	-2.09762	0.845	0.035	0
ENSGALG00000050508	3.90386e-41	-2.11067	0.469	0.014	7.80773e-38
ENSGALG00000013659	1.55009e-283	-2.1109	0.654	0.038	3.10018e-280
ENSGALG00000019276	1.46695e-226	-2.12454	0.484	0.005	2.9339e-223
ENSGALG00000008976	2.85027e-27	-2.16448	0.339	0.016	5.70054e-24
ENSGALG00000010625	1.65012e-167	-2.17512	0.473	0.004	3.30025e-164
ENSGALG00000065872	5.42083e-111	-2.1844	0.518	0.009	1.08417e-107
ENSGALG00000029083	0.00829295	-2.21586	0.164	0.009	1
KIAA1462	5.94178e-297	-2.21902	0.694	0.022	1.18836e-293
GJA5	1.99968e-241	-2.22381	0.78	0.019	3.99937e-238
ENSGALG00000010470	1.39409e-64	-2.22815	0.151	0.004	2.78817e-61
ENSGALG00000004734	0	-2.27094	0.765	0.018	0
ENSGALG00000035854	0	-2.33124	0.843	0.064	0
MYCT1	5.71369e-142	-2.33148	0.664	0.023	1.14274e-138
NR0B1	2.75132e-81	-2.36399	0.18	0.003	5.50263e-78
ENSGALG00000005321	1.2792e-132	-2.40909	0.668	0.027	2.5584e-129
ENSGALG00000015345	2.19833e-05	-2.41633	0.167	0.004	0.0439667
OC3	1.53797e-187	-2.43043	0.956	0.184	3.07594e-184
ACVR2B	0	-2.43282	0.824	0.034	0
ENSGALG00000008722	0.00153438	-2.46833	0.236	0.006	1
ARHGAP8	1.05316e-63	-2.48389	0.495	0.014	2.10631e-60
ENSGALG00000009006	2.17594e-117	-2.50022	0.258	0.005	4.35188e-114
ENSGALG00000002554	1.74179e-248	-2.53585	0.652	0.023	3.48358e-245
ENSGALG00000033696	2.07077e-15	-2.57168	0.101	0.005	4.14153e-12
ENSGALG00000020895	3.21975e-274	-2.59599	0.733	0.02	6.4395e-271
ENSGALG00000014144	0.482672	-2.6119	0.284	0.01	1
IL1RL1	0	-2.64062	0.786	0.027	0
FGF16	5.49787e-97	-2.65445	0.304	0.009	1.09957e-93
ENSGALG00000020388	2.05155e-111	-2.74927	0.617	0.035	4.1031e-108
ENSGALG00000010009	4.38945e-05	-2.78708	0.28	0.011	0.0877889
SATB2	3.98716e-82	-2.94308	0.199	0.004	7.97433e-79
PI15	2.10346e-35	-2.98239	0.179	0.004	4.20693e-32
ENSGALG00000012576	7.49044e-161	-2.99162	0.342	0.006	1.49809e-157
ENSGALG00000013253	3.50663e-108	-3.08917	0.261	0.008	7.01327e-105
RALYL	0.000847554	-3.44725	0.103	0.004	1
ENSGALG00000067862	3.53036e-17	-3.71086	0.107	0.002	7.06071e-14
ENSGALG00000054048	0.0124488	-4.59137	0.328	0.005	1

## Sheet: GO_Macrophages
#Term	Database	ID	Input number	Background number	P-Value	Corrected P-Value	Input	Hyperlink
response to estradiol	Gene Ontology	GO:0032355	4	105	1.90065e-06	0.000798968	PTN|GJA1|APOB|ESR1	http://amigo.geneontology.org/amigo/term/GO:0032355
regulation of Wnt signaling pathway	Gene Ontology	GO:0030111	2	23	0.000190679	0.00721404	RSPO3|ESR1	http://amigo.geneontology.org/amigo/term/GO:0030111
cellular response to estradiol stimulus	Gene Ontology	GO:0071392	2	38	0.000491998	0.0119274	PPARGC1A|ESR1	http://amigo.geneontology.org/amigo/term/GO:0071392
response to ischemia	Gene Ontology	GO:0002931	2	54	0.000963513	0.0156227	GJA1|PPARGC1A	http://amigo.geneontology.org/amigo/term/GO:0002931
cellular response to hypoxia	Gene Ontology	GO:0071456	2	114	0.00404799	0.0337901	PTN|PPARGC1A	http://amigo.geneontology.org/amigo/term/GO:0071456
lipoprotein biosynthetic process	Gene Ontology	GO:0042158	1	5	0.00487885	0.0337901	APOB	http://amigo.geneontology.org/amigo/term/GO:0042158
regulation of toll-like receptor signaling pathway	Gene Ontology	GO:0034121	1	5	0.00487885	0.0337901	ESR1	http://amigo.geneontology.org/amigo/term/GO:0034121
intermediate-density lipoprotein particle	Gene Ontology	GO:0034363	1	5	0.00487885	0.0337901	APOB	http://amigo.geneontology.org/amigo/term/GO:0034363
positive regulation of non-canonical Wnt signaling pathway	Gene Ontology	GO:2000052	1	5	0.00487885	0.0337901	RSPO3	http://amigo.geneontology.org/amigo/term/GO:2000052
lipoprotein catabolic process	Gene Ontology	GO:0042159	1	5	0.00487885	0.0337901	APOB	http://amigo.geneontology.org/amigo/term/GO:0042159
vascular endothelial growth factor binding	Gene Ontology	GO:0038085	1	5	0.00487885	0.0337901	PTN	http://amigo.geneontology.org/amigo/term/GO:0038085
positive regulation of fatty acid oxidation	Gene Ontology	GO:0046321	1	5	0.00487885	0.0337901	PPARGC1A	http://amigo.geneontology.org/amigo/term/GO:0046321
sphingolipid catabolic process	Gene Ontology	GO:0030149	1	6	0.00568974	0.0337901	ENPP2	http://amigo.geneontology.org/amigo/term/GO:0030149
leukocyte chemotaxis involved in inflammatory response	Gene Ontology	GO:0002232	1	6	0.00568974	0.0337901	PTN	http://amigo.geneontology.org/amigo/term/GO:0002232
lipase binding	Gene Ontology	GO:0035473	1	6	0.00568974	0.0337901	APOB	http://amigo.geneontology.org/amigo/term/GO:0035473
activated T cell proliferation	Gene Ontology	GO:0050798	1	6	0.00568974	0.0337901	SATB1	http://amigo.geneontology.org/amigo/term/GO:0050798
intracellular steroid hormone receptor signaling pathway	Gene Ontology	GO:0030518	1	6	0.00568974	0.0337901	ESR1	http://amigo.geneontology.org/amigo/term/GO:0030518
very-low-density lipoprotein particle clearance	Gene Ontology	GO:0034447	1	6	0.00568974	0.0337901	APOB	http://amigo.geneontology.org/amigo/term/GO:0034447
response to lipopolysaccharide	Gene Ontology	GO:0032496	2	137	0.00575332	0.0337901	GJA1|APOB	http://amigo.geneontology.org/amigo/term/GO:0032496
endothelin receptor signaling pathway	Gene Ontology	GO:0086100	1	7	0.0065	0.0337901	EDNRB	http://amigo.geneontology.org/amigo/term/GO:0086100
positive regulation of cholesterol storage	Gene Ontology	GO:0010886	1	7	0.0065	0.0337901	APOB	http://amigo.geneontology.org/amigo/term/GO:0010886
chronic inflammatory response	Gene Ontology	GO:0002544	1	8	0.00730961	0.0347385	GJA1	http://amigo.geneontology.org/amigo/term/GO:0002544
lipoprotein transport	Gene Ontology	GO:0042953	1	12	0.0105417	0.0366133	APOB	http://amigo.geneontology.org/amigo/term/GO:0042953
phosphatidylcholine catabolic process	Gene Ontology	GO:0034638	1	12	0.0105417	0.0366133	ENPP2	http://amigo.geneontology.org/amigo/term/GO:0034638
leukocyte migration	Gene Ontology	GO:0050900	2	192	0.0109221	0.0366133	APOB|JCHAIN	http://amigo.geneontology.org/amigo/term/GO:0050900
positive regulation of lipid storage	Gene Ontology	GO:0010884	1	13	0.0113481	0.0366133	APOB	http://amigo.geneontology.org/amigo/term/GO:0010884
positive regulation of leukocyte chemotaxis	Gene Ontology	GO:0002690	1	13	0.0113481	0.0366133	PTN	http://amigo.geneontology.org/amigo/term/GO:0002690
sprouting angiogenesis	Gene Ontology	GO:0002040	1	32	0.0265498	0.0479586	RSPO3	http://amigo.geneontology.org/amigo/term/GO:0002040
blood vessel remodeling	Gene Ontology	GO:0001974	1	32	0.0265498	0.0479586	RSPO3	http://amigo.geneontology.org/amigo/term/GO:0001974
regulation of angiogenesis	Gene Ontology	GO:0045765	1	32	0.0265498	0.0479586	ENPP2	http://amigo.geneontology.org/amigo/term/GO:0045765

## Sheet: GO_Mesenchymal_stem_cell
#Term	Database	ID	Input number	Background number	P-Value	Corrected P-Value	Input	Hyperlink
response to hypoxia	Gene Ontology	GO:0001666	7	160	2.00478e-06	0.000101584	CYGB|ITPR1|EGR1|NOX4|ANGPT2|CST3|CXCL12	http://amigo.geneontology.org/amigo/term/GO:0001666
activation of MAPK activity	Gene Ontology	GO:0000187	5	123	8.58824e-05	0.00175743	NRG1|LPAR1|IGF1|MAPK10|WNT5A	http://amigo.geneontology.org/amigo/term/GO:0000187
sprouting angiogenesis	Gene Ontology	GO:0002040	3	32	0.000243179	0.00351382	RSPO3|ANGPT1|NOTCH1	http://amigo.geneontology.org/amigo/term/GO:0002040
mesenchymal cell development	Gene Ontology	GO:0014031	2	5	0.000245823	0.00351382	NOTCH1|BCL2	http://amigo.geneontology.org/amigo/term/GO:0014031
positive regulation of cholesterol storage	Gene Ontology	GO:0010886	2	7	0.000419504	0.00506531	LPL|APOB	http://amigo.geneontology.org/amigo/term/GO:0010886
positive regulation of fat cell differentiation	Gene Ontology	GO:0045600	3	52	0.000926839	0.00919273	FRZB|LPL|HTR2A	http://amigo.geneontology.org/amigo/term/GO:0045600
response to ischemia	Gene Ontology	GO:0002931	3	54	0.00102852	0.00989427	EGR1|CSF1R|BCL2	http://amigo.geneontology.org/amigo/term/GO:0002931
positive regulation of lipid storage	Gene Ontology	GO:0010884	2	13	0.00120703	0.0107145	LPL|APOB	http://amigo.geneontology.org/amigo/term/GO:0010884
positive regulation of angiogenesis	Gene Ontology	GO:0045766	4	131	0.00126941	0.0112169	ANGPT2|ADAM12|CNTN1|WNT5A	http://amigo.geneontology.org/amigo/term/GO:0045766
vasculogenesis	Gene Ontology	GO:0001570	3	62	0.00150482	0.0123957	HDAC9|WT1|NTRK2	http://amigo.geneontology.org/amigo/term/GO:0001570
positive regulation of macrophage activation	Gene Ontology	GO:0043032	2	17	0.00194803	0.0141305	WNT5A|IL1RL1	http://amigo.geneontology.org/amigo/term/GO:0043032
canonical Wnt signaling pathway	Gene Ontology	GO:0060070	3	70	0.0021001	0.015065	FRZB|TCF7|WNT5A	http://amigo.geneontology.org/amigo/term/GO:0060070
positive regulation of sprouting angiogenesis	Gene Ontology	GO:1903672	2	18	0.00215959	0.0151561	BMPER|SMAD1	http://amigo.geneontology.org/amigo/term/GO:1903672
positive regulation of macrophage derived foam cell differentiation	Gene Ontology	GO:0010744	2	18	0.00215959	0.0151561	LPL|APOB	http://amigo.geneontology.org/amigo/term/GO:0010744
positive regulation of cell migration involved in sprouting angiogenesis	Gene Ontology	GO:0090050	2	20	0.00261377	0.017461	HDAC9|KIAA1462	http://amigo.geneontology.org/amigo/term/GO:0090050
negative regulation of blood vessel endothelial cell migration	Gene Ontology	GO:0043537	2	21	0.00285624	0.0185084	NRG1|ANGPT2	http://amigo.geneontology.org/amigo/term/GO:0043537
positive regulation of inflammatory response	Gene Ontology	GO:0050729	3	81	0.00312983	0.0194389	WNT5A|LPL|IL1RL1	http://amigo.geneontology.org/amigo/term/GO:0050729
immune response	Gene Ontology	GO:0006955	6	427	0.00404471	0.0231262	TCF7|IL1RL1|ENPP2|NOTCH1|CXCL12|GEM	http://amigo.geneontology.org/amigo/term/GO:0006955
triglyceride catabolic process	Gene Ontology	GO:0019433	2	26	0.00421953	0.0237074	LPL|APOB	http://amigo.geneontology.org/amigo/term/GO:0019433
regulation of cholesterol biosynthetic process	Gene Ontology	GO:0045540	2	35	0.00728518	0.0340442	ELOVL6|APOB	http://amigo.geneontology.org/amigo/term/GO:0045540
angiogenesis	Gene Ontology	GO:0001525	4	238	0.0100843	0.0442525	NRG1|COL18A1|ANGPT2|ANGPT1	http://amigo.geneontology.org/amigo/term/GO:0001525
cellular response to organic cyclic compound	Gene Ontology	GO:0071407	2	45	0.011562	0.0490754	GLI2|SMAD1	http://amigo.geneontology.org/amigo/term/GO:0071407
skeletal muscle cell differentiation	Gene Ontology	GO:0035914	2	45	0.011562	0.0490754	EGR1|NOTCH1	http://amigo.geneontology.org/amigo/term/GO:0035914
tau protein binding	Gene Ontology	GO:0048156	2	45	0.011562	0.0490754	HSPA2|TTBK1	http://amigo.geneontology.org/amigo/term/GO:0048156
long-term synaptic potentiation	Gene Ontology	GO:0060291	2	45	0.011562	0.0490754	SLC24A2|NTRK2	http://amigo.geneontology.org/amigo/term/GO:0060291
DNA-binding transcription factor activity, RNA polymerase II-specific	Gene Ontology	GO:0000981	8	874	0.0117732	0.0497547	WT1|TCF7|SPI1|SMAD7|SMAD1|GLI2|EGR1|FOSL2	http://amigo.geneontology.org/amigo/term/GO:0000981
membrane organization	Gene Ontology	GO:0061024	3	133	0.0118302	0.0498871	SYT1|WNT5A|APOB	http://amigo.geneontology.org/amigo/term/GO:0061024

## Sheet: GO_Adipocyte_progenitor_cell
#Term	Database	ID	Input number	Background number	P-Value	Corrected P-Value	Input	Hyperlink
positive regulation of cell population proliferation	Gene Ontology	GO:0008284	23	501	1.2163e-14	3.22185e-12	EGFR|GREM1|EDNRB|ALDH1A2|PTN|CSF1R|NTRK2|ETS1|FGF18|DPP4|HAS2|IGF2|NTF3|PDGFD|CST3|CNTFR|PROX1|SFRP2|RTKN2|DRD3|ST8SIA1|KIT|IGF1	http://amigo.geneontology.org/amigo/term/GO:0008284
cell adhesion	Gene Ontology	GO:0007155	17	478	1.69688e-09	1.39495e-07	SPON1|CXCL12|FAM65B|CDH20|CD44|TNFAIP6|VCAN|ITGB3|POSTN|CNTN1|NTM|ANOS1|LSAMP|ALCAM|PCDH19|DPP4|VCL	http://amigo.geneontology.org/amigo/term/GO:0007155
inflammatory response	Gene Ontology	GO:0006954	13	381	2.32969e-07	1.06807e-05	PTGS2|FOS|ADORA1|CD44|TNFAIP6|CSF1R|IL18R1|KIT|HDAC9|BMPR1B|SMAD1|NOX4|NR1H4	http://amigo.geneontology.org/amigo/term/GO:0006954
positive regulation of smooth muscle cell proliferation	Gene Ontology	GO:0048661	6	58	1.2271e-06	4.64352e-05	PTGS2|IGF1|PDGFD|CALCRL|EGFR|ABCC4	http://amigo.geneontology.org/amigo/term/GO:0048661
activation of MAPK activity	Gene Ontology	GO:0000187	7	123	6.64889e-06	0.000195691	NTF3|GHR|KIT|IGF1|PTPRC|MAPK10|LPAR1	http://amigo.geneontology.org/amigo/term/GO:0000187
angiogenesis	Gene Ontology	GO:0001525	9	238	7.8872e-06	0.000226543	PTGS2|CALCRL|SYK|COL22A1|FGF18|ROR1|ANGPT1|ROR2|MEOX2	http://amigo.geneontology.org/amigo/term/GO:0001525
negative regulation of inflammatory response	Gene Ontology	GO:0050728	6	95	1.76148e-05	0.000451546	CALCRL|TNFAIP6|ETS1|NR1H4|ROR2|ROR1	http://amigo.geneontology.org/amigo/term/GO:0050728
regulation of endothelial cell proliferation	Gene Ontology	GO:0001936	3	8	2.37676e-05	0.000566619	FGF18|ANGPT1|ALDH1A2	http://amigo.geneontology.org/amigo/term/GO:0001936
immune response	Gene Ontology	GO:0006955	11	427	2.60075e-05	0.000596172	SEMA3C|ENPP2|IL18R1|TENM1|GPR65|IGLL1|LCP2|CXCL12|ETS1|GEM|JCHAIN	http://amigo.geneontology.org/amigo/term/GO:0006955
regulation of macrophage activation	Gene Ontology	GO:0043030	3	10	4.08742e-05	0.000870037	SLC7A2|ROR2|ROR1	http://amigo.geneontology.org/amigo/term/GO:0043030
positive regulation of lipid storage	Gene Ontology	GO:0010884	3	13	7.90948e-05	0.00147314	LCP1|LPL|APOB	http://amigo.geneontology.org/amigo/term/GO:0010884
positive regulation of angiogenesis	Gene Ontology	GO:0045766	6	131	9.74794e-05	0.00171685	SFRP2|RUNX1|FGF18|CNTN1|ETS1|GREM1	http://amigo.geneontology.org/amigo/term/GO:0045766
apolipoprotein binding	Gene Ontology	GO:0034185	3	16	0.000135258	0.00212142	LCP1|LPL|LRP8	http://amigo.geneontology.org/amigo/term/GO:0034185
positive regulation of endothelial cell migration	Gene Ontology	GO:0010595	4	55	0.00028227	0.00357943	ITGB3|ANGPT1|PROX1|ETS1	http://amigo.geneontology.org/amigo/term/GO:0010595
cellular response to fatty acid	Gene Ontology	GO:0071398	3	24	0.000395669	0.00466968	NR1H4|LCP1|LPL	http://amigo.geneontology.org/amigo/term/GO:0071398
vasculogenesis	Gene Ontology	GO:0001570	4	62	0.000434201	0.00498924	HDAC9|WT1|NTRK2|HAS2	http://amigo.geneontology.org/amigo/term/GO:0001570
defense response	Gene Ontology	GO:0006952	4	74	0.000817697	0.0076148	CST3|CXCL12|STAT4|NOX4	http://amigo.geneontology.org/amigo/term/GO:0006952
positive regulation of inflammatory response	Gene Ontology	GO:0050729	4	81	0.0011276	0.00953259	LCP1|LPL|EGFR|ETS1	http://amigo.geneontology.org/amigo/term/GO:0050729
positive regulation of Wnt signaling pathway	Gene Ontology	GO:0030177	3	36	0.00117952	0.00986659	RSPO3|RSPO2|KANK1	http://amigo.geneontology.org/amigo/term/GO:0030177
positive regulation of blood vessel endothelial cell migration	Gene Ontology	GO:0043536	3	39	0.0014644	0.0112641	FGF18|ANGPT1|ETS1	http://amigo.geneontology.org/amigo/term/GO:0043536
angiogenesis involved in wound healing	Gene Ontology	GO:0060055	2	10	0.0017967	0.012676	ITGB3|ETS1	http://amigo.geneontology.org/amigo/term/GO:0060055
T cell activation	Gene Ontology	GO:0042110	3	44	0.00202843	0.0138959	CD44|DPP4|PTPRC	http://amigo.geneontology.org/amigo/term/GO:0042110
negative regulation of fat cell differentiation	Gene Ontology	GO:0045599	3	46	0.00228686	0.0147624	JDP2|ROR2|ROR1	http://amigo.geneontology.org/amigo/term/GO:0045599
positive regulation of cell adhesion	Gene Ontology	GO:0045785	3	48	0.00256481	0.0156381	CXCL12|ANGPT1|PTPRJ	http://amigo.geneontology.org/amigo/term/GO:0045785
positive regulation of vascular endothelial growth factor receptor signaling pathway	Gene Ontology	GO:0030949	2	13	0.00282849	0.0166497	ITGB3|FGF18	http://amigo.geneontology.org/amigo/term/GO:0030949
Wnt signaling pathway	Gene Ontology	GO:0016055	5	189	0.00393248	0.0207872	RSPO3|RSPO2|DAAM2|CCND1|WWOX	http://amigo.geneontology.org/amigo/term/GO:0016055
fatty acid homeostasis	Gene Ontology	GO:0055089	2	16	0.00407847	0.0211371	ADORA1|NR1H4	http://amigo.geneontology.org/amigo/term/GO:0055089
positive regulation of sprouting angiogenesis	Gene Ontology	GO:1903672	2	18	0.00502947	0.0250319	BMPER|SMAD1	http://amigo.geneontology.org/amigo/term/GO:1903672
triglyceride biosynthetic process	Gene Ontology	GO:0019432	2	19	0.0055395	0.027029	LCP1|LPL	http://amigo.geneontology.org/amigo/term/GO:0019432
positive regulation of cell migration involved in sprouting angiogenesis	Gene Ontology	GO:0090050	2	20	0.00607221	0.0287796	HDAC9|PTGS2	http://amigo.geneontology.org/amigo/term/GO:0090050
